# Supplementary material for: Crystal structures of the homologues diethyl and dimethyl (10H-indeno­[1,2-b]quinoxalin-11-yl)phospho­nate: use of non-spherical scattering factors
Source: Acta Crystallogr E Crystallogr Commun. 2026 Mar 3;82(Pt 4):320–5. doi: 10.1107/S2056989026001842 (PMC13055970; doi:10.1107/S2056989026001842)
Supplement: Supplementary file 1 [file e-82-00320-sup1.cif]

##############################################################################
#                                                                            #
# This CIF contains the data in a paper accepted for publication in          #
# Acta Crystallographica Section E. It conforms to the requirements of       #
# Notes for Authors for Acta Crystallographica Section E, and has been       #
# peer reviewed under the auspices of the IUCr Commission on Journals.       #
#                                                                            #
# Full details of the Crystallographic Information File format               #
# are given in the paper "The Crystallographic Information File (CIF):       #
# a New Standard Archive File for Crystallography" by S. R. Hall, F. H.      #
# Allen and I. D. Brown [Acta Cryst. (1991), A47, 655-685].                  #
#                                                                            #
# The current version of the core CIF dictionary is obtainable from          #
# ftp://ftp.iucr.org/pub/cif_core.dic.                                       #
#                                                                            #
# Software is freely available for graphical display of the structure(s)     #
# in this CIF. For information consult the CIF software page                 #
# http://www.iucr.org/resources/cif/software.                                #
#                                                                            #
# This file may be used for bona fide research purposes within the           #
# scientific community so long as proper attribution is given to the journal # 
# article from which it was obtained.                                        #
#                                                                            #
##############################################################################
data_4a
_audit_creation_method
;
Olex2 1.5
(compiled 2025.05.31 svn.r86d253d1 for OlexSys, GUI svn.r7254)
;
_chemical_name_systematic
;
Diethyl (10<i>H</i>-indeno[1,2-<i>b</i>]quinoxalin-11-yl)phosphonate
;
_chemical_formula_moiety     'C19 H19 N2 O3 P'
_chemical_formula_sum     'C19 H19 N2 O3 P'
_chemical_formula_iupac     'C19 H19 N2 O3 P'
_chemical_formula_weight     354.348
_space_group_crystal_system     triclinic
_space_group_name_H-M_alt     'P -1'
_space_group_name_Hall     '-P 1'
loop_
    _space_group_symop_id
    _space_group_symop_operation_xyz
    1 x,y,z
    2 -x,-y,-z
_cell_length_a     7.70923(7)
_cell_length_b     10.02049(8)
_cell_length_c     12.21059(10)
_cell_angle_alpha     103.0893(7)
_cell_angle_beta     95.7013(7)
_cell_angle_gamma     109.1663(8)
_cell_volume     852.230(14)
_cell_formula_units_Z     2
_cell_measurement_reflns_used     101505
_cell_measurement_theta_min     2.9160
_cell_measurement_theta_max     53.9330
_cell_measurement_temperature     100.0(3)
_exptl_crystal_description     plate
_exptl_crystal_colour     'dark red'
_exptl_crystal_size_max     0.20
_exptl_crystal_size_mid     0.20
_exptl_crystal_size_min     0.10
_exptl_crystal_density_diffrn     1.381
_exptl_crystal_F_000     372.436
_exptl_absorpt_coefficient_mu     0.182
_exptl_absorpt_correction_type     multi-scan
_exptl_absorpt_process_details
;
(CrysAlisPro; Rigaku OD, 2024)
;
_exptl_absorpt_correction_T_min     0.85871
_exptl_absorpt_correction_T_max     1.00000
_diffrn_ambient_temperature     100.0(3)
_diffrn_source     'micro-focus sealed X-ray tube'
_diffrn_radiation_type     'Mo K\a'
_diffrn_radiation_wavelength     0.71073
_diffrn_radiation_monochromator     mirror
_diffrn_measurement_device_type     'XtaLAB Synergy, HyPix'
_diffrn_measurement_device     'four-circle diffractometer'
_diffrn_measurement_method     '\w scans'
_diffrn_detector     'Hybrid Pixel Array Detector'
_diffrn_detector_area_resol_mean     10.0000
loop_
    _diffrn_refln_index_h
    _diffrn_refln_index_k
    _diffrn_refln_index_l
    0 0 2
    0 0 -2
    0 0 2
    0 0 -2
    0 0 2
    0 0 -3
    0 0 3
    0 0 3
    0 0 -3
    0 0 -3
    0 0 3
    0 0 -3
    0 0 -3
    0 0 4
    0 0 -4
    0 0 4
    0 0 -4
    0 0 4
    0 0 4
    0 0 -4
    0 0 4
    0 0 -4
    0 0 -4
    0 0 -4
    0 0 4
    0 0 5
    0 0 -5
    0 0 -5
    0 0 5
    0 0 5
    0 0 5
    0 0 5
    0 0 -5
    0 0 5
    0 0 -5
    0 0 -5
    0 0 -5
    0 0 5
    0 0 5
    0 0 -5
    0 0 -5
    0 0 6
    0 0 -6
    0 0 6
    0 0 -6
    0 0 -6
    0 0 6
    0 0 6
    0 0 -6
    0 0 -6
    0 0 6
    0 0 -6
    0 0 -6
    0 0 6
    0 0 -6
    0 0 6
    0 0 -6
    0 0 6
    0 0 7
    0 0 -7
    0 0 7
    0 0 -7
    0 0 7
    0 0 -7
    0 0 7
    0 0 -7
    0 0 7
    0 0 -7
    0 0 -7
    0 0 -7
    0 0 -7
    0 0 -7
    0 0 -7
    0 0 7
    0 0 -7
    0 0 7
    0 0 -8
    0 0 -8
    0 0 8
    0 0 -8
    0 0 8
    0 0 8
    0 0 -8
    0 0 8
    0 0 -8
    0 0 -8
    0 0 -8
    0 0 8
    0 0 -8
    0 0 -8
    0 0 8
    0 0 8
    0 0 -8
    0 0 -9
    0 0 9
    0 0 9
    0 0 9
    0 0 -9
    0 0 9
    0 0 9
    0 0 -9
    0 0 -9
    0 0 -9
    0 0 -9
    0 0 9
    0 0 -9
    0 0 -9
    0 0 9
    0 0 9
    0 0 -9
    0 0 10
    0 0 -10
    0 0 -10
    0 0 -10
    0 0 10
    0 0 10
    0 0 -10
    0 0 10
    0 0 10
    0 0 10
    0 0 -10
    0 0 -10
    0 0 -10
    0 0 -10
    0 0 -10
    0 0 10
    0 0 10
    0 0 -10
    0 0 -11
    0 0 -11
    0 0 11
    0 0 11
    0 0 -11
    0 0 11
    0 0 -11
    0 0 -11
    0 0 -11
    0 0 -11
    0 0 11
    0 0 -11
    0 0 -11
    0 0 -11
    0 0 11
    0 0 11
    0 0 -12
    0 0 -12
    0 0 12
    0 0 12
    0 0 -12
    0 0 12
    0 0 12
    0 0 -12
    0 0 -12
    0 0 -12
    0 0 -12
    0 0 12
    0 0 -12
    0 0 -12
    0 0 12
    0 0 12
    0 0 -12
    0 0 -13
    0 0 -13
    0 0 13
    0 0 13
    0 0 -13
    0 0 13
    0 0 13
    0 0 -13
    0 0 -13
    0 0 -13
    0 0 -13
    0 0 13
    0 0 -13
    0 0 -13
    0 0 13
    0 0 13
    0 0 -13
    0 0 -14
    0 0 -14
    0 0 14
    0 0 -14
    0 0 14
    0 0 -14
    0 0 14
    0 0 14
    0 0 14
    0 0 -14
    0 0 -14
    0 0 -14
    0 0 -14
    0 0 -14
    0 0 14
    0 0 -14
    0 0 14
    0 0 14
    0 0 -14
    0 0 -14
    0 0 -15
    0 0 15
    0 0 15
    0 0 -15
    0 0 15
    0 0 15
    0 0 -15
    0 0 -15
    0 0 15
    0 0 -15
    0 0 -15
    0 0 -15
    0 0 15
    0 0 -15
    0 0 -15
    0 0 -15
    0 0 -15
    0 0 15
    0 0 15
    0 0 -16
    0 0 -16
    0 0 16
    0 0 16
    0 0 -16
    0 0 16
    0 0 -16
    0 0 16
    0 0 -16
    0 0 -16
    0 0 -16
    0 0 -16
    0 0 16
    0 0 -16
    0 0 -16
    0 0 -16
    0 0 16
    0 0 16
    0 0 -17
    0 0 17
    0 0 -17
    0 0 17
    0 0 17
    0 0 -17
    0 0 17
    0 0 -17
    0 0 17
    0 0 -17
    0 0 -17
    0 0 -17
    0 0 17
    0 0 -17
    0 0 17
    0 0 -18
    0 0 -18
    0 0 18
    0 0 18
    0 0 18
    0 0 -18
    0 0 18
    0 0 -18
    0 0 -18
    0 0 -18
    0 0 18
    0 0 -18
    0 0 -18
    0 0 -19
    0 0 -19
    0 0 19
    0 0 19
    0 0 19
    0 0 -19
    0 0 -19
    0 0 -19
    0 0 -19
    0 0 -19
    0 0 19
    0 0 -19
    0 0 -20
    0 0 20
    0 0 -20
    0 0 -20
    0 0 -20
    0 0 -20
    0 0 20
    0 0 20
    0 0 -20
    0 0 -20
    0 0 -21
    0 0 -21
    0 0 21
    0 0 -21
    0 0 -21
    0 0 21
    0 0 -21
    0 0 21
    0 0 -21
    0 0 -21
    0 0 22
    0 0 -22
    0 0 22
    0 0 -22
    0 0 22
    0 0 -22
    0 0 -22
    0 0 23
    0 0 -23
    0 0 -23
    0 0 23
    0 0 23
    0 0 -23
    0 0 -23
    0 0 24
    0 0 -24
    0 0 -24
    0 0 -24
    0 0 -24
    0 0 25
    0 0 25
    0 0 25
    0 0 -25
    0 0 -25
    0 0 26
    0 0 -26
    0 -1 26
    0 1 -26
    0 1 -25
    0 -1 25
    0 1 -25
    0 1 -25
    0 1 -25
    0 -1 24
    0 1 -24
    0 -1 24
    0 1 -24
    0 -1 24
    0 1 -24
    0 1 -24
    0 1 -23
    0 -1 23
    0 -1 23
    0 1 -23
    0 -1 23
    0 1 -23
    0 1 -23
    0 1 -22
    0 -1 22
    0 -1 22
    0 -1 22
    0 1 -22
    0 1 -22
    0 1 -22
    0 1 -21
    0 -1 21
    0 1 -21
    0 -1 21
    0 -1 21
    0 -1 21
    0 1 -21
    0 -1 21
    0 1 -21
    0 1 -21
    0 -1 20
    0 1 -20
    0 1 -20
    0 -1 20
    0 -1 20
    0 -1 20
    0 1 -20
    0 1 -20
    0 1 -20
    0 -1 20
    0 1 -20
    0 1 -20
    0 1 -20
    0 -1 19
    0 1 -19
    0 1 -19
    0 -1 19
    0 -1 19
    0 -1 19
    0 1 -19
    0 -1 19
    0 1 -19
    0 1 -19
    0 1 -19
    0 1 -19
    0 -1 19
    0 -1 19
    0 1 -19
    0 -1 19
    0 -1 18
    0 1 -18
    0 1 -18
    0 -1 18
    0 -1 18
    0 -1 18
    0 -1 18
    0 1 -18
    0 -1 18
    0 1 -18
    0 -1 18
    0 1 -18
    0 1 -18
    0 1 -18
    0 -1 18
    0 1 -18
    0 -1 18
    0 -1 17
    0 -1 17
    0 1 -17
    0 1 -17
    0 -1 17
    0 -1 17
    0 1 -17
    0 -1 17
    0 1 -17
    0 -1 17
    0 1 -17
    0 1 -17
    0 1 -17
    0 -1 17
    0 1 -17
    0 1 -17
    0 1 -17
    0 1 -17
    0 -1 17
    0 -1 17
    0 -1 16
    0 1 -16
    0 1 -16
    0 -1 16
    0 1 -16
    0 -1 16
    0 -1 16
    0 1 -16
    0 -1 16
    0 -1 16
    0 1 -16
    0 1 -16
    0 1 -16
    0 -1 16
    0 1 -16
    0 1 -16
    0 -1 16
    0 1 -16
    0 -1 16
    0 1 -16
    0 -1 15
    0 -1 15
    0 1 -15
    0 1 -15
    0 -1 15
    0 1 -15
    0 -1 15
    0 -1 15
    0 -1 15
    0 1 -15
    0 1 -15
    0 1 -15
    0 1 -15
    0 1 -15
    0 1 -15
    0 -1 15
    0 1 -15
    0 -1 15
    0 -1 15
    0 1 -15
    0 1 -14
    0 1 -14
    0 -1 14
    0 1 -14
    0 -1 14
    0 -1 14
    0 -1 14
    0 -1 14
    0 -1 14
    0 1 -14
    0 -1 14
    0 -1 14
    0 1 -14
    0 1 -14
    0 -1 14
    0 1 -14
    0 1 -14
    0 1 -14
    0 1 -14
    0 -1 14
    0 1 -14
    0 -1 14
    0 -1 13
    0 1 -13
    0 1 -13
    0 -1 13
    0 1 -13
    0 -1 13
    0 -1 13
    0 -1 13
    0 -1 13
    0 1 -13
    0 -1 13
    0 -1 13
    0 -1 13
    0 1 -13
    0 1 -13
    0 1 -13
    0 1 -13
    0 1 -13
    0 -1 13
    0 1 -13
    0 1 -13
    0 -1 13
    0 1 -12
    0 -1 12
    0 1 -12
    0 -1 12
    0 -1 12
    0 -1 12
    0 -1 12
    0 -1 12
    0 1 -12
    0 -1 12
    0 1 -12
    0 1 -12
    0 1 -12
    0 1 -12
    0 1 -12
    0 1 -12
    0 -1 12
    0 -1 12
    0 1 -12
    0 1 -11
    0 1 -11
    0 -1 11
    0 1 -11
    0 -1 11
    0 1 -11
    0 -1 11
    0 1 -11
    0 -1 11
    0 -1 11
    0 1 -11
    0 -1 11
    0 1 -11
    0 1 -11
    0 1 -11
    0 1 -11
    0 -1 11
    0 -1 11
    0 1 -10
    0 -1 10
    0 -1 10
    0 1 -10
    0 -1 10
    0 1 -10
    0 -1 10
    0 1 -10
    0 1 -10
    0 -1 10
    0 1 -10
    0 1 -10
    0 -1 10
    0 -1 10
    0 1 -10
    0 -1 9
    0 1 -9
    0 1 -9
    0 -1 9
    0 -1 9
    0 1 -9
    0 1 -9
    0 -1 9
    0 1 -9
    0 1 -9
    0 -1 9
    0 -1 9
    0 -1 9
    0 1 -9
    0 1 -8
    0 -1 8
    0 -1 8
    0 1 -8
    0 1 -8
    0 -1 8
    0 1 -8
    0 1 -8
    0 1 -8
    0 1 -8
    0 -1 8
    0 -1 8
    0 -1 7
    0 1 -7
    0 -1 7
    0 1 -7
    0 -1 7
    0 1 -7
    0 1 -7
    0 1 -7
    0 1 -7
    0 -1 7
    0 -1 7
    0 1 -7
    0 -1 6
    0 1 -6
    0 -1 6
    0 1 -6
    0 1 -6
    0 -1 6
    0 1 -6
    0 1 -6
    0 1 -6
    0 -1 6
    0 1 -6
    0 -1 6
    0 -1 5
    0 1 -5
    0 -1 5
    0 1 -5
    0 -1 5
    0 1 -5
    0 1 -5
    0 1 -5
    0 1 -5
    0 -1 5
    0 -1 5
    0 -1 4
    0 -1 4
    0 1 -4
    0 1 -4
    0 -1 4
    0 -1 4
    0 1 -4
    0 1 -4
    0 1 -4
    0 1 -4
    0 1 -4
    0 -1 4
    0 -1 4
    0 -1 3
    0 -1 3
    0 1 -3
    0 1 -3
    0 -1 3
    0 1 -3
    0 1 -3
    0 -1 2
    0 -1 2
    0 -1 1
    0 -1 1
    0 1 1
    0 -1 -2
    0 -1 -2
    0 1 2
    0 1 2
    0 1 3
    0 -1 -3
    0 1 3
    0 1 3
    0 1 3
    0 -1 -3
    0 1 3
    0 -1 -3
    0 -1 -3
    0 1 3
    0 -1 -3
    0 1 3
    0 -1 -4
    0 1 4
    0 -1 -4
    0 1 4
    0 -1 -4
    0 -1 -4
    0 1 4
    0 -1 -4
    0 -1 -4
    0 1 4
    0 1 4
    0 -1 -4
    0 1 4
    0 -1 -4
    0 -1 -4
    0 -1 -4
    0 1 5
    0 -1 -5
    0 -1 -5
    0 1 5
    0 -1 -5
    0 1 5
    0 -1 -5
    0 -1 -5
    0 -1 -5
    0 -1 -5
    0 1 5
    0 1 5
    0 -1 -5
    0 -1 -5
    0 1 5
    0 -1 -5
    0 -1 -5
    0 -1 -5
    0 -1 -6
    0 1 6
    0 1 6
    0 -1 -6
    0 -1 -6
    0 -1 -6
    0 -1 -6
    0 1 6
    0 1 6
    0 -1 -6
    0 1 6
    0 -1 -6
    0 -1 -6
    0 1 6
    0 -1 -6
    0 -1 -6
    0 -1 -6
    0 -1 -7
    0 1 7
    0 -1 -7
    0 1 7
    0 1 7
    0 -1 -7
    0 -1 -7
    0 -1 -7
    0 1 7
    0 -1 -7
    0 1 7
    0 -1 -7
    0 1 7
    0 -1 -7
    0 -1 -7
    0 -1 -7
    0 -1 -7
    0 1 8
    0 1 8
    0 -1 -8
    0 -1 -8
    0 -1 -8
    0 1 8
    0 -1 -8
    0 -1 -8
    0 -1 -8
    0 1 8
    0 1 8
    0 -1 -8
    0 -1 -8
    0 1 8
    0 -1 -8
    0 1 8
    0 -1 -8
    0 -1 -8
    0 1 8
    0 -1 -9
    0 -1 -9
    0 1 9
    0 1 9
    0 1 9
    0 -1 -9
    0 -1 -9
    0 1 9
    0 -1 -9
    0 -1 -9
    0 -1 -9
    0 -1 -9
    0 -1 -9
    0 1 9
    0 -1 -9
    0 1 9
    0 1 9
    0 -1 -9
    0 -1 -10
    0 1 10
    0 -1 -10
    0 -1 -10
    0 1 10
    0 1 10
    0 -1 -10
    0 -1 -10
    0 -1 -10
    0 1 10
    0 -1 -10
    0 -1 -10
    0 -1 -10
    0 -1 -10
    0 1 10
    0 -1 -10
    0 -1 -10
    0 1 10
    0 -1 -11
    0 -1 -11
    0 1 11
    0 1 11
    0 1 11
    0 -1 -11
    0 -1 -11
    0 1 11
    0 -1 -11
    0 -1 -11
    0 -1 -11
    0 -1 -11
    0 -1 -11
    0 -1 -11
    0 1 11
    0 1 11
    0 -1 -12
    0 1 12
    0 -1 -12
    0 1 12
    0 1 12
    0 -1 -12
    0 -1 -12
    0 -1 -12
    0 -1 -12
    0 -1 -12
    0 1 12
    0 -1 -12
    0 -1 -12
    0 1 12
    0 -1 -12
    0 1 12
    0 -1 -13
    0 1 13
    0 -1 -13
    0 1 13
    0 1 13
    0 1 13
    0 -1 -13
    0 1 13
    0 -1 -13
    0 -1 -13
    0 -1 -13
    0 -1 -13
    0 1 13
    0 -1 -13
    0 -1 -13
    0 1 13
    0 1 13
    0 -1 -13
    0 -1 -14
    0 1 14
    0 -1 -14
    0 1 14
    0 1 14
    0 -1 -14
    0 1 14
    0 -1 -14
    0 -1 -14
    0 -1 -14
    0 -1 -14
    0 1 14
    0 -1 -14
    0 -1 -14
    0 1 14
    0 1 14
    0 -1 -14
    0 -1 -15
    0 -1 -15
    0 1 15
    0 1 15
    0 1 15
    0 1 15
    0 -1 -15
    0 1 15
    0 -1 -15
    0 -1 -15
    0 1 15
    0 -1 -15
    0 -1 -15
    0 -1 -15
    0 -1 -15
    0 1 15
    0 -1 -15
    0 -1 -15
    0 1 15
    0 1 16
    0 -1 -16
    0 -1 -16
    0 1 16
    0 1 16
    0 1 16
    0 1 16
    0 -1 -16
    0 1 16
    0 -1 -16
    0 -1 -16
    0 -1 -16
    0 -1 -16
    0 -1 -16
    0 1 16
    0 1 16
    0 -1 -17
    0 1 17
    0 -1 -17
    0 1 17
    0 1 17
    0 -1 -17
    0 -1 -17
    0 -1 -17
    0 -1 -17
    0 -1 -17
    0 1 17
    0 -1 -17
    0 1 18
    0 -1 -18
    0 -1 -18
    0 1 18
    0 -1 -18
    0 1 18
    0 -1 -18
    0 -1 -18
    0 -1 -18
    0 -1 -18
    0 1 18
    0 -1 -18
    0 1 19
    0 -1 -19
    0 -1 -19
    0 1 19
    0 1 19
    0 1 19
    0 1 19
    0 -1 -19
    0 -1 -19
    0 -1 -19
    0 1 19
    0 -1 -19
    0 -1 -19
    0 1 20
    0 1 20
    0 -1 -20
    0 1 20
    0 1 20
    0 1 20
    0 1 20
    0 -1 -20
    0 -1 -20
    0 -1 -20
    0 -1 -20
    0 -1 -20
    0 1 21
    0 -1 -21
    0 1 21
    0 1 21
    0 1 21
    0 -1 -21
    0 -1 -21
    0 1 21
    0 -1 -21
    0 -1 -21
    0 -1 -21
    0 1 22
    0 -1 -22
    0 1 22
    0 1 22
    0 -1 -22
    0 -1 -22
    0 -1 -22
    0 1 22
    0 1 22
    0 -1 -22
    0 -1 -22
    0 -1 -23
    0 1 23
    0 -1 -23
    0 -1 -23
    0 1 23
    0 1 23
    0 -1 -23
    0 1 24
    0 1 24
    0 -1 -24
    0 1 24
    0 -1 -24
    0 -1 -25
    0 1 25
    0 -1 -25
    0 -1 -26
    0 2 -27
    0 -2 26
    0 2 -26
    0 2 -26
    0 2 -26
    0 -2 25
    0 -2 25
    0 -2 25
    0 -2 25
    0 -2 25
    0 2 -25
    0 2 -25
    0 2 -25
    0 2 -24
    0 -2 24
    0 -2 24
    0 -2 24
    0 -2 24
    0 2 -24
    0 -2 24
    0 2 -24
    0 2 -24
    0 -2 23
    0 2 -23
    0 2 -23
    0 -2 23
    0 -2 23
    0 -2 23
    0 2 -23
    0 -2 23
    0 2 -23
    0 2 -23
    0 -2 22
    0 2 -22
    0 2 -22
    0 -2 22
    0 -2 22
    0 -2 22
    0 2 -22
    0 -2 22
    0 2 -22
    0 2 -22
    0 2 -21
    0 -2 21
    0 2 -21
    0 -2 21
    0 -2 21
    0 -2 21
    0 2 -21
    0 -2 21
    0 2 -21
    0 2 -21
    0 -2 20
    0 2 -20
    0 2 -20
    0 -2 20
    0 -2 20
    0 -2 20
    0 -2 20
    0 2 -20
    0 -2 20
    0 2 -20
    0 2 -20
    0 2 -20
    0 -2 20
    0 -2 20
    0 -2 19
    0 2 -19
    0 2 -19
    0 -2 19
    0 -2 19
    0 2 -19
    0 -2 19
    0 -2 19
    0 2 -19
    0 -2 19
    0 2 -19
    0 -2 19
    0 2 -19
    0 -2 19
    0 -2 18
    0 2 -18
    0 -2 18
    0 2 -18
    0 -2 18
    0 -2 18
    0 2 -18
    0 -2 18
    0 2 -18
    0 2 -18
    0 2 -18
    0 2 -18
    0 2 -18
    0 -2 18
    0 2 -18
    0 2 -18
    0 -2 18
    0 2 -18
    0 -2 18
    0 -2 17
    0 2 -17
    0 -2 17
    0 2 -17
    0 -2 17
    0 2 -17
    0 -2 17
    0 2 -17
    0 -2 17
    0 2 -17
    0 2 -17
    0 2 -17
    0 -2 17
    0 2 -17
    0 2 -17
    0 -2 17
    0 -2 17
    0 2 -17
    0 2 -17
    0 2 -16
    0 -2 16
    0 2 -16
    0 -2 16
    0 2 -16
    0 -2 16
    0 2 -16
    0 -2 16
    0 -2 16
    0 -2 16
    0 2 -16
    0 2 -16
    0 2 -16
    0 -2 16
    0 2 -16
    0 2 -16
    0 2 -16
    0 -2 16
    0 2 -16
    0 -2 16
    0 -2 15
    0 2 -15
    0 -2 15
    0 2 -15
    0 -2 15
    0 -2 15
    0 2 -15
    0 -2 15
    0 -2 15
    0 2 -15
    0 2 -15
    0 2 -15
    0 -2 15
    0 2 -15
    0 2 -15
    0 2 -15
    0 2 -15
    0 -2 15
    0 -2 15
    0 -2 14
    0 -2 14
    0 2 -14
    0 2 -14
    0 -2 14
    0 -2 14
    0 -2 14
    0 2 -14
    0 -2 14
    0 -2 14
    0 2 -14
    0 2 -14
    0 2 -14
    0 -2 14
    0 -2 14
    0 2 -14
    0 -2 14
    0 2 -14
    0 -2 13
    0 -2 13
    0 2 -13
    0 2 -13
    0 -2 13
    0 2 -13
    0 -2 13
    0 -2 13
    0 -2 13
    0 2 -13
    0 -2 13
    0 2 -13
    0 2 -13
    0 2 -13
    0 -2 13
    0 2 -13
    0 2 -13
    0 -2 13
    0 -2 13
    0 2 -12
    0 2 -12
    0 2 -12
    0 -2 12
    0 -2 12
    0 -2 12
    0 -2 12
    0 -2 12
    0 -2 12
    0 2 -12
    0 2 -12
    0 2 -12
    0 2 -12
    0 -2 12
    0 2 -12
    0 -2 12
    0 2 -12
    0 2 -11
    0 2 -11
    0 -2 11
    0 2 -11
    0 2 -11
    0 -2 11
    0 -2 11
    0 -2 11
    0 -2 11
    0 2 -11
    0 -2 11
    0 2 -11
    0 2 -11
    0 -2 11
    0 -2 11
    0 2 -11
    0 2 -10
    0 2 -10
    0 2 -10
    0 2 -10
    0 -2 10
    0 -2 10
    0 2 -10
    0 -2 10
    0 2 -10
    0 2 -10
    0 -2 10
    0 2 -10
    0 -2 10
    0 2 -9
    0 2 -9
    0 2 -9
    0 2 -9
    0 -2 9
    0 2 -9
    0 -2 9
    0 -2 9
    0 2 -9
    0 2 -9
    0 -2 9
    0 -2 9
    0 2 -9
    0 2 -8
    0 2 -8
    0 2 -8
    0 2 -8
    0 2 -8
    0 -2 8
    0 -2 8
    0 2 -8
    0 -2 8
    0 2 -8
    0 2 -8
    0 -2 8
    0 2 -8
    0 -2 8
    0 2 -8
    0 2 -7
    0 2 -7
    0 -2 7
    0 2 -7
    0 2 -7
    0 2 -7
    0 -2 7
    0 -2 7
    0 -2 7
    0 2 -7
    0 2 -7
    0 -2 7
    0 2 -7
    0 -2 7
    0 2 -7
    0 2 -6
    0 -2 6
    0 2 -6
    0 -2 6
    0 2 -6
    0 2 -6
    0 2 -6
    0 -2 6
    0 2 -6
    0 2 -6
    0 2 -6
    0 -2 6
    0 -2 6
    0 2 -6
    0 2 -5
    0 2 -5
    0 -2 5
    0 -2 5
    0 2 -5
    0 2 -5
    0 2 -5
    0 -2 5
    0 2 -5
    0 2 -5
    0 2 -5
    0 2 -5
    0 2 -4
    0 2 -4
    0 2 -4
    0 -2 4
    0 -2 4
    0 -2 4
    0 -2 4
    0 2 -4
    0 -2 4
    0 2 -4
    0 2 -4
    0 2 -3
    0 -2 3
    0 2 -3
    0 2 -3
    0 -2 3
    0 2 -3
    0 2 -3
    0 -2 3
    0 2 -3
    0 -2 3
    0 2 -3
    0 -2 3
    0 -2 3
    0 -2 2
    0 2 -2
    0 -2 2
    0 -2 2
    0 2 -2
    0 -2 2
    0 2 -2
    0 -2 2
    0 -2 1
    0 -2 1
    0 2 1
    0 2 1
    0 2 1
    0 -2 -1
    0 -2 -1
    0 2 1
    0 2 2
    0 2 2
    0 2 2
    0 2 2
    0 2 2
    0 2 2
    0 -2 -2
    0 -2 -2
    0 2 2
    0 -2 -2
    0 -2 -2
    0 -2 -2
    0 2 2
    0 -2 -2
    0 2 2
    0 2 3
    0 2 3
    0 -2 -3
    0 2 3
    0 2 3
    0 -2 -3
    0 2 3
    0 2 3
    0 2 3
    0 -2 -3
    0 2 3
    0 -2 -3
    0 2 3
    0 -2 -3
    0 -2 -3
    0 -2 -3
    0 -2 -3
    0 2 4
    0 2 4
    0 -2 -4
    0 -2 -4
    0 2 4
    0 2 4
    0 2 4
    0 2 4
    0 2 4
    0 2 4
    0 -2 -4
    0 -2 -4
    0 -2 -4
    0 2 4
    0 -2 -4
    0 -2 -4
    0 2 4
    0 -2 -4
    0 2 5
    0 2 5
    0 -2 -5
    0 -2 -5
    0 -2 -5
    0 -2 -5
    0 2 5
    0 2 5
    0 2 5
    0 -2 -5
    0 -2 -5
    0 -2 -5
    0 2 5
    0 -2 -5
    0 -2 -5
    0 -2 -5
    0 2 5
    0 2 5
    0 -2 -6
    0 2 6
    0 2 6
    0 -2 -6
    0 -2 -6
    0 2 6
    0 2 6
    0 -2 -6
    0 2 6
    0 -2 -6
    0 2 6
    0 -2 -6
    0 -2 -6
    0 2 6
    0 -2 -6
    0 -2 -6
    0 -2 -6
    0 2 6
    0 2 7
    0 -2 -7
    0 2 7
    0 -2 -7
    0 2 7
    0 2 7
    0 -2 -7
    0 2 7
    0 2 7
    0 2 7
    0 -2 -7
    0 -2 -7
    0 -2 -7
    0 -2 -7
    0 -2 -7
    0 -2 -7
    0 2 7
    0 -2 -7
    0 2 8
    0 2 8
    0 -2 -8
    0 2 8
    0 -2 -8
    0 -2 -8
    0 2 8
    0 2 8
    0 2 8
    0 -2 -8
    0 -2 -8
    0 2 8
    0 -2 -8
    0 -2 -8
    0 -2 -8
    0 2 8
    0 -2 -8
    0 -2 -8
    0 2 9
    0 -2 -9
    0 2 9
    0 2 9
    0 -2 -9
    0 2 9
    0 2 9
    0 -2 -9
    0 2 9
    0 2 9
    0 -2 -9
    0 2 9
    0 -2 -9
    0 -2 -9
    0 -2 -9
    0 -2 -9
    0 -2 -9
    0 2 9
    0 2 9
    0 2 9
    0 -2 -9
    0 2 10
    0 -2 -10
    0 2 10
    0 -2 -10
    0 2 10
    0 2 10
    0 -2 -10
    0 2 10
    0 2 10
    0 2 10
    0 -2 -10
    0 -2 -10
    0 -2 -10
    0 -2 -10
    0 -2 -10
    0 -2 -10
    0 2 10
    0 2 10
    0 2 10
    0 -2 -10
    0 -2 -11
    0 2 11
    0 -2 -11
    0 2 11
    0 2 11
    0 2 11
    0 -2 -11
    0 2 11
    0 2 11
    0 2 11
    0 2 11
    0 -2 -11
    0 -2 -11
    0 -2 -11
    0 -2 -11
    0 -2 -11
    0 -2 -11
    0 -2 -11
    0 2 11
    0 2 11
    0 -2 -12
    0 2 12
    0 -2 -12
    0 2 12
    0 -2 -12
    0 2 12
    0 2 12
    0 2 12
    0 -2 -12
    0 2 12
    0 -2 -12
    0 2 12
    0 -2 -12
    0 -2 -12
    0 -2 -12
    0 -2 -12
    0 -2 -12
    0 -2 -12
    0 2 12
    0 2 12
    0 2 13
    0 -2 -13
    0 -2 -13
    0 2 13
    0 2 13
    0 2 13
    0 -2 -13
    0 2 13
    0 2 13
    0 2 13
    0 -2 -13
    0 -2 -13
    0 -2 -13
    0 -2 -13
    0 -2 -13
    0 -2 -13
    0 2 13
    0 2 13
    0 2 14
    0 2 14
    0 -2 -14
    0 -2 -14
    0 2 14
    0 2 14
    0 2 14
    0 2 14
    0 -2 -14
    0 -2 -14
    0 -2 -14
    0 -2 -14
    0 2 14
    0 -2 -14
    0 -2 -14
    0 2 14
    0 2 14
    0 -2 -14
    0 2 15
    0 2 15
    0 -2 -15
    0 -2 -15
    0 2 15
    0 2 15
    0 -2 -15
    0 2 15
    0 2 15
    0 2 15
    0 -2 -15
    0 -2 -15
    0 2 15
    0 -2 -15
    0 -2 -15
    0 -2 -15
    0 -2 -15
    0 2 16
    0 2 16
    0 2 16
    0 -2 -16
    0 -2 -16
    0 2 16
    0 2 16
    0 2 16
    0 -2 -16
    0 -2 -16
    0 -2 -16
    0 -2 -16
    0 -2 -16
    0 2 16
    0 -2 -16
    0 -2 -16
    0 2 17
    0 2 17
    0 -2 -17
    0 -2 -17
    0 2 17
    0 -2 -17
    0 2 17
    0 2 17
    0 2 17
    0 -2 -17
    0 -2 -17
    0 2 17
    0 -2 -17
    0 -2 -17
    0 -2 -17
    0 2 18
    0 -2 -18
    0 2 18
    0 2 18
    0 -2 -18
    0 2 18
    0 2 18
    0 2 18
    0 -2 -18
    0 -2 -18
    0 -2 -18
    0 2 18
    0 -2 -18
    0 -2 -18
    0 2 19
    0 2 19
    0 -2 -19
    0 2 19
    0 2 19
    0 2 19
    0 -2 -19
    0 -2 -19
    0 2 19
    0 -2 -19
    0 -2 -19
    0 -2 -19
    0 2 20
    0 -2 -20
    0 2 20
    0 2 20
    0 2 20
    0 2 20
    0 -2 -20
    0 2 20
    0 -2 -20
    0 -2 -20
    0 -2 -20
    0 -2 -20
    0 2 21
    0 -2 -21
    0 2 21
    0 2 21
    0 -2 -21
    0 -2 -21
    0 -2 -21
    0 2 21
    0 2 21
    0 -2 -21
    0 -2 -21
    0 2 22
    0 -2 -22
    0 -2 -22
    0 -2 -22
    0 -2 -22
    0 2 22
    0 2 22
    0 -2 -22
    0 -2 -22
    0 -2 -23
    0 -2 -23
    0 2 23
    0 2 23
    0 -2 -23
    0 2 23
    0 -2 -23
    0 2 24
    0 2 24
    0 2 24
    0 -2 -24
    0 -2 -24
    0 -2 -25
    0 2 25
    0 -2 -25
    0 -3 27
    0 3 -27
    0 3 -27
    0 3 -27
    0 -3 26
    0 -3 26
    0 3 -26
    0 3 -26
    0 3 -26
    0 -3 25
    0 -3 25
    0 -3 25
    0 -3 25
    0 3 -25
    0 -3 25
    0 3 -25
    0 3 -25
    0 -3 24
    0 3 -24
    0 -3 24
    0 -3 24
    0 -3 24
    0 3 -24
    0 -3 24
    0 3 -24
    0 3 -24
    0 3 -23
    0 -3 23
    0 3 -23
    0 -3 23
    0 -3 23
    0 -3 23
    0 -3 23
    0 3 -23
    0 3 -23
    0 3 -23
    0 -3 22
    0 3 -22
    0 3 -22
    0 -3 22
    0 -3 22
    0 -3 22
    0 3 -22
    0 -3 22
    0 3 -22
    0 3 -22
    0 3 -21
    0 3 -21
    0 -3 21
    0 -3 21
    0 -3 21
    0 3 -21
    0 -3 21
    0 -3 21
    0 3 -21
    0 -3 21
    0 3 -21
    0 3 -21
    0 3 -20
    0 3 -20
    0 -3 20
    0 -3 20
    0 -3 20
    0 -3 20
    0 3 -20
    0 -3 20
    0 -3 20
    0 3 -20
    0 3 -20
    0 3 -20
    0 -3 20
    0 -3 20
    0 -3 19
    0 3 -19
    0 3 -19
    0 3 -19
    0 -3 19
    0 -3 19
    0 -3 19
    0 -3 19
    0 3 -19
    0 3 -19
    0 -3 19
    0 3 -19
    0 3 -19
    0 3 -19
    0 -3 19
    0 -3 19
    0 3 -19
    0 -3 18
    0 3 -18
    0 3 -18
    0 -3 18
    0 -3 18
    0 3 -18
    0 3 -18
    0 -3 18
    0 -3 18
    0 3 -18
    0 3 -18
    0 3 -18
    0 -3 18
    0 3 -18
    0 -3 18
    0 -3 18
    0 3 -18
    0 -3 17
    0 -3 17
    0 3 -17
    0 3 -17
    0 -3 17
    0 -3 17
    0 3 -17
    0 -3 17
    0 3 -17
    0 3 -17
    0 -3 17
    0 -3 17
    0 -3 17
    0 3 -17
    0 3 -17
    0 -3 16
    0 -3 16
    0 3 -16
    0 -3 16
    0 -3 16
    0 3 -16
    0 3 -16
    0 -3 16
    0 3 -16
    0 3 -16
    0 -3 16
    0 3 -16
    0 -3 16
    0 3 -16
    0 -3 16
    0 3 -16
    0 -3 15
    0 3 -15
    0 -3 15
    0 3 -15
    0 -3 15
    0 3 -15
    0 -3 15
    0 -3 15
    0 -3 15
    0 3 -15
    0 3 -15
    0 3 -15
    0 -3 15
    0 3 -15
    0 -3 15
    0 3 -15
    0 3 -14
    0 -3 14
    0 3 -14
    0 3 -14
    0 -3 14
    0 3 -14
    0 -3 14
    0 -3 14
    0 -3 14
    0 -3 14
    0 -3 14
    0 3 -14
    0 3 -14
    0 3 -14
    0 3 -14
    0 -3 14
    0 3 -14
    0 -3 14
    0 3 -13
    0 3 -13
    0 -3 13
    0 3 -13
    0 -3 13
    0 3 -13
    0 3 -13
    0 -3 13
    0 3 -13
    0 -3 13
    0 3 -13
    0 3 -13
    0 -3 13
    0 -3 13
    0 -3 13
    0 -3 13
    0 -3 13
    0 3 -13
    0 3 -12
    0 -3 12
    0 3 -12
    0 -3 12
    0 -3 12
    0 -3 12
    0 -3 12
    0 3 -12
    0 3 -12
    0 3 -12
    0 3 -12
    0 3 -12
    0 -3 12
    0 3 -12
    0 -3 12
    0 3 -12
    0 3 -11
    0 3 -11
    0 3 -11
    0 -3 11
    0 -3 11
    0 -3 11
    0 -3 11
    0 3 -11
    0 -3 11
    0 3 -11
    0 3 -11
    0 3 -11
    0 3 -11
    0 3 -11
    0 3 -11
    0 -3 11
    0 3 -11
    0 -3 11
    0 3 -10
    0 -3 10
    0 -3 10
    0 3 -10
    0 3 -10
    0 -3 10
    0 -3 10
    0 3 -10
    0 -3 10
    0 -3 10
    0 3 -10
    0 -3 10
    0 3 -10
    0 3 -10
    0 3 -10
    0 -3 10
    0 3 -10
    0 3 -10
    0 -3 10
    0 3 -10
    0 -3 10
    0 3 -10
    0 3 -9
    0 3 -9
    0 3 -9
    0 -3 9
    0 -3 9
    0 -3 9
    0 3 -9
    0 -3 9
    0 -3 9
    0 3 -9
    0 3 -9
    0 3 -9
    0 3 -9
    0 -3 9
    0 3 -9
    0 3 -9
    0 -3 9
    0 -3 9
    0 3 -9
    0 3 -9
    0 3 -8
    0 3 -8
    0 3 -8
    0 3 -8
    0 -3 8
    0 3 -8
    0 -3 8
    0 -3 8
    0 -3 8
    0 -3 8
    0 3 -8
    0 3 -8
    0 3 -8
    0 -3 8
    0 3 -8
    0 3 -8
    0 3 -8
    0 -3 8
    0 3 -8
    0 -3 8
    0 3 -7
    0 3 -7
    0 3 -7
    0 -3 7
    0 -3 7
    0 -3 7
    0 3 -7
    0 -3 7
    0 -3 7
    0 3 -7
    0 3 -7
    0 3 -7
    0 -3 7
    0 3 -7
    0 -3 7
    0 3 -7
    0 3 -6
    0 3 -6
    0 3 -6
    0 -3 6
    0 -3 6
    0 -3 6
    0 -3 6
    0 -3 6
    0 3 -6
    0 3 -6
    0 3 -6
    0 3 -6
    0 3 -6
    0 -3 5
    0 3 -5
    0 3 -5
    0 3 -5
    0 -3 5
    0 -3 5
    0 -3 5
    0 -3 5
    0 -3 5
    0 3 -5
    0 3 -5
    0 3 -5
    0 3 -5
    0 3 -5
    0 3 -4
    0 -3 4
    0 -3 4
    0 3 -4
    0 -3 4
    0 -3 4
    0 3 -4
    0 -3 4
    0 -3 4
    0 3 -4
    0 -3 4
    0 3 -4
    0 -3 4
    0 -3 4
    0 3 -3
    0 -3 3
    0 -3 3
    0 3 -3
    0 -3 3
    0 -3 3
    0 3 -3
    0 3 -3
    0 -3 3
    0 3 -3
    0 -3 3
    0 3 -3
    0 -3 3
    0 -3 2
    0 -3 2
    0 3 -2
    0 3 -2
    0 3 -2
    0 -3 2
    0 -3 2
    0 -3 2
    0 3 -2
    0 3 -2
    0 3 -2
    0 3 -2
    0 3 -2
    0 -3 1
    0 -3 1
    0 3 -1
    0 3 -1
    0 3 -1
    0 -3 1
    0 -3 1
    0 3 -1
    0 3 -1
    0 3 -1
    0 -3 1
    0 3 -1
    0 -3 1
    0 -3 0
    0 3 0
    0 3 0
    0 -3 0
    0 3 0
    0 -3 0
    0 -3 0
    0 3 0
    0 3 0
    0 -3 0
    0 -3 0
    0 -3 0
    0 3 0
    0 -3 0
    0 3 1
    0 -3 -1
    0 3 1
    0 -3 -1
    0 3 1
    0 3 1
    0 3 1
    0 -3 -1
    0 3 1
    0 -3 -1
    0 3 1
    0 -3 -1
    0 3 1
    0 -3 -1
    0 -3 -1
    0 -3 -1
    0 3 1
    0 3 2
    0 -3 -2
    0 -3 -2
    0 3 2
    0 3 2
    0 3 2
    0 3 2
    0 -3 -2
    0 3 2
    0 3 2
    0 -3 -2
    0 3 2
    0 -3 -2
    0 -3 -2
    0 3 2
    0 -3 -2
    0 3 3
    0 3 3
    0 -3 -3
    0 3 3
    0 3 3
    0 -3 -3
    0 3 3
    0 3 3
    0 3 3
    0 3 3
    0 -3 -3
    0 -3 -3
    0 -3 -3
    0 3 3
    0 -3 -3
    0 -3 -3
    0 -3 -3
    0 -3 -3
    0 3 4
    0 3 4
    0 -3 -4
    0 -3 -4
    0 3 4
    0 3 4
    0 3 4
    0 3 4
    0 3 4
    0 -3 -4
    0 -3 -4
    0 3 4
    0 -3 -4
    0 3 4
    0 -3 -4
    0 -3 -4
    0 3 4
    0 -3 -4
    0 -3 -4
    0 -3 -4
    0 3 5
    0 3 5
    0 -3 -5
    0 -3 -5
    0 3 5
    0 3 5
    0 3 5
    0 -3 -5
    0 3 5
    0 -3 -5
    0 -3 -5
    0 -3 -5
    0 3 5
    0 -3 -5
    0 3 5
    0 -3 -5
    0 -3 -5
    0 -3 -5
    0 3 6
    0 -3 -6
    0 -3 -6
    0 -3 -6
    0 3 6
    0 3 6
    0 3 6
    0 -3 -6
    0 3 6
    0 3 6
    0 -3 -6
    0 -3 -6
    0 3 6
    0 -3 -6
    0 -3 -6
    0 -3 -6
    0 3 6
    0 -3 -6
    0 3 6
    0 3 7
    0 -3 -7
    0 -3 -7
    0 3 7
    0 3 7
    0 -3 -7
    0 3 7
    0 -3 -7
    0 3 7
    0 3 7
    0 3 7
    0 -3 -7
    0 -3 -7
    0 3 7
    0 -3 -7
    0 3 7
    0 -3 -7
    0 -3 -7
    0 -3 -7
    0 3 7
    0 3 7
    0 -3 -7
    0 3 8
    0 3 8
    0 3 8
    0 -3 -8
    0 3 8
    0 3 8
    0 -3 -8
    0 3 8
    0 -3 -8
    0 3 8
    0 3 8
    0 3 8
    0 -3 -8
    0 -3 -8
    0 3 8
    0 -3 -8
    0 -3 -8
    0 3 8
    0 -3 -8
    0 -3 -8
    0 -3 -8
    0 3 9
    0 -3 -9
    0 -3 -9
    0 3 9
    0 3 9
    0 -3 -9
    0 3 9
    0 3 9
    0 3 9
    0 3 9
    0 -3 -9
    0 3 9
    0 -3 -9
    0 -3 -9
    0 -3 -9
    0 -3 -9
    0 -3 -9
    0 3 9
    0 -3 -9
    0 3 10
    0 3 10
    0 -3 -10
    0 -3 -10
    0 3 10
    0 3 10
    0 3 10
    0 -3 -10
    0 3 10
    0 3 10
    0 -3 -10
    0 3 10
    0 -3 -10
    0 3 10
    0 -3 -10
    0 -3 -10
    0 -3 -10
    0 -3 -10
    0 3 10
    0 -3 -10
    0 3 10
    0 3 11
    0 -3 -11
    0 3 11
    0 -3 -11
    0 -3 -11
    0 3 11
    0 3 11
    0 3 11
    0 3 11
    0 -3 -11
    0 3 11
    0 -3 -11
    0 -3 -11
    0 -3 -11
    0 3 11
    0 -3 -11
    0 -3 -11
    0 3 11
    0 -3 -11
    0 3 11
    0 3 12
    0 -3 -12
    0 -3 -12
    0 3 12
    0 3 12
    0 3 12
    0 3 12
    0 3 12
    0 -3 -12
    0 3 12
    0 -3 -12
    0 -3 -12
    0 -3 -12
    0 3 12
    0 -3 -12
    0 -3 -12
    0 -3 -12
    0 3 12
    0 -3 -12
    0 3 12
    0 -3 -13
    0 3 13
    0 -3 -13
    0 3 13
    0 3 13
    0 3 13
    0 -3 -13
    0 3 13
    0 3 13
    0 -3 -13
    0 3 13
    0 -3 -13
    0 -3 -13
    0 -3 -13
    0 -3 -13
    0 -3 -13
    0 -3 -13
    0 3 13
    0 3 13
    0 3 14
    0 3 14
    0 -3 -14
    0 -3 -14
    0 3 14
    0 3 14
    0 -3 -14
    0 3 14
    0 3 14
    0 -3 -14
    0 -3 -14
    0 -3 -14
    0 3 14
    0 -3 -14
    0 -3 -14
    0 3 15
    0 -3 -15
    0 3 15
    0 3 15
    0 3 15
    0 -3 -15
    0 3 15
    0 -3 -15
    0 -3 -15
    0 -3 -15
    0 -3 -15
    0 3 15
    0 -3 -15
    0 -3 -15
    0 3 16
    0 3 16
    0 3 16
    0 3 16
    0 -3 -16
    0 -3 -16
    0 3 16
    0 -3 -16
    0 -3 -16
    0 -3 -16
    0 -3 -16
    0 3 16
    0 3 16
    0 -3 -16
    0 3 17
    0 3 17
    0 3 17
    0 -3 -17
    0 3 17
    0 3 17
    0 3 17
    0 -3 -17
    0 -3 -17
    0 -3 -17
    0 3 17
    0 -3 -17
    0 -3 -17
    0 3 18
    0 3 18
    0 3 18
    0 3 18
    0 -3 -18
    0 -3 -18
    0 -3 -18
    0 3 18
    0 -3 -18
    0 -3 -18
    0 3 18
    0 3 18
    0 3 19
    0 -3 -19
    0 3 19
    0 3 19
    0 3 19
    0 -3 -19
    0 3 19
    0 -3 -19
    0 -3 -19
    0 -3 -19
    0 3 19
    0 3 20
    0 -3 -20
    0 3 20
    0 -3 -20
    0 3 20
    0 -3 -20
    0 -3 -20
    0 3 20
    0 -3 -20
    0 3 20
    0 3 20
    0 -3 -21
    0 -3 -21
    0 -3 -21
    0 3 21
    0 3 21
    0 3 21
    0 -3 -21
    0 -3 -21
    0 3 21
    0 -3 -22
    0 -3 -22
    0 3 22
    0 3 22
    0 3 22
    0 -3 -22
    0 -3 -23
    0 -3 -23
    0 3 23
    0 3 23
    0 3 23
    0 -3 -23
    0 3 24
    0 -3 -24
    0 3 25
    0 -4 27
    0 4 -27
    0 -4 27
    0 4 -27
    0 4 -27
    0 -4 26
    0 -4 26
    0 -4 26
    0 -4 26
    0 4 -26
    0 -4 26
    0 4 -26
    0 4 -26
    0 -4 25
    0 4 -25
    0 -4 25
    0 -4 25
    0 -4 25
    0 4 -25
    0 -4 25
    0 4 -25
    0 4 -25
    0 -4 24
    0 4 -24
    0 -4 24
    0 -4 24
    0 -4 24
    0 4 -24
    0 -4 24
    0 4 -24
    0 4 -24
    0 4 -23
    0 -4 23
    0 -4 23
    0 -4 23
    0 -4 23
    0 -4 23
    0 4 -23
    0 4 -23
    0 4 -23
    0 4 -22
    0 -4 22
    0 4 -22
    0 -4 22
    0 -4 22
    0 -4 22
    0 -4 22
    0 -4 22
    0 4 -22
    0 4 -22
    0 4 -22
    0 4 -21
    0 4 -21
    0 -4 21
    0 -4 21
    0 4 -21
    0 -4 21
    0 -4 21
    0 -4 21
    0 4 -21
    0 4 -21
    0 -4 21
    0 4 -21
    0 -4 21
    0 -4 21
    0 4 -21
    0 -4 20
    0 4 -20
    0 4 -20
    0 -4 20
    0 -4 20
    0 4 -20
    0 -4 20
    0 4 -20
    0 -4 20
    0 -4 20
    0 4 -20
    0 4 -20
    0 4 -20
    0 -4 20
    0 -4 20
    0 -4 19
    0 4 -19
    0 4 -19
    0 -4 19
    0 -4 19
    0 4 -19
    0 4 -19
    0 -4 19
    0 -4 19
    0 -4 19
    0 4 -19
    0 -4 19
    0 -4 19
    0 4 -19
    0 4 -19
    0 -4 18
    0 4 -18
    0 -4 18
    0 4 -18
    0 -4 18
    0 4 -18
    0 -4 18
    0 -4 18
    0 -4 18
    0 4 -18
    0 -4 18
    0 4 -18
    0 4 -18
    0 -4 18
    0 4 -17
    0 -4 17
    0 -4 17
    0 4 -17
    0 -4 17
    0 4 -17
    0 -4 17
    0 4 -17
    0 4 -17
    0 -4 17
    0 4 -17
    0 -4 17
    0 -4 16
    0 4 -16
    0 -4 16
    0 4 -16
    0 -4 16
    0 -4 16
    0 4 -16
    0 -4 16
    0 -4 16
    0 4 -16
    0 4 -16
    0 -4 16
    0 4 -16
    0 -4 16
    0 -4 15
    0 4 -15
    0 -4 15
    0 -4 15
    0 4 -15
    0 -4 15
    0 -4 15
    0 4 -15
    0 4 -15
    0 4 -15
    0 -4 15
    0 4 -15
    0 -4 15
    0 -4 15
    0 -4 14
    0 -4 14
    0 -4 14
    0 -4 14
    0 4 -14
    0 -4 14
    0 4 -14
    0 4 -14
    0 4 -14
    0 4 -14
    0 4 -14
    0 4 -14
    0 -4 14
    0 -4 14
    0 -4 13
    0 4 -13
    0 -4 13
    0 -4 13
    0 4 -13
    0 -4 13
    0 -4 13
    0 -4 13
    0 4 -13
    0 4 -13
    0 4 -13
    0 -4 13
    0 4 -13
    0 4 -13
    0 -4 13
    0 4 -12
    0 4 -12
    0 -4 12
    0 4 -12
    0 -4 12
    0 -4 12
    0 -4 12
    0 -4 12
    0 4 -12
    0 4 -12
    0 -4 12
    0 -4 12
    0 4 -12
    0 4 -12
    0 4 -12
    0 4 -12
    0 -4 12
    0 -4 12
    0 4 -12
    0 4 -11
    0 4 -11
    0 -4 11
    0 4 -11
    0 4 -11
    0 -4 11
    0 -4 11
    0 -4 11
    0 4 -11
    0 -4 11
    0 -4 11
    0 4 -11
    0 -4 11
    0 4 -11
    0 4 -11
    0 4 -11
    0 4 -11
    0 -4 11
    0 -4 11
    0 4 -11
    0 4 -10
    0 4 -10
    0 4 -10
    0 4 -10
    0 -4 10
    0 -4 10
    0 -4 10
    0 4 -10
    0 -4 10
    0 4 -10
    0 -4 10
    0 4 -10
    0 4 -10
    0 4 -10
    0 4 -10
    0 -4 10
    0 -4 10
    0 4 -9
    0 -4 9
    0 4 -9
    0 4 -9
    0 4 -9
    0 4 -9
    0 -4 9
    0 -4 9
    0 4 -9
    0 -4 9
    0 -4 9
    0 -4 9
    0 4 -9
    0 4 -9
    0 4 -9
    0 -4 9
    0 -4 9
    0 4 -9
    0 4 -9
    0 -4 8
    0 4 -8
    0 4 -8
    0 -4 8
    0 -4 8
    0 -4 8
    0 -4 8
    0 4 -8
    0 -4 8
    0 4 -8
    0 4 -8
    0 4 -8
    0 4 -8
    0 4 -7
    0 4 -7
    0 4 -7
    0 -4 7
    0 -4 7
    0 -4 7
    0 -4 7
    0 -4 7
    0 4 -7
    0 4 -7
    0 4 -7
    0 -4 7
    0 4 -6
    0 4 -6
    0 4 -6
    0 -4 6
    0 -4 6
    0 -4 6
    0 -4 6
    0 4 -6
    0 -4 6
    0 4 -6
    0 4 -6
    0 -4 6
    0 4 -5
    0 -4 5
    0 -4 5
    0 4 -5
    0 -4 5
    0 4 -5
    0 -4 5
    0 -4 5
    0 -4 5
    0 4 -5
    0 -4 5
    0 4 -5
    0 -4 5
    0 -4 5
    0 -4 4
    0 -4 4
    0 4 -4
    0 -4 4
    0 4 -4
    0 -4 4
    0 4 -4
    0 -4 4
    0 4 -4
    0 4 -4
    0 -4 4
    0 4 -4
    0 -4 4
    0 4 -3
    0 -4 3
    0 -4 3
    0 4 -3
    0 4 -3
    0 4 -3
    0 4 -3
    0 -4 3
    0 4 -3
    0 4 -3
    0 -4 3
    0 -4 3
    0 -4 3
    0 -4 3
    0 4 -3
    0 -4 2
    0 4 -2
    0 -4 2
    0 4 -2
    0 4 -2
    0 -4 2
    0 -4 2
    0 -4 2
    0 4 -2
    0 4 -2
    0 4 -2
    0 4 -2
    0 -4 2
    0 -4 2
    0 4 -2
    0 -4 1
    0 -4 1
    0 4 -1
    0 4 -1
    0 -4 1
    0 -4 1
    0 4 -1
    0 -4 1
    0 4 -1
    0 4 -1
    0 -4 1
    0 -4 1
    0 -4 0
    0 4 0
    0 4 0
    0 4 0
    0 -4 0
    0 -4 0
    0 4 0
    0 -4 0
    0 -4 0
    0 -4 0
    0 4 0
    0 -4 0
    0 -4 0
    0 -4 0
    0 4 0
    0 4 1
    0 4 1
    0 -4 -1
    0 4 1
    0 -4 -1
    0 4 1
    0 -4 -1
    0 4 1
    0 4 1
    0 -4 -1
    0 4 1
    0 4 1
    0 -4 -1
    0 -4 -1
    0 -4 -1
    0 4 1
    0 -4 -1
    0 4 2
    0 -4 -2
    0 4 2
    0 4 2
    0 4 2
    0 4 2
    0 -4 -2
    0 4 2
    0 -4 -2
    0 4 2
    0 -4 -2
    0 -4 -2
    0 4 2
    0 -4 -2
    0 4 2
    0 4 3
    0 4 3
    0 4 3
    0 -4 -3
    0 4 3
    0 -4 -3
    0 4 3
    0 -4 -3
    0 4 3
    0 -4 -3
    0 -4 -3
    0 4 3
    0 4 3
    0 -4 -3
    0 4 4
    0 4 4
    0 -4 -4
    0 4 4
    0 4 4
    0 4 4
    0 4 4
    0 -4 -4
    0 4 4
    0 4 4
    0 -4 -4
    0 -4 -4
    0 -4 -4
    0 4 4
    0 -4 -4
    0 -4 -4
    0 -4 -4
    0 -4 -4
    0 4 5
    0 -4 -5
    0 4 5
    0 4 5
    0 -4 -5
    0 -4 -5
    0 4 5
    0 4 5
    0 4 5
    0 -4 -5
    0 4 5
    0 -4 -5
    0 4 5
    0 -4 -5
    0 -4 -5
    0 4 5
    0 -4 -5
    0 -4 -5
    0 -4 -5
    0 4 6
    0 -4 -6
    0 4 6
    0 -4 -6
    0 4 6
    0 -4 -6
    0 4 6
    0 4 6
    0 4 6
    0 -4 -6
    0 4 6
    0 -4 -6
    0 -4 -6
    0 4 6
    0 -4 -6
    0 4 6
    0 -4 -6
    0 -4 -6
    0 -4 -6
    0 4 7
    0 4 7
    0 4 7
    0 -4 -7
    0 -4 -7
    0 4 7
    0 4 7
    0 -4 -7
    0 4 7
    0 4 7
    0 -4 -7
    0 4 7
    0 4 7
    0 -4 -7
    0 4 7
    0 -4 -7
    0 -4 -7
    0 -4 -7
    0 4 7
    0 -4 -7
    0 -4 -7
    0 -4 -7
    0 4 8
    0 -4 -8
    0 4 8
    0 -4 -8
    0 4 8
    0 4 8
    0 4 8
    0 -4 -8
    0 4 8
    0 4 8
    0 -4 -8
    0 -4 -8
    0 4 8
    0 4 8
    0 -4 -8
    0 4 8
    0 -4 -8
    0 -4 -8
    0 -4 -8
    0 4 8
    0 -4 -8
    0 -4 -8
    0 -4 -8
    0 4 9
    0 -4 -9
    0 4 9
    0 4 9
    0 4 9
    0 -4 -9
    0 4 9
    0 -4 -9
    0 -4 -9
    0 4 9
    0 4 9
    0 4 9
    0 4 9
    0 -4 -9
    0 -4 -9
    0 -4 -9
    0 4 9
    0 -4 -9
    0 4 9
    0 -4 -9
    0 -4 -9
    0 -4 -9
    0 -4 -9
    0 4 10
    0 -4 -10
    0 4 10
    0 -4 -10
    0 4 10
    0 4 10
    0 4 10
    0 4 10
    0 4 10
    0 -4 -10
    0 -4 -10
    0 -4 -10
    0 4 10
    0 4 10
    0 -4 -10
    0 -4 -10
    0 -4 -10
    0 -4 -10
    0 4 10
    0 -4 -10
    0 4 10
    0 4 11
    0 -4 -11
    0 4 11
    0 4 11
    0 4 11
    0 -4 -11
    0 4 11
    0 4 11
    0 4 11
    0 -4 -11
    0 -4 -11
    0 4 11
    0 -4 -11
    0 4 11
    0 -4 -11
    0 -4 -11
    0 -4 -11
    0 -4 -11
    0 4 11
    0 4 11
    0 -4 -11
    0 4 12
    0 -4 -12
    0 -4 -12
    0 4 12
    0 4 12
    0 4 12
    0 4 12
    0 4 12
    0 4 12
    0 4 12
    0 -4 -12
    0 -4 -12
    0 -4 -12
    0 -4 -12
    0 -4 -12
    0 -4 -12
    0 -4 -12
    0 -4 -12
    0 4 13
    0 -4 -13
    0 4 13
    0 -4 -13
    0 4 13
    0 4 13
    0 -4 -13
    0 4 13
    0 -4 -13
    0 -4 -13
    0 4 13
    0 -4 -13
    0 4 13
    0 -4 -13
    0 -4 -13
    0 -4 -13
    0 -4 -13
    0 4 14
    0 -4 -14
    0 4 14
    0 -4 -14
    0 4 14
    0 -4 -14
    0 4 14
    0 4 14
    0 -4 -14
    0 -4 -14
    0 -4 -14
    0 4 14
    0 -4 -14
    0 -4 -14
    0 -4 -14
    0 -4 -14
    0 4 15
    0 -4 -15
    0 4 15
    0 -4 -15
    0 4 15
    0 4 15
    0 4 15
    0 -4 -15
    0 -4 -15
    0 -4 -15
    0 -4 -15
    0 4 15
    0 -4 -15
    0 4 16
    0 -4 -16
    0 4 16
    0 4 16
    0 4 16
    0 4 16
    0 4 16
    0 -4 -16
    0 -4 -16
    0 -4 -16
    0 4 16
    0 -4 -16
    0 -4 -16
    0 4 17
    0 4 17
    0 4 17
    0 4 17
    0 4 17
    0 -4 -17
    0 -4 -17
    0 4 17
    0 -4 -17
    0 -4 -17
    0 -4 -17
    0 4 17
    0 4 18
    0 4 18
    0 4 18
    0 4 18
    0 4 18
    0 4 18
    0 -4 -18
    0 -4 -18
    0 -4 -18
    0 4 18
    0 -4 -18
    0 -4 -18
    0 -4 -19
    0 4 19
    0 4 19
    0 -4 -19
    0 -4 -19
    0 -4 -19
    0 4 19
    0 -4 -19
    0 4 19
    0 4 19
    0 -4 -20
    0 -4 -20
    0 -4 -20
    0 4 20
    0 4 20
    0 4 20
    0 -4 -20
    0 4 20
    0 -4 -20
    0 -4 -21
    0 -4 -21
    0 4 21
    0 4 21
    0 4 21
    0 -4 -21
    0 4 21
    0 -4 -22
    0 -4 -22
    0 4 22
    0 4 22
    0 -4 -22
    0 4 22
    0 -4 -23
    0 -4 -23
    0 4 23
    0 4 23
    0 -4 -23
    0 4 23
    0 4 24
    0 -4 -24
    0 -5 27
    0 5 -27
    0 -5 27
    0 5 -27
    0 5 -27
    0 -5 26
    0 -5 26
    0 5 -26
    0 -5 26
    0 5 -26
    0 5 -26
    0 -5 25
    0 5 -25
    0 -5 25
    0 -5 25
    0 -5 25
    0 -5 25
    0 5 -25
    0 5 -25
    0 5 -25
    0 5 -24
    0 -5 24
    0 -5 24
    0 -5 24
    0 -5 24
    0 5 -24
    0 -5 24
    0 5 -24
    0 5 -24
    0 5 -23
    0 -5 23
    0 -5 23
    0 -5 23
    0 -5 23
    0 -5 23
    0 5 -23
    0 5 -23
    0 5 -23
    0 -5 22
    0 5 -22
    0 -5 22
    0 -5 22
    0 5 -22
    0 -5 22
    0 -5 22
    0 5 -22
    0 -5 22
    0 5 -22
    0 -5 22
    0 5 -21
    0 -5 21
    0 -5 21
    0 -5 21
    0 -5 21
    0 5 -21
    0 -5 21
    0 5 -21
    0 -5 21
    0 5 -21
    0 -5 21
    0 -5 21
    0 -5 20
    0 5 -20
    0 -5 20
    0 -5 20
    0 5 -20
    0 5 -20
    0 -5 20
    0 -5 20
    0 5 -20
    0 -5 20
    0 -5 20
    0 5 -20
    0 5 -20
    0 -5 19
    0 5 -19
    0 -5 19
    0 5 -19
    0 -5 19
    0 5 -19
    0 -5 19
    0 -5 19
    0 5 -19
    0 5 -19
    0 -5 19
    0 5 -19
    0 -5 19
    0 5 -18
    0 -5 18
    0 5 -18
    0 -5 18
    0 -5 18
    0 5 -18
    0 -5 18
    0 5 -18
    0 5 -18
    0 -5 18
    0 5 -18
    0 -5 18
    0 5 -17
    0 -5 17
    0 -5 17
    0 5 -17
    0 -5 17
    0 -5 17
    0 -5 17
    0 5 -17
    0 -5 17
    0 5 -17
    0 5 -17
    0 5 -17
    0 -5 17
    0 5 -17
    0 -5 17
    0 5 -17
    0 5 -16
    0 -5 16
    0 -5 16
    0 5 -16
    0 -5 16
    0 5 -16
    0 -5 16
    0 -5 16
    0 -5 16
    0 5 -16
    0 5 -16
    0 5 -16
    0 -5 16
    0 5 -16
    0 -5 16
    0 5 -15
    0 5 -15
    0 -5 15
    0 -5 15
    0 -5 15
    0 -5 15
    0 5 -15
    0 5 -15
    0 -5 15
    0 5 -15
    0 -5 15
    0 5 -15
    0 -5 15
    0 5 -15
    0 5 -14
    0 -5 14
    0 -5 14
    0 5 -14
    0 -5 14
    0 -5 14
    0 5 -14
    0 5 -14
    0 -5 14
    0 5 -14
    0 -5 14
    0 5 -14
    0 -5 14
    0 5 -14
    0 -5 13
    0 5 -13
    0 -5 13
    0 -5 13
    0 -5 13
    0 -5 13
    0 5 -13
    0 -5 13
    0 -5 13
    0 5 -13
    0 5 -13
    0 -5 13
    0 5 -13
    0 5 -13
    0 5 -13
    0 -5 13
    0 5 -13
    0 -5 13
    0 5 -13
    0 -5 12
    0 5 -12
    0 -5 12
    0 5 -12
    0 -5 12
    0 -5 12
    0 5 -12
    0 -5 12
    0 -5 12
    0 5 -12
    0 -5 12
    0 5 -12
    0 5 -12
    0 -5 12
    0 5 -12
    0 5 -12
    0 -5 12
    0 5 -12
    0 -5 12
    0 5 -11
    0 -5 11
    0 5 -11
    0 5 -11
    0 -5 11
    0 -5 11
    0 -5 11
    0 -5 11
    0 5 -11
    0 5 -11
    0 -5 11
    0 5 -11
    0 5 -11
    0 5 -11
    0 5 -11
    0 -5 11
    0 -5 11
    0 5 -10
    0 5 -10
    0 5 -10
    0 -5 10
    0 -5 10
    0 5 -10
    0 -5 10
    0 5 -10
    0 -5 10
    0 -5 10
    0 -5 10
    0 -5 10
    0 5 -10
    0 5 -10
    0 5 -10
    0 -5 10
    0 5 -10
    0 5 -9
    0 5 -9
    0 5 -9
    0 -5 9
    0 -5 9
    0 -5 9
    0 -5 9
    0 -5 9
    0 5 -9
    0 5 -9
    0 5 -9
    0 -5 9
    0 5 -8
    0 5 -8
    0 5 -8
    0 -5 8
    0 -5 8
    0 -5 8
    0 -5 8
    0 -5 8
    0 5 -8
    0 5 -8
    0 5 -8
    0 -5 8
    0 -5 7
    0 5 -7
    0 -5 7
    0 5 -7
    0 5 -7
    0 -5 7
    0 -5 7
    0 -5 7
    0 -5 7
    0 -5 7
    0 5 -7
    0 5 -7
    0 5 -7
    0 -5 7
    0 -5 6
    0 5 -6
    0 -5 6
    0 5 -6
    0 5 -6
    0 -5 6
    0 -5 6
    0 -5 6
    0 -5 6
    0 5 -6
    0 -5 6
    0 5 -6
    0 5 -6
    0 5 -6
    0 -5 6
    0 -5 6
    0 -5 5
    0 -5 5
    0 5 -5
    0 5 -5
    0 -5 5
    0 5 -5
    0 5 -5
    0 5 -5
    0 -5 5
    0 -5 5
    0 -5 5
    0 5 -5
    0 -5 5
    0 5 -4
    0 -5 4
    0 -5 4
    0 5 -4
    0 5 -4
    0 -5 4
    0 5 -4
    0 5 -4
    0 -5 4
    0 5 -4
    0 5 -4
    0 -5 4
    0 -5 4
    0 5 -4
    0 -5 4
    0 -5 3
    0 -5 3
    0 -5 3
    0 5 -3
    0 -5 3
    0 5 -3
    0 -5 3
    0 -5 3
    0 5 -3
    0 5 -3
    0 -5 3
    0 -5 3
    0 5 -3
    0 5 -3
    0 -5 3
    0 -5 3
    0 5 -3
    0 -5 2
    0 -5 2
    0 5 -2
    0 5 -2
    0 5 -2
    0 -5 2
    0 -5 2
    0 -5 2
    0 5 -2
    0 5 -2
    0 5 -2
    0 5 -2
    0 5 -2
    0 -5 2
    0 -5 2
    0 -5 1
    0 -5 1
    0 5 -1
    0 5 -1
    0 5 -1
    0 -5 1
    0 -5 1
    0 -5 1
    0 -5 1
    0 5 -1
    0 -5 1
    0 5 -1
    0 -5 1
    0 -5 0
    0 5 0
    0 5 0
    0 5 0
    0 -5 0
    0 -5 0
    0 -5 0
    0 -5 0
    0 5 0
    0 -5 0
    0 5 0
    0 -5 0
    0 -5 0
    0 5 1
    0 -5 -1
    0 5 1
    0 5 1
    0 5 1
    0 -5 -1
    0 5 1
    0 -5 -1
    0 5 1
    0 5 1
    0 -5 -1
    0 -5 -1
    0 -5 -1
    0 5 1
    0 -5 -1
    0 -5 -1
    0 5 1
    0 -5 -1
    0 5 1
    0 -5 -1
    0 5 2
    0 -5 -2
    0 5 2
    0 5 2
    0 -5 -2
    0 5 2
    0 5 2
    0 5 2
    0 -5 -2
    0 5 2
    0 -5 -2
    0 5 2
    0 -5 -2
    0 5 2
    0 -5 -2
    0 5 3
    0 -5 -3
    0 5 3
    0 5 3
    0 5 3
    0 -5 -3
    0 5 3
    0 -5 -3
    0 5 3
    0 5 3
    0 -5 -3
    0 -5 -3
    0 5 3
    0 -5 -3
    0 -5 -3
    0 5 3
    0 5 4
    0 5 4
    0 5 4
    0 -5 -4
    0 5 4
    0 5 4
    0 5 4
    0 5 4
    0 -5 -4
    0 5 4
    0 -5 -4
    0 -5 -4
    0 -5 -4
    0 -5 -4
    0 5 5
    0 -5 -5
    0 5 5
    0 5 5
    0 -5 -5
    0 5 5
    0 5 5
    0 5 5
    0 5 5
    0 -5 -5
    0 -5 -5
    0 -5 -5
    0 5 5
    0 -5 -5
    0 5 5
    0 -5 -5
    0 -5 -5
    0 -5 -5
    0 5 6
    0 5 6
    0 5 6
    0 -5 -6
    0 -5 -6
    0 5 6
    0 5 6
    0 5 6
    0 -5 -6
    0 5 6
    0 -5 -6
    0 -5 -6
    0 -5 -6
    0 5 6
    0 -5 -6
    0 -5 -6
    0 5 6
    0 -5 -6
    0 -5 -6
    0 5 7
    0 5 7
    0 5 7
    0 5 7
    0 -5 -7
    0 -5 -7
    0 5 7
    0 5 7
    0 5 7
    0 -5 -7
    0 5 7
    0 5 7
    0 -5 -7
    0 -5 -7
    0 -5 -7
    0 5 7
    0 -5 -7
    0 -5 -7
    0 -5 -7
    0 5 7
    0 -5 -7
    0 -5 -8
    0 5 8
    0 5 8
    0 -5 -8
    0 5 8
    0 5 8
    0 -5 -8
    0 -5 -8
    0 5 8
    0 5 8
    0 5 8
    0 5 8
    0 5 8
    0 -5 -8
    0 -5 -8
    0 5 8
    0 -5 -8
    0 -5 -8
    0 -5 -8
    0 5 8
    0 -5 -8
    0 -5 -8
    0 -5 -9
    0 5 9
    0 5 9
    0 5 9
    0 5 9
    0 -5 -9
    0 -5 -9
    0 5 9
    0 5 9
    0 5 9
    0 5 9
    0 5 9
    0 -5 -9
    0 -5 -9
    0 5 9
    0 -5 -9
    0 -5 -9
    0 5 9
    0 -5 -9
    0 -5 -9
    0 -5 -9
    0 5 10
    0 5 10
    0 5 10
    0 -5 -10
    0 -5 -10
    0 5 10
    0 5 10
    0 5 10
    0 5 10
    0 -5 -10
    0 5 10
    0 -5 -10
    0 -5 -10
    0 5 10
    0 -5 -10
    0 -5 -10
    0 -5 -10
    0 -5 -10
    0 -5 -10
    0 5 11
    0 5 11
    0 5 11
    0 -5 -11
    0 5 11
    0 5 11
    0 -5 -11
    0 5 11
    0 5 11
    0 -5 -11
    0 -5 -11
    0 5 11
    0 -5 -11
    0 5 11
    0 -5 -11
    0 -5 -11
    0 -5 -11
    0 -5 -11
    0 -5 -11
    0 -5 -12
    0 -5 -12
    0 5 12
    0 5 12
    0 5 12
    0 5 12
    0 5 12
    0 -5 -12
    0 -5 -12
    0 5 12
    0 5 12
    0 -5 -12
    0 -5 -12
    0 -5 -12
    0 -5 -12
    0 -5 -12
    0 -5 -12
    0 5 13
    0 5 13
    0 -5 -13
    0 5 13
    0 -5 -13
    0 5 13
    0 -5 -13
    0 5 13
    0 5 13
    0 -5 -13
    0 -5 -13
    0 5 13
    0 -5 -13
    0 -5 -13
    0 -5 -13
    0 5 13
    0 -5 -13
    0 -5 -13
    0 -5 -13
    0 -5 -14
    0 -5 -14
    0 5 14
    0 5 14
    0 5 14
    0 5 14
    0 5 14
    0 5 14
    0 -5 -14
    0 -5 -14
    0 -5 -14
    0 -5 -14
    0 -5 -14
    0 -5 -14
    0 -5 -14
    0 -5 -14
    0 5 15
    0 -5 -15
    0 5 15
    0 5 15
    0 5 15
    0 5 15
    0 -5 -15
    0 -5 -15
    0 -5 -15
    0 5 15
    0 -5 -15
    0 -5 -15
    0 -5 -15
    0 5 16
    0 5 16
    0 5 16
    0 5 16
    0 5 16
    0 5 16
    0 -5 -16
    0 -5 -16
    0 -5 -16
    0 5 16
    0 -5 -16
    0 -5 -16
    0 -5 -16
    0 5 17
    0 5 17
    0 5 17
    0 5 17
    0 5 17
    0 5 17
    0 -5 -17
    0 -5 -17
    0 -5 -17
    0 -5 -17
    0 5 17
    0 -5 -17
    0 -5 -17
    0 5 18
    0 5 18
    0 5 18
    0 5 18
    0 -5 -18
    0 -5 -18
    0 -5 -18
    0 5 18
    0 5 18
    0 -5 -18
    0 -5 -18
    0 -5 -18
    0 5 19
    0 5 19
    0 5 19
    0 5 19
    0 -5 -19
    0 -5 -19
    0 -5 -19
    0 -5 -19
    0 5 20
    0 5 20
    0 5 20
    0 5 20
    0 -5 -20
    0 -5 -20
    0 -5 -20
    0 -5 -20
    0 5 21
    0 5 21
    0 5 21
    0 5 21
    0 -5 -21
    0 -5 -21
    0 -5 -21
    0 -5 -21
    0 5 22
    0 5 22
    0 5 22
    0 -5 -22
    0 -5 -22
    0 -5 -22
    0 -5 -22
    0 5 22
    0 -5 -23
    0 -5 -23
    0 5 23
    0 -5 -23
    0 -5 -23
    0 -6 27
    0 -6 27
    0 6 -27
    0 -6 27
    0 6 -27
    0 6 -27
    0 -6 26
    0 6 -26
    0 6 -26
    0 -6 26
    0 -6 26
    0 6 -26
    0 6 -26
    0 -6 25
    0 6 -25
    0 -6 25
    0 6 -25
    0 -6 25
    0 6 -25
    0 6 -25
    0 -6 24
    0 -6 24
    0 -6 24
    0 -6 24
    0 6 -24
    0 -6 24
    0 6 -24
    0 -6 23
    0 -6 23
    0 -6 23
    0 -6 23
    0 -6 23
    0 -6 23
    0 6 -23
    0 6 -23
    0 6 -22
    0 -6 22
    0 -6 22
    0 6 -22
    0 -6 22
    0 -6 22
    0 -6 22
    0 6 -22
    0 -6 22
    0 6 -22
    0 -6 22
    0 -6 21
    0 6 -21
    0 -6 21
    0 -6 21
    0 6 -21
    0 -6 21
    0 -6 21
    0 6 -21
    0 -6 21
    0 -6 21
    0 6 -21
    0 -6 20
    0 -6 20
    0 -6 20
    0 6 -20
    0 -6 20
    0 6 -20
    0 -6 20
    0 6 -20
    0 6 -20
    0 6 -20
    0 6 -20
    0 -6 20
    0 -6 20
    0 6 -20
    0 -6 19
    0 -6 19
    0 6 -19
    0 -6 19
    0 -6 19
    0 6 -19
    0 6 -19
    0 6 -19
    0 6 -19
    0 6 -19
    0 -6 19
    0 -6 19
    0 6 -19
    0 -6 18
    0 6 -18
    0 -6 18
    0 -6 18
    0 6 -18
    0 -6 18
    0 6 -18
    0 -6 18
    0 6 -18
    0 6 -18
    0 -6 18
    0 6 -18
    0 -6 18
    0 6 -18
    0 -6 17
    0 -6 17
    0 -6 17
    0 6 -17
    0 6 -17
    0 6 -17
    0 -6 17
    0 -6 17
    0 6 -17
    0 6 -17
    0 -6 17
    0 6 -17
    0 -6 17
    0 -6 17
    0 -6 17
    0 -6 16
    0 6 -16
    0 6 -16
    0 -6 16
    0 -6 16
    0 6 -16
    0 6 -16
    0 6 -16
    0 6 -16
    0 -6 16
    0 -6 16
    0 -6 16
    0 -6 16
    0 -6 15
    0 6 -15
    0 6 -15
    0 -6 15
    0 -6 15
    0 6 -15
    0 6 -15
    0 6 -15
    0 -6 15
    0 6 -15
    0 -6 15
    0 -6 15
    0 -6 15
    0 -6 14
    0 -6 14
    0 6 -14
    0 -6 14
    0 -6 14
    0 -6 14
    0 6 -14
    0 6 -14
    0 -6 14
    0 -6 14
    0 6 -14
    0 6 -14
    0 6 -14
    0 6 -14
    0 -6 14
    0 6 -13
    0 -6 13
    0 6 -13
    0 -6 13
    0 -6 13
    0 -6 13
    0 -6 13
    0 6 -13
    0 -6 13
    0 6 -13
    0 -6 13
    0 6 -13
    0 -6 13
    0 6 -13
    0 6 -13
    0 -6 13
    0 6 -12
    0 6 -12
    0 -6 12
    0 6 -12
    0 -6 12
    0 -6 12
    0 -6 12
    0 -6 12
    0 -6 12
    0 6 -12
    0 6 -12
    0 -6 12
    0 6 -12
    0 6 -12
    0 -6 12
    0 6 -12
    0 6 -11
    0 -6 11
    0 6 -11
    0 -6 11
    0 6 -11
    0 6 -11
    0 -6 11
    0 -6 11
    0 -6 11
    0 -6 11
    0 6 -11
    0 6 -11
    0 -6 11
    0 6 -11
    0 6 -11
    0 -6 11
    0 6 -11
    0 6 -10
    0 6 -10
    0 6 -10
    0 -6 10
    0 -6 10
    0 -6 10
    0 -6 10
    0 6 -10
    0 -6 10
    0 6 -10
    0 6 -10
    0 -6 10
    0 6 -9
    0 6 -9
    0 6 -9
    0 -6 9
    0 -6 9
    0 -6 9
    0 -6 9
    0 -6 9
    0 6 -9
    0 6 -9
    0 6 -9
    0 6 -9
    0 -6 9
    0 6 -8
    0 6 -8
    0 -6 8
    0 -6 8
    0 6 -8
    0 -6 8
    0 -6 8
    0 -6 8
    0 -6 8
    0 -6 8
    0 6 -8
    0 6 -8
    0 6 -8
    0 -6 8
    0 -6 8
    0 6 -8
    0 6 -8
    0 -6 8
    0 -6 7
    0 -6 7
    0 6 -7
    0 -6 7
    0 -6 7
    0 -6 7
    0 6 -7
    0 -6 7
    0 -6 7
    0 6 -7
    0 6 -7
    0 -6 7
    0 6 -7
    0 -6 7
    0 6 -7
    0 -6 6
    0 -6 6
    0 6 -6
    0 -6 6
    0 -6 6
    0 6 -6
    0 6 -6
    0 -6 6
    0 6 -6
    0 -6 6
    0 -6 6
    0 6 -6
    0 -6 6
    0 6 -6
    0 -6 6
    0 -6 5
    0 6 -5
    0 -6 5
    0 6 -5
    0 6 -5
    0 -6 5
    0 6 -5
    0 6 -5
    0 6 -5
    0 -6 5
    0 6 -5
    0 -6 5
    0 -6 5
    0 -6 5
    0 -6 4
    0 -6 4
    0 -6 4
    0 6 -4
    0 6 -4
    0 6 -4
    0 -6 4
    0 6 -4
    0 6 -4
    0 -6 4
    0 -6 4
    0 6 -4
    0 -6 4
    0 6 -4
    0 -6 4
    0 -6 3
    0 -6 3
    0 -6 3
    0 6 -3
    0 6 -3
    0 6 -3
    0 -6 3
    0 -6 3
    0 6 -3
    0 6 -3
    0 -6 3
    0 6 -3
    0 6 -3
    0 -6 3
    0 -6 3
    0 -6 3
    0 -6 3
    0 6 -3
    0 -6 2
    0 6 -2
    0 -6 2
    0 6 -2
    0 -6 2
    0 6 -2
    0 -6 2
    0 -6 2
    0 6 -2
    0 -6 2
    0 -6 2
    0 -6 2
    0 6 -2
    0 -6 2
    0 -6 2
    0 6 -2
    0 6 -1
    0 -6 1
    0 -6 1
    0 -6 1
    0 6 -1
    0 -6 1
    0 -6 1
    0 6 -1
    0 -6 1
    0 -6 1
    0 6 -1
    0 -6 0
    0 6 0
    0 -6 0
    0 -6 0
    0 6 0
    0 -6 0
    0 -6 0
    0 6 0
    0 6 0
    0 -6 0
    0 -6 0
    0 6 1
    0 -6 -1
    0 -6 -1
    0 6 1
    0 6 1
    0 6 1
    0 6 1
    0 -6 -1
    0 6 1
    0 6 1
    0 -6 -1
    0 -6 -1
    0 6 1
    0 -6 -1
    0 -6 -1
    0 6 1
    0 -6 -1
    0 -6 -1
    0 -6 -1
    0 6 2
    0 -6 -2
    0 6 2
    0 6 2
    0 6 2
    0 6 2
    0 -6 -2
    0 6 2
    0 -6 -2
    0 6 2
    0 -6 -2
    0 -6 -2
    0 -6 -2
    0 -6 -2
    0 6 2
    0 -6 -2
    0 6 2
    0 6 3
    0 -6 -3
    0 6 3
    0 6 3
    0 -6 -3
    0 6 3
    0 6 3
    0 6 3
    0 -6 -3
    0 6 3
    0 6 3
    0 -6 -3
    0 -6 -3
    0 -6 -3
    0 -6 -3
    0 6 3
    0 6 4
    0 6 4
    0 6 4
    0 6 4
    0 -6 -4
    0 6 4
    0 -6 -4
    0 6 4
    0 6 4
    0 -6 -4
    0 -6 -4
    0 -6 -4
    0 -6 -4
    0 6 5
    0 -6 -5
    0 6 5
    0 6 5
    0 6 5
    0 -6 -5
    0 6 5
    0 -6 -5
    0 6 5
    0 6 5
    0 -6 -5
    0 6 5
    0 -6 -5
    0 -6 -5
    0 -6 -5
    0 6 6
    0 -6 -6
    0 -6 -6
    0 6 6
    0 6 6
    0 6 6
    0 6 6
    0 -6 -6
    0 6 6
    0 6 6
    0 -6 -6
    0 -6 -6
    0 6 6
    0 -6 -6
    0 -6 -6
    0 6 7
    0 6 7
    0 6 7
    0 -6 -7
    0 6 7
    0 6 7
    0 -6 -7
    0 6 7
    0 6 7
    0 6 7
    0 6 7
    0 6 7
    0 -6 -7
    0 -6 -7
    0 6 7
    0 -6 -7
    0 -6 -7
    0 6 7
    0 -6 -7
    0 -6 -7
    0 -6 -7
    0 -6 -7
    0 -6 -7
    0 6 8
    0 6 8
    0 -6 -8
    0 -6 -8
    0 6 8
    0 6 8
    0 -6 -8
    0 6 8
    0 -6 -8
    0 6 8
    0 6 8
    0 6 8
    0 6 8
    0 6 8
    0 -6 -8
    0 -6 -8
    0 -6 -8
    0 -6 -8
    0 -6 -8
    0 -6 -8
    0 6 8
    0 -6 -8
    0 6 9
    0 -6 -9
    0 6 9
    0 6 9
    0 6 9
    0 6 9
    0 -6 -9
    0 6 9
    0 6 9
    0 -6 -9
    0 6 9
    0 6 9
    0 6 9
    0 -6 -9
    0 -6 -9
    0 -6 -9
    0 -6 -9
    0 6 9
    0 -6 -9
    0 -6 -9
    0 -6 -9
    0 6 10
    0 -6 -10
    0 -6 -10
    0 6 10
    0 6 10
    0 6 10
    0 6 10
    0 6 10
    0 6 10
    0 6 10
    0 6 10
    0 -6 -10
    0 6 10
    0 -6 -10
    0 -6 -10
    0 -6 -10
    0 -6 -10
    0 -6 -10
    0 -6 -10
    0 6 11
    0 6 11
    0 6 11
    0 6 11
    0 -6 -11
    0 6 11
    0 -6 -11
    0 6 11
    0 6 11
    0 -6 -11
    0 -6 -11
    0 6 11
    0 -6 -11
    0 -6 -11
    0 6 11
    0 -6 -11
    0 -6 -11
    0 -6 -11
    0 -6 -11
    0 6 12
    0 -6 -12
    0 -6 -12
    0 6 12
    0 6 12
    0 6 12
    0 6 12
    0 6 12
    0 6 12
    0 -6 -12
    0 6 12
    0 -6 -12
    0 -6 -12
    0 -6 -12
    0 -6 -12
    0 -6 -12
    0 -6 -12
    0 -6 -12
    0 6 13
    0 -6 -13
    0 6 13
    0 6 13
    0 6 13
    0 6 13
    0 6 13
    0 -6 -13
    0 -6 -13
    0 -6 -13
    0 6 13
    0 -6 -13
    0 -6 -13
    0 -6 -13
    0 -6 -13
    0 -6 -13
    0 6 14
    0 -6 -14
    0 6 14
    0 6 14
    0 6 14
    0 6 14
    0 -6 -14
    0 6 14
    0 -6 -14
    0 -6 -14
    0 -6 -14
    0 -6 -14
    0 6 14
    0 -6 -14
    0 -6 -14
    0 -6 -14
    0 -6 -15
    0 6 15
    0 6 15
    0 6 15
    0 6 15
    0 6 15
    0 -6 -15
    0 -6 -15
    0 -6 -15
    0 6 15
    0 -6 -15
    0 -6 -15
    0 -6 -15
    0 -6 -15
    0 -6 -15
    0 6 16
    0 6 16
    0 6 16
    0 6 16
    0 6 16
    0 -6 -16
    0 -6 -16
    0 -6 -16
    0 -6 -16
    0 -6 -16
    0 -6 -16
    0 6 17
    0 6 17
    0 6 17
    0 6 17
    0 -6 -17
    0 -6 -17
    0 -6 -17
    0 -6 -17
    0 -6 -17
    0 -6 -17
    0 6 17
    0 6 17
    0 6 18
    0 6 18
    0 6 18
    0 6 18
    0 6 18
    0 -6 -18
    0 -6 -18
    0 -6 -18
    0 -6 -18
    0 6 19
    0 -6 -19
    0 -6 -19
    0 6 19
    0 6 19
    0 6 19
    0 -6 -19
    0 6 20
    0 6 20
    0 6 20
    0 -6 -20
    0 6 20
    0 -6 -20
    0 -6 -20
    0 -6 -20
    0 6 21
    0 6 21
    0 6 21
    0 6 21
    0 -6 -21
    0 -6 -21
    0 -6 -21
    0 -6 -21
    0 6 22
    0 -6 -22
    0 -6 -22
    0 -6 -22
    0 6 22
    0 -6 -22
    0 6 23
    0 -6 -23
    0 7 -27
    0 -7 27
    0 -7 27
    0 7 -27
    0 -7 27
    0 7 -26
    0 -7 26
    0 -7 26
    0 -7 26
    0 -7 25
    0 7 -25
    0 -7 25
    0 7 -25
    0 -7 25
    0 -7 24
    0 -7 24
    0 -7 24
    0 7 -24
    0 7 -24
    0 -7 23
    0 -7 23
    0 7 -23
    0 7 -23
    0 -7 23
    0 -7 23
    0 7 -23
    0 -7 23
    0 7 -23
    0 -7 22
    0 7 -22
    0 7 -22
    0 -7 22
    0 -7 22
    0 -7 22
    0 7 -22
    0 -7 22
    0 7 -22
    0 7 -22
    0 -7 22
    0 -7 22
    0 7 -22
    0 -7 21
    0 -7 21
    0 -7 21
    0 7 -21
    0 -7 21
    0 -7 21
    0 7 -21
    0 -7 21
    0 7 -21
    0 7 -21
    0 7 -21
    0 -7 21
    0 7 -21
    0 -7 21
    0 7 -21
    0 -7 20
    0 7 -20
    0 -7 20
    0 7 -20
    0 -7 20
    0 -7 20
    0 -7 20
    0 7 -20
    0 7 -20
    0 7 -20
    0 -7 20
    0 7 -20
    0 7 -20
    0 -7 20
    0 -7 19
    0 -7 19
    0 7 -19
    0 -7 19
    0 -7 19
    0 7 -19
    0 7 -19
    0 -7 19
    0 7 -19
    0 7 -19
    0 -7 19
    0 7 -19
    0 -7 19
    0 7 -19
    0 -7 18
    0 -7 18
    0 7 -18
    0 -7 18
    0 7 -18
    0 7 -18
    0 -7 18
    0 -7 18
    0 7 -18
    0 7 -18
    0 7 -18
    0 -7 18
    0 -7 18
    0 7 -18
    0 -7 18
    0 -7 18
    0 7 -17
    0 -7 17
    0 7 -17
    0 -7 17
    0 7 -17
    0 -7 17
    0 7 -17
    0 7 -17
    0 -7 17
    0 -7 17
    0 -7 17
    0 -7 17
    0 7 -17
    0 7 -16
    0 -7 16
    0 7 -16
    0 -7 16
    0 -7 16
    0 7 -16
    0 7 -16
    0 7 -16
    0 -7 16
    0 -7 16
    0 7 -16
    0 -7 16
    0 -7 16
    0 7 -15
    0 -7 15
    0 -7 15
    0 -7 15
    0 -7 15
    0 -7 15
    0 -7 15
    0 7 -15
    0 7 -15
    0 7 -15
    0 -7 15
    0 7 -15
    0 7 -15
    0 -7 15
    0 -7 14
    0 7 -14
    0 -7 14
    0 -7 14
    0 -7 14
    0 7 -14
    0 -7 14
    0 7 -14
    0 -7 14
    0 -7 14
    0 7 -14
    0 7 -14
    0 7 -14
    0 -7 14
    0 -7 14
    0 7 -14
    0 -7 14
    0 7 -14
    0 -7 13
    0 7 -13
    0 -7 13
    0 7 -13
    0 7 -13
    0 -7 13
    0 -7 13
    0 -7 13
    0 7 -13
    0 -7 13
    0 -7 13
    0 7 -13
    0 7 -13
    0 -7 13
    0 -7 13
    0 7 -13
    0 -7 13
    0 7 -13
    0 -7 13
    0 -7 13
    0 7 -13
    0 7 -13
    0 7 -12
    0 7 -12
    0 7 -12
    0 7 -12
    0 -7 12
    0 -7 12
    0 -7 12
    0 7 -12
    0 -7 12
    0 7 -12
    0 7 -12
    0 -7 12
    0 7 -12
    0 -7 12
    0 7 -12
    0 -7 12
    0 7 -12
    0 -7 12
    0 7 -12
    0 7 -11
    0 7 -11
    0 7 -11
    0 7 -11
    0 -7 11
    0 -7 11
    0 -7 11
    0 -7 11
    0 -7 11
    0 7 -11
    0 7 -11
    0 -7 11
    0 7 -11
    0 7 -11
    0 -7 11
    0 -7 11
    0 7 -11
    0 7 -11
    0 7 -10
    0 7 -10
    0 7 -10
    0 -7 10
    0 -7 10
    0 -7 10
    0 -7 10
    0 7 -10
    0 7 -10
    0 -7 10
    0 7 -10
    0 -7 10
    0 -7 10
    0 7 -10
    0 -7 10
    0 7 -10
    0 7 -9
    0 -7 9
    0 -7 9
    0 7 -9
    0 -7 9
    0 -7 9
    0 -7 9
    0 -7 9
    0 7 -9
    0 -7 9
    0 7 -9
    0 7 -9
    0 -7 9
    0 7 -9
    0 -7 9
    0 -7 9
    0 7 -9
    0 -7 8
    0 -7 8
    0 7 -8
    0 -7 8
    0 7 -8
    0 -7 8
    0 -7 8
    0 7 -8
    0 7 -8
    0 7 -8
    0 -7 8
    0 -7 8
    0 7 -8
    0 -7 8
    0 -7 7
    0 -7 7
    0 7 -7
    0 -7 7
    0 -7 7
    0 7 -7
    0 7 -7
    0 7 -7
    0 -7 7
    0 7 -7
    0 -7 7
    0 -7 7
    0 -7 7
    0 -7 6
    0 -7 6
    0 7 -6
    0 7 -6
    0 -7 6
    0 7 -6
    0 7 -6
    0 7 -6
    0 -7 6
    0 -7 6
    0 -7 6
    0 -7 5
    0 -7 5
    0 7 -5
    0 7 -5
    0 7 -5
    0 -7 5
    0 7 -5
    0 7 -5
    0 -7 5
    0 -7 5
    0 7 -5
    0 7 -5
    0 -7 5
    0 -7 5
    0 7 -5
    0 -7 4
    0 -7 4
    0 7 -4
    0 7 -4
    0 7 -4
    0 -7 4
    0 -7 4
    0 7 -4
    0 -7 4
    0 7 -4
    0 -7 4
    0 7 -4
    0 -7 4
    0 7 -4
    0 -7 4
    0 7 -4
    0 -7 4
    0 -7 3
    0 7 -3
    0 -7 3
    0 7 -3
    0 -7 3
    0 7 -3
    0 -7 3
    0 7 -3
    0 -7 3
    0 -7 3
    0 -7 3
    0 7 -3
    0 -7 3
    0 7 -3
    0 -7 3
    0 -7 2
    0 7 -2
    0 -7 2
    0 7 -2
    0 -7 2
    0 7 -2
    0 -7 2
    0 -7 2
    0 7 -2
    0 -7 2
    0 -7 2
    0 7 -2
    0 -7 2
    0 -7 2
    0 -7 2
    0 7 -2
    0 -7 1
    0 7 -1
    0 -7 1
    0 7 -1
    0 -7 1
    0 -7 1
    0 7 -1
    0 -7 1
    0 7 -1
    0 -7 1
    0 7 0
    0 -7 0
    0 7 0
    0 -7 0
    0 7 0
    0 -7 0
    0 7 0
    0 -7 0
    0 -7 0
    0 7 0
    0 -7 0
    0 7 0
    0 -7 0
    0 -7 -1
    0 7 1
    0 -7 -1
    0 7 1
    0 7 1
    0 -7 -1
    0 -7 -1
    0 7 1
    0 7 1
    0 -7 -1
    0 -7 -1
    0 7 1
    0 -7 -1
    0 -7 -1
    0 -7 -1
    0 -7 -1
    0 7 1
    0 -7 -2
    0 -7 -2
    0 7 2
    0 7 2
    0 7 2
    0 7 2
    0 7 2
    0 -7 -2
    0 7 2
    0 7 2
    0 -7 -2
    0 -7 -2
    0 7 2
    0 -7 -2
    0 -7 -2
    0 7 2
    0 -7 -2
    0 -7 -2
    0 -7 -3
    0 7 3
    0 -7 -3
    0 7 3
    0 7 3
    0 7 3
    0 7 3
    0 -7 -3
    0 -7 -3
    0 7 3
    0 7 3
    0 -7 -3
    0 -7 -3
    0 7 3
    0 -7 -3
    0 -7 -3
    0 -7 -3
    0 -7 -3
    0 7 3
    0 7 4
    0 7 4
    0 7 4
    0 7 4
    0 -7 -4
    0 7 4
    0 7 4
    0 -7 -4
    0 7 4
    0 -7 -4
    0 -7 -4
    0 7 4
    0 -7 -4
    0 -7 -4
    0 7 4
    0 7 5
    0 7 5
    0 7 5
    0 -7 -5
    0 7 5
    0 -7 -5
    0 7 5
    0 7 5
    0 -7 -5
    0 7 5
    0 7 5
    0 -7 -5
    0 -7 -5
    0 -7 -5
    0 -7 -5
    0 7 6
    0 7 6
    0 -7 -6
    0 7 6
    0 7 6
    0 -7 -6
    0 -7 -6
    0 7 6
    0 7 6
    0 -7 -6
    0 7 6
    0 -7 -6
    0 -7 -6
    0 -7 -6
    0 7 7
    0 7 7
    0 7 7
    0 7 7
    0 -7 -7
    0 7 7
    0 7 7
    0 -7 -7
    0 7 7
    0 -7 -7
    0 7 7
    0 7 7
    0 -7 -7
    0 -7 -7
    0 7 7
    0 -7 -7
    0 -7 -7
    0 -7 -7
    0 -7 -7
    0 7 8
    0 -7 -8
    0 7 8
    0 7 8
    0 7 8
    0 -7 -8
    0 7 8
    0 7 8
    0 7 8
    0 7 8
    0 7 8
    0 -7 -8
    0 7 8
    0 -7 -8
    0 -7 -8
    0 7 8
    0 -7 -8
    0 7 8
    0 -7 -8
    0 -7 -8
    0 -7 -8
    0 -7 -8
    0 7 9
    0 7 9
    0 7 9
    0 -7 -9
    0 7 9
    0 -7 -9
    0 7 9
    0 7 9
    0 -7 -9
    0 7 9
    0 7 9
    0 7 9
    0 7 9
    0 7 9
    0 -7 -9
    0 -7 -9
    0 7 9
    0 -7 -9
    0 -7 -9
    0 -7 -9
    0 -7 -9
    0 -7 -9
    0 7 10
    0 7 10
    0 -7 -10
    0 7 10
    0 7 10
    0 7 10
    0 -7 -10
    0 7 10
    0 7 10
    0 -7 -10
    0 -7 -10
    0 7 10
    0 -7 -10
    0 7 10
    0 -7 -10
    0 -7 -10
    0 -7 -10
    0 -7 -10
    0 -7 -11
    0 7 11
    0 7 11
    0 7 11
    0 7 11
    0 7 11
    0 7 11
    0 -7 -11
    0 7 11
    0 7 11
    0 -7 -11
    0 -7 -11
    0 -7 -11
    0 -7 -11
    0 -7 -11
    0 -7 -11
    0 -7 -11
    0 -7 -12
    0 7 12
    0 7 12
    0 7 12
    0 7 12
    0 7 12
    0 7 12
    0 -7 -12
    0 -7 -12
    0 -7 -12
    0 7 12
    0 7 12
    0 -7 -12
    0 -7 -12
    0 -7 -12
    0 -7 -12
    0 -7 -12
    0 7 13
    0 -7 -13
    0 7 13
    0 7 13
    0 7 13
    0 7 13
    0 7 13
    0 -7 -13
    0 -7 -13
    0 -7 -13
    0 -7 -13
    0 -7 -13
    0 -7 -13
    0 -7 -13
    0 -7 -13
    0 7 14
    0 -7 -14
    0 7 14
    0 7 14
    0 7 14
    0 7 14
    0 -7 -14
    0 7 14
    0 -7 -14
    0 -7 -14
    0 -7 -14
    0 -7 -14
    0 -7 -14
    0 -7 -14
    0 -7 -14
    0 -7 -15
    0 7 15
    0 7 15
    0 -7 -15
    0 -7 -15
    0 -7 -15
    0 -7 -15
    0 -7 -15
    0 -7 -15
    0 -7 -15
    0 -7 -15
    0 7 15
    0 7 15
    0 7 15
    0 7 16
    0 7 16
    0 7 16
    0 7 16
    0 -7 -16
    0 -7 -16
    0 -7 -16
    0 -7 -16
    0 -7 -16
    0 -7 -16
    0 7 17
    0 7 17
    0 -7 -17
    0 -7 -17
    0 7 17
    0 7 17
    0 7 17
    0 -7 -17
    0 -7 -17
    0 7 18
    0 7 18
    0 -7 -18
    0 -7 -18
    0 7 18
    0 7 18
    0 7 18
    0 -7 -18
    0 -7 -18
    0 7 19
    0 7 19
    0 7 19
    0 7 19
    0 -7 -19
    0 -7 -19
    0 -7 -19
    0 -7 -19
    0 7 20
    0 -7 -20
    0 7 20
    0 -7 -20
    0 -7 -20
    0 -7 -20
    0 7 21
    0 7 21
    0 -7 -21
    0 -7 -21
    0 -7 -21
    0 -7 -21
    0 7 22
    0 -7 -22
    0 -7 -22
    0 7 22
    0 -7 -22
    0 -7 -22
    0 -8 27
    0 -8 27
    0 -8 27
    0 -8 26
    0 -8 26
    0 8 -26
    0 -8 25
    0 8 -25
    0 8 -25
    0 -8 25
    0 8 -25
    0 -8 24
    0 -8 24
    0 8 -24
    0 8 -24
    0 8 -24
    0 8 -24
    0 -8 24
    0 -8 23
    0 8 -23
    0 -8 23
    0 -8 23
    0 8 -23
    0 8 -23
    0 8 -23
    0 -8 23
    0 8 -23
    0 8 -23
    0 -8 23
    0 -8 23
    0 -8 22
    0 -8 22
    0 -8 22
    0 8 -22
    0 8 -22
    0 -8 22
    0 8 -22
    0 8 -22
    0 -8 22
    0 8 -22
    0 -8 22
    0 -8 21
    0 -8 21
    0 8 -21
    0 8 -21
    0 8 -21
    0 -8 21
    0 8 -21
    0 8 -21
    0 -8 21
    0 -8 21
    0 8 -21
    0 8 -21
    0 -8 20
    0 8 -20
    0 -8 20
    0 -8 20
    0 -8 20
    0 8 -20
    0 8 -20
    0 -8 20
    0 8 -20
    0 8 -20
    0 -8 20
    0 8 -20
    0 8 -20
    0 -8 20
    0 -8 19
    0 -8 19
    0 8 -19
    0 8 -19
    0 -8 19
    0 -8 19
    0 8 -19
    0 -8 19
    0 8 -19
    0 8 -19
    0 8 -19
    0 -8 19
    0 8 -19
    0 -8 19
    0 8 -18
    0 -8 18
    0 -8 18
    0 8 -18
    0 8 -18
    0 -8 18
    0 8 -18
    0 8 -18
    0 -8 18
    0 8 -18
    0 -8 18
    0 -8 18
    0 -8 18
    0 -8 17
    0 8 -17
    0 8 -17
    0 8 -17
    0 -8 17
    0 -8 17
    0 8 -17
    0 8 -17
    0 8 -17
    0 -8 17
    0 -8 17
    0 -8 17
    0 -8 17
    0 8 -16
    0 -8 16
    0 8 -16
    0 -8 16
    0 -8 16
    0 8 -16
    0 8 -16
    0 8 -16
    0 -8 16
    0 -8 16
    0 -8 16
    0 -8 16
    0 8 -16
    0 -8 15
    0 -8 15
    0 8 -15
    0 -8 15
    0 -8 15
    0 -8 15
    0 8 -15
    0 -8 15
    0 8 -15
    0 -8 15
    0 8 -15
    0 8 -15
    0 8 -15
    0 8 -15
    0 -8 15
    0 8 -15
    0 -8 14
    0 8 -14
    0 -8 14
    0 -8 14
    0 8 -14
    0 8 -14
    0 -8 14
    0 -8 14
    0 8 -14
    0 -8 14
    0 -8 14
    0 8 -14
    0 -8 14
    0 8 -14
    0 -8 14
    0 -8 14
    0 8 -14
    0 8 -14
    0 8 -14
    0 -8 14
    0 8 -13
    0 8 -13
    0 8 -13
    0 8 -13
    0 -8 13
    0 -8 13
    0 -8 13
    0 8 -13
    0 -8 13
    0 -8 13
    0 8 -13
    0 8 -13
    0 8 -13
    0 -8 13
    0 -8 13
    0 8 -13
    0 8 -13
    0 -8 13
    0 8 -12
    0 8 -12
    0 8 -12
    0 -8 12
    0 -8 12
    0 -8 12
    0 8 -12
    0 8 -12
    0 -8 12
    0 8 -12
    0 8 -12
    0 -8 12
    0 -8 12
    0 8 -12
    0 8 -11
    0 8 -11
    0 8 -11
    0 -8 11
    0 -8 11
    0 8 -11
    0 8 -11
    0 -8 11
    0 8 -11
    0 -8 11
    0 -8 11
    0 8 -11
    0 -8 11
    0 8 -10
    0 -8 10
    0 -8 10
    0 8 -10
    0 -8 10
    0 -8 10
    0 8 -10
    0 8 -10
    0 -8 10
    0 8 -10
    0 8 -10
    0 -8 10
    0 -8 10
    0 8 -10
    0 -8 10
    0 -8 9
    0 -8 9
    0 8 -9
    0 8 -9
    0 -8 9
    0 -8 9
    0 8 -9
    0 8 -9
    0 -8 9
    0 8 -9
    0 -8 9
    0 -8 9
    0 -8 9
    0 -8 8
    0 -8 8
    0 8 -8
    0 8 -8
    0 -8 8
    0 -8 8
    0 8 -8
    0 8 -8
    0 -8 8
    0 8 -8
    0 -8 8
    0 -8 8
    0 -8 8
    0 -8 7
    0 -8 7
    0 8 -7
    0 8 -7
    0 -8 7
    0 -8 7
    0 8 -7
    0 -8 7
    0 8 -7
    0 -8 7
    0 -8 7
    0 8 -7
    0 -8 7
    0 -8 7
    0 -8 6
    0 8 -6
    0 -8 6
    0 8 -6
    0 8 -6
    0 8 -6
    0 -8 6
    0 8 -6
    0 -8 6
    0 8 -6
    0 8 -6
    0 -8 6
    0 -8 6
    0 -8 6
    0 8 -6
    0 -8 5
    0 8 -5
    0 -8 5
    0 8 -5
    0 8 -5
    0 8 -5
    0 -8 5
    0 8 -5
    0 8 -5
    0 8 -5
    0 8 -5
    0 -8 5
    0 -8 5
    0 -8 5
    0 8 -5
    0 -8 5
    0 -8 4
    0 -8 4
    0 8 -4
    0 8 -4
    0 8 -4
    0 -8 4
    0 -8 4
    0 -8 4
    0 -8 4
    0 -8 4
    0 8 -4
    0 -8 4
    0 8 -4
    0 -8 4
    0 8 -4
    0 -8 4
    0 -8 4
    0 -8 3
    0 -8 3
    0 8 -3
    0 8 -3
    0 -8 3
    0 8 -3
    0 -8 3
    0 -8 3
    0 8 -3
    0 -8 3
    0 -8 3
    0 8 -3
    0 -8 3
    0 8 -3
    0 -8 3
    0 -8 3
    0 -8 2
    0 8 -2
    0 8 -2
    0 8 -2
    0 -8 2
    0 -8 2
    0 -8 2
    0 -8 2
    0 8 -2
    0 8 -2
    0 -8 2
    0 -8 2
    0 -8 2
    0 -8 2
    0 8 -2
    0 -8 1
    0 8 -1
    0 -8 1
    0 8 -1
    0 -8 1
    0 8 -1
    0 -8 1
    0 8 -1
    0 -8 1
    0 8 -1
    0 -8 1
    0 -8 0
    0 8 0
    0 8 0
    0 8 0
    0 -8 0
    0 -8 0
    0 8 0
    0 -8 0
    0 -8 0
    0 8 0
    0 -8 0
    0 -8 0
    0 8 0
    0 8 1
    0 -8 -1
    0 -8 -1
    0 8 1
    0 8 1
    0 8 1
    0 -8 -1
    0 8 1
    0 -8 -1
    0 -8 -1
    0 -8 -1
    0 8 1
    0 -8 -1
    0 -8 -1
    0 -8 -1
    0 8 1
    0 -8 -1
    0 8 2
    0 -8 -2
    0 -8 -2
    0 8 2
    0 8 2
    0 8 2
    0 -8 -2
    0 8 2
    0 -8 -2
    0 8 2
    0 -8 -2
    0 -8 -2
    0 8 2
    0 -8 -2
    0 -8 -2
    0 8 2
    0 -8 -2
    0 8 3
    0 8 3
    0 -8 -3
    0 8 3
    0 8 3
    0 8 3
    0 8 3
    0 -8 -3
    0 8 3
    0 8 3
    0 -8 -3
    0 -8 -3
    0 8 3
    0 -8 -3
    0 -8 -3
    0 8 3
    0 -8 -3
    0 -8 -3
    0 -8 -4
    0 8 4
    0 8 4
    0 8 4
    0 8 4
    0 8 4
    0 -8 -4
    0 8 4
    0 8 4
    0 -8 -4
    0 -8 -4
    0 -8 -4
    0 -8 -4
    0 -8 -4
    0 -8 -4
    0 8 5
    0 -8 -5
    0 -8 -5
    0 8 5
    0 -8 -5
    0 8 5
    0 8 5
    0 8 5
    0 -8 -5
    0 8 5
    0 8 5
    0 -8 -5
    0 -8 -5
    0 -8 -5
    0 -8 -5
    0 8 6
    0 8 6
    0 -8 -6
    0 8 6
    0 -8 -6
    0 8 6
    0 8 6
    0 8 6
    0 -8 -6
    0 8 6
    0 -8 -6
    0 -8 -6
    0 8 6
    0 -8 -6
    0 -8 -6
    0 8 7
    0 8 7
    0 8 7
    0 8 7
    0 8 7
    0 -8 -7
    0 8 7
    0 8 7
    0 -8 -7
    0 8 7
    0 -8 -7
    0 8 7
    0 -8 -7
    0 -8 -7
    0 8 7
    0 -8 -7
    0 -8 -7
    0 -8 -7
    0 8 8
    0 8 8
    0 8 8
    0 -8 -8
    0 8 8
    0 -8 -8
    0 8 8
    0 8 8
    0 -8 -8
    0 8 8
    0 8 8
    0 8 8
    0 -8 -8
    0 8 8
    0 -8 -8
    0 -8 -8
    0 8 8
    0 -8 -8
    0 -8 -8
    0 8 9
    0 -8 -9
    0 8 9
    0 8 9
    0 -8 -9
    0 8 9
    0 -8 -9
    0 8 9
    0 8 9
    0 8 9
    0 8 9
    0 8 9
    0 -8 -9
    0 -8 -9
    0 -8 -9
    0 -8 -9
    0 -8 -9
    0 -8 -9
    0 -8 -9
    0 8 10
    0 8 10
    0 -8 -10
    0 8 10
    0 8 10
    0 8 10
    0 8 10
    0 8 10
    0 8 10
    0 -8 -10
    0 -8 -10
    0 -8 -10
    0 -8 -10
    0 -8 -10
    0 -8 -10
    0 -8 -10
    0 8 11
    0 8 11
    0 -8 -11
    0 8 11
    0 8 11
    0 8 11
    0 8 11
    0 8 11
    0 -8 -11
    0 -8 -11
    0 8 11
    0 -8 -11
    0 -8 -11
    0 -8 -11
    0 -8 -11
    0 -8 -11
    0 -8 -11
    0 -8 -12
    0 8 12
    0 8 12
    0 8 12
    0 8 12
    0 8 12
    0 8 12
    0 -8 -12
    0 -8 -12
    0 8 12
    0 -8 -12
    0 -8 -12
    0 -8 -12
    0 -8 -12
    0 -8 -12
    0 -8 -12
    0 8 13
    0 -8 -13
    0 8 13
    0 8 13
    0 8 13
    0 8 13
    0 8 13
    0 -8 -13
    0 -8 -13
    0 -8 -13
    0 -8 -13
    0 -8 -13
    0 -8 -13
    0 -8 -13
    0 -8 -13
    0 8 14
    0 8 14
    0 -8 -14
    0 8 14
    0 -8 -14
    0 8 14
    0 -8 -14
    0 -8 -14
    0 -8 -14
    0 -8 -14
    0 -8 -14
    0 -8 -14
    0 -8 -14
    0 8 14
    0 8 14
    0 8 15
    0 8 15
    0 8 15
    0 8 15
    0 -8 -15
    0 -8 -15
    0 -8 -15
    0 -8 -15
    0 -8 -15
    0 -8 -15
    0 8 16
    0 8 16
    0 8 16
    0 -8 -16
    0 -8 -16
    0 8 16
    0 -8 -16
    0 -8 -16
    0 8 17
    0 8 17
    0 8 17
    0 8 17
    0 -8 -17
    0 -8 -17
    0 8 17
    0 -8 -17
    0 -8 -17
    0 -8 -18
    0 -8 -18
    0 8 18
    0 8 18
    0 -8 -18
    0 -8 -18
    0 -8 -19
    0 -8 -19
    0 8 19
    0 8 19
    0 -8 -19
    0 -8 -19
    0 -8 -20
    0 -8 -20
    0 8 20
    0 8 20
    0 -8 -20
    0 -8 -20
    0 -8 -21
    0 -8 -21
    0 8 21
    0 -8 -21
    0 8 21
    0 -8 -21
    0 9 -27
    0 -9 27
    0 9 -27
    0 -9 26
    0 9 -26
    0 9 -26
    0 -9 26
    0 9 -26
    0 -9 25
    0 -9 25
    0 9 -25
    0 9 -25
    0 -9 25
    0 -9 25
    0 9 -25
    0 9 -24
    0 -9 24
    0 -9 24
    0 -9 24
    0 9 -24
    0 9 -24
    0 9 -24
    0 -9 24
    0 9 -23
    0 -9 23
    0 -9 23
    0 9 -23
    0 -9 23
    0 9 -23
    0 9 -23
    0 -9 23
    0 9 -23
    0 -9 23
    0 -9 23
    0 -9 22
    0 9 -22
    0 -9 22
    0 9 -22
    0 -9 22
    0 9 -22
    0 9 -22
    0 -9 22
    0 -9 22
    0 -9 21
    0 9 -21
    0 -9 21
    0 9 -21
    0 9 -21
    0 -9 21
    0 9 -21
    0 9 -21
    0 -9 21
    0 9 -21
    0 -9 21
    0 -9 20
    0 9 -20
    0 -9 20
    0 9 -20
    0 9 -20
    0 -9 20
    0 9 -20
    0 9 -20
    0 -9 20
    0 9 -20
    0 -9 20
    0 -9 19
    0 9 -19
    0 -9 19
    0 -9 19
    0 -9 19
    0 9 -19
    0 9 -19
    0 9 -19
    0 -9 19
    0 -9 19
    0 9 -19
    0 9 -18
    0 -9 18
    0 -9 18
    0 9 -18
    0 -9 18
    0 9 -18
    0 9 -18
    0 -9 18
    0 9 -18
    0 -9 18
    0 9 -17
    0 -9 17
    0 9 -17
    0 -9 17
    0 -9 17
    0 9 -17
    0 9 -17
    0 -9 17
    0 -9 17
    0 9 -17
    0 9 -16
    0 -9 16
    0 -9 16
    0 9 -16
    0 -9 16
    0 -9 16
    0 9 -16
    0 -9 16
    0 9 -16
    0 9 -16
    0 9 -16
    0 -9 16
    0 9 -15
    0 -9 15
    0 -9 15
    0 -9 15
    0 9 -15
    0 9 -15
    0 -9 15
    0 -9 15
    0 9 -15
    0 -9 15
    0 9 -15
    0 9 -15
    0 -9 15
    0 9 -14
    0 -9 14
    0 9 -14
    0 -9 14
    0 -9 14
    0 -9 14
    0 9 -14
    0 9 -14
    0 -9 14
    0 9 -14
    0 -9 14
    0 9 -14
    0 9 -14
    0 -9 14
    0 9 -13
    0 9 -13
    0 9 -13
    0 -9 13
    0 -9 13
    0 -9 13
    0 9 -13
    0 9 -13
    0 9 -13
    0 -9 13
    0 9 -13
    0 -9 13
    0 9 -13
    0 9 -12
    0 9 -12
    0 9 -12
    0 -9 12
    0 -9 12
    0 9 -12
    0 -9 12
    0 9 -12
    0 9 -12
    0 -9 12
    0 -9 12
    0 9 -12
    0 9 -12
    0 -9 12
    0 9 -11
    0 -9 11
    0 -9 11
    0 9 -11
    0 9 -11
    0 9 -11
    0 -9 11
    0 -9 11
    0 9 -11
    0 -9 11
    0 9 -11
    0 -9 11
    0 -9 11
    0 9 -11
    0 9 -11
    0 -9 11
    0 -9 10
    0 -9 10
    0 9 -10
    0 9 -10
    0 -9 10
    0 -9 10
    0 9 -10
    0 -9 10
    0 9 -10
    0 9 -10
    0 -9 10
    0 -9 10
    0 9 -10
    0 9 -10
    0 -9 10
    0 -9 9
    0 -9 9
    0 9 -9
    0 -9 9
    0 9 -9
    0 -9 9
    0 9 -9
    0 9 -9
    0 -9 9
    0 -9 9
    0 -9 9
    0 9 -9
    0 -9 9
    0 -9 9
    0 -9 8
    0 9 -8
    0 -9 8
    0 9 -8
    0 9 -8
    0 -9 8
    0 -9 8
    0 -9 8
    0 9 -8
    0 9 -8
    0 -9 8
    0 -9 8
    0 9 -8
    0 -9 8
    0 -9 8
    0 -9 7
    0 -9 7
    0 9 -7
    0 9 -7
    0 9 -7
    0 -9 7
    0 9 -7
    0 9 -7
    0 9 -7
    0 9 -7
    0 -9 7
    0 -9 7
    0 9 -7
    0 -9 7
    0 -9 7
    0 -9 6
    0 -9 6
    0 9 -6
    0 9 -6
    0 9 -6
    0 9 -6
    0 -9 6
    0 9 -6
    0 9 -6
    0 -9 6
    0 9 -6
    0 9 -6
    0 -9 6
    0 -9 6
    0 -9 6
    0 9 -6
    0 -9 5
    0 9 -5
    0 -9 5
    0 9 -5
    0 -9 5
    0 9 -5
    0 9 -5
    0 -9 5
    0 -9 5
    0 -9 5
    0 9 -5
    0 -9 5
    0 -9 5
    0 9 -5
    0 -9 5
    0 -9 5
    0 9 -5
    0 -9 5
    0 -9 4
    0 -9 4
    0 9 -4
    0 9 -4
    0 9 -4
    0 -9 4
    0 -9 4
    0 9 -4
    0 9 -4
    0 -9 4
    0 -9 4
    0 -9 4
    0 9 -4
    0 -9 4
    0 -9 4
    0 -9 4
    0 9 -4
    0 9 -3
    0 -9 3
    0 9 -3
    0 9 -3
    0 -9 3
    0 -9 3
    0 9 -3
    0 -9 3
    0 -9 3
    0 9 -3
    0 -9 3
    0 -9 3
    0 9 -3
    0 -9 3
    0 -9 3
    0 9 -2
    0 -9 2
    0 -9 2
    0 9 -2
    0 -9 2
    0 9 -2
    0 -9 2
    0 9 -2
    0 -9 2
    0 -9 2
    0 -9 2
    0 -9 2
    0 9 -2
    0 -9 1
    0 9 -1
    0 9 -1
    0 9 -1
    0 -9 1
    0 -9 1
    0 9 -1
    0 -9 1
    0 9 -1
    0 -9 1
    0 9 -1
    0 -9 1
    0 -9 1
    0 9 -1
    0 -9 0
    0 9 0
    0 9 0
    0 -9 0
    0 9 0
    0 9 0
    0 -9 0
    0 -9 0
    0 -9 0
    0 9 0
    0 -9 0
    0 9 0
    0 -9 0
    0 -9 -1
    0 9 1
    0 9 1
    0 9 1
    0 -9 -1
    0 9 1
    0 -9 -1
    0 -9 -1
    0 -9 -1
    0 -9 -1
    0 9 1
    0 9 1
    0 -9 -1
    0 -9 -1
    0 -9 -1
    0 -9 -1
    0 9 2
    0 -9 -2
    0 9 2
    0 9 2
    0 -9 -2
    0 9 2
    0 -9 -2
    0 9 2
    0 -9 -2
    0 -9 -2
    0 -9 -2
    0 9 2
    0 -9 -2
    0 -9 -2
    0 9 2
    0 -9 -3
    0 9 3
    0 9 3
    0 9 3
    0 9 3
    0 -9 -3
    0 -9 -3
    0 -9 -3
    0 9 3
    0 -9 -3
    0 -9 -3
    0 9 3
    0 -9 -3
    0 9 3
    0 -9 -3
    0 -9 -4
    0 9 4
    0 9 4
    0 9 4
    0 9 4
    0 9 4
    0 -9 -4
    0 9 4
    0 -9 -4
    0 9 4
    0 -9 -4
    0 -9 -4
    0 -9 -4
    0 -9 -4
    0 -9 -4
    0 9 5
    0 9 5
    0 9 5
    0 9 5
    0 -9 -5
    0 9 5
    0 9 5
    0 -9 -5
    0 9 5
    0 -9 -5
    0 9 5
    0 -9 -5
    0 -9 -5
    0 -9 -5
    0 -9 -5
    0 -9 -5
    0 9 6
    0 9 6
    0 9 6
    0 9 6
    0 9 6
    0 9 6
    0 9 6
    0 9 6
    0 -9 -6
    0 9 6
    0 -9 -6
    0 -9 -6
    0 -9 -6
    0 -9 -6
    0 -9 -6
    0 -9 -6
    0 9 7
    0 -9 -7
    0 9 7
    0 -9 -7
    0 9 7
    0 9 7
    0 9 7
    0 9 7
    0 9 7
    0 -9 -7
    0 -9 -7
    0 9 7
    0 -9 -7
    0 -9 -7
    0 -9 -7
    0 -9 -7
    0 -9 -7
    0 9 8
    0 -9 -8
    0 9 8
    0 9 8
    0 -9 -8
    0 9 8
    0 9 8
    0 9 8
    0 9 8
    0 9 8
    0 -9 -8
    0 9 8
    0 -9 -8
    0 -9 -8
    0 -9 -8
    0 -9 -8
    0 9 9
    0 -9 -9
    0 9 9
    0 -9 -9
    0 9 9
    0 9 9
    0 9 9
    0 9 9
    0 -9 -9
    0 9 9
    0 -9 -9
    0 -9 -9
    0 -9 -9
    0 -9 -9
    0 9 10
    0 9 10
    0 -9 -10
    0 9 10
    0 9 10
    0 9 10
    0 9 10
    0 9 10
    0 -9 -10
    0 -9 -10
    0 -9 -10
    0 9 10
    0 -9 -10
    0 -9 -10
    0 -9 -10
    0 -9 -10
    0 9 11
    0 9 11
    0 9 11
    0 -9 -11
    0 9 11
    0 9 11
    0 9 11
    0 9 11
    0 -9 -11
    0 9 11
    0 -9 -11
    0 -9 -11
    0 -9 -11
    0 -9 -11
    0 -9 -11
    0 -9 -11
    0 -9 -11
    0 9 12
    0 -9 -12
    0 9 12
    0 9 12
    0 9 12
    0 9 12
    0 9 12
    0 -9 -12
    0 -9 -12
    0 -9 -12
    0 -9 -12
    0 -9 -12
    0 -9 -12
    0 9 13
    0 -9 -13
    0 9 13
    0 9 13
    0 -9 -13
    0 9 13
    0 -9 -13
    0 -9 -13
    0 -9 -13
    0 -9 -13
    0 -9 -13
    0 9 13
    0 9 13
    0 9 14
    0 9 14
    0 9 14
    0 -9 -14
    0 9 14
    0 -9 -14
    0 9 14
    0 -9 -14
    0 -9 -14
    0 -9 -14
    0 -9 -14
    0 -9 -14
    0 9 15
    0 9 15
    0 -9 -15
    0 -9 -15
    0 9 15
    0 9 15
    0 -9 -15
    0 -9 -15
    0 -9 -15
    0 -9 -15
    0 -9 -16
    0 -9 -16
    0 9 16
    0 9 16
    0 -9 -16
    0 -9 -16
    0 -9 -17
    0 -9 -17
    0 9 17
    0 9 17
    0 9 17
    0 -9 -17
    0 -9 -17
    0 -9 -18
    0 -9 -18
    0 9 18
    0 9 18
    0 -9 -18
    0 -9 -18
    0 -9 -19
    0 -9 -19
    0 9 19
    0 9 19
    0 -9 -19
    0 -9 -20
    0 -9 -20
    0 9 20
    0 9 20
    0 -9 -20
    0 -9 -20
    0 10 -27
    0 -10 27
    0 10 -27
    0 -10 26
    0 10 -26
    0 10 -26
    0 -10 26
    0 10 -26
    0 -10 26
    0 10 -25
    0 -10 25
    0 -10 25
    0 -10 25
    0 10 -25
    0 10 -25
    0 10 -25
    0 -10 25
    0 10 -24
    0 -10 24
    0 10 -24
    0 -10 24
    0 -10 24
    0 10 -24
    0 10 -24
    0 -10 24
    0 10 -24
    0 -10 24
    0 -10 24
    0 -10 23
    0 -10 23
    0 10 -23
    0 10 -23
    0 -10 23
    0 10 -23
    0 10 -23
    0 -10 23
    0 -10 23
    0 -10 22
    0 10 -22
    0 -10 22
    0 10 -22
    0 -10 22
    0 10 -22
    0 10 -22
    0 -10 22
    0 -10 22
    0 -10 21
    0 10 -21
    0 -10 21
    0 10 -21
    0 10 -21
    0 -10 21
    0 10 -21
    0 10 -21
    0 -10 21
    0 10 -21
    0 -10 21
    0 -10 20
    0 10 -20
    0 10 -20
    0 -10 20
    0 -10 20
    0 -10 20
    0 10 -20
    0 10 -20
    0 10 -20
    0 10 -20
    0 -10 19
    0 10 -19
    0 10 -19
    0 -10 19
    0 -10 19
    0 10 -19
    0 10 -19
    0 -10 19
    0 -10 19
    0 10 -19
    0 10 -18
    0 -10 18
    0 -10 18
    0 10 -18
    0 -10 18
    0 10 -18
    0 10 -18
    0 10 -18
    0 -10 18
    0 -10 18
    0 10 -17
    0 -10 17
    0 -10 17
    0 10 -17
    0 -10 17
    0 10 -17
    0 10 -17
    0 10 -17
    0 -10 17
    0 -10 17
    0 -10 16
    0 -10 16
    0 10 -16
    0 -10 16
    0 -10 16
    0 10 -16
    0 -10 16
    0 10 -16
    0 10 -16
    0 10 -16
    0 10 -16
    0 -10 16
    0 10 -16
    0 10 -15
    0 -10 15
    0 10 -15
    0 -10 15
    0 -10 15
    0 10 -15
    0 -10 15
    0 10 -15
    0 10 -15
    0 -10 15
    0 10 -15
    0 10 -14
    0 -10 14
    0 10 -14
    0 10 -14
    0 -10 14
    0 -10 14
    0 10 -14
    0 -10 14
    0 10 -14
    0 10 -14
    0 -10 14
    0 10 -14
    0 -10 14
    0 -10 14
    0 10 -14
    0 10 -13
    0 -10 13
    0 10 -13
    0 -10 13
    0 10 -13
    0 -10 13
    0 -10 13
    0 -10 13
    0 10 -13
    0 10 -13
    0 10 -13
    0 -10 13
    0 -10 13
    0 10 -13
    0 10 -13
    0 10 -12
    0 10 -12
    0 -10 12
    0 -10 12
    0 10 -12
    0 -10 12
    0 10 -12
    0 -10 12
    0 10 -12
    0 10 -12
    0 -10 12
    0 10 -12
    0 -10 12
    0 10 -12
    0 -10 12
    0 10 -12
    0 -10 12
    0 -10 11
    0 10 -11
    0 -10 11
    0 10 -11
    0 10 -11
    0 10 -11
    0 -10 11
    0 -10 11
    0 10 -11
    0 -10 11
    0 10 -11
    0 -10 11
    0 10 -11
    0 -10 11
    0 10 -11
    0 -10 11
    0 10 -11
    0 -10 11
    0 -10 10
    0 -10 10
    0 10 -10
    0 10 -10
    0 10 -10
    0 -10 10
    0 -10 10
    0 -10 10
    0 10 -10
    0 10 -10
    0 -10 10
    0 -10 10
    0 10 -10
    0 -10 10
    0 -10 10
    0 -10 9
    0 10 -9
    0 -10 9
    0 10 -9
    0 10 -9
    0 -10 9
    0 -10 9
    0 10 -9
    0 -10 9
    0 10 -9
    0 10 -9
    0 -10 9
    0 -10 9
    0 -10 9
    0 -10 9
    0 -10 8
    0 10 -8
    0 -10 8
    0 10 -8
    0 -10 8
    0 -10 8
    0 10 -8
    0 -10 8
    0 10 -8
    0 10 -8
    0 -10 8
    0 -10 8
    0 10 -8
    0 10 -8
    0 -10 8
    0 -10 8
    0 10 -8
    0 -10 7
    0 10 -7
    0 -10 7
    0 10 -7
    0 10 -7
    0 -10 7
    0 10 -7
    0 10 -7
    0 -10 7
    0 -10 7
    0 10 -7
    0 -10 7
    0 10 -7
    0 -10 7
    0 -10 7
    0 -10 7
    0 10 -7
    0 -10 6
    0 -10 6
    0 10 -6
    0 10 -6
    0 10 -6
    0 10 -6
    0 10 -6
    0 -10 6
    0 -10 6
    0 -10 6
    0 -10 6
    0 10 -6
    0 -10 6
    0 10 -6
    0 -10 6
    0 -10 6
    0 -10 5
    0 -10 5
    0 10 -5
    0 10 -5
    0 -10 5
    0 10 -5
    0 -10 5
    0 10 -5
    0 -10 5
    0 -10 5
    0 10 -5
    0 -10 5
    0 -10 5
    0 10 -5
    0 -10 5
    0 10 -5
    0 -10 5
    0 -10 4
    0 -10 4
    0 10 -4
    0 10 -4
    0 -10 4
    0 10 -4
    0 -10 4
    0 10 -4
    0 -10 4
    0 10 -4
    0 -10 4
    0 -10 4
    0 -10 4
    0 10 -4
    0 10 -4
    0 -10 4
    0 -10 4
    0 10 -3
    0 10 -3
    0 10 -3
    0 -10 3
    0 -10 3
    0 10 -3
    0 -10 3
    0 -10 3
    0 -10 3
    0 10 -3
    0 -10 3
    0 10 -3
    0 -10 3
    0 -10 3
    0 10 -3
    0 10 -2
    0 -10 2
    0 -10 2
    0 -10 2
    0 10 -2
    0 10 -2
    0 10 -2
    0 10 -2
    0 -10 2
    0 -10 2
    0 -10 2
    0 -10 2
    0 10 -2
    0 -10 2
    0 10 -2
    0 -10 2
    0 -10 1
    0 10 -1
    0 10 -1
    0 10 -1
    0 -10 1
    0 10 -1
    0 -10 1
    0 10 -1
    0 -10 1
    0 10 -1
    0 -10 1
    0 -10 1
    0 -10 1
    0 10 -1
    0 10 0
    0 -10 0
    0 10 0
    0 10 0
    0 10 0
    0 -10 0
    0 10 0
    0 -10 0
    0 -10 0
    0 10 0
    0 -10 0
    0 -10 0
    0 10 0
    0 -10 0
    0 10 1
    0 10 1
    0 10 1
    0 -10 -1
    0 10 1
    0 -10 -1
    0 -10 -1
    0 -10 -1
    0 10 1
    0 -10 -1
    0 10 1
    0 -10 -1
    0 -10 -1
    0 10 2
    0 10 2
    0 10 2
    0 -10 -2
    0 -10 -2
    0 10 2
    0 -10 -2
    0 -10 -2
    0 -10 -2
    0 10 2
    0 -10 -2
    0 -10 -2
    0 10 2
    0 10 3
    0 10 3
    0 10 3
    0 -10 -3
    0 -10 -3
    0 10 3
    0 -10 -3
    0 10 3
    0 -10 -3
    0 10 3
    0 -10 -3
    0 -10 -3
    0 -10 -3
    0 10 3
    0 10 4
    0 10 4
    0 10 4
    0 10 4
    0 -10 -4
    0 10 4
    0 10 4
    0 -10 -4
    0 -10 -4
    0 -10 -4
    0 -10 -4
    0 -10 -4
    0 -10 -4
    0 10 5
    0 10 5
    0 10 5
    0 10 5
    0 10 5
    0 10 5
    0 -10 -5
    0 10 5
    0 -10 -5
    0 10 5
    0 -10 -5
    0 -10 -5
    0 -10 -5
    0 -10 -5
    0 -10 -5
    0 10 6
    0 10 6
    0 10 6
    0 10 6
    0 10 6
    0 10 6
    0 10 6
    0 10 6
    0 -10 -6
    0 -10 -6
    0 -10 -6
    0 10 6
    0 -10 -6
    0 -10 -6
    0 -10 -6
    0 -10 -6
    0 10 7
    0 -10 -7
    0 10 7
    0 -10 -7
    0 10 7
    0 10 7
    0 10 7
    0 10 7
    0 10 7
    0 10 7
    0 10 7
    0 -10 -7
    0 10 7
    0 -10 -7
    0 -10 -7
    0 -10 -7
    0 -10 -7
    0 -10 -7
    0 -10 -7
    0 -10 -7
    0 -10 -7
    0 -10 -8
    0 10 8
    0 10 8
    0 -10 -8
    0 10 8
    0 10 8
    0 10 8
    0 10 8
    0 10 8
    0 10 8
    0 -10 -8
    0 10 8
    0 -10 -8
    0 -10 -8
    0 -10 -8
    0 -10 -8
    0 -10 -9
    0 10 9
    0 10 9
    0 10 9
    0 -10 -9
    0 10 9
    0 10 9
    0 10 9
    0 10 9
    0 10 9
    0 10 9
    0 -10 -9
    0 -10 -9
    0 -10 -9
    0 -10 -10
    0 10 10
    0 10 10
    0 10 10
    0 10 10
    0 10 10
    0 10 10
    0 -10 -10
    0 -10 -10
    0 -10 -10
    0 10 11
    0 -10 -11
    0 10 11
    0 10 11
    0 10 11
    0 -10 -11
    0 -10 -11
    0 -10 -11
    0 -10 -11
    0 10 11
    0 10 11
    0 10 11
    0 10 12
    0 10 12
    0 10 12
    0 -10 -12
    0 10 12
    0 -10 -12
    0 10 12
    0 -10 -12
    0 -10 -12
    0 -10 -12
    0 -10 -12
    0 -10 -12
    0 10 13
    0 10 13
    0 -10 -13
    0 -10 -13
    0 10 13
    0 -10 -13
    0 10 13
    0 10 13
    0 -10 -13
    0 -10 -13
    0 -10 -13
    0 -10 -13
    0 -10 -14
    0 10 14
    0 -10 -14
    0 10 14
    0 -10 -14
    0 10 14
    0 -10 -14
    0 -10 -14
    0 -10 -14
    0 -10 -14
    0 10 15
    0 -10 -15
    0 -10 -15
    0 10 15
    0 -10 -15
    0 -10 -15
    0 -10 -15
    0 -10 -15
    0 10 16
    0 10 16
    0 -10 -16
    0 -10 -16
    0 -10 -16
    0 -10 -16
    0 10 17
    0 10 17
    0 10 17
    0 -10 -17
    0 -10 -17
    0 -10 -17
    0 -10 -17
    0 10 18
    0 10 18
    0 -10 -18
    0 -10 -18
    0 -10 -18
    0 -10 -18
    0 -10 -19
    0 -10 -19
    0 10 19
    0 10 19
    0 -11 26
    0 -11 26
    0 11 -26
    0 11 -26
    0 -11 26
    0 -11 26
    0 -11 26
    0 11 -26
    0 -11 25
    0 11 -25
    0 -11 25
    0 11 -25
    0 -11 25
    0 11 -25
    0 11 -25
    0 -11 25
    0 -11 25
    0 -11 24
    0 11 -24
    0 11 -24
    0 -11 24
    0 -11 24
    0 11 -24
    0 -11 24
    0 11 -24
    0 11 -24
    0 -11 24
    0 -11 24
    0 -11 23
    0 11 -23
    0 -11 23
    0 11 -23
    0 -11 23
    0 11 -23
    0 11 -23
    0 -11 23
    0 -11 23
    0 -11 22
    0 11 -22
    0 -11 22
    0 11 -22
    0 -11 22
    0 11 -22
    0 11 -22
    0 -11 22
    0 -11 22
    0 11 -21
    0 -11 21
    0 11 -21
    0 -11 21
    0 -11 21
    0 11 -21
    0 -11 21
    0 11 -21
    0 11 -21
    0 11 -21
    0 -11 20
    0 11 -20
    0 11 -20
    0 -11 20
    0 -11 20
    0 11 -20
    0 11 -20
    0 11 -20
    0 -11 19
    0 11 -19
    0 -11 19
    0 11 -19
    0 -11 19
    0 11 -19
    0 11 -19
    0 -11 19
    0 11 -19
    0 -11 19
    0 -11 18
    0 11 -18
    0 -11 18
    0 11 -18
    0 -11 18
    0 11 -18
    0 11 -18
    0 11 -18
    0 -11 18
    0 -11 18
    0 -11 17
    0 11 -17
    0 -11 17
    0 -11 17
    0 -11 17
    0 11 -17
    0 11 -17
    0 -11 17
    0 11 -17
    0 11 -17
    0 11 -17
    0 -11 17
    0 11 -16
    0 11 -16
    0 -11 16
    0 -11 16
    0 -11 16
    0 11 -16
    0 -11 16
    0 11 -16
    0 11 -16
    0 11 -16
    0 -11 16
    0 11 -15
    0 -11 15
    0 11 -15
    0 -11 15
    0 -11 15
    0 11 -15
    0 -11 15
    0 11 -15
    0 11 -15
    0 11 -15
    0 -11 15
    0 11 -14
    0 -11 14
    0 -11 14
    0 11 -14
    0 -11 14
    0 11 -14
    0 -11 14
    0 -11 14
    0 11 -14
    0 11 -14
    0 -11 14
    0 11 -14
    0 -11 14
    0 11 -14
    0 -11 14
    0 -11 14
    0 11 -14
    0 -11 14
    0 11 -13
    0 11 -13
    0 -11 13
    0 11 -13
    0 -11 13
    0 -11 13
    0 11 -13
    0 11 -13
    0 11 -13
    0 -11 13
    0 11 -13
    0 -11 13
    0 11 -13
    0 -11 13
    0 -11 13
    0 11 -13
    0 -11 13
    0 11 -12
    0 11 -12
    0 -11 12
    0 11 -12
    0 11 -12
    0 -11 12
    0 -11 12
    0 11 -12
    0 -11 12
    0 11 -12
    0 11 -12
    0 11 -12
    0 -11 12
    0 -11 12
    0 -11 12
    0 -11 12
    0 11 -12
    0 -11 11
    0 11 -11
    0 11 -11
    0 -11 11
    0 11 -11
    0 -11 11
    0 11 -11
    0 -11 11
    0 -11 11
    0 11 -11
    0 11 -11
    0 11 -11
    0 -11 11
    0 -11 11
    0 -11 11
    0 -11 11
    0 -11 10
    0 -11 10
    0 11 -10
    0 11 -10
    0 -11 10
    0 11 -10
    0 -11 10
    0 -11 10
    0 -11 10
    0 -11 10
    0 11 -10
    0 11 -10
    0 -11 10
    0 -11 10
    0 11 -10
    0 -11 10
    0 -11 10
    0 -11 9
    0 11 -9
    0 -11 9
    0 11 -9
    0 -11 9
    0 11 -9
    0 -11 9
    0 -11 9
    0 -11 9
    0 11 -9
    0 -11 9
    0 11 -9
    0 -11 9
    0 -11 9
    0 11 -9
    0 -11 9
    0 -11 9
    0 -11 8
    0 11 -8
    0 -11 8
    0 11 -8
    0 11 -8
    0 11 -8
    0 11 -8
    0 -11 8
    0 -11 8
    0 -11 8
    0 -11 8
    0 -11 8
    0 11 -8
    0 11 -8
    0 -11 8
    0 -11 8
    0 11 -8
    0 -11 7
    0 -11 7
    0 11 -7
    0 11 -7
    0 11 -7
    0 -11 7
    0 -11 7
    0 -11 7
    0 11 -7
    0 -11 7
    0 11 -7
    0 -11 7
    0 -11 7
    0 -11 7
    0 11 -7
    0 -11 6
    0 -11 6
    0 11 -6
    0 11 -6
    0 -11 6
    0 11 -6
    0 -11 6
    0 -11 6
    0 11 -6
    0 -11 6
    0 -11 6
    0 -11 6
    0 11 -6
    0 -11 6
    0 11 -6
    0 -11 6
    0 -11 5
    0 11 -5
    0 11 -5
    0 11 -5
    0 -11 5
    0 -11 5
    0 11 -5
    0 -11 5
    0 -11 5
    0 11 -5
    0 11 -5
    0 -11 5
    0 -11 5
    0 -11 5
    0 -11 5
    0 11 -5
    0 -11 4
    0 11 -4
    0 11 -4
    0 11 -4
    0 11 -4
    0 -11 4
    0 -11 4
    0 -11 4
    0 11 -4
    0 -11 4
    0 11 -4
    0 -11 4
    0 -11 4
    0 -11 4
    0 11 -4
    0 -11 4
    0 -11 3
    0 11 -3
    0 11 -3
    0 11 -3
    0 11 -3
    0 -11 3
    0 -11 3
    0 11 -3
    0 -11 3
    0 -11 3
    0 -11 3
    0 11 -3
    0 -11 3
    0 11 -3
    0 -11 3
    0 -11 3
    0 11 -3
    0 11 -3
    0 11 -2
    0 -11 2
    0 11 -2
    0 11 -2
    0 -11 2
    0 11 -2
    0 11 -2
    0 -11 2
    0 11 -2
    0 -11 2
    0 -11 2
    0 11 -2
    0 -11 2
    0 -11 2
    0 -11 2
    0 -11 2
    0 11 -2
    0 -11 1
    0 11 -1
    0 11 -1
    0 11 -1
    0 -11 1
    0 11 -1
    0 -11 1
    0 11 -1
    0 -11 1
    0 11 -1
    0 -11 1
    0 11 -1
    0 -11 1
    0 -11 1
    0 11 0
    0 11 0
    0 11 0
    0 -11 0
    0 -11 0
    0 11 0
    0 -11 0
    0 -11 0
    0 11 0
    0 11 0
    0 -11 0
    0 -11 0
    0 11 0
    0 -11 0
    0 11 1
    0 11 1
    0 11 1
    0 11 1
    0 -11 -1
    0 -11 -1
    0 -11 -1
    0 -11 -1
    0 11 1
    0 -11 -1
    0 -11 -1
    0 11 1
    0 -11 -1
    0 11 2
    0 11 2
    0 11 2
    0 11 2
    0 -11 -2
    0 -11 -2
    0 -11 -2
    0 -11 -2
    0 -11 -2
    0 11 2
    0 -11 -2
    0 -11 -2
    0 11 2
    0 11 3
    0 11 3
    0 11 3
    0 11 3
    0 11 3
    0 -11 -3
    0 -11 -3
    0 -11 -3
    0 -11 -3
    0 11 3
    0 -11 -3
    0 11 3
    0 -11 -3
    0 -11 -3
    0 11 3
    0 11 4
    0 11 4
    0 11 4
    0 11 4
    0 11 4
    0 11 4
    0 -11 -4
    0 11 4
    0 -11 -4
    0 -11 -4
    0 -11 -4
    0 -11 -4
    0 -11 -4
    0 -11 -4
    0 11 5
    0 11 5
    0 11 5
    0 11 5
    0 11 5
    0 -11 -5
    0 11 5
    0 11 5
    0 -11 -5
    0 -11 -5
    0 11 5
    0 -11 -5
    0 -11 -5
    0 -11 -5
    0 -11 -5
    0 -11 -6
    0 11 6
    0 -11 -6
    0 11 6
    0 11 6
    0 11 6
    0 11 6
    0 -11 -6
    0 11 6
    0 11 6
    0 -11 -6
    0 -11 -6
    0 11 6
    0 -11 -6
    0 -11 -6
    0 -11 -6
    0 -11 -6
    0 11 7
    0 -11 -7
    0 -11 -7
    0 11 7
    0 11 7
    0 11 7
    0 11 7
    0 11 7
    0 -11 -7
    0 11 7
    0 11 7
    0 11 7
    0 -11 -7
    0 -11 -7
    0 -11 -7
    0 -11 -7
    0 -11 -7
    0 -11 -7
    0 11 8
    0 -11 -8
    0 11 8
    0 -11 -8
    0 11 8
    0 11 8
    0 -11 -8
    0 11 8
    0 11 8
    0 11 8
    0 11 8
    0 11 8
    0 11 8
    0 -11 -8
    0 -11 -8
    0 11 8
    0 -11 -8
    0 -11 -8
    0 -11 -8
    0 -11 -9
    0 11 9
    0 11 9
    0 11 9
    0 11 9
    0 -11 -9
    0 11 9
    0 11 9
    0 11 9
    0 11 9
    0 -11 -9
    0 -11 -9
    0 -11 -9
    0 -11 -10
    0 11 10
    0 11 10
    0 11 10
    0 -11 -10
    0 -11 -10
    0 -11 -10
    0 11 11
    0 -11 -11
    0 11 11
    0 11 11
    0 -11 -11
    0 -11 -11
    0 -11 -11
    0 -11 -11
    0 -11 -12
    0 11 12
    0 11 12
    0 11 12
    0 -11 -12
    0 -11 -12
    0 -11 -12
    0 -11 -12
    0 11 13
    0 -11 -13
    0 -11 -13
    0 11 13
    0 -11 -13
    0 11 13
    0 -11 -13
    0 -11 -13
    0 -11 -13
    0 -11 -13
    0 11 14
    0 -11 -14
    0 11 14
    0 -11 -14
    0 11 14
    0 -11 -14
    0 -11 -14
    0 -11 -14
    0 -11 -14
    0 11 15
    0 -11 -15
    0 -11 -15
    0 11 15
    0 -11 -15
    0 -11 -15
    0 -11 -15
    0 -11 -15
    0 11 16
    0 11 16
    0 -11 -16
    0 -11 -16
    0 -11 -16
    0 -11 -17
    0 -11 -17
    0 -11 -17
    0 11 17
    0 -11 -18
    0 -11 -18
    0 11 18
    0 -12 26
    0 12 -26
    0 12 -26
    0 -12 26
    0 -12 26
    0 12 -26
    0 -12 25
    0 12 -25
    0 -12 25
    0 12 -25
    0 -12 25
    0 12 -25
    0 12 -25
    0 -12 25
    0 -12 25
    0 -12 24
    0 -12 24
    0 12 -24
    0 -12 24
    0 12 -24
    0 12 -24
    0 -12 24
    0 12 -24
    0 -12 24
    0 -12 24
    0 -12 23
    0 -12 23
    0 12 -23
    0 -12 23
    0 12 -23
    0 -12 23
    0 12 -23
    0 12 -23
    0 -12 23
    0 -12 23
    0 -12 22
    0 -12 22
    0 -12 22
    0 12 -22
    0 12 -22
    0 -12 22
    0 12 -22
    0 12 -22
    0 -12 22
    0 -12 22
    0 -12 21
    0 12 -21
    0 -12 21
    0 -12 21
    0 12 -21
    0 12 -21
    0 12 -21
    0 12 -21
    0 -12 21
    0 12 -21
    0 -12 21
    0 -12 20
    0 12 -20
    0 -12 20
    0 12 -20
    0 12 -20
    0 12 -20
    0 -12 20
    0 -12 20
    0 12 -20
    0 -12 19
    0 -12 19
    0 12 -19
    0 -12 19
    0 12 -19
    0 -12 19
    0 12 -19
    0 12 -19
    0 12 -19
    0 -12 19
    0 -12 19
    0 -12 18
    0 -12 18
    0 12 -18
    0 -12 18
    0 -12 18
    0 12 -18
    0 12 -18
    0 12 -18
    0 12 -18
    0 -12 18
    0 -12 18
    0 -12 17
    0 -12 17
    0 -12 17
    0 12 -17
    0 -12 17
    0 12 -17
    0 -12 17
    0 12 -17
    0 12 -17
    0 12 -17
    0 12 -17
    0 -12 16
    0 -12 16
    0 -12 16
    0 -12 16
    0 12 -16
    0 -12 16
    0 12 -16
    0 -12 16
    0 12 -16
    0 12 -16
    0 12 -16
    0 12 -16
    0 -12 15
    0 12 -15
    0 -12 15
    0 12 -15
    0 -12 15
    0 -12 15
    0 -12 15
    0 12 -15
    0 12 -15
    0 -12 15
    0 12 -15
    0 12 -15
    0 -12 15
    0 -12 15
    0 12 -15
    0 12 -14
    0 -12 14
    0 -12 14
    0 12 -14
    0 -12 14
    0 12 -14
    0 -12 14
    0 -12 14
    0 12 -14
    0 12 -14
    0 -12 14
    0 -12 14
    0 12 -14
    0 -12 14
    0 12 -14
    0 12 -14
    0 -12 14
    0 -12 14
    0 12 -13
    0 12 -13
    0 -12 13
    0 12 -13
    0 -12 13
    0 -12 13
    0 12 -13
    0 12 -13
    0 -12 13
    0 12 -13
    0 -12 13
    0 12 -13
    0 -12 13
    0 12 -13
    0 12 -13
    0 -12 13
    0 -12 13
    0 12 -12
    0 12 -12
    0 -12 12
    0 12 -12
    0 -12 12
    0 -12 12
    0 12 -12
    0 12 -12
    0 -12 12
    0 12 -12
    0 12 -12
    0 12 -12
    0 -12 12
    0 -12 12
    0 -12 12
    0 12 -12
    0 -12 12
    0 12 -11
    0 12 -11
    0 -12 11
    0 12 -11
    0 12 -11
    0 -12 11
    0 -12 11
    0 -12 11
    0 12 -11
    0 12 -11
    0 12 -11
    0 -12 11
    0 -12 11
    0 -12 11
    0 -12 11
    0 12 -10
    0 12 -10
    0 -12 10
    0 12 -10
    0 -12 10
    0 -12 10
    0 12 -10
    0 12 -10
    0 -12 10
    0 12 -10
    0 -12 10
    0 12 -10
    0 -12 10
    0 -12 10
    0 -12 10
    0 12 -9
    0 -12 9
    0 12 -9
    0 -12 9
    0 12 -9
    0 -12 9
    0 12 -9
    0 -12 9
    0 -12 9
    0 -12 9
    0 -12 9
    0 -12 9
    0 12 -9
    0 -12 9
    0 12 -9
    0 -12 9
    0 -12 8
    0 12 -8
    0 12 -8
    0 12 -8
    0 12 -8
    0 -12 8
    0 -12 8
    0 -12 8
    0 -12 8
    0 12 -8
    0 -12 8
    0 -12 8
    0 12 -8
    0 -12 7
    0 12 -7
    0 12 -7
    0 12 -7
    0 12 -7
    0 -12 7
    0 -12 7
    0 -12 7
    0 -12 7
    0 12 -7
    0 -12 7
    0 12 -7
    0 -12 7
    0 12 -6
    0 -12 6
    0 12 -6
    0 -12 6
    0 -12 6
    0 12 -6
    0 12 -6
    0 -12 6
    0 -12 6
    0 -12 6
    0 -12 6
    0 12 -6
    0 12 -6
    0 -12 6
    0 -12 6
    0 -12 5
    0 12 -5
    0 12 -5
    0 -12 5
    0 12 -5
    0 -12 5
    0 12 -5
    0 12 -5
    0 -12 5
    0 -12 5
    0 12 -5
    0 -12 5
    0 -12 5
    0 -12 5
    0 12 -5
    0 -12 5
    0 12 -4
    0 12 -4
    0 -12 4
    0 12 -4
    0 -12 4
    0 -12 4
    0 12 -4
    0 -12 4
    0 12 -4
    0 -12 4
    0 -12 4
    0 12 -4
    0 12 -4
    0 -12 4
    0 -12 4
    0 12 -3
    0 12 -3
    0 -12 3
    0 -12 3
    0 -12 3
    0 12 -3
    0 12 -3
    0 12 -3
    0 -12 3
    0 -12 3
    0 12 -3
    0 -12 3
    0 -12 3
    0 -12 3
    0 12 -2
    0 12 -2
    0 -12 2
    0 -12 2
    0 12 -2
    0 12 -2
    0 -12 2
    0 -12 2
    0 12 -2
    0 -12 2
    0 -12 2
    0 -12 2
    0 12 -2
    0 -12 2
    0 12 -1
    0 12 -1
    0 12 -1
    0 -12 1
    0 -12 1
    0 12 -1
    0 -12 1
    0 12 -1
    0 -12 1
    0 -12 1
    0 12 -1
    0 -12 1
    0 -12 1
    0 12 0
    0 12 0
    0 -12 0
    0 -12 0
    0 12 0
    0 -12 0
    0 -12 0
    0 12 0
    0 12 0
    0 12 0
    0 -12 0
    0 12 1
    0 12 1
    0 12 1
    0 -12 -1
    0 -12 -1
    0 -12 -1
    0 12 1
    0 -12 -1
    0 -12 -1
    0 12 1
    0 12 2
    0 12 2
    0 12 2
    0 -12 -2
    0 12 2
    0 -12 -2
    0 -12 -2
    0 -12 -2
    0 -12 -2
    0 -12 -2
    0 12 2
    0 -12 -2
    0 12 2
    0 12 3
    0 12 3
    0 12 3
    0 12 3
    0 -12 -3
    0 -12 -3
    0 12 3
    0 -12 -3
    0 -12 -3
    0 -12 -3
    0 -12 -3
    0 -12 -3
    0 12 4
    0 12 4
    0 12 4
    0 12 4
    0 12 4
    0 -12 -4
    0 -12 -4
    0 -12 -4
    0 12 4
    0 -12 -4
    0 -12 -4
    0 -12 -4
    0 -12 -4
    0 12 5
    0 -12 -5
    0 -12 -5
    0 12 5
    0 12 5
    0 12 5
    0 12 5
    0 -12 -5
    0 -12 -5
    0 -12 -5
    0 12 5
    0 -12 -5
    0 -12 -5
    0 -12 -5
    0 -12 -5
    0 12 6
    0 -12 -6
    0 -12 -6
    0 12 6
    0 12 6
    0 12 6
    0 12 6
    0 -12 -6
    0 -12 -6
    0 -12 -6
    0 12 6
    0 -12 -6
    0 -12 -6
    0 -12 -6
    0 -12 -6
    0 -12 -7
    0 12 7
    0 12 7
    0 -12 -7
    0 12 7
    0 12 7
    0 12 7
    0 -12 -7
    0 12 7
    0 -12 -7
    0 12 7
    0 -12 -7
    0 -12 -7
    0 -12 -7
    0 -12 -7
    0 -12 -7
    0 -12 -8
    0 12 8
    0 12 8
    0 12 8
    0 12 8
    0 12 8
    0 -12 -8
    0 12 8
    0 12 8
    0 -12 -8
    0 -12 -8
    0 12 8
    0 -12 -8
    0 -12 -8
    0 -12 -8
    0 12 9
    0 12 9
    0 -12 -9
    0 12 9
    0 12 9
    0 12 9
    0 -12 -9
    0 -12 -9
    0 12 9
    0 -12 -9
    0 -12 -9
    0 -12 -9
    0 12 10
    0 -12 -10
    0 12 10
    0 -12 -10
    0 -12 -10
    0 12 10
    0 -12 -10
    0 -12 -10
    0 -12 -10
    0 12 11
    0 -12 -11
    0 -12 -11
    0 -12 -11
    0 -12 -11
    0 -12 -11
    0 12 11
    0 -12 -12
    0 12 12
    0 12 12
    0 -12 -12
    0 -12 -12
    0 -12 -12
    0 -12 -12
    0 12 13
    0 -12 -13
    0 12 13
    0 -12 -13
    0 -12 -13
    0 -12 -13
    0 12 13
    0 12 14
    0 12 14
    0 -12 -14
    0 -12 -14
    0 -12 -14
    0 12 15
    0 12 15
    0 -12 -15
    0 -12 -15
    0 -12 -15
    0 -12 -15
    0 -12 -15
    0 -12 -16
    0 -12 -16
    0 -12 -16
    0 12 16
    0 -12 -17
    0 -12 -17
    0 12 17
    0 -13 25
    0 -13 25
    0 13 -25
    0 13 -25
    0 -13 25
    0 -13 25
    0 13 -25
    0 13 -25
    0 -13 25
    0 13 -25
    0 -13 25
    0 -13 25
    0 -13 24
    0 -13 24
    0 13 -24
    0 -13 24
    0 13 -24
    0 -13 24
    0 13 -24
    0 13 -24
    0 -13 24
    0 -13 24
    0 -13 23
    0 -13 23
    0 13 -23
    0 -13 23
    0 13 -23
    0 13 -23
    0 -13 23
    0 13 -23
    0 -13 23
    0 -13 23
    0 -13 22
    0 -13 22
    0 -13 22
    0 13 -22
    0 13 -22
    0 -13 22
    0 13 -22
    0 13 -22
    0 -13 22
    0 -13 22
    0 -13 21
    0 -13 21
    0 13 -21
    0 13 -21
    0 -13 21
    0 13 -21
    0 13 -21
    0 13 -21
    0 13 -21
    0 -13 21
    0 -13 21
    0 -13 20
    0 13 -20
    0 -13 20
    0 13 -20
    0 13 -20
    0 13 -20
    0 -13 20
    0 -13 20
    0 13 -20
    0 -13 19
    0 -13 19
    0 13 -19
    0 -13 19
    0 -13 19
    0 13 -19
    0 13 -19
    0 13 -19
    0 13 -19
    0 -13 18
    0 -13 18
    0 -13 18
    0 -13 18
    0 13 -18
    0 13 -18
    0 13 -18
    0 13 -18
    0 -13 17
    0 -13 17
    0 -13 17
    0 13 -17
    0 -13 17
    0 13 -17
    0 -13 17
    0 13 -17
    0 13 -17
    0 13 -17
    0 13 -17
    0 -13 16
    0 13 -16
    0 -13 16
    0 -13 16
    0 -13 16
    0 -13 16
    0 13 -16
    0 13 -16
    0 -13 16
    0 13 -16
    0 13 -16
    0 13 -16
    0 -13 16
    0 13 -16
    0 -13 16
    0 13 -15
    0 -13 15
    0 13 -15
    0 -13 15
    0 -13 15
    0 -13 15
    0 -13 15
    0 13 -15
    0 13 -15
    0 13 -15
    0 -13 15
    0 13 -15
    0 13 -15
    0 -13 15
    0 -13 15
    0 13 -15
    0 -13 14
    0 13 -14
    0 -13 14
    0 13 -14
    0 -13 14
    0 13 -14
    0 -13 14
    0 13 -14
    0 -13 14
    0 -13 14
    0 13 -14
    0 -13 14
    0 13 -14
    0 13 -14
    0 -13 14
    0 -13 14
    0 -13 14
    0 13 -14
    0 -13 13
    0 13 -13
    0 13 -13
    0 -13 13
    0 13 -13
    0 -13 13
    0 13 -13
    0 -13 13
    0 13 -13
    0 13 -13
    0 -13 13
    0 -13 13
    0 13 -13
    0 -13 13
    0 13 -13
    0 -13 13
    0 -13 13
    0 13 -13
    0 13 -12
    0 13 -12
    0 -13 12
    0 13 -12
    0 -13 12
    0 13 -12
    0 -13 12
    0 13 -12
    0 13 -12
    0 -13 12
    0 13 -12
    0 -13 12
    0 -13 12
    0 -13 12
    0 -13 12
    0 13 -11
    0 13 -11
    0 -13 11
    0 13 -11
    0 -13 11
    0 -13 11
    0 13 -11
    0 -13 11
    0 13 -11
    0 -13 11
    0 -13 11
    0 -13 11
    0 -13 11
    0 13 -10
    0 13 -10
    0 -13 10
    0 13 -10
    0 -13 10
    0 -13 10
    0 13 -10
    0 13 -10
    0 -13 10
    0 13 -10
    0 -13 10
    0 -13 10
    0 13 -10
    0 -13 10
    0 13 -9
    0 13 -9
    0 -13 9
    0 13 -9
    0 13 -9
    0 13 -9
    0 -13 9
    0 13 -9
    0 -13 9
    0 -13 9
    0 13 -9
    0 -13 9
    0 13 -8
    0 -13 8
    0 13 -8
    0 13 -8
    0 13 -8
    0 -13 8
    0 -13 8
    0 13 -8
    0 13 -8
    0 -13 8
    0 -13 8
    0 -13 8
    0 -13 8
    0 13 -8
    0 13 -7
    0 -13 7
    0 13 -7
    0 -13 7
    0 -13 7
    0 13 -7
    0 -13 7
    0 -13 7
    0 13 -7
    0 -13 7
    0 -13 7
    0 13 -7
    0 13 -7
    0 -13 7
    0 -13 7
    0 13 -6
    0 13 -6
    0 -13 6
    0 -13 6
    0 13 -6
    0 -13 6
    0 13 -6
    0 -13 6
    0 -13 6
    0 -13 6
    0 13 -6
    0 13 -6
    0 -13 6
    0 -13 6
    0 13 -5
    0 13 -5
    0 13 -5
    0 -13 5
    0 -13 5
    0 13 -5
    0 -13 5
    0 -13 5
    0 -13 5
    0 -13 5
    0 13 -5
    0 13 -5
    0 -13 5
    0 -13 5
    0 13 -4
    0 13 -4
    0 -13 4
    0 -13 4
    0 13 -4
    0 13 -4
    0 -13 4
    0 -13 4
    0 13 -4
    0 -13 4
    0 13 -4
    0 -13 4
    0 -13 4
    0 13 -4
    0 -13 4
    0 13 -3
    0 -13 3
    0 -13 3
    0 13 -3
    0 13 -3
    0 -13 3
    0 13 -3
    0 13 -3
    0 -13 3
    0 -13 3
    0 -13 3
    0 -13 3
    0 13 -3
    0 -13 3
    0 13 -2
    0 13 -2
    0 -13 2
    0 13 -2
    0 -13 2
    0 -13 2
    0 13 -2
    0 -13 2
    0 -13 2
    0 -13 2
    0 13 -2
    0 13 -2
    0 -13 2
    0 -13 2
    0 -13 2
    0 13 -1
    0 13 -1
    0 13 -1
    0 -13 1
    0 13 -1
    0 -13 1
    0 -13 1
    0 13 -1
    0 -13 1
    0 13 -1
    0 -13 1
    0 13 -1
    0 -13 1
    0 -13 1
    0 13 0
    0 13 0
    0 13 0
    0 -13 0
    0 -13 0
    0 13 0
    0 13 0
    0 -13 0
    0 -13 0
    0 13 0
    0 13 0
    0 -13 0
    0 13 1
    0 13 1
    0 13 1
    0 13 1
    0 -13 -1
    0 13 1
    0 -13 -1
    0 -13 -1
    0 13 1
    0 -13 -1
    0 -13 -1
    0 13 1
    0 13 2
    0 13 2
    0 13 2
    0 13 2
    0 13 2
    0 -13 -2
    0 -13 -2
    0 -13 -2
    0 -13 -2
    0 -13 -2
    0 13 2
    0 -13 -2
    0 -13 -2
    0 13 2
    0 13 3
    0 13 3
    0 13 3
    0 13 3
    0 13 3
    0 -13 -3
    0 -13 -3
    0 -13 -3
    0 -13 -3
    0 -13 -3
    0 -13 -3
    0 -13 -3
    0 -13 -4
    0 13 4
    0 13 4
    0 -13 -4
    0 13 4
    0 13 4
    0 13 4
    0 -13 -4
    0 13 4
    0 -13 -4
    0 -13 -4
    0 -13 -4
    0 -13 -4
    0 -13 -4
    0 -13 -4
    0 -13 -5
    0 13 5
    0 13 5
    0 -13 -5
    0 13 5
    0 13 5
    0 13 5
    0 -13 -5
    0 -13 -5
    0 13 5
    0 -13 -5
    0 -13 -5
    0 -13 -5
    0 -13 -5
    0 -13 -5
    0 -13 -6
    0 13 6
    0 -13 -6
    0 13 6
    0 13 6
    0 13 6
    0 13 6
    0 -13 -6
    0 13 6
    0 -13 -6
    0 -13 -6
    0 13 6
    0 -13 -6
    0 -13 -6
    0 -13 -6
    0 -13 -6
    0 -13 -7
    0 13 7
    0 13 7
    0 -13 -7
    0 13 7
    0 13 7
    0 13 7
    0 13 7
    0 13 7
    0 13 7
    0 -13 -7
    0 -13 -7
    0 -13 -7
    0 -13 -7
    0 -13 -7
    0 -13 -8
    0 13 8
    0 13 8
    0 -13 -8
    0 13 8
    0 13 8
    0 13 8
    0 13 8
    0 13 8
    0 -13 -8
    0 -13 -8
    0 -13 -8
    0 -13 -8
    0 -13 -8
    0 13 9
    0 -13 -9
    0 13 9
    0 13 9
    0 13 9
    0 -13 -9
    0 13 9
    0 -13 -9
    0 -13 -9
    0 -13 -9
    0 -13 -9
    0 13 10
    0 13 10
    0 -13 -10
    0 -13 -10
    0 13 10
    0 -13 -10
    0 -13 -10
    0 -13 -10
    0 13 10
    0 13 11
    0 -13 -11
    0 -13 -11
    0 13 11
    0 -13 -11
    0 13 11
    0 -13 -11
    0 -13 -11
    0 -13 -11
    0 13 12
    0 -13 -12
    0 -13 -12
    0 -13 -12
    0 -13 -12
    0 13 12
    0 13 13
    0 -13 -13
    0 -13 -13
    0 -13 -13
    0 13 13
    0 13 14
    0 -13 -14
    0 -13 -14
    0 -13 -14
    0 13 15
    0 13 15
    0 -13 -15
    0 13 16
    0 -13 -16
    0 -13 -16
    0 -14 25
    0 14 -25
    0 -14 24
    0 -14 24
    0 14 -24
    0 -14 24
    0 14 -24
    0 -14 24
    0 14 -24
    0 14 -24
    0 -14 24
    0 -14 24
    0 -14 23
    0 -14 23
    0 14 -23
    0 -14 23
    0 14 -23
    0 -14 23
    0 14 -23
    0 14 -23
    0 -14 23
    0 -14 23
    0 -14 22
    0 -14 22
    0 14 -22
    0 14 -22
    0 -14 22
    0 14 -22
    0 14 -22
    0 -14 22
    0 -14 22
    0 -14 21
    0 -14 21
    0 14 -21
    0 -14 21
    0 14 -21
    0 14 -21
    0 14 -21
    0 14 -21
    0 14 -21
    0 -14 21
    0 -14 21
    0 -14 20
    0 14 -20
    0 -14 20
    0 14 -20
    0 14 -20
    0 14 -20
    0 14 -20
    0 -14 19
    0 14 -19
    0 -14 19
    0 14 -19
    0 14 -19
    0 14 -19
    0 -14 18
    0 -14 18
    0 -14 18
    0 -14 18
    0 14 -18
    0 14 -18
    0 14 -18
    0 14 -18
    0 -14 17
    0 -14 17
    0 -14 17
    0 -14 17
    0 14 -17
    0 -14 17
    0 14 -17
    0 14 -17
    0 14 -17
    0 -14 17
    0 -14 17
    0 14 -16
    0 -14 16
    0 -14 16
    0 -14 16
    0 -14 16
    0 14 -16
    0 14 -16
    0 14 -16
    0 -14 16
    0 -14 16
    0 14 -16
    0 14 -16
    0 14 -16
    0 -14 16
    0 14 -16
    0 -14 16
    0 14 -15
    0 -14 15
    0 -14 15
    0 14 -15
    0 -14 15
    0 -14 15
    0 -14 15
    0 14 -15
    0 14 -15
    0 14 -15
    0 -14 15
    0 14 -15
    0 14 -15
    0 -14 15
    0 -14 15
    0 14 -15
    0 14 -14
    0 -14 14
    0 -14 14
    0 14 -14
    0 -14 14
    0 14 -14
    0 -14 14
    0 14 -14
    0 -14 14
    0 -14 14
    0 14 -14
    0 -14 14
    0 14 -14
    0 14 -14
    0 -14 14
    0 -14 14
    0 14 -14
    0 -14 14
    0 -14 13
    0 14 -13
    0 14 -13
    0 -14 13
    0 -14 13
    0 14 -13
    0 -14 13
    0 -14 13
    0 14 -13
    0 -14 13
    0 14 -13
    0 -14 13
    0 -14 13
    0 -14 13
    0 -14 13
    0 14 -12
    0 14 -12
    0 -14 12
    0 14 -12
    0 -14 12
    0 14 -12
    0 -14 12
    0 14 -12
    0 -14 12
    0 -14 12
    0 -14 12
    0 -14 12
    0 14 -11
    0 14 -11
    0 -14 11
    0 14 -11
    0 14 -11
    0 -14 11
    0 -14 11
    0 14 -11
    0 -14 11
    0 -14 11
    0 -14 11
    0 -14 11
    0 14 -10
    0 14 -10
    0 -14 10
    0 14 -10
    0 -14 10
    0 14 -10
    0 -14 10
    0 14 -10
    0 -14 10
    0 14 -10
    0 -14 10
    0 14 -10
    0 -14 10
    0 -14 10
    0 14 -9
    0 14 -9
    0 -14 9
    0 14 -9
    0 14 -9
    0 14 -9
    0 -14 9
    0 14 -9
    0 -14 9
    0 -14 9
    0 -14 9
    0 14 -9
    0 14 -8
    0 14 -8
    0 -14 8
    0 14 -8
    0 14 -8
    0 14 -8
    0 -14 8
    0 -14 8
    0 14 -8
    0 -14 8
    0 -14 8
    0 14 -8
    0 14 -7
    0 14 -7
    0 14 -7
    0 14 -7
    0 -14 7
    0 14 -7
    0 -14 7
    0 -14 7
    0 -14 7
    0 14 -7
    0 -14 7
    0 -14 7
    0 14 -7
    0 -14 7
    0 -14 7
    0 14 -6
    0 14 -6
    0 14 -6
    0 -14 6
    0 14 -6
    0 -14 6
    0 -14 6
    0 -14 6
    0 14 -6
    0 -14 6
    0 14 -6
    0 -14 6
    0 14 -6
    0 -14 6
    0 -14 6
    0 14 -5
    0 14 -5
    0 14 -5
    0 14 -5
    0 -14 5
    0 14 -5
    0 -14 5
    0 -14 5
    0 -14 5
    0 14 -5
    0 -14 5
    0 -14 5
    0 14 -5
    0 -14 5
    0 14 -5
    0 -14 5
    0 14 -4
    0 14 -4
    0 14 -4
    0 14 -4
    0 -14 4
    0 -14 4
    0 14 -4
    0 14 -4
    0 -14 4
    0 -14 4
    0 -14 4
    0 14 -4
    0 -14 4
    0 -14 4
    0 14 -4
    0 -14 4
    0 14 -4
    0 14 -3
    0 14 -3
    0 -14 3
    0 -14 3
    0 14 -3
    0 14 -3
    0 -14 3
    0 -14 3
    0 14 -3
    0 -14 3
    0 -14 3
    0 14 -3
    0 14 -3
    0 -14 3
    0 -14 3
    0 14 -2
    0 14 -2
    0 -14 2
    0 -14 2
    0 14 -2
    0 -14 2
    0 -14 2
    0 14 -2
    0 -14 2
    0 14 -2
    0 -14 2
    0 14 -2
    0 -14 2
    0 -14 2
    0 14 -1
    0 14 -1
    0 14 -1
    0 14 -1
    0 14 -1
    0 -14 1
    0 -14 1
    0 14 -1
    0 -14 1
    0 -14 1
    0 14 -1
    0 14 -1
    0 14 0
    0 14 0
    0 14 0
    0 14 0
    0 -14 0
    0 14 0
    0 -14 0
    0 14 0
    0 -14 0
    0 14 0
    0 -14 0
    0 14 0
    0 14 1
    0 14 1
    0 14 1
    0 14 1
    0 14 1
    0 -14 -1
    0 -14 -1
    0 -14 -1
    0 14 1
    0 -14 -1
    0 14 1
    0 14 1
    0 14 2
    0 14 2
    0 14 2
    0 14 2
    0 -14 -2
    0 14 2
    0 -14 -2
    0 -14 -2
    0 -14 -2
    0 -14 -2
    0 -14 -2
    0 14 3
    0 -14 -3
    0 14 3
    0 14 3
    0 14 3
    0 -14 -3
    0 -14 -3
    0 -14 -3
    0 -14 -3
    0 -14 -3
    0 -14 -3
    0 14 3
    0 -14 -3
    0 14 4
    0 -14 -4
    0 14 4
    0 -14 -4
    0 14 4
    0 14 4
    0 14 4
    0 -14 -4
    0 -14 -4
    0 14 4
    0 -14 -4
    0 -14 -4
    0 -14 -4
    0 -14 -4
    0 14 5
    0 -14 -5
    0 14 5
    0 -14 -5
    0 14 5
    0 14 5
    0 14 5
    0 -14 -5
    0 -14 -5
    0 -14 -5
    0 14 5
    0 -14 -5
    0 -14 -5
    0 -14 -5
    0 -14 -5
    0 14 6
    0 -14 -6
    0 -14 -6
    0 14 6
    0 14 6
    0 14 6
    0 14 6
    0 14 6
    0 14 6
    0 -14 -6
    0 -14 -6
    0 -14 -6
    0 14 6
    0 -14 -6
    0 -14 -6
    0 -14 -6
    0 14 7
    0 14 7
    0 -14 -7
    0 14 7
    0 14 7
    0 14 7
    0 14 7
    0 -14 -7
    0 14 7
    0 -14 -7
    0 -14 -7
    0 -14 -7
    0 14 7
    0 -14 -7
    0 14 8
    0 14 8
    0 -14 -8
    0 14 8
    0 14 8
    0 14 8
    0 -14 -8
    0 -14 -8
    0 -14 -8
    0 -14 -8
    0 14 8
    0 14 9
    0 14 9
    0 -14 -9
    0 -14 -9
    0 14 9
    0 -14 -9
    0 -14 -9
    0 -14 -9
    0 14 9
    0 14 10
    0 -14 -10
    0 -14 -10
    0 -14 -10
    0 14 10
    0 14 10
    0 -14 -10
    0 -14 -10
    0 -14 -10
    0 -14 -11
    0 14 11
    0 -14 -11
    0 -14 -11
    0 14 11
    0 14 11
    0 -14 -11
    0 -14 -11
    0 -14 -11
    0 14 12
    0 14 12
    0 -14 -12
    0 -14 -12
    0 14 12
    0 -14 -12
    0 -14 -12
    0 -14 -12
    0 14 13
    0 -14 -13
    0 -14 -13
    0 -14 -13
    0 -14 -13
    0 -14 -13
    0 14 14
    0 -14 -14
    0 -14 -14
    0 -14 -14
    0 15 -24
    0 -15 24
    0 15 -24
    0 -15 24
    0 -15 24
    0 -15 24
    0 -15 23
    0 -15 23
    0 15 -23
    0 -15 23
    0 15 -23
    0 15 -23
    0 -15 23
    0 15 -23
    0 -15 23
    0 -15 23
    0 -15 22
    0 15 -22
    0 -15 22
    0 15 -22
    0 15 -22
    0 -15 22
    0 15 -22
    0 -15 22
    0 -15 22
    0 -15 21
    0 15 -21
    0 -15 21
    0 15 -21
    0 -15 21
    0 15 -21
    0 15 -21
    0 15 -21
    0 15 -21
    0 -15 21
    0 -15 20
    0 15 -20
    0 15 -20
    0 15 -20
    0 -15 20
    0 15 -20
    0 -15 19
    0 -15 19
    0 15 -19
    0 15 -19
    0 15 -19
    0 15 -19
    0 -15 18
    0 -15 18
    0 -15 18
    0 15 -18
    0 -15 18
    0 15 -18
    0 15 -18
    0 -15 18
    0 -15 18
    0 15 -18
    0 -15 17
    0 -15 17
    0 -15 17
    0 -15 17
    0 15 -17
    0 15 -17
    0 -15 17
    0 15 -17
    0 15 -17
    0 -15 17
    0 -15 17
    0 15 -16
    0 -15 16
    0 -15 16
    0 15 -16
    0 -15 16
    0 15 -16
    0 -15 16
    0 15 -16
    0 -15 16
    0 15 -16
    0 -15 16
    0 -15 16
    0 15 -16
    0 15 -15
    0 -15 15
    0 -15 15
    0 15 -15
    0 -15 15
    0 15 -15
    0 -15 15
    0 15 -15
    0 15 -15
    0 15 -15
    0 -15 15
    0 -15 15
    0 -15 15
    0 -15 14
    0 15 -14
    0 -15 14
    0 15 -14
    0 -15 14
    0 15 -14
    0 15 -14
    0 -15 14
    0 -15 14
    0 15 -14
    0 -15 14
    0 -15 14
    0 15 -14
    0 -15 13
    0 15 -13
    0 -15 13
    0 15 -13
    0 -15 13
    0 15 -13
    0 -15 13
    0 15 -13
    0 -15 13
    0 -15 13
    0 -15 13
    0 -15 13
    0 -15 13
    0 -15 12
    0 15 -12
    0 -15 12
    0 15 -12
    0 -15 12
    0 15 -12
    0 15 -12
    0 -15 12
    0 15 -12
    0 -15 12
    0 -15 12
    0 -15 12
    0 -15 12
    0 -15 12
    0 -15 11
    0 15 -11
    0 15 -11
    0 -15 11
    0 15 -11
    0 15 -11
    0 -15 11
    0 -15 11
    0 15 -11
    0 -15 11
    0 15 -11
    0 -15 11
    0 -15 11
    0 15 -11
    0 -15 11
    0 15 -10
    0 15 -10
    0 -15 10
    0 15 -10
    0 15 -10
    0 15 -10
    0 -15 10
    0 -15 10
    0 15 -10
    0 -15 10
    0 15 -10
    0 -15 10
    0 15 -9
    0 15 -9
    0 -15 9
    0 15 -9
    0 15 -9
    0 15 -9
    0 15 -9
    0 -15 9
    0 -15 9
    0 -15 9
    0 -15 9
    0 15 -9
    0 15 -8
    0 -15 8
    0 15 -8
    0 -15 8
    0 15 -8
    0 -15 8
    0 15 -8
    0 -15 8
    0 15 -8
    0 -15 8
    0 -15 8
    0 15 -8
    0 15 -8
    0 -15 7
    0 -15 7
    0 -15 7
    0 15 -7
    0 15 -7
    0 -15 7
    0 15 -7
    0 15 -7
    0 -15 7
    0 -15 7
    0 15 -7
    0 15 -7
    0 15 -6
    0 15 -6
    0 15 -6
    0 -15 6
    0 15 -6
    0 -15 6
    0 15 -6
    0 -15 6
    0 -15 6
    0 -15 6
    0 15 -6
    0 -15 6
    0 -15 6
    0 -15 6
    0 15 -6
    0 15 -5
    0 15 -5
    0 15 -5
    0 15 -5
    0 -15 5
    0 15 -5
    0 -15 5
    0 -15 5
    0 15 -5
    0 -15 5
    0 -15 5
    0 15 -5
    0 -15 5
    0 15 -5
    0 -15 5
    0 -15 5
    0 15 -4
    0 15 -4
    0 -15 4
    0 15 -4
    0 15 -4
    0 -15 4
    0 15 -4
    0 -15 4
    0 -15 4
    0 15 -4
    0 -15 4
    0 -15 4
    0 -15 4
    0 -15 4
    0 15 -4
    0 15 -3
    0 -15 3
    0 15 -3
    0 -15 3
    0 15 -3
    0 -15 3
    0 15 -3
    0 -15 3
    0 -15 3
    0 -15 3
    0 15 -3
    0 -15 3
    0 -15 3
    0 15 -3
    0 15 -2
    0 15 -2
    0 15 -2
    0 15 -2
    0 -15 2
    0 -15 2
    0 15 -2
    0 -15 2
    0 -15 2
    0 15 -2
    0 -15 2
    0 15 -2
    0 -15 2
    0 15 -1
    0 15 -1
    0 15 -1
    0 15 -1
    0 15 -1
    0 -15 1
    0 -15 1
    0 -15 1
    0 15 -1
    0 -15 1
    0 15 -1
    0 -15 1
    0 -15 1
    0 15 -1
    0 15 0
    0 15 0
    0 15 0
    0 15 0
    0 -15 0
    0 15 0
    0 15 0
    0 -15 0
    0 -15 0
    0 15 0
    0 15 0
    0 -15 0
    0 15 1
    0 15 1
    0 -15 -1
    0 -15 -1
    0 15 1
    0 15 1
    0 -15 -1
    0 -15 -1
    0 -15 -1
    0 15 1
    0 15 1
    0 -15 -1
    0 -15 -2
    0 15 2
    0 15 2
    0 15 2
    0 -15 -2
    0 -15 -2
    0 15 2
    0 -15 -2
    0 -15 -2
    0 -15 -2
    0 -15 -2
    0 15 2
    0 -15 -2
    0 15 3
    0 -15 -3
    0 15 3
    0 -15 -3
    0 15 3
    0 15 3
    0 -15 -3
    0 15 3
    0 -15 -3
    0 -15 -3
    0 -15 -3
    0 -15 -3
    0 -15 -3
    0 15 4
    0 -15 -4
    0 15 4
    0 -15 -4
    0 15 4
    0 15 4
    0 15 4
    0 -15 -4
    0 -15 -4
    0 -15 -4
    0 -15 -4
    0 -15 -4
    0 -15 -4
    0 15 5
    0 -15 -5
    0 15 5
    0 15 5
    0 -15 -5
    0 15 5
    0 15 5
    0 15 5
    0 -15 -5
    0 15 5
    0 15 5
    0 -15 -5
    0 -15 -5
    0 -15 -5
    0 -15 -5
    0 -15 -5
    0 15 6
    0 -15 -6
    0 15 6
    0 15 6
    0 15 6
    0 15 6
    0 15 6
    0 15 6
    0 -15 -6
    0 -15 -6
    0 15 6
    0 -15 -6
    0 -15 -6
    0 -15 -6
    0 15 6
    0 15 7
    0 -15 -7
    0 15 7
    0 15 7
    0 15 7
    0 15 7
    0 -15 -7
    0 15 7
    0 -15 -7
    0 -15 -7
    0 -15 -7
    0 -15 -7
    0 15 7
    0 15 8
    0 -15 -8
    0 -15 -8
    0 15 8
    0 15 8
    0 -15 -8
    0 -15 -8
    0 -15 -8
    0 15 8
    0 -15 -9
    0 -15 -9
    0 15 9
    0 15 9
    0 -15 -9
    0 -15 -9
    0 15 9
    0 -15 -9
    0 15 10
    0 -15 -10
    0 -15 -10
    0 15 10
    0 -15 -10
    0 15 10
    0 -15 -10
    0 -15 -10
    0 -15 -10
    0 -15 -11
    0 15 11
    0 -15 -11
    0 15 11
    0 -15 -11
    0 15 11
    0 -15 -11
    0 -15 -11
    0 -15 -11
    0 15 12
    0 -15 -12
    0 15 12
    0 -15 -12
    0 15 12
    0 -15 -12
    0 -15 -12
    0 -15 -12
    0 15 13
    0 15 13
    0 -15 -13
    0 -15 -13
    0 -15 -13
    0 -15 -13
    0 -15 -13
    0 16 -23
    0 16 -23
    0 -16 23
    0 -16 23
    0 -16 23
    0 -16 23
    0 16 -22
    0 -16 22
    0 16 -22
    0 -16 22
    0 -16 22
    0 -16 22
    0 -16 21
    0 16 -21
    0 16 -21
    0 16 -21
    0 -16 21
    0 16 -21
    0 16 -20
    0 16 -20
    0 -16 20
    0 16 -19
    0 -16 19
    0 16 -19
    0 -16 19
    0 -16 19
    0 16 -18
    0 -16 18
    0 -16 18
    0 -16 18
    0 16 -18
    0 -16 18
    0 16 -18
    0 -16 18
    0 -16 17
    0 -16 17
    0 -16 17
    0 16 -17
    0 -16 17
    0 16 -17
    0 16 -17
    0 -16 17
    0 -16 17
    0 16 -17
    0 16 -16
    0 -16 16
    0 -16 16
    0 -16 16
    0 16 -16
    0 -16 16
    0 -16 16
    0 16 -16
    0 16 -16
    0 16 -16
    0 16 -16
    0 16 -16
    0 -16 16
    0 -16 16
    0 16 -15
    0 -16 15
    0 16 -15
    0 -16 15
    0 16 -15
    0 -16 15
    0 -16 15
    0 -16 15
    0 16 -15
    0 16 -15
    0 16 -15
    0 16 -15
    0 -16 15
    0 -16 15
    0 -16 14
    0 16 -14
    0 16 -14
    0 -16 14
    0 16 -14
    0 -16 14
    0 -16 14
    0 16 -14
    0 -16 14
    0 -16 14
    0 -16 14
    0 -16 13
    0 16 -13
    0 16 -13
    0 -16 13
    0 -16 13
    0 16 -13
    0 -16 13
    0 -16 13
    0 -16 13
    0 -16 13
    0 16 -13
    0 -16 12
    0 16 -12
    0 16 -12
    0 -16 12
    0 -16 12
    0 16 -12
    0 16 -12
    0 -16 12
    0 -16 12
    0 -16 12
    0 -16 12
    0 16 -12
    0 16 -12
    0 -16 12
    0 -16 12
    0 -16 11
    0 16 -11
    0 -16 11
    0 16 -11
    0 -16 11
    0 16 -11
    0 -16 11
    0 16 -11
    0 -16 11
    0 16 -11
    0 16 -11
    0 -16 11
    0 -16 11
    0 -16 11
    0 16 -11
    0 -16 11
    0 -16 10
    0 16 -10
    0 -16 10
    0 16 -10
    0 -16 10
    0 16 -10
    0 16 -10
    0 16 -10
    0 16 -10
    0 -16 10
    0 -16 10
    0 16 -10
    0 -16 10
    0 16 -9
    0 -16 9
    0 -16 9
    0 16 -9
    0 16 -9
    0 16 -9
    0 16 -9
    0 -16 9
    0 -16 9
    0 16 -9
    0 -16 9
    0 16 -9
    0 -16 8
    0 16 -8
    0 -16 8
    0 16 -8
    0 -16 8
    0 -16 8
    0 16 -8
    0 16 -8
    0 16 -8
    0 -16 8
    0 -16 8
    0 16 -8
    0 -16 7
    0 16 -7
    0 -16 7
    0 16 -7
    0 16 -7
    0 -16 7
    0 -16 7
    0 16 -7
    0 -16 7
    0 16 -7
    0 -16 7
    0 16 -7
    0 16 -6
    0 -16 6
    0 -16 6
    0 16 -6
    0 16 -6
    0 -16 6
    0 16 -6
    0 -16 6
    0 16 -6
    0 -16 6
    0 16 -6
    0 -16 6
    0 16 -6
    0 16 -5
    0 16 -5
    0 16 -5
    0 16 -5
    0 -16 5
    0 -16 5
    0 16 -5
    0 -16 5
    0 16 -5
    0 -16 5
    0 -16 5
    0 -16 5
    0 -16 5
    0 16 -5
    0 -16 5
    0 16 -5
    0 16 -4
    0 -16 4
    0 -16 4
    0 16 -4
    0 16 -4
    0 -16 4
    0 -16 4
    0 -16 4
    0 16 -4
    0 -16 4
    0 16 -4
    0 -16 4
    0 -16 4
    0 16 -3
    0 16 -3
    0 -16 3
    0 -16 3
    0 -16 3
    0 -16 3
    0 16 -3
    0 -16 3
    0 -16 3
    0 16 -3
    0 16 -3
    0 16 -2
    0 -16 2
    0 16 -2
    0 -16 2
    0 16 -2
    0 16 -2
    0 -16 2
    0 -16 2
    0 -16 2
    0 16 -2
    0 -16 2
    0 -16 2
    0 -16 2
    0 16 -2
    0 16 -2
    0 16 -1
    0 -16 1
    0 -16 1
    0 16 -1
    0 16 -1
    0 16 -1
    0 -16 1
    0 16 -1
    0 -16 1
    0 -16 1
    0 16 -1
    0 -16 1
    0 16 -1
    0 -16 1
    0 -16 1
    0 16 -1
    0 -16 0
    0 16 0
    0 16 0
    0 16 0
    0 -16 0
    0 16 0
    0 -16 0
    0 16 0
    0 -16 0
    0 16 0
    0 -16 0
    0 -16 0
    0 16 1
    0 -16 -1
    0 16 1
    0 16 1
    0 16 1
    0 -16 -1
    0 -16 -1
    0 -16 -1
    0 16 1
    0 -16 -1
    0 -16 -1
    0 16 1
    0 -16 -2
    0 16 2
    0 -16 -2
    0 16 2
    0 16 2
    0 16 2
    0 -16 -2
    0 16 2
    0 16 2
    0 -16 -2
    0 -16 -2
    0 -16 -2
    0 -16 -2
    0 -16 -2
    0 16 3
    0 -16 -3
    0 16 3
    0 -16 -3
    0 16 3
    0 16 3
    0 -16 -3
    0 16 3
    0 -16 -3
    0 -16 -3
    0 -16 -3
    0 -16 -3
    0 -16 -3
    0 -16 -4
    0 16 4
    0 16 4
    0 -16 -4
    0 16 4
    0 16 4
    0 16 4
    0 16 4
    0 16 4
    0 -16 -4
    0 -16 -4
    0 -16 -4
    0 -16 -4
    0 -16 -4
    0 -16 -4
    0 -16 -5
    0 16 5
    0 16 5
    0 16 5
    0 -16 -5
    0 16 5
    0 16 5
    0 16 5
    0 16 5
    0 -16 -5
    0 16 5
    0 -16 -5
    0 16 5
    0 -16 -5
    0 -16 -5
    0 -16 -5
    0 -16 -5
    0 16 6
    0 16 6
    0 -16 -6
    0 16 6
    0 16 6
    0 -16 -6
    0 16 6
    0 -16 -6
    0 -16 -6
    0 -16 -6
    0 16 6
    0 -16 -6
    0 16 7
    0 16 7
    0 16 7
    0 -16 -7
    0 -16 -7
    0 -16 -7
    0 -16 -7
    0 16 7
    0 -16 -7
    0 16 8
    0 16 8
    0 -16 -8
    0 -16 -8
    0 16 8
    0 -16 -8
    0 -16 -8
    0 16 8
    0 -16 -8
    0 16 9
    0 -16 -9
    0 -16 -9
    0 16 9
    0 -16 -9
    0 16 9
    0 -16 -9
    0 -16 -9
    0 -16 -9
    0 16 10
    0 -16 -10
    0 -16 -10
    0 -16 -10
    0 16 10
    0 16 10
    0 -16 -10
    0 -16 -10
    0 -16 -10
    0 16 11
    0 16 11
    0 -16 -11
    0 16 11
    0 -16 -11
    0 -16 -11
    0 -16 -11
    0 -16 -11
    0 17 -22
    0 17 -22
    0 -17 22
    0 -17 21
    0 17 -21
    0 17 -21
    0 -17 21
    0 17 -21
    0 -17 20
    0 17 -20
    0 17 -20
    0 -17 20
    0 17 -20
    0 -17 20
    0 17 -19
    0 17 -19
    0 -17 19
    0 17 -19
    0 -17 19
    0 -17 19
    0 -17 18
    0 17 -18
    0 -17 18
    0 -17 18
    0 17 -18
    0 -17 18
    0 -17 18
    0 17 -18
    0 -17 17
    0 17 -17
    0 -17 17
    0 -17 17
    0 -17 17
    0 17 -17
    0 17 -17
    0 17 -17
    0 -17 17
    0 -17 17
    0 -17 16
    0 17 -16
    0 -17 16
    0 17 -16
    0 -17 16
    0 -17 16
    0 17 -16
    0 -17 16
    0 17 -16
    0 -17 16
    0 17 -16
    0 -17 16
    0 -17 15
    0 17 -15
    0 -17 15
    0 17 -15
    0 17 -15
    0 17 -15
    0 -17 15
    0 17 -15
    0 -17 15
    0 -17 15
    0 17 -15
    0 17 -15
    0 17 -15
    0 -17 15
    0 -17 15
    0 -17 14
    0 17 -14
    0 17 -14
    0 -17 14
    0 17 -14
    0 17 -14
    0 -17 14
    0 -17 14
    0 17 -14
    0 -17 14
    0 -17 14
    0 -17 14
    0 -17 13
    0 17 -13
    0 -17 13
    0 -17 13
    0 -17 13
    0 -17 13
    0 17 -13
    0 -17 13
    0 17 -13
    0 17 -13
    0 -17 13
    0 17 -12
    0 -17 12
    0 17 -12
    0 -17 12
    0 17 -12
    0 -17 12
    0 17 -12
    0 -17 12
    0 -17 12
    0 17 -12
    0 17 -12
    0 -17 12
    0 -17 11
    0 17 -11
    0 17 -11
    0 -17 11
    0 -17 11
    0 17 -11
    0 17 -11
    0 -17 11
    0 17 -11
    0 -17 11
    0 17 -11
    0 -17 11
    0 17 -10
    0 -17 10
    0 -17 10
    0 17 -10
    0 -17 10
    0 17 -10
    0 17 -10
    0 17 -10
    0 17 -10
    0 -17 10
    0 -17 10
    0 -17 10
    0 17 -10
    0 -17 9
    0 17 -9
    0 17 -9
    0 -17 9
    0 -17 9
    0 17 -9
    0 17 -9
    0 17 -9
    0 -17 9
    0 -17 9
    0 17 -9
    0 -17 9
    0 17 -9
    0 -17 8
    0 17 -8
    0 -17 8
    0 17 -8
    0 -17 8
    0 -17 8
    0 17 -8
    0 17 -8
    0 17 -8
    0 -17 8
    0 -17 8
    0 -17 8
    0 17 -8
    0 -17 7
    0 -17 7
    0 17 -7
    0 -17 7
    0 17 -7
    0 -17 7
    0 17 -7
    0 -17 7
    0 17 -7
    0 -17 7
    0 17 -7
    0 -17 7
    0 17 -7
    0 -17 7
    0 17 -6
    0 -17 6
    0 17 -6
    0 -17 6
    0 -17 6
    0 17 -6
    0 -17 6
    0 -17 6
    0 17 -6
    0 -17 6
    0 17 -6
    0 -17 6
    0 17 -6
    0 -17 6
    0 -17 5
    0 17 -5
    0 17 -5
    0 17 -5
    0 17 -5
    0 17 -5
    0 -17 5
    0 17 -5
    0 -17 5
    0 -17 5
    0 -17 5
    0 -17 4
    0 -17 4
    0 17 -4
    0 17 -4
    0 17 -4
    0 -17 4
    0 -17 4
    0 -17 4
    0 17 -4
    0 -17 3
    0 17 -3
    0 17 -3
    0 -17 3
    0 -17 3
    0 17 -3
    0 -17 3
    0 17 -3
    0 -17 3
    0 -17 3
    0 17 -2
    0 -17 2
    0 17 -2
    0 17 -2
    0 -17 2
    0 -17 2
    0 17 -2
    0 -17 2
    0 -17 2
    0 17 -2
    0 -17 2
    0 17 -2
    0 -17 1
    0 17 -1
    0 -17 1
    0 17 -1
    0 -17 1
    0 17 -1
    0 -17 1
    0 -17 1
    0 -17 1
    0 17 -1
    0 17 0
    0 17 0
    0 -17 0
    0 -17 0
    0 -17 0
    0 17 0
    0 -17 0
    0 17 0
    0 -17 0
    0 17 0
    0 -17 0
    0 17 1
    0 -17 -1
    0 17 1
    0 17 1
    0 -17 -1
    0 17 1
    0 -17 -1
    0 -17 -1
    0 17 1
    0 -17 -1
    0 -17 -1
    0 17 2
    0 -17 -2
    0 17 2
    0 17 2
    0 17 2
    0 -17 -2
    0 17 2
    0 -17 -2
    0 -17 -2
    0 -17 -2
    0 -17 -2
    0 17 2
    0 17 3
    0 -17 -3
    0 -17 -3
    0 17 3
    0 17 3
    0 17 3
    0 17 3
    0 17 3
    0 -17 -3
    0 -17 -3
    0 -17 -3
    0 -17 -3
    0 -17 -3
    0 -17 -3
    0 17 4
    0 -17 -4
    0 17 4
    0 17 4
    0 -17 -4
    0 17 4
    0 17 4
    0 17 4
    0 -17 -4
    0 -17 -4
    0 -17 -4
    0 -17 -4
    0 -17 -4
    0 -17 -4
    0 17 5
    0 17 5
    0 17 5
    0 -17 -5
    0 17 5
    0 17 5
    0 -17 -5
    0 -17 -5
    0 -17 -5
    0 -17 -5
    0 17 5
    0 -17 -5
    0 -17 -6
    0 17 6
    0 17 6
    0 17 6
    0 17 6
    0 -17 -6
    0 -17 -6
    0 -17 -6
    0 -17 -6
    0 17 6
    0 -17 -6
    0 17 7
    0 -17 -7
    0 17 7
    0 -17 -7
    0 17 7
    0 -17 -7
    0 -17 -7
    0 17 7
    0 -17 -7
    0 17 8
    0 -17 -8
    0 -17 -8
    0 17 8
    0 -17 -8
    0 -17 -8
    0 17 8
    0 -17 -8
    0 -17 -9
    0 17 9
    0 17 9
    0 -17 -9
    0 -17 -9
    0 17 9
    0 -17 -9
    0 -17 -9
    0 -17 -9
    0 17 10
    0 18 -20
    0 18 -20
    0 -18 20
    0 -18 20
    0 18 -20
    0 18 -19
    0 18 -19
    0 -18 19
    0 18 -19
    0 -18 19
    0 -18 19
    0 18 -18
    0 18 -18
    0 18 -18
    0 -18 18
    0 -18 18
    0 -18 18
    0 -18 17
    0 18 -17
    0 -18 17
    0 -18 17
    0 18 -17
    0 -18 17
    0 -18 17
    0 18 -17
    0 18 -16
    0 -18 16
    0 -18 16
    0 -18 16
    0 18 -16
    0 -18 16
    0 18 -16
    0 -18 16
    0 -18 16
    0 18 -16
    0 18 -16
    0 -18 15
    0 -18 15
    0 18 -15
    0 -18 15
    0 -18 15
    0 18 -15
    0 18 -15
    0 18 -15
    0 -18 15
    0 18 -15
    0 18 -15
    0 -18 15
    0 18 -14
    0 -18 14
    0 -18 14
    0 -18 14
    0 18 -14
    0 -18 14
    0 18 -14
    0 -18 14
    0 18 -14
    0 18 -14
    0 -18 14
    0 18 -14
    0 -18 13
    0 18 -13
    0 18 -13
    0 18 -13
    0 18 -13
    0 -18 13
    0 -18 13
    0 -18 13
    0 -18 13
    0 18 -13
    0 18 -13
    0 -18 13
    0 18 -13
    0 18 -12
    0 -18 12
    0 18 -12
    0 18 -12
    0 -18 12
    0 -18 12
    0 18 -12
    0 -18 12
    0 -18 12
    0 18 -12
    0 18 -12
    0 -18 12
    0 -18 11
    0 18 -11
    0 18 -11
    0 18 -11
    0 -18 11
    0 -18 11
    0 18 -11
    0 18 -11
    0 -18 11
    0 18 -11
    0 -18 10
    0 18 -10
    0 18 -10
    0 18 -10
    0 -18 10
    0 -18 10
    0 18 -10
    0 18 -10
    0 -18 10
    0 -18 10
    0 18 -10
    0 -18 10
    0 18 -9
    0 -18 9
    0 -18 9
    0 18 -9
    0 18 -9
    0 -18 9
    0 18 -9
    0 -18 9
    0 -18 9
    0 -18 9
    0 18 -9
    0 -18 9
    0 18 -9
    0 -18 8
    0 -18 8
    0 18 -8
    0 18 -8
    0 -18 8
    0 -18 8
    0 18 -8
    0 18 -8
    0 -18 8
    0 18 -8
    0 -18 8
    0 18 -8
    0 -18 8
    0 -18 7
    0 -18 7
    0 18 -7
    0 -18 7
    0 18 -7
    0 -18 7
    0 -18 7
    0 18 -7
    0 -18 7
    0 -18 7
    0 18 -7
    0 -18 7
    0 18 -7
    0 -18 6
    0 18 -6
    0 18 -6
    0 18 -6
    0 18 -6
    0 18 -6
    0 -18 6
    0 18 -6
    0 -18 6
    0 -18 6
    0 -18 6
    0 -18 6
    0 18 -5
    0 18 -5
    0 -18 5
    0 -18 5
    0 -18 5
    0 -18 5
    0 18 -5
    0 18 -5
    0 -18 5
    0 18 -4
    0 -18 4
    0 -18 4
    0 18 -4
    0 -18 4
    0 -18 4
    0 18 -4
    0 18 -4
    0 -18 4
    0 18 -3
    0 -18 3
    0 18 -3
    0 18 -3
    0 -18 3
    0 -18 3
    0 18 -3
    0 18 -3
    0 -18 3
    0 -18 3
    0 18 -3
    0 -18 3
    0 18 -2
    0 -18 2
    0 18 -2
    0 -18 2
    0 -18 2
    0 18 -2
    0 -18 2
    0 -18 2
    0 18 -2
    0 -18 2
    0 -18 1
    0 18 -1
    0 18 -1
    0 -18 1
    0 -18 1
    0 18 -1
    0 -18 1
    0 -18 1
    0 18 -1
    0 -18 1
    0 18 0
    0 -18 0
    0 18 0
    0 -18 0
    0 18 0
    0 -18 0
    0 18 0
    0 -18 0
    0 -18 0
    0 18 0
    0 -18 0
    0 -18 -1
    0 18 1
    0 -18 -1
    0 18 1
    0 -18 -1
    0 18 1
    0 -18 -1
    0 18 1
    0 18 1
    0 18 1
    0 -18 -2
    0 18 2
    0 18 2
    0 18 2
    0 18 2
    0 18 2
    0 -18 -2
    0 18 2
    0 -18 -2
    0 -18 -2
    0 18 2
    0 -18 -3
    0 18 3
    0 -18 -3
    0 18 3
    0 18 3
    0 18 3
    0 18 3
    0 18 3
    0 -18 -3
    0 18 3
    0 -18 -3
    0 -18 -3
    0 -18 -3
    0 18 4
    0 18 4
    0 18 4
    0 -18 -4
    0 -18 -4
    0 -18 -4
    0 -18 -4
    0 18 4
    0 -18 -4
    0 18 4
    0 18 5
    0 -18 -5
    0 18 5
    0 -18 -5
    0 -18 -5
    0 -18 -5
    0 18 5
    0 18 6
    0 18 6
    0 -18 -6
    0 18 6
    0 -18 -6
    0 -18 -6
    0 18 7
    0 -18 -7
    0 18 7
    0 -18 -7
    0 -18 -7
    0 18 8
    0 19 -19
    0 -19 19
    0 -19 19
    0 19 -19
    0 19 -18
    0 19 -18
    0 -19 18
    0 -19 18
    0 19 -18
    0 19 -17
    0 19 -17
    0 -19 17
    0 -19 17
    0 19 -17
    0 -19 17
    0 -19 17
    0 19 -16
    0 -19 16
    0 -19 16
    0 19 -16
    0 19 -16
    0 -19 16
    0 -19 16
    0 19 -16
    0 -19 16
    0 19 -16
    0 -19 16
    0 -19 15
    0 -19 15
    0 19 -15
    0 -19 15
    0 -19 15
    0 19 -15
    0 19 -15
    0 -19 15
    0 -19 15
    0 19 -15
    0 -19 14
    0 -19 14
    0 19 -14
    0 -19 14
    0 -19 14
    0 19 -14
    0 19 -14
    0 -19 14
    0 19 -14
    0 -19 14
    0 19 -14
    0 19 -14
    0 19 -13
    0 19 -13
    0 -19 13
    0 19 -13
    0 19 -13
    0 -19 13
    0 19 -13
    0 -19 13
    0 19 -13
    0 -19 13
    0 -19 13
    0 19 -13
    0 19 -13
    0 -19 13
    0 -19 12
    0 19 -12
    0 19 -12
    0 19 -12
    0 -19 12
    0 19 -12
    0 -19 12
    0 -19 12
    0 19 -12
    0 -19 12
    0 19 -12
    0 -19 12
    0 19 -12
    0 19 -11
    0 -19 11
    0 19 -11
    0 19 -11
    0 19 -11
    0 -19 11
    0 19 -11
    0 19 -11
    0 19 -11
    0 -19 11
    0 -19 10
    0 19 -10
    0 19 -10
    0 19 -10
    0 19 -10
    0 -19 10
    0 -19 10
    0 19 -10
    0 19 -10
    0 -19 10
    0 19 -10
    0 19 -9
    0 19 -9
    0 -19 9
    0 -19 9
    0 19 -9
    0 -19 9
    0 -19 9
    0 19 -9
    0 -19 9
    0 19 -9
    0 19 -8
    0 19 -8
    0 -19 8
    0 -19 8
    0 -19 8
    0 -19 8
    0 19 -8
    0 -19 8
    0 19 -8
    0 -19 7
    0 19 -7
    0 19 -7
    0 19 -7
    0 -19 7
    0 -19 7
    0 19 -7
    0 -19 7
    0 -19 7
    0 -19 7
    0 19 -7
    0 19 -6
    0 -19 6
    0 19 -6
    0 19 -6
    0 19 -6
    0 19 -6
    0 19 -6
    0 -19 6
    0 -19 6
    0 -19 6
    0 -19 6
    0 -19 5
    0 -19 5
    0 19 -5
    0 19 -5
    0 -19 5
    0 19 -5
    0 -19 5
    0 19 -5
    0 -19 5
    0 19 -4
    0 19 -4
    0 -19 4
    0 19 -4
    0 -19 4
    0 -19 4
    0 19 -4
    0 -19 4
    0 19 -4
    0 -19 4
    0 -19 4
    0 -19 3
    0 19 -3
    0 19 -3
    0 -19 3
    0 -19 3
    0 19 -3
    0 -19 3
    0 -19 3
    0 -19 3
    0 19 -3
    0 19 -3
    0 19 -2
    0 -19 2
    0 19 -2
    0 -19 2
    0 19 -2
    0 -19 2
    0 19 -2
    0 -19 2
    0 -19 2
    0 19 -2
    0 -19 2
    0 19 -1
    0 19 -1
    0 19 -1
    0 -19 1
    0 -19 1
    0 19 -1
    0 -19 1
    0 19 -1
    0 -19 1
    0 -19 1
    0 -19 1
    0 19 -1
    0 -19 0
    0 19 0
    0 19 0
    0 19 0
    0 -19 0
    0 19 0
    0 -19 0
    0 19 0
    0 -19 0
    0 -19 0
    0 -19 0
    0 19 0
    0 19 1
    0 19 1
    0 19 1
    0 -19 -1
    0 19 1
    0 19 1
    0 -19 -1
    0 19 1
    0 19 1
    0 -19 -1
    0 -19 -1
    0 19 2
    0 19 2
    0 -19 -2
    0 19 2
    0 19 2
    0 19 2
    0 -19 -2
    0 19 2
    0 -19 -2
    0 -19 -2
    0 19 2
    0 19 3
    0 -19 -3
    0 19 3
    0 19 3
    0 -19 -3
    0 19 3
    0 -19 -3
    0 -19 -3
    0 19 3
    0 -19 -3
    0 -19 -3
    0 19 3
    0 19 4
    0 19 4
    0 -19 -4
    0 19 4
    0 -19 -4
    0 -19 -4
    0 -19 -4
    0 -19 -5
    0 -19 -5
    0 -19 -5
    0 19 5
    0 -20 16
    0 20 -16
    0 -20 16
    0 -20 16
    0 -20 16
    0 -20 15
    0 -20 15
    0 20 -15
    0 -20 15
    0 -20 15
    0 -20 15
    0 -20 15
    0 20 -15
    0 20 -15
    0 20 -14
    0 20 -14
    0 20 -14
    0 -20 14
    0 -20 14
    0 20 -14
    0 -20 14
    0 -20 14
    0 20 -14
    0 -20 14
    0 20 -14
    0 20 -14
    0 20 -14
    0 -20 14
    0 -20 13
    0 20 -13
    0 20 -13
    0 20 -13
    0 20 -13
    0 -20 13
    0 -20 13
    0 -20 13
    0 20 -13
    0 -20 13
    0 20 -13
    0 20 -13
    0 20 -13
    0 -20 13
    0 -20 12
    0 20 -12
    0 20 -12
    0 20 -12
    0 20 -12
    0 -20 12
    0 -20 12
    0 20 -12
    0 -20 12
    0 -20 12
    0 20 -12
    0 -20 12
    0 20 -12
    0 -20 11
    0 20 -11
    0 20 -11
    0 20 -11
    0 20 -11
    0 20 -11
    0 20 -11
    0 -20 11
    0 20 -11
    0 20 -10
    0 20 -10
    0 -20 10
    0 20 -10
    0 20 -10
    0 -20 10
    0 20 -10
    0 -20 10
    0 20 -10
    0 20 -10
    0 -20 10
    0 20 -9
    0 20 -9
    0 20 -9
    0 -20 9
    0 -20 9
    0 20 -9
    0 -20 9
    0 20 -9
    0 20 -8
    0 -20 8
    0 20 -8
    0 20 -8
    0 -20 8
    0 -20 8
    0 20 -8
    0 20 -8
    0 -20 8
    0 20 -7
    0 -20 7
    0 20 -7
    0 20 -7
    0 20 -7
    0 -20 7
    0 -20 7
    0 20 -7
    0 -20 7
    0 -20 7
    0 20 -7
    0 -20 7
    0 20 -7
    0 20 -6
    0 20 -6
    0 -20 6
    0 -20 6
    0 -20 6
    0 20 -6
    0 -20 6
    0 -20 6
    0 20 -6
    0 20 -6
    0 -20 5
    0 -20 5
    0 -20 5
    0 -20 5
    0 20 -5
    0 20 -5
    0 20 -5
    0 -20 5
    0 -20 4
    0 20 -4
    0 20 -4
    0 -20 4
    0 -20 4
    0 20 -4
    0 -20 4
    0 -20 4
    0 20 -4
    0 20 -4
    0 20 -4
    0 -20 4
    0 20 -3
    0 -20 3
    0 20 -3
    0 20 -3
    0 -20 3
    0 20 -3
    0 -20 3
    0 20 -3
    0 -20 3
    0 -20 3
    0 20 -3
    0 -20 3
    0 20 -2
    0 -20 2
    0 20 -2
    0 20 -2
    0 -20 2
    0 20 -2
    0 -20 2
    0 20 -2
    0 -20 2
    0 -20 2
    0 20 -2
    0 -20 2
    0 20 -1
    0 20 -1
    0 20 -1
    0 -20 1
    0 -20 1
    0 20 -1
    0 -20 1
    0 20 -1
    0 -20 1
    0 -20 1
    0 -20 1
    0 20 -1
    0 20 0
    0 -20 0
    0 20 0
    0 20 0
    0 -20 0
    0 20 0
    0 20 0
    0 20 0
    0 -20 0
    0 20 0
    0 -20 0
    0 -20 0
    0 -20 0
    0 -20 -1
    0 -20 -1
    0 20 1
    0 20 1
    0 20 1
    0 -20 -1
    0 20 1
    0 -20 -1
    0 20 1
    0 20 1
    0 20 1
    0 -20 -1
    0 -20 -1
    0 -20 -1
    0 -20 -1
    0 -20 -2
    0 20 2
    0 20 2
    0 21 -13
    0 21 -13
    0 21 -12
    0 -21 12
    0 21 -12
    0 21 -12
    0 21 -12
    0 21 -12
    0 21 -12
    0 -21 12
    0 21 -12
    0 -21 12
    0 21 -11
    0 21 -11
    0 -21 11
    0 21 -11
    0 21 -11
    0 21 -11
    0 21 -11
    0 21 -11
    0 -21 11
    0 -21 10
    0 21 -10
    0 21 -10
    0 21 -10
    0 21 -10
    0 21 -10
    0 -21 10
    0 -21 10
    0 21 -10
    0 -21 10
    0 21 -10
    0 21 -9
    0 21 -9
    0 21 -9
    0 -21 9
    0 -21 9
    0 21 -9
    0 -21 9
    0 21 -9
    0 21 -8
    0 -21 8
    0 21 -8
    0 21 -8
    0 21 -8
    0 -21 8
    0 -21 8
    0 21 -8
    0 21 -8
    0 -21 8
    0 -21 7
    0 -21 7
    0 -21 7
    0 21 -7
    0 21 -7
    0 21 -7
    0 -21 7
    0 21 -7
    0 -21 6
    0 -21 6
    0 21 -6
    0 21 -6
    0 -21 6
    0 21 -5
    0 21 -5
    0 21 -5
    0 -21 5
    0 -21 5
    0 -21 5
    0 -21 5
    0 -21 5
    0 -21 5
    0 21 -4
    0 21 -4
    0 21 -4
    0 -21 4
    0 21 -4
    0 -21 4
    0 -21 4
    0 -21 4
    0 -21 4
    0 -21 4
    0 21 -4
    0 21 -3
    0 21 -3
    0 21 -3
    0 -21 3
    0 -21 3
    0 21 -3
    0 -21 3
    0 -21 3
    0 -21 3
    0 -21 3
    0 21 -3
    -1 21 0
    1 -21 0
    1 -21 0
    -1 21 0
    -1 21 -1
    -1 21 -1
    1 -21 1
    -1 21 -1
    1 -21 1
    1 -21 1
    -1 21 -1
    1 -21 1
    -1 21 -1
    1 -21 1
    1 -21 1
    1 -21 1
    -1 21 -1
    1 -21 1
    1 -21 2
    -1 21 -2
    -1 21 -2
    1 -21 2
    -1 21 -2
    1 -21 2
    -1 21 -2
    1 -21 2
    -1 21 -2
    1 -21 2
    1 -21 2
    1 -21 2
    1 -21 2
    -1 21 -2
    -1 21 -3
    -1 21 -3
    1 -21 3
    1 -21 3
    -1 21 -3
    1 -21 3
    -1 21 -3
    -1 21 -3
    -1 21 -3
    1 -21 3
    1 -21 3
    1 -21 3
    1 -21 3
    1 -21 3
    -1 21 -4
    1 -21 4
    -1 21 -4
    1 -21 4
    1 -21 4
    -1 21 -4
    1 -21 4
    1 -21 4
    1 -21 4
    1 -21 4
    -1 21 -4
    -1 21 -5
    1 -21 5
    -1 21 -5
    1 -21 5
    1 -21 5
    1 -21 5
    1 -21 5
    1 -21 6
    -1 21 -6
    -1 21 -6
    -1 21 -6
    1 -21 6
    -1 21 -6
    1 -21 6
    -1 21 -6
    -1 21 -6
    -1 21 -7
    1 -21 7
    -1 21 -7
    -1 21 -7
    -1 21 -7
    1 -21 7
    1 -21 7
    -1 21 -7
    -1 21 -7
    1 -21 7
    1 -21 8
    -1 21 -8
    -1 21 -8
    1 -21 8
    1 -21 8
    -1 21 -8
    1 -21 8
    -1 21 -8
    -1 21 -9
    -1 21 -9
    -1 21 -9
    1 -21 9
    1 -21 9
    -1 21 -9
    1 -21 9
    -1 21 -9
    -1 21 -10
    1 -21 10
    -1 21 -10
    -1 21 -10
    -1 21 -10
    1 -21 10
    -1 21 -10
    1 -21 10
    -1 21 -10
    1 -21 11
    -1 21 -11
    -1 21 -11
    1 -21 11
    -1 21 -11
    -1 21 -11
    -1 21 -11
    -1 21 -11
    -1 21 -11
    1 -21 11
    1 -21 11
    -1 21 -12
    -1 21 -12
    1 -21 12
    1 -21 12
    -1 21 -12
    -1 21 -12
    -1 21 -12
    1 -21 12
    1 -21 12
    -1 21 -12
    1 -21 12
    -1 21 -12
    1 -21 12
    -1 21 -13
    -1 21 -13
    1 -21 13
    -1 21 -13
    1 -21 13
    -1 21 -13
    1 -21 13
    1 -21 13
    -1 21 -13
    -1 21 -13
    1 -21 13
    1 -21 13
    -1 21 -13
    1 -21 14
    1 -21 14
    -1 21 -14
    -1 21 -14
    -1 20 3
    -1 20 3
    1 -20 -3
    -1 20 3
    -1 20 2
    1 -20 -2
    -1 20 2
    -1 20 2
    1 -20 -2
    1 -20 -2
    -1 20 2
    -1 20 2
    -1 20 2
    1 -20 -2
    1 -20 -2
    1 -20 -2
    -1 20 2
    1 -20 -2
    1 -20 -1
    -1 20 1
    1 -20 -1
    -1 20 1
    -1 20 1
    1 -20 -1
    -1 20 1
    1 -20 -1
    -1 20 1
    -1 20 1
    1 -20 -1
    -1 20 1
    1 -20 -1
    1 -20 -1
    1 -20 -1
    1 -20 0
    -1 20 0
    -1 20 0
    1 -20 0
    -1 20 0
    1 -20 0
    -1 20 0
    1 -20 0
    -1 20 0
    1 -20 0
    1 -20 0
    1 -20 0
    1 -20 0
    -1 20 0
    1 -20 1
    -1 20 -1
    -1 20 -1
    1 -20 1
    -1 20 -1
    1 -20 1
    -1 20 -1
    1 -20 1
    1 -20 1
    1 -20 1
    -1 20 -1
    -1 20 -2
    -1 20 -2
    1 -20 2
    1 -20 2
    -1 20 -2
    1 -20 2
    -1 20 -2
    1 -20 2
    1 -20 2
    -1 20 -2
    1 -20 2
    1 -20 3
    -1 20 -3
    1 -20 3
    -1 20 -3
    -1 20 -3
    1 -20 3
    -1 20 -3
    1 -20 3
    1 -20 3
    1 -20 3
    1 -20 4
    -1 20 -4
    -1 20 -4
    1 -20 4
    1 -20 4
    -1 20 -4
    1 -20 4
    -1 20 -4
    1 -20 4
    1 -20 4
    -1 20 -5
    -1 20 -5
    1 -20 5
    1 -20 5
    -1 20 -5
    -1 20 -5
    1 -20 5
    1 -20 5
    -1 20 -5
    1 -20 5
    -1 20 -6
    1 -20 6
    -1 20 -6
    -1 20 -6
    1 -20 6
    1 -20 6
    -1 20 -6
    1 -20 6
    1 -20 6
    -1 20 -6
    -1 20 -6
    1 -20 7
    -1 20 -7
    -1 20 -7
    -1 20 -7
    1 -20 7
    1 -20 7
    -1 20 -7
    -1 20 -7
    1 -20 7
    -1 20 -8
    -1 20 -8
    1 -20 8
    1 -20 8
    -1 20 -8
    -1 20 -8
    1 -20 8
    -1 20 -9
    -1 20 -9
    -1 20 -9
    1 -20 9
    1 -20 9
    -1 20 -9
    -1 20 -9
    1 -20 9
    1 -20 10
    -1 20 -10
    -1 20 -10
    -1 20 -10
    -1 20 -10
    -1 20 -10
    1 -20 10
    -1 20 -11
    1 -20 11
    -1 20 -11
    -1 20 -11
    1 -20 11
    1 -20 11
    -1 20 -11
    -1 20 -11
    1 -20 11
    -1 20 -11
    1 -20 12
    -1 20 -12
    -1 20 -12
    -1 20 -12
    -1 20 -12
    1 -20 12
    1 -20 12
    1 -20 12
    1 -20 12
    -1 20 -12
    -1 20 -12
    -1 20 -12
    1 -20 12
    -1 20 -13
    1 -20 13
    -1 20 -13
    1 -20 13
    1 -20 13
    1 -20 13
    -1 20 -13
    -1 20 -13
    1 -20 13
    1 -20 13
    -1 20 -13
    -1 20 -13
    1 -20 13
    1 -20 13
    -1 20 -13
    1 -20 14
    -1 20 -14
    1 -20 14
    1 -20 14
    1 -20 14
    -1 20 -14
    1 -20 14
    -1 20 -14
    -1 20 -14
    -1 20 -14
    1 -20 14
    -1 20 -14
    -1 20 -14
    1 -20 14
    -1 20 -14
    1 -20 14
    1 -20 15
    -1 20 -15
    1 -20 15
    1 -20 15
    1 -20 15
    -1 20 -15
    -1 20 -15
    -1 20 -15
    -1 20 -15
    -1 20 -15
    1 -20 15
    1 -20 15
    1 -20 16
    1 -20 16
    -1 20 -16
    1 -20 16
    1 -20 16
    1 -20 16
    -1 20 -16
    -1 20 -17
    1 -20 17
    1 -20 17
    -1 19 6
    1 -19 -6
    1 -19 -6
    1 -19 -6
    -1 19 6
    -1 19 5
    1 -19 -5
    1 -19 -5
    -1 19 5
    1 -19 -5
    -1 19 5
    -1 19 4
    -1 19 4
    1 -19 -4
    1 -19 -4
    1 -19 -4
    -1 19 4
    1 -19 -4
    1 -19 -4
    -1 19 4
    1 -19 -3
    -1 19 3
    -1 19 3
    -1 19 3
    1 -19 -3
    1 -19 -3
    -1 19 3
    -1 19 3
    -1 19 3
    1 -19 -3
    1 -19 -3
    1 -19 -2
    -1 19 2
    1 -19 -2
    -1 19 2
    1 -19 -2
    -1 19 2
    1 -19 -2
    1 -19 -2
    -1 19 2
    -1 19 2
    -1 19 2
    1 -19 -2
    1 -19 -1
    -1 19 1
    -1 19 1
    1 -19 -1
    -1 19 1
    1 -19 -1
    -1 19 1
    1 -19 -1
    1 -19 -1
    -1 19 1
    1 -19 -1
    1 -19 0
    -1 19 0
    1 -19 0
    -1 19 0
    1 -19 0
    -1 19 0
    1 -19 0
    1 -19 0
    1 -19 0
    -1 19 0
    -1 19 -1
    1 -19 1
    1 -19 1
    -1 19 -1
    1 -19 1
    -1 19 -1
    1 -19 1
    1 -19 1
    1 -19 1
    -1 19 -1
    -1 19 -2
    1 -19 2
    1 -19 2
    -1 19 -2
    -1 19 -2
    1 -19 2
    -1 19 -2
    1 -19 2
    1 -19 2
    1 -19 2
    -1 19 -3
    1 -19 3
    1 -19 3
    1 -19 3
    -1 19 -3
    -1 19 -3
    1 -19 3
    1 -19 3
    -1 19 -3
    -1 19 -3
    1 -19 3
    1 -19 4
    -1 19 -4
    -1 19 -4
    1 -19 4
    1 -19 4
    -1 19 -4
    -1 19 -4
    1 -19 4
    1 -19 4
    1 -19 4
    -1 19 -5
    -1 19 -5
    1 -19 5
    1 -19 5
    -1 19 -5
    -1 19 -5
    1 -19 5
    1 -19 5
    -1 19 -5
    1 -19 5
    1 -19 6
    -1 19 -6
    -1 19 -6
    -1 19 -6
    1 -19 6
    1 -19 6
    -1 19 -6
    1 -19 6
    -1 19 -6
    1 -19 6
    1 -19 6
    -1 19 -6
    1 -19 7
    -1 19 -7
    -1 19 -7
    1 -19 7
    1 -19 7
    -1 19 -7
    1 -19 7
    -1 19 -7
    1 -19 7
    1 -19 7
    -1 19 -7
    -1 19 -8
    -1 19 -8
    1 -19 8
    -1 19 -8
    1 -19 8
    -1 19 -8
    1 -19 8
    -1 19 -8
    1 -19 8
    1 -19 8
    -1 19 -8
    -1 19 -9
    -1 19 -9
    -1 19 -9
    1 -19 9
    1 -19 9
    -1 19 -9
    -1 19 -9
    1 -19 9
    -1 19 -9
    -1 19 -10
    1 -19 10
    -1 19 -10
    1 -19 10
    -1 19 -10
    1 -19 10
    -1 19 -10
    -1 19 -10
    1 -19 10
    -1 19 -10
    -1 19 -11
    1 -19 11
    -1 19 -11
    -1 19 -11
    1 -19 11
    1 -19 11
    -1 19 -11
    1 -19 11
    1 -19 11
    -1 19 -11
    -1 19 -11
    1 -19 11
    -1 19 -12
    1 -19 12
    -1 19 -12
    1 -19 12
    -1 19 -12
    1 -19 12
    1 -19 12
    1 -19 12
    -1 19 -12
    -1 19 -12
    -1 19 -12
    1 -19 12
    -1 19 -13
    1 -19 13
    -1 19 -13
    1 -19 13
    1 -19 13
    -1 19 -13
    -1 19 -13
    1 -19 13
    1 -19 13
    -1 19 -13
    1 -19 13
    -1 19 -13
    -1 19 -14
    -1 19 -14
    1 -19 14
    -1 19 -14
    1 -19 14
    1 -19 14
    -1 19 -14
    1 -19 14
    1 -19 14
    -1 19 -14
    -1 19 -14
    -1 19 -14
    1 -19 14
    1 -19 14
    1 -19 15
    -1 19 -15
    1 -19 15
    1 -19 15
    1 -19 15
    -1 19 -15
    1 -19 15
    -1 19 -15
    -1 19 -15
    -1 19 -15
    1 -19 15
    1 -19 15
    1 -19 16
    -1 19 -16
    1 -19 16
    1 -19 16
    1 -19 16
    1 -19 16
    -1 19 -16
    1 -19 16
    -1 19 -16
    -1 19 -17
    1 -19 17
    -1 19 -17
    1 -19 17
    -1 19 -17
    -1 19 -18
    1 -19 18
    -1 19 -18
    1 -19 18
    -1 19 -18
    1 -19 19
    -1 19 -19
    -1 19 -19
    1 -19 19
    1 -19 19
    -1 19 -19
    1 -18 -9
    1 -18 -9
    -1 18 9
    -1 18 8
    1 -18 -8
    -1 18 8
    1 -18 -8
    1 -18 -8
    1 -18 -8
    -1 18 7
    1 -18 -7
    -1 18 7
    1 -18 -7
    1 -18 -7
    -1 18 7
    -1 18 6
    1 -18 -6
    -1 18 6
    1 -18 -6
    1 -18 -6
    -1 18 6
    -1 18 5
    -1 18 5
    -1 18 5
    -1 18 5
    1 -18 -5
    -1 18 5
    1 -18 -5
    1 -18 -5
    -1 18 5
    1 -18 -5
    1 -18 -5
    1 -18 -4
    -1 18 4
    -1 18 4
    -1 18 4
    -1 18 4
    1 -18 -4
    1 -18 -4
    -1 18 4
    -1 18 4
    1 -18 -4
    1 -18 -4
    1 -18 -4
    -1 18 4
    1 -18 -4
    -1 18 3
    -1 18 3
    1 -18 -3
    -1 18 3
    -1 18 3
    1 -18 -3
    -1 18 3
    1 -18 -3
    1 -18 -3
    1 -18 -2
    -1 18 2
    -1 18 2
    -1 18 2
    1 -18 -2
    1 -18 -2
    -1 18 2
    1 -18 -2
    1 -18 -1
    -1 18 1
    1 -18 -1
    -1 18 1
    -1 18 1
    -1 18 1
    1 -18 -1
    -1 18 1
    1 -18 -1
    1 -18 -1
    1 -18 -1
    1 -18 0
    -1 18 0
    1 -18 0
    -1 18 0
    1 -18 0
    -1 18 0
    1 -18 0
    1 -18 0
    -1 18 0
    1 -18 0
    -1 18 -1
    1 -18 1
    1 -18 1
    -1 18 -1
    1 -18 1
    -1 18 -1
    1 -18 1
    1 -18 1
    1 -18 1
    -1 18 -1
    1 -18 2
    -1 18 -2
    -1 18 -2
    -1 18 -2
    -1 18 -2
    -1 18 -2
    1 -18 2
    1 -18 2
    1 -18 2
    -1 18 -2
    1 -18 2
    1 -18 2
    1 -18 3
    -1 18 -3
    1 -18 3
    1 -18 3
    -1 18 -3
    -1 18 -3
    1 -18 3
    -1 18 -3
    1 -18 3
    1 -18 3
    -1 18 -4
    1 -18 4
    1 -18 4
    -1 18 -4
    1 -18 4
    -1 18 -4
    1 -18 4
    1 -18 4
    -1 18 -4
    -1 18 -5
    1 -18 5
    -1 18 -5
    -1 18 -5
    1 -18 5
    1 -18 5
    -1 18 -5
    1 -18 5
    -1 18 -5
    1 -18 5
    -1 18 -5
    -1 18 -6
    1 -18 6
    -1 18 -6
    -1 18 -6
    1 -18 6
    1 -18 6
    -1 18 -6
    1 -18 6
    -1 18 -6
    1 -18 6
    1 -18 6
    -1 18 -6
    1 -18 7
    -1 18 -7
    1 -18 7
    1 -18 7
    -1 18 -7
    -1 18 -7
    1 -18 7
    1 -18 7
    -1 18 -7
    -1 18 -7
    1 -18 7
    1 -18 7
    1 -18 7
    -1 18 -7
    1 -18 8
    1 -18 8
    -1 18 -8
    -1 18 -8
    1 -18 8
    -1 18 -8
    1 -18 8
    -1 18 -8
    1 -18 8
    1 -18 8
    -1 18 -8
    -1 18 -8
    1 -18 8
    -1 18 -9
    1 -18 9
    1 -18 9
    1 -18 9
    -1 18 -9
    -1 18 -9
    -1 18 -9
    -1 18 -9
    -1 18 -9
    1 -18 9
    1 -18 9
    -1 18 -9
    1 -18 9
    -1 18 -10
    1 -18 10
    1 -18 10
    -1 18 -10
    1 -18 10
    -1 18 -10
    -1 18 -10
    -1 18 -10
    -1 18 -10
    1 -18 10
    1 -18 11
    1 -18 11
    -1 18 -11
    -1 18 -11
    -1 18 -11
    1 -18 11
    -1 18 -11
    1 -18 11
    1 -18 11
    -1 18 -11
    -1 18 -11
    1 -18 11
    1 -18 12
    -1 18 -12
    1 -18 12
    -1 18 -12
    1 -18 12
    -1 18 -12
    -1 18 -12
    1 -18 12
    1 -18 12
    -1 18 -12
    -1 18 -12
    1 -18 12
    1 -18 13
    -1 18 -13
    1 -18 13
    -1 18 -13
    -1 18 -13
    1 -18 13
    1 -18 13
    -1 18 -13
    1 -18 13
    -1 18 -13
    1 -18 13
    -1 18 -13
    1 -18 14
    -1 18 -14
    1 -18 14
    -1 18 -14
    -1 18 -14
    1 -18 14
    -1 18 -14
    1 -18 14
    1 -18 14
    -1 18 -14
    -1 18 -14
    1 -18 14
    1 -18 15
    -1 18 -15
    -1 18 -15
    1 -18 15
    1 -18 15
    1 -18 15
    1 -18 15
    1 -18 15
    1 -18 15
    -1 18 -15
    -1 18 -15
    1 -18 15
    -1 18 -15
    -1 18 -16
    -1 18 -16
    1 -18 16
    1 -18 16
    1 -18 16
    1 -18 16
    1 -18 16
    -1 18 -16
    1 -18 16
    1 -18 16
    1 -18 17
    -1 18 -17
    1 -18 17
    1 -18 17
    -1 18 -17
    1 -18 17
    1 -18 17
    -1 18 -17
    1 -18 18
    -1 18 -18
    1 -18 18
    -1 18 -18
    1 -18 18
    -1 18 -18
    1 -18 19
    -1 18 -19
    1 -18 19
    1 -18 19
    -1 18 -19
    -1 18 -19
    1 -18 20
    -1 18 -20
    -1 18 -20
    1 -18 20
    1 -18 20
    -1 18 -20
    -1 18 -21
    1 -18 21
    -1 18 -21
    1 -17 -10
    -1 17 10
    1 -17 -10
    1 -17 -10
    -1 17 10
    -1 17 10
    1 -17 -10
    1 -17 -10
    1 -17 -10
    1 -17 -9
    -1 17 9
    -1 17 9
    -1 17 9
    1 -17 -9
    1 -17 -9
    1 -17 -9
    1 -17 -9
    1 -17 -9
    -1 17 8
    -1 17 8
    1 -17 -8
    1 -17 -8
    -1 17 8
    1 -17 -8
    1 -17 -8
    1 -17 -8
    -1 17 8
    -1 17 7
    -1 17 7
    1 -17 -7
    -1 17 7
    1 -17 -7
    1 -17 -7
    1 -17 -7
    -1 17 7
    1 -17 -7
    -1 17 6
    1 -17 -6
    -1 17 6
    -1 17 6
    -1 17 6
    -1 17 6
    1 -17 -6
    1 -17 -6
    -1 17 6
    1 -17 -6
    1 -17 -6
    -1 17 6
    1 -17 -6
    1 -17 -6
    1 -17 -5
    1 -17 -5
    -1 17 5
    -1 17 5
    -1 17 5
    -1 17 5
    1 -17 -5
    -1 17 5
    -1 17 5
    -1 17 5
    1 -17 -5
    1 -17 -5
    1 -17 -5
    1 -17 -5
    1 -17 -5
    -1 17 5
    1 -17 -5
    1 -17 -4
    -1 17 4
    1 -17 -4
    -1 17 4
    -1 17 4
    -1 17 4
    1 -17 -4
    -1 17 4
    -1 17 4
    1 -17 -4
    1 -17 -4
    1 -17 -4
    1 -17 -4
    1 -17 -4
    -1 17 3
    1 -17 -3
    -1 17 3
    -1 17 3
    1 -17 -3
    -1 17 3
    1 -17 -3
    1 -17 -3
    -1 17 3
    1 -17 -3
    1 -17 -3
    -1 17 2
    1 -17 -2
    -1 17 2
    -1 17 2
    1 -17 -2
    -1 17 2
    1 -17 -2
    1 -17 -2
    1 -17 -2
    -1 17 2
    1 -17 -2
    -1 17 1
    1 -17 -1
    -1 17 1
    -1 17 1
    1 -17 -1
    1 -17 -1
    -1 17 1
    1 -17 -1
    1 -17 -1
    1 -17 -1
    -1 17 1
    1 -17 0
    -1 17 0
    -1 17 0
    1 -17 0
    -1 17 0
    -1 17 0
    1 -17 0
    1 -17 0
    1 -17 0
    -1 17 0
    1 -17 0
    1 -17 0
    1 -17 0
    1 -17 1
    -1 17 -1
    1 -17 1
    -1 17 -1
    -1 17 -1
    -1 17 -1
    1 -17 1
    1 -17 1
    -1 17 -1
    1 -17 1
    -1 17 -1
    1 -17 1
    -1 17 -1
    -1 17 -2
    1 -17 2
    -1 17 -2
    1 -17 2
    1 -17 2
    -1 17 -2
    1 -17 2
    -1 17 -2
    1 -17 2
    -1 17 -2
    1 -17 2
    -1 17 -2
    1 -17 3
    1 -17 3
    -1 17 -3
    -1 17 -3
    1 -17 3
    1 -17 3
    -1 17 -3
    -1 17 -3
    1 -17 3
    1 -17 3
    -1 17 -3
    1 -17 4
    -1 17 -4
    -1 17 -4
    -1 17 -4
    1 -17 4
    1 -17 4
    -1 17 -4
    1 -17 4
    -1 17 -4
    1 -17 4
    -1 17 -4
    1 -17 5
    -1 17 -5
    -1 17 -5
    1 -17 5
    -1 17 -5
    -1 17 -5
    1 -17 5
    -1 17 -5
    1 -17 5
    -1 17 -5
    -1 17 -5
    1 -17 5
    1 -17 5
    -1 17 -5
    -1 17 -6
    1 -17 6
    -1 17 -6
    1 -17 6
    1 -17 6
    -1 17 -6
    1 -17 6
    -1 17 -6
    1 -17 6
    -1 17 -6
    1 -17 6
    1 -17 6
    -1 17 -6
    1 -17 6
    -1 17 -6
    1 -17 7
    1 -17 7
    -1 17 -7
    -1 17 -7
    1 -17 7
    1 -17 7
    -1 17 -7
    -1 17 -7
    1 -17 7
    1 -17 7
    -1 17 -7
    -1 17 -7
    1 -17 7
    -1 17 -8
    1 -17 8
    1 -17 8
    -1 17 -8
    -1 17 -8
    -1 17 -8
    1 -17 8
    1 -17 8
    -1 17 -8
    1 -17 8
    -1 17 -8
    -1 17 -9
    1 -17 9
    1 -17 9
    -1 17 -9
    1 -17 9
    -1 17 -9
    -1 17 -9
    -1 17 -9
    1 -17 9
    -1 17 -9
    1 -17 9
    -1 17 -9
    1 -17 9
    1 -17 10
    -1 17 -10
    -1 17 -10
    1 -17 10
    1 -17 10
    1 -17 10
    -1 17 -10
    1 -17 10
    -1 17 -10
    -1 17 -10
    1 -17 10
    1 -17 10
    -1 17 -10
    1 -17 10
    -1 17 -10
    -1 17 -11
    1 -17 11
    -1 17 -11
    1 -17 11
    1 -17 11
    -1 17 -11
    1 -17 11
    -1 17 -11
    1 -17 11
    -1 17 -11
    -1 17 -11
    1 -17 11
    -1 17 -11
    -1 17 -12
    1 -17 12
    1 -17 12
    -1 17 -12
    1 -17 12
    -1 17 -12
    1 -17 12
    1 -17 12
    -1 17 -12
    -1 17 -12
    1 -17 12
    1 -17 12
    -1 17 -12
    -1 17 -13
    1 -17 13
    1 -17 13
    -1 17 -13
    1 -17 13
    -1 17 -13
    1 -17 13
    -1 17 -13
    1 -17 13
    -1 17 -13
    1 -17 13
    1 -17 13
    -1 17 -13
    1 -17 14
    -1 17 -14
    -1 17 -14
    1 -17 14
    -1 17 -14
    1 -17 14
    1 -17 14
    1 -17 14
    -1 17 -14
    1 -17 14
    1 -17 14
    -1 17 -15
    1 -17 15
    1 -17 15
    -1 17 -15
    -1 17 -15
    1 -17 15
    1 -17 15
    1 -17 15
    1 -17 15
    -1 17 -15
    1 -17 15
    -1 17 -16
    1 -17 16
    1 -17 16
    1 -17 16
    1 -17 16
    -1 17 -16
    -1 17 -16
    1 -17 16
    -1 17 -16
    1 -17 16
    1 -17 16
    1 -17 16
    -1 17 -16
    1 -17 17
    -1 17 -17
    -1 17 -17
    1 -17 17
    1 -17 17
    1 -17 17
    -1 17 -17
    1 -17 17
    1 -17 18
    -1 17 -18
    -1 17 -18
    1 -17 18
    1 -17 18
    -1 17 -18
    1 -17 19
    -1 17 -19
    -1 17 -19
    1 -17 19
    1 -17 19
    -1 17 -19
    1 -17 20
    -1 17 -20
    -1 17 -20
    -1 17 -20
    1 -17 20
    1 -17 21
    -1 17 -21
    1 -17 21
    -1 17 -21
    -1 17 -21
    -1 17 -22
    1 -17 22
    1 -17 22
    1 -17 22
    1 -17 22
    -1 16 12
    -1 16 12
    1 -16 -12
    1 -16 -12
    -1 16 12
    1 -16 -12
    1 -16 -12
    1 -16 -12
    1 -16 -11
    -1 16 11
    1 -16 -11
    -1 16 11
    1 -16 -11
    -1 16 11
    1 -16 -11
    1 -16 -11
    1 -16 -11
    -1 16 10
    1 -16 -10
    -1 16 10
    1 -16 -10
    -1 16 10
    1 -16 -10
    1 -16 -10
    1 -16 -10
    1 -16 -10
    1 -16 -9
    -1 16 9
    -1 16 9
    -1 16 9
    -1 16 9
    1 -16 -9
    1 -16 -9
    1 -16 -9
    1 -16 -9
    1 -16 -9
    -1 16 8
    -1 16 8
    1 -16 -8
    1 -16 -8
    -1 16 8
    1 -16 -8
    1 -16 -8
    1 -16 -8
    -1 16 8
    -1 16 8
    1 -16 -7
    -1 16 7
    -1 16 7
    -1 16 7
    -1 16 7
    1 -16 -7
    1 -16 -7
    -1 16 7
    1 -16 -7
    1 -16 -7
    -1 16 7
    1 -16 -7
    1 -16 -6
    -1 16 6
    -1 16 6
    -1 16 6
    1 -16 -6
    -1 16 6
    -1 16 6
    1 -16 -6
    1 -16 -6
    -1 16 6
    1 -16 -6
    1 -16 -6
    1 -16 -6
    1 -16 -6
    -1 16 6
    1 -16 -5
    -1 16 5
    -1 16 5
    -1 16 5
    -1 16 5
    1 -16 -5
    -1 16 5
    1 -16 -5
    1 -16 -5
    1 -16 -5
    -1 16 5
    1 -16 -5
    1 -16 -4
    -1 16 4
    1 -16 -4
    -1 16 4
    -1 16 4
    -1 16 4
    1 -16 -4
    -1 16 4
    -1 16 4
    1 -16 -4
    1 -16 -4
    1 -16 -4
    1 -16 -4
    1 -16 -4
    -1 16 3
    1 -16 -3
    -1 16 3
    1 -16 -3
    -1 16 3
    -1 16 3
    1 -16 -3
    -1 16 3
    1 -16 -3
    1 -16 -3
    1 -16 -3
    1 -16 -3
    1 -16 -3
    -1 16 2
    1 -16 -2
    -1 16 2
    -1 16 2
    -1 16 2
    1 -16 -2
    1 -16 -2
    1 -16 -2
    1 -16 -2
    -1 16 2
    1 -16 -2
    -1 16 1
    -1 16 1
    -1 16 1
    1 -16 -1
    1 -16 -1
    1 -16 -1
    1 -16 -1
    -1 16 1
    1 -16 -1
    -1 16 1
    1 -16 -1
    1 -16 0
    -1 16 0
    -1 16 0
    1 -16 0
    -1 16 0
    -1 16 0
    1 -16 0
    -1 16 0
    1 -16 0
    1 -16 0
    1 -16 0
    -1 16 0
    1 -16 0
    -1 16 0
    1 -16 0
    -1 16 0
    -1 16 -1
    1 -16 1
    1 -16 1
    -1 16 -1
    -1 16 -1
    -1 16 -1
    -1 16 -1
    1 -16 1
    1 -16 1
    1 -16 1
    -1 16 -1
    1 -16 1
    -1 16 -1
    1 -16 1
    1 -16 1
    -1 16 -1
    1 -16 2
    -1 16 -2
    -1 16 -2
    1 -16 2
    1 -16 2
    1 -16 2
    -1 16 -2
    -1 16 -2
    1 -16 2
    1 -16 2
    -1 16 -2
    1 -16 2
    -1 16 -2
    1 -16 2
    -1 16 -2
    -1 16 -3
    1 -16 3
    -1 16 -3
    1 -16 3
    1 -16 3
    1 -16 3
    -1 16 -3
    1 -16 3
    -1 16 -3
    1 -16 3
    1 -16 3
    -1 16 -3
    1 -16 4
    -1 16 -4
    -1 16 -4
    -1 16 -4
    -1 16 -4
    1 -16 4
    1 -16 4
    -1 16 -4
    1 -16 4
    1 -16 4
    1 -16 4
    1 -16 4
    -1 16 -4
    -1 16 -4
    1 -16 5
    1 -16 5
    -1 16 -5
    -1 16 -5
    -1 16 -5
    1 -16 5
    -1 16 -5
    -1 16 -5
    1 -16 5
    1 -16 5
    -1 16 -5
    1 -16 5
    1 -16 5
    -1 16 -5
    1 -16 5
    1 -16 6
    1 -16 6
    -1 16 -6
    -1 16 -6
    1 -16 6
    -1 16 -6
    1 -16 6
    -1 16 -6
    1 -16 6
    1 -16 6
    -1 16 -6
    1 -16 6
    1 -16 6
    -1 16 -6
    1 -16 7
    -1 16 -7
    -1 16 -7
    -1 16 -7
    1 -16 7
    -1 16 -7
    1 -16 7
    -1 16 -7
    1 -16 7
    -1 16 -7
    1 -16 7
    1 -16 7
    1 -16 7
    -1 16 -7
    -1 16 -8
    -1 16 -8
    1 -16 8
    1 -16 8
    -1 16 -8
    -1 16 -8
    -1 16 -8
    1 -16 8
    -1 16 -8
    1 -16 8
    -1 16 -8
    -1 16 -9
    1 -16 9
    -1 16 -9
    1 -16 9
    1 -16 9
    -1 16 -9
    -1 16 -9
    -1 16 -9
    1 -16 9
    1 -16 9
    -1 16 -9
    1 -16 9
    -1 16 -9
    1 -16 10
    -1 16 -10
    1 -16 10
    -1 16 -10
    1 -16 10
    -1 16 -10
    -1 16 -10
    1 -16 10
    1 -16 10
    -1 16 -10
    1 -16 10
    -1 16 -10
    1 -16 10
    -1 16 -10
    1 -16 10
    1 -16 10
    -1 16 -11
    1 -16 11
    1 -16 11
    -1 16 -11
    1 -16 11
    -1 16 -11
    1 -16 11
    1 -16 11
    -1 16 -11
    -1 16 -11
    -1 16 -11
    1 -16 11
    1 -16 11
    1 -16 11
    1 -16 11
    -1 16 -11
    1 -16 12
    -1 16 -12
    1 -16 12
    -1 16 -12
    1 -16 12
    -1 16 -12
    1 -16 12
    1 -16 12
    -1 16 -12
    -1 16 -12
    -1 16 -12
    1 -16 12
    1 -16 12
    -1 16 -12
    1 -16 12
    1 -16 12
    1 -16 13
    -1 16 -13
    -1 16 -13
    1 -16 13
    1 -16 13
    -1 16 -13
    1 -16 13
    -1 16 -13
    1 -16 13
    1 -16 13
    1 -16 13
    1 -16 14
    -1 16 -14
    -1 16 -14
    1 -16 14
    -1 16 -14
    1 -16 14
    1 -16 14
    -1 16 -14
    1 -16 14
    1 -16 14
    1 -16 14
    -1 16 -15
    1 -16 15
    1 -16 15
    -1 16 -15
    1 -16 15
    1 -16 15
    -1 16 -15
    1 -16 15
    1 -16 15
    1 -16 15
    -1 16 -15
    -1 16 -16
    1 -16 16
    1 -16 16
    1 -16 16
    -1 16 -16
    1 -16 16
    -1 16 -16
    -1 16 -16
    1 -16 16
    1 -16 16
    -1 16 -16
    1 -16 16
    1 -16 16
    -1 16 -16
    1 -16 17
    -1 16 -17
    -1 16 -17
    1 -16 17
    1 -16 17
    1 -16 17
    -1 16 -17
    1 -16 17
    1 -16 18
    -1 16 -18
    1 -16 18
    -1 16 -18
    1 -16 18
    -1 16 -18
    1 -16 19
    -1 16 -19
    -1 16 -19
    -1 16 -19
    1 -16 20
    -1 16 -20
    -1 16 -20
    1 -16 20
    1 -16 21
    1 -16 21
    -1 16 -21
    -1 16 -21
    1 -16 21
    1 -16 21
    1 -16 22
    -1 16 -22
    1 -16 22
    1 -16 22
    1 -16 22
    -1 16 -22
    -1 16 -23
    1 -16 23
    -1 16 -23
    1 -16 23
    1 -16 23
    1 -16 23
    1 -16 23
    1 -15 -14
    1 -15 -14
    1 -15 -14
    -1 15 13
    1 -15 -13
    1 -15 -13
    -1 15 13
    -1 15 13
    1 -15 -13
    1 -15 -13
    1 -15 -13
    -1 15 12
    1 -15 -12
    -1 15 12
    1 -15 -12
    1 -15 -12
    -1 15 12
    1 -15 -12
    1 -15 -12
    1 -15 -12
    -1 15 11
    1 -15 -11
    -1 15 11
    1 -15 -11
    1 -15 -11
    -1 15 11
    1 -15 -11
    1 -15 -11
    1 -15 -11
    -1 15 10
    1 -15 -10
    -1 15 10
    -1 15 10
    -1 15 10
    1 -15 -10
    1 -15 -10
    1 -15 -10
    1 -15 -10
    1 -15 -10
    -1 15 9
    -1 15 9
    1 -15 -9
    -1 15 9
    1 -15 -9
    1 -15 -9
    1 -15 -9
    1 -15 -9
    -1 15 9
    -1 15 9
    1 -15 -8
    -1 15 8
    -1 15 8
    -1 15 8
    -1 15 8
    1 -15 -8
    1 -15 -8
    -1 15 8
    1 -15 -8
    1 -15 -8
    -1 15 8
    1 -15 -7
    -1 15 7
    1 -15 -7
    -1 15 7
    -1 15 7
    -1 15 7
    -1 15 7
    1 -15 -7
    1 -15 -7
    1 -15 -7
    1 -15 -7
    1 -15 -7
    -1 15 7
    1 -15 -7
    1 -15 -6
    -1 15 6
    -1 15 6
    -1 15 6
    -1 15 6
    -1 15 6
    1 -15 -6
    1 -15 -6
    -1 15 6
    1 -15 -6
    1 -15 -6
    1 -15 -6
    -1 15 6
    -1 15 5
    1 -15 -5
    1 -15 -5
    -1 15 5
    -1 15 5
    -1 15 5
    1 -15 -5
    -1 15 5
    -1 15 5
    1 -15 -5
    1 -15 -5
    1 -15 -5
    1 -15 -5
    1 -15 -5
    -1 15 4
    1 -15 -4
    -1 15 4
    1 -15 -4
    -1 15 4
    -1 15 4
    1 -15 -4
    -1 15 4
    -1 15 4
    1 -15 -4
    1 -15 -4
    1 -15 -4
    1 -15 -4
    1 -15 -4
    1 -15 -3
    -1 15 3
    1 -15 -3
    -1 15 3
    -1 15 3
    -1 15 3
    -1 15 3
    1 -15 -3
    -1 15 3
    1 -15 -3
    1 -15 -3
    1 -15 -3
    1 -15 -3
    1 -15 -3
    -1 15 2
    1 -15 -2
    -1 15 2
    -1 15 2
    1 -15 -2
    -1 15 2
    1 -15 -2
    1 -15 -2
    1 -15 -2
    1 -15 -2
    -1 15 2
    1 -15 -1
    -1 15 1
    -1 15 1
    1 -15 -1
    -1 15 1
    -1 15 1
    -1 15 1
    1 -15 -1
    1 -15 -1
    1 -15 -1
    -1 15 1
    1 -15 -1
    -1 15 1
    1 -15 0
    1 -15 0
    -1 15 0
    -1 15 0
    -1 15 0
    -1 15 0
    1 -15 0
    -1 15 0
    1 -15 0
    1 -15 0
    1 -15 0
    -1 15 0
    1 -15 0
    -1 15 0
    1 -15 0
    1 -15 1
    -1 15 -1
    1 -15 1
    -1 15 -1
    1 -15 1
    1 -15 1
    -1 15 -1
    1 -15 1
    1 -15 1
    1 -15 1
    1 -15 1
    -1 15 -1
    -1 15 -1
    1 -15 2
    1 -15 2
    -1 15 -2
    1 -15 2
    -1 15 -2
    1 -15 2
    -1 15 -2
    1 -15 2
    1 -15 2
    -1 15 -2
    1 -15 2
    1 -15 2
    -1 15 -2
    1 -15 3
    -1 15 -3
    -1 15 -3
    1 -15 3
    -1 15 -3
    -1 15 -3
    1 -15 3
    -1 15 -3
    1 -15 3
    -1 15 -3
    1 -15 3
    1 -15 3
    -1 15 -3
    1 -15 3
    1 -15 3
    1 -15 3
    -1 15 -4
    -1 15 -4
    -1 15 -4
    1 -15 4
    1 -15 4
    1 -15 4
    -1 15 -4
    1 -15 4
    -1 15 -4
    1 -15 4
    1 -15 4
    1 -15 4
    -1 15 -4
    1 -15 4
    1 -15 5
    -1 15 -5
    -1 15 -5
    1 -15 5
    -1 15 -5
    1 -15 5
    1 -15 5
    1 -15 5
    -1 15 -5
    1 -15 5
    -1 15 -5
    1 -15 5
    1 -15 5
    1 -15 5
    -1 15 -5
    1 -15 6
    -1 15 -6
    -1 15 -6
    1 -15 6
    -1 15 -6
    -1 15 -6
    1 -15 6
    -1 15 -6
    1 -15 6
    1 -15 6
    1 -15 6
    1 -15 6
    -1 15 -6
    1 -15 7
    -1 15 -7
    -1 15 -7
    -1 15 -7
    -1 15 -7
    1 -15 7
    1 -15 7
    -1 15 -7
    1 -15 7
    1 -15 7
    -1 15 -7
    1 -15 8
    -1 15 -8
    -1 15 -8
    -1 15 -8
    -1 15 -8
    -1 15 -8
    1 -15 8
    1 -15 8
    1 -15 8
    -1 15 -8
    1 -15 8
    1 -15 9
    -1 15 -9
    1 -15 9
    1 -15 9
    -1 15 -9
    -1 15 -9
    -1 15 -9
    1 -15 9
    -1 15 -9
    1 -15 9
    -1 15 -9
    1 -15 9
    1 -15 9
    1 -15 10
    -1 15 -10
    1 -15 10
    -1 15 -10
    1 -15 10
    -1 15 -10
    -1 15 -10
    1 -15 10
    1 -15 10
    -1 15 -10
    1 -15 10
    1 -15 10
    -1 15 -10
    1 -15 10
    -1 15 -10
    1 -15 10
    1 -15 11
    -1 15 -11
    1 -15 11
    -1 15 -11
    1 -15 11
    -1 15 -11
    1 -15 11
    -1 15 -11
    1 -15 11
    -1 15 -11
    1 -15 11
    1 -15 11
    -1 15 -11
    1 -15 11
    1 -15 11
    -1 15 -11
    -1 15 -12
    1 -15 12
    -1 15 -12
    1 -15 12
    1 -15 12
    -1 15 -12
    1 -15 12
    -1 15 -12
    1 -15 12
    -1 15 -12
    -1 15 -12
    1 -15 12
    1 -15 12
    -1 15 -12
    1 -15 12
    1 -15 12
    -1 15 -13
    1 -15 13
    1 -15 13
    -1 15 -13
    1 -15 13
    -1 15 -13
    1 -15 13
    -1 15 -13
    1 -15 13
    -1 15 -13
    1 -15 13
    1 -15 13
    -1 15 -14
    1 -15 14
    1 -15 14
    -1 15 -14
    1 -15 14
    1 -15 14
    -1 15 -14
    1 -15 14
    1 -15 14
    1 -15 14
    -1 15 -14
    -1 15 -15
    1 -15 15
    1 -15 15
    -1 15 -15
    1 -15 15
    -1 15 -15
    1 -15 15
    -1 15 -15
    1 -15 15
    -1 15 -15
    -1 15 -15
    -1 15 -15
    1 -15 15
    1 -15 15
    -1 15 -15
    -1 15 -16
    1 -15 16
    -1 15 -16
    1 -15 16
    1 -15 16
    -1 15 -16
    -1 15 -16
    1 -15 16
    1 -15 16
    -1 15 -16
    -1 15 -16
    -1 15 -16
    1 -15 16
    1 -15 16
    -1 15 -16
    1 -15 17
    1 -15 17
    -1 15 -17
    1 -15 17
    -1 15 -17
    1 -15 17
    -1 15 -17
    -1 15 -17
    1 -15 17
    -1 15 -17
    1 -15 17
    1 -15 18
    -1 15 -18
    1 -15 18
    1 -15 18
    1 -15 18
    -1 15 -18
    -1 15 -18
    -1 15 -18
    -1 15 -18
    1 -15 19
    -1 15 -19
    1 -15 19
    -1 15 -19
    -1 15 -19
    -1 15 -19
    1 -15 20
    1 -15 20
    1 -15 20
    -1 15 -20
    -1 15 -20
    -1 15 -20
    1 -15 20
    -1 15 -20
    1 -15 20
    1 -15 21
    1 -15 21
    -1 15 -21
    -1 15 -21
    1 -15 21
    -1 15 -21
    -1 15 -21
    1 -15 21
    -1 15 -21
    1 -15 21
    1 -15 22
    1 -15 22
    1 -15 22
    -1 15 -22
    -1 15 -22
    1 -15 22
    -1 15 -22
    -1 15 -22
    1 -15 22
    1 -15 22
    1 -15 23
    1 -15 23
    -1 15 -23
    1 -15 23
    -1 15 -23
    -1 15 -23
    -1 15 -23
    1 -15 23
    1 -15 23
    1 -15 24
    1 -15 24
    -1 15 -24
    -1 15 -24
    1 -15 24
    1 -15 24
    1 -15 24
    1 -14 -15
    1 -14 -15
    -1 14 15
    1 -14 -15
    -1 14 14
    1 -14 -14
    1 -14 -14
    1 -14 -14
    1 -14 -14
    1 -14 -14
    -1 14 13
    1 -14 -13
    1 -14 -13
    1 -14 -13
    -1 14 13
    1 -14 -13
    1 -14 -13
    1 -14 -13
    -1 14 12
    1 -14 -12
    1 -14 -12
    -1 14 12
    1 -14 -12
    -1 14 12
    1 -14 -12
    1 -14 -12
    1 -14 -12
    1 -14 -11
    -1 14 11
    -1 14 11
    1 -14 -11
    -1 14 11
    1 -14 -11
    1 -14 -11
    1 -14 -11
    1 -14 -11
    -1 14 10
    -1 14 10
    1 -14 -10
    -1 14 10
    -1 14 10
    -1 14 10
    1 -14 -10
    1 -14 -10
    1 -14 -10
    1 -14 -10
    1 -14 -10
    -1 14 9
    -1 14 9
    -1 14 9
    1 -14 -9
    1 -14 -9
    1 -14 -9
    1 -14 -9
    1 -14 -9
    -1 14 9
    -1 14 9
    -1 14 8
    -1 14 8
    1 -14 -8
    -1 14 8
    -1 14 8
    1 -14 -8
    1 -14 -8
    -1 14 8
    1 -14 -8
    1 -14 -8
    1 -14 -8
    -1 14 8
    1 -14 -8
    1 -14 -7
    -1 14 7
    1 -14 -7
    -1 14 7
    -1 14 7
    -1 14 7
    -1 14 7
    1 -14 -7
    -1 14 7
    1 -14 -7
    1 -14 -7
    1 -14 -7
    1 -14 -7
    -1 14 7
    1 -14 -6
    -1 14 6
    1 -14 -6
    -1 14 6
    -1 14 6
    -1 14 6
    -1 14 6
    1 -14 -6
    -1 14 6
    1 -14 -6
    1 -14 -6
    1 -14 -6
    1 -14 -6
    1 -14 -6
    -1 14 5
    1 -14 -5
    1 -14 -5
    -1 14 5
    -1 14 5
    -1 14 5
    -1 14 5
    1 -14 -5
    -1 14 5
    1 -14 -5
    1 -14 -5
    1 -14 -5
    1 -14 -5
    1 -14 -5
    1 -14 -4
    -1 14 4
    -1 14 4
    1 -14 -4
    -1 14 4
    -1 14 4
    1 -14 -4
    -1 14 4
    1 -14 -4
    -1 14 4
    1 -14 -4
    1 -14 -4
    1 -14 -4
    1 -14 -4
    -1 14 3
    1 -14 -3
    -1 14 3
    1 -14 -3
    -1 14 3
    -1 14 3
    -1 14 3
    1 -14 -3
    -1 14 3
    1 -14 -3
    1 -14 -3
    1 -14 -3
    1 -14 -3
    1 -14 -3
    1 -14 -2
    -1 14 2
    1 -14 -2
    -1 14 2
    -1 14 2
    1 -14 -2
    1 -14 -2
    -1 14 2
    1 -14 -2
    1 -14 -2
    -1 14 2
    -1 14 2
    1 -14 -1
    1 -14 -1
    -1 14 1
    -1 14 1
    -1 14 1
    1 -14 -1
    1 -14 -1
    1 -14 -1
    1 -14 -1
    -1 14 1
    -1 14 1
    1 -14 0
    1 -14 0
    -1 14 0
    -1 14 0
    1 -14 0
    1 -14 0
    -1 14 0
    1 -14 0
    1 -14 0
    -1 14 0
    1 -14 0
    1 -14 0
    -1 14 0
    -1 14 -1
    1 -14 1
    -1 14 -1
    1 -14 1
    -1 14 -1
    1 -14 1
    1 -14 1
    1 -14 1
    1 -14 1
    -1 14 -1
    -1 14 -1
    -1 14 -2
    1 -14 2
    -1 14 -2
    1 -14 2
    -1 14 -2
    1 -14 2
    1 -14 2
    -1 14 -2
    1 -14 2
    -1 14 -2
    1 -14 2
    -1 14 -2
    1 -14 2
    1 -14 2
    -1 14 -3
    -1 14 -3
    1 -14 3
    -1 14 -3
    1 -14 3
    -1 14 -3
    1 -14 3
    1 -14 3
    -1 14 -3
    -1 14 -3
    1 -14 3
    1 -14 3
    -1 14 -3
    1 -14 3
    1 -14 3
    -1 14 -4
    -1 14 -4
    -1 14 -4
    -1 14 -4
    1 -14 4
    1 -14 4
    1 -14 4
    -1 14 -4
    1 -14 4
    1 -14 4
    1 -14 4
    -1 14 -4
    -1 14 -4
    1 -14 4
    1 -14 4
    -1 14 -5
    -1 14 -5
    1 -14 5
    -1 14 -5
    1 -14 5
    -1 14 -5
    1 -14 5
    -1 14 -5
    1 -14 5
    1 -14 5
    1 -14 5
    1 -14 5
    1 -14 5
    -1 14 -5
    -1 14 -6
    -1 14 -6
    -1 14 -6
    1 -14 6
    1 -14 6
    1 -14 6
    1 -14 6
    -1 14 -6
    1 -14 6
    -1 14 -6
    1 -14 6
    -1 14 -6
    1 -14 6
    1 -14 6
    -1 14 -7
    1 -14 7
    -1 14 -7
    -1 14 -7
    -1 14 -7
    1 -14 7
    -1 14 -7
    1 -14 7
    -1 14 -7
    1 -14 7
    1 -14 7
    -1 14 -8
    1 -14 8
    -1 14 -8
    -1 14 -8
    -1 14 -8
    1 -14 8
    -1 14 -8
    1 -14 8
    -1 14 -8
    1 -14 8
    1 -14 8
    1 -14 9
    -1 14 -9
    1 -14 9
    -1 14 -9
    1 -14 9
    -1 14 -9
    -1 14 -9
    1 -14 9
    1 -14 9
    -1 14 -9
    -1 14 -9
    1 -14 9
    1 -14 9
    1 -14 9
    1 -14 10
    1 -14 10
    -1 14 -10
    1 -14 10
    -1 14 -10
    1 -14 10
    -1 14 -10
    -1 14 -10
    1 -14 10
    1 -14 10
    -1 14 -10
    1 -14 10
    -1 14 -10
    1 -14 10
    1 -14 10
    1 -14 11
    -1 14 -11
    1 -14 11
    1 -14 11
    -1 14 -11
    1 -14 11
    -1 14 -11
    -1 14 -11
    1 -14 11
    1 -14 11
    -1 14 -11
    1 -14 11
    1 -14 11
    -1 14 -11
    1 -14 11
    1 -14 12
    -1 14 -12
    1 -14 12
    -1 14 -12
    1 -14 12
    -1 14 -12
    1 -14 12
    -1 14 -12
    -1 14 -12
    -1 14 -12
    1 -14 12
    -1 14 -12
    1 -14 12
    1 -14 12
    1 -14 12
    1 -14 12
    1 -14 13
    -1 14 -13
    1 -14 13
    -1 14 -13
    1 -14 13
    -1 14 -13
    1 -14 13
    1 -14 13
    -1 14 -13
    -1 14 -13
    1 -14 13
    -1 14 -13
    1 -14 13
    1 -14 13
    -1 14 -13
    1 -14 13
    1 -14 13
    -1 14 -14
    1 -14 14
    -1 14 -14
    1 -14 14
    1 -14 14
    -1 14 -14
    -1 14 -14
    1 -14 14
    1 -14 14
    -1 14 -14
    -1 14 -14
    1 -14 14
    -1 14 -14
    -1 14 -14
    1 -14 14
    -1 14 -14
    1 -14 14
    -1 14 -15
    1 -14 15
    -1 14 -15
    1 -14 15
    1 -14 15
    -1 14 -15
    -1 14 -15
    1 -14 15
    1 -14 15
    1 -14 15
    -1 14 -15
    -1 14 -15
    -1 14 -15
    -1 14 -15
    1 -14 15
    1 -14 15
    -1 14 -16
    1 -14 16
    1 -14 16
    -1 14 -16
    1 -14 16
    -1 14 -16
    1 -14 16
    -1 14 -16
    1 -14 16
    -1 14 -16
    -1 14 -16
    -1 14 -16
    1 -14 16
    1 -14 16
    -1 14 -16
    1 -14 16
    1 -14 17
    -1 14 -17
    1 -14 17
    1 -14 17
    -1 14 -17
    1 -14 17
    -1 14 -17
    -1 14 -17
    -1 14 -17
    1 -14 18
    -1 14 -18
    1 -14 18
    1 -14 18
    1 -14 18
    -1 14 -18
    -1 14 -18
    -1 14 -18
    1 -14 19
    -1 14 -19
    1 -14 19
    -1 14 -19
    -1 14 -19
    1 -14 19
    1 -14 19
    -1 14 -19
    1 -14 20
    1 -14 20
    -1 14 -20
    1 -14 20
    -1 14 -20
    -1 14 -20
    -1 14 -20
    1 -14 20
    -1 14 -20
    1 -14 20
    1 -14 21
    1 -14 21
    -1 14 -21
    -1 14 -21
    1 -14 21
    -1 14 -21
    -1 14 -21
    -1 14 -21
    1 -14 21
    1 -14 21
    1 -14 22
    1 -14 22
    -1 14 -22
    1 -14 22
    -1 14 -22
    -1 14 -22
    1 -14 22
    -1 14 -22
    -1 14 -22
    -1 14 -22
    1 -14 22
    1 -14 22
    1 -14 23
    1 -14 23
    1 -14 23
    -1 14 -23
    -1 14 -23
    1 -14 23
    -1 14 -23
    -1 14 -23
    1 -14 23
    1 -14 23
    1 -14 24
    1 -14 24
    1 -14 24
    -1 14 -24
    1 -14 24
    -1 14 -24
    1 -14 24
    -1 14 -24
    -1 14 -24
    1 -14 24
    1 -14 24
    1 -14 25
    1 -14 25
    1 -14 25
    -1 13 17
    -1 13 16
    1 -13 -16
    -1 13 15
    1 -13 -15
    -1 13 14
    -1 13 14
    -1 13 14
    1 -13 -14
    1 -13 -14
    1 -13 -14
    1 -13 -13
    -1 13 13
    1 -13 -13
    1 -13 -13
    1 -13 -13
    1 -13 -13
    1 -13 -13
    -1 13 13
    1 -13 -12
    -1 13 12
    -1 13 12
    1 -13 -12
    1 -13 -12
    1 -13 -12
    1 -13 -12
    1 -13 -12
    1 -13 -11
    -1 13 11
    -1 13 11
    1 -13 -11
    1 -13 -11
    -1 13 11
    1 -13 -11
    1 -13 -11
    1 -13 -11
    -1 13 10
    -1 13 10
    1 -13 -10
    1 -13 -10
    -1 13 10
    1 -13 -10
    1 -13 -10
    -1 13 10
    1 -13 -10
    -1 13 9
    1 -13 -9
    -1 13 9
    -1 13 9
    -1 13 9
    -1 13 9
    -1 13 9
    1 -13 -9
    1 -13 -9
    1 -13 -9
    1 -13 -9
    1 -13 -9
    1 -13 -8
    1 -13 -8
    -1 13 8
    -1 13 8
    1 -13 -8
    -1 13 8
    -1 13 8
    -1 13 8
    -1 13 8
    1 -13 -8
    1 -13 -8
    1 -13 -8
    1 -13 -8
    1 -13 -8
    1 -13 -7
    -1 13 7
    -1 13 7
    1 -13 -7
    -1 13 7
    -1 13 7
    -1 13 7
    -1 13 7
    -1 13 7
    1 -13 -7
    1 -13 -7
    1 -13 -7
    1 -13 -7
    1 -13 -7
    -1 13 6
    1 -13 -6
    -1 13 6
    1 -13 -6
    -1 13 6
    -1 13 6
    1 -13 -6
    -1 13 6
    1 -13 -6
    -1 13 6
    1 -13 -6
    1 -13 -6
    1 -13 -6
    1 -13 -6
    1 -13 -6
    -1 13 5
    1 -13 -5
    -1 13 5
    1 -13 -5
    -1 13 5
    -1 13 5
    1 -13 -5
    1 -13 -5
    1 -13 -5
    -1 13 5
    1 -13 -5
    1 -13 -5
    1 -13 -5
    1 -13 -5
    1 -13 -4
    1 -13 -4
    -1 13 4
    -1 13 4
    -1 13 4
    1 -13 -4
    -1 13 4
    1 -13 -4
    1 -13 -4
    1 -13 -4
    1 -13 -4
    1 -13 -4
    1 -13 -4
    1 -13 -3
    1 -13 -3
    -1 13 3
    -1 13 3
    1 -13 -3
    1 -13 -3
    -1 13 3
    1 -13 -3
    1 -13 -3
    -1 13 3
    1 -13 -3
    1 -13 -3
    1 -13 -3
    -1 13 3
    1 -13 -2
    1 -13 -2
    -1 13 2
    -1 13 2
    1 -13 -2
    1 -13 -2
    1 -13 -2
    -1 13 2
    1 -13 -2
    -1 13 2
    1 -13 -2
    -1 13 1
    -1 13 1
    1 -13 -1
    1 -13 -1
    1 -13 -1
    1 -13 -1
    -1 13 1
    -1 13 1
    -1 13 0
    1 -13 0
    1 -13 0
    1 -13 0
    1 -13 0
    -1 13 0
    -1 13 0
    -1 13 -1
    1 -13 1
    1 -13 1
    -1 13 -1
    1 -13 1
    1 -13 1
    -1 13 -1
    1 -13 1
    -1 13 -1
    1 -13 1
    -1 13 -1
    -1 13 -2
    -1 13 -2
    1 -13 2
    1 -13 2
    1 -13 2
    -1 13 -2
    1 -13 2
    -1 13 -2
    1 -13 2
    1 -13 2
    1 -13 2
    1 -13 2
    -1 13 -2
    -1 13 -3
    -1 13 -3
    1 -13 3
    -1 13 -3
    -1 13 -3
    1 -13 3
    1 -13 3
    1 -13 3
    -1 13 -3
    1 -13 3
    -1 13 -3
    1 -13 3
    1 -13 3
    -1 13 -3
    1 -13 3
    -1 13 -4
    -1 13 -4
    -1 13 -4
    1 -13 4
    -1 13 -4
    1 -13 4
    -1 13 -4
    1 -13 4
    -1 13 -4
    1 -13 4
    1 -13 4
    -1 13 -4
    1 -13 4
    1 -13 4
    1 -13 4
    -1 13 -5
    -1 13 -5
    -1 13 -5
    -1 13 -5
    1 -13 5
    1 -13 5
    -1 13 -5
    1 -13 5
    1 -13 5
    1 -13 5
    -1 13 -5
    1 -13 5
    1 -13 5
    -1 13 -5
    1 -13 5
    -1 13 -6
    1 -13 6
    -1 13 -6
    -1 13 -6
    1 -13 6
    -1 13 -6
    1 -13 6
    -1 13 -6
    1 -13 6
    1 -13 6
    1 -13 6
    1 -13 6
    -1 13 -6
    -1 13 -7
    1 -13 7
    -1 13 -7
    -1 13 -7
    1 -13 7
    1 -13 7
    -1 13 -7
    1 -13 7
    -1 13 -7
    1 -13 7
    1 -13 7
    1 -13 7
    -1 13 -7
    -1 13 -8
    1 -13 8
    -1 13 -8
    -1 13 -8
    -1 13 -8
    1 -13 8
    -1 13 -8
    1 -13 8
    1 -13 8
    1 -13 8
    -1 13 -8
    1 -13 9
    -1 13 -9
    -1 13 -9
    1 -13 9
    -1 13 -9
    1 -13 9
    -1 13 -9
    -1 13 -9
    1 -13 9
    1 -13 9
    1 -13 9
    1 -13 9
    -1 13 -9
    1 -13 10
    -1 13 -10
    1 -13 10
    -1 13 -10
    -1 13 -10
    1 -13 10
    1 -13 10
    -1 13 -10
    -1 13 -10
    -1 13 -10
    -1 13 -10
    1 -13 10
    1 -13 10
    1 -13 10
    -1 13 -10
    1 -13 10
    1 -13 11
    1 -13 11
    1 -13 11
    -1 13 -11
    -1 13 -11
    -1 13 -11
    1 -13 11
    1 -13 11
    -1 13 -11
    -1 13 -11
    1 -13 11
    -1 13 -11
    1 -13 11
    1 -13 11
    1 -13 11
    1 -13 11
    1 -13 12
    -1 13 -12
    1 -13 12
    1 -13 12
    -1 13 -12
    1 -13 12
    1 -13 12
    -1 13 -12
    -1 13 -12
    1 -13 12
    -1 13 -12
    -1 13 -12
    1 -13 12
    1 -13 12
    1 -13 12
    1 -13 12
    -1 13 -13
    1 -13 13
    -1 13 -13
    1 -13 13
    1 -13 13
    -1 13 -13
    -1 13 -13
    1 -13 13
    1 -13 13
    1 -13 13
    -1 13 -13
    -1 13 -13
    1 -13 13
    1 -13 13
    -1 13 -13
    1 -13 13
    1 -13 13
    1 -13 14
    -1 13 -14
    1 -13 14
    -1 13 -14
    1 -13 14
    -1 13 -14
    1 -13 14
    1 -13 14
    -1 13 -14
    -1 13 -14
    -1 13 -14
    1 -13 14
    -1 13 -14
    -1 13 -14
    -1 13 -14
    1 -13 14
    1 -13 14
    1 -13 15
    -1 13 -15
    1 -13 15
    -1 13 -15
    1 -13 15
    -1 13 -15
    -1 13 -15
    1 -13 15
    1 -13 15
    1 -13 15
    -1 13 -15
    -1 13 -15
    -1 13 -15
    -1 13 -15
    1 -13 15
    1 -13 15
    1 -13 16
    -1 13 -16
    1 -13 16
    -1 13 -16
    1 -13 16
    1 -13 16
    1 -13 16
    1 -13 16
    -1 13 -16
    -1 13 -16
    -1 13 -16
    -1 13 -16
    1 -13 17
    1 -13 17
    1 -13 17
    -1 13 -17
    1 -13 17
    1 -13 17
    -1 13 -17
    -1 13 -17
    -1 13 -17
    1 -13 18
    1 -13 18
    -1 13 -18
    1 -13 18
    1 -13 18
    -1 13 -18
    -1 13 -18
    1 -13 18
    -1 13 -18
    1 -13 18
    1 -13 19
    -1 13 -19
    1 -13 19
    -1 13 -19
    -1 13 -19
    -1 13 -19
    1 -13 19
    1 -13 19
    -1 13 -19
    1 -13 20
    1 -13 20
    -1 13 -20
    1 -13 20
    -1 13 -20
    -1 13 -20
    -1 13 -20
    -1 13 -20
    1 -13 20
    1 -13 20
    1 -13 21
    1 -13 21
    -1 13 -21
    1 -13 21
    -1 13 -21
    -1 13 -21
    -1 13 -21
    1 -13 21
    -1 13 -21
    1 -13 21
    1 -13 22
    1 -13 22
    1 -13 22
    -1 13 -22
    -1 13 -22
    -1 13 -22
    1 -13 22
    -1 13 -22
    1 -13 22
    1 -13 22
    1 -13 23
    1 -13 23
    -1 13 -23
    1 -13 23
    -1 13 -23
    -1 13 -23
    1 -13 23
    -1 13 -23
    1 -13 23
    1 -13 23
    1 -13 24
    1 -13 24
    -1 13 -24
    1 -13 24
    1 -13 24
    -1 13 -24
    -1 13 -24
    1 -13 24
    -1 13 -24
    1 -13 24
    1 -13 24
    1 -13 25
    1 -13 25
    -1 13 -25
    -1 13 -25
    1 -13 25
    -1 13 -25
    -1 13 -25
    -1 13 -25
    1 -13 25
    1 -13 25
    1 -12 -18
    1 -12 -18
    -1 12 18
    1 -12 -17
    1 -12 -17
    -1 12 17
    1 -12 -17
    1 -12 -16
    1 -12 -16
    1 -12 -16
    -1 12 16
    -1 12 15
    -1 12 15
    1 -12 -15
    1 -12 -15
    1 -12 -15
    -1 12 14
    -1 12 14
    1 -12 -14
    -1 12 14
    -1 12 14
    1 -12 -14
    1 -12 -14
    1 -12 -14
    -1 12 13
    1 -12 -13
    -1 12 13
    -1 12 13
    -1 12 13
    1 -12 -13
    1 -12 -13
    1 -12 -13
    -1 12 12
    1 -12 -12
    -1 12 12
    -1 12 12
    1 -12 -12
    1 -12 -12
    1 -12 -12
    1 -12 -12
    -1 12 11
    -1 12 11
    1 -12 -11
    -1 12 11
    1 -12 -11
    1 -12 -11
    -1 12 11
    1 -12 -11
    1 -12 -11
    1 -12 -11
    1 -12 -11
    -1 12 10
    1 -12 -10
    -1 12 10
    -1 12 10
    1 -12 -10
    -1 12 10
    1 -12 -10
    1 -12 -10
    1 -12 -10
    1 -12 -10
    -1 12 9
    -1 12 9
    1 -12 -9
    1 -12 -9
    1 -12 -9
    -1 12 9
    -1 12 9
    -1 12 9
    -1 12 9
    -1 12 9
    1 -12 -9
    1 -12 -9
    1 -12 -9
    1 -12 -9
    1 -12 -9
    -1 12 8
    1 -12 -8
    -1 12 8
    -1 12 8
    1 -12 -8
    -1 12 8
    -1 12 8
    -1 12 8
    -1 12 8
    1 -12 -8
    -1 12 8
    1 -12 -8
    1 -12 -8
    1 -12 -8
    1 -12 -8
    1 -12 -7
    -1 12 7
    -1 12 7
    -1 12 7
    1 -12 -7
    -1 12 7
    -1 12 7
    -1 12 7
    1 -12 -7
    1 -12 -7
    -1 12 7
    1 -12 -7
    1 -12 -7
    1 -12 -7
    1 -12 -6
    -1 12 6
    -1 12 6
    1 -12 -6
    -1 12 6
    -1 12 6
    -1 12 6
    -1 12 6
    1 -12 -6
    1 -12 -6
    -1 12 6
    1 -12 -6
    1 -12 -6
    1 -12 -6
    1 -12 -6
    1 -12 -6
    -1 12 5
    1 -12 -5
    1 -12 -5
    -1 12 5
    -1 12 5
    -1 12 5
    1 -12 -5
    -1 12 5
    1 -12 -5
    1 -12 -5
    -1 12 5
    1 -12 -5
    1 -12 -5
    1 -12 -5
    1 -12 -5
    -1 12 4
    1 -12 -4
    1 -12 -4
    -1 12 4
    -1 12 4
    -1 12 4
    1 -12 -4
    1 -12 -4
    -1 12 4
    1 -12 -4
    1 -12 -4
    1 -12 -4
    1 -12 -4
    1 -12 -4
    1 -12 -3
    -1 12 3
    1 -12 -3
    -1 12 3
    -1 12 3
    -1 12 3
    1 -12 -3
    1 -12 -3
    -1 12 3
    1 -12 -3
    1 -12 -3
    -1 12 3
    1 -12 -3
    1 -12 -3
    -1 12 3
    1 -12 -3
    -1 12 2
    -1 12 2
    -1 12 2
    -1 12 2
    1 -12 -2
    1 -12 -2
    -1 12 2
    1 -12 -2
    1 -12 -2
    -1 12 2
    1 -12 -2
    -1 12 2
    -1 12 1
    -1 12 1
    -1 12 1
    1 -12 -1
    1 -12 -1
    -1 12 1
    1 -12 -1
    -1 12 1
    1 -12 -1
    -1 12 1
    1 -12 -1
    -1 12 0
    1 -12 0
    -1 12 0
    1 -12 0
    -1 12 0
    -1 12 0
    1 -12 0
    1 -12 0
    -1 12 0
    -1 12 0
    1 -12 0
    -1 12 -1
    -1 12 -1
    1 -12 1
    1 -12 1
    -1 12 -1
    -1 12 -1
    -1 12 -1
    1 -12 1
    1 -12 1
    1 -12 1
    -1 12 -1
    1 -12 1
    -1 12 -1
    1 -12 1
    1 -12 1
    1 -12 1
    -1 12 -2
    -1 12 -2
    -1 12 -2
    1 -12 2
    -1 12 -2
    -1 12 -2
    -1 12 -2
    1 -12 2
    1 -12 2
    1 -12 2
    -1 12 -2
    1 -12 2
    1 -12 2
    -1 12 -2
    1 -12 2
    1 -12 2
    -1 12 -3
    -1 12 -3
    -1 12 -3
    1 -12 3
    -1 12 -3
    1 -12 3
    1 -12 3
    -1 12 -3
    1 -12 3
    1 -12 3
    1 -12 3
    -1 12 -3
    1 -12 3
    1 -12 3
    -1 12 -4
    -1 12 -4
    -1 12 -4
    1 -12 4
    1 -12 4
    1 -12 4
    -1 12 -4
    -1 12 -4
    1 -12 4
    1 -12 4
    1 -12 4
    1 -12 4
    1 -12 4
    -1 12 -4
    1 -12 5
    -1 12 -5
    -1 12 -5
    1 -12 5
    -1 12 -5
    -1 12 -5
    -1 12 -5
    1 -12 5
    1 -12 5
    1 -12 5
    -1 12 -5
    1 -12 5
    -1 12 -5
    1 -12 5
    1 -12 5
    1 -12 5
    -1 12 -6
    1 -12 6
    -1 12 -6
    -1 12 -6
    1 -12 6
    1 -12 6
    -1 12 -6
    1 -12 6
    -1 12 -6
    1 -12 6
    1 -12 6
    1 -12 6
    -1 12 -6
    -1 12 -7
    1 -12 7
    -1 12 -7
    -1 12 -7
    -1 12 -7
    1 -12 7
    1 -12 7
    1 -12 7
    -1 12 -7
    1 -12 7
    1 -12 7
    1 -12 7
    -1 12 -7
    -1 12 -8
    1 -12 8
    -1 12 -8
    -1 12 -8
    1 -12 8
    1 -12 8
    -1 12 -8
    -1 12 -8
    1 -12 8
    1 -12 8
    -1 12 -8
    -1 12 -8
    1 -12 8
    -1 12 -8
    1 -12 8
    1 -12 9
    -1 12 -9
    -1 12 -9
    -1 12 -9
    1 -12 9
    1 -12 9
    -1 12 -9
    1 -12 9
    -1 12 -9
    -1 12 -9
    1 -12 9
    -1 12 -9
    1 -12 9
    1 -12 9
    1 -12 9
    -1 12 -9
    -1 12 -10
    1 -12 10
    -1 12 -10
    -1 12 -10
    1 -12 10
    1 -12 10
    1 -12 10
    -1 12 -10
    -1 12 -10
    -1 12 -10
    -1 12 -10
    1 -12 10
    1 -12 10
    -1 12 -10
    1 -12 10
    1 -12 10
    1 -12 11
    1 -12 11
    -1 12 -11
    1 -12 11
    -1 12 -11
    1 -12 11
    1 -12 11
    -1 12 -11
    -1 12 -11
    1 -12 11
    -1 12 -11
    1 -12 11
    -1 12 -11
    1 -12 11
    1 -12 11
    1 -12 11
    1 -12 12
    1 -12 12
    1 -12 12
    -1 12 -12
    -1 12 -12
    1 -12 12
    1 -12 12
    -1 12 -12
    -1 12 -12
    -1 12 -12
    1 -12 12
    1 -12 12
    -1 12 -12
    1 -12 12
    1 -12 12
    1 -12 12
    1 -12 13
    -1 12 -13
    1 -12 13
    -1 12 -13
    1 -12 13
    -1 12 -13
    -1 12 -13
    1 -12 13
    1 -12 13
    1 -12 13
    -1 12 -13
    -1 12 -13
    1 -12 13
    1 -12 13
    -1 12 -13
    -1 12 -13
    1 -12 13
    -1 12 -13
    1 -12 13
    1 -12 14
    -1 12 -14
    1 -12 14
    -1 12 -14
    1 -12 14
    -1 12 -14
    1 -12 14
    1 -12 14
    -1 12 -14
    1 -12 14
    -1 12 -14
    -1 12 -14
    -1 12 -14
    -1 12 -14
    -1 12 -14
    -1 12 -15
    1 -12 15
    1 -12 15
    1 -12 15
    1 -12 15
    -1 12 -15
    -1 12 -15
    1 -12 15
    -1 12 -15
    -1 12 -15
    1 -12 15
    -1 12 -15
    -1 12 -15
    -1 12 -15
    -1 12 -15
    1 -12 16
    1 -12 16
    -1 12 -16
    1 -12 16
    1 -12 16
    1 -12 16
    1 -12 16
    -1 12 -16
    -1 12 -16
    -1 12 -16
    -1 12 -16
    1 -12 17
    1 -12 17
    1 -12 17
    -1 12 -17
    1 -12 17
    1 -12 17
    -1 12 -17
    -1 12 -17
    1 -12 17
    1 -12 17
    -1 12 -17
    1 -12 18
    1 -12 18
    -1 12 -18
    1 -12 18
    -1 12 -18
    -1 12 -18
    -1 12 -18
    1 -12 18
    -1 12 -18
    1 -12 18
    1 -12 18
    1 -12 19
    -1 12 -19
    -1 12 -19
    1 -12 19
    -1 12 -19
    -1 12 -19
    1 -12 19
    1 -12 19
    -1 12 -19
    1 -12 20
    1 -12 20
    -1 12 -20
    1 -12 20
    -1 12 -20
    -1 12 -20
    -1 12 -20
    1 -12 20
    -1 12 -20
    1 -12 20
    1 -12 21
    1 -12 21
    1 -12 21
    -1 12 -21
    1 -12 21
    -1 12 -21
    -1 12 -21
    -1 12 -21
    1 -12 21
    1 -12 21
    -1 12 -21
    1 -12 22
    1 -12 22
    -1 12 -22
    1 -12 22
    -1 12 -22
    1 -12 22
    -1 12 -22
    -1 12 -22
    1 -12 22
    1 -12 22
    1 -12 23
    1 -12 23
    1 -12 23
    -1 12 -23
    -1 12 -23
    1 -12 23
    -1 12 -23
    -1 12 -23
    1 -12 23
    1 -12 23
    1 -12 24
    1 -12 24
    1 -12 24
    1 -12 24
    -1 12 -24
    -1 12 -24
    1 -12 24
    -1 12 -24
    -1 12 -24
    1 -12 24
    1 -12 24
    1 -12 25
    -1 12 -25
    1 -12 25
    -1 12 -25
    -1 12 -25
    -1 12 -25
    1 -12 25
    1 -12 25
    1 -12 25
    -1 12 -25
    1 -12 26
    1 -12 26
    -1 12 -26
    -1 12 -26
    1 -12 26
    1 -11 -19
    1 -11 -19
    -1 11 19
    1 -11 -18
    1 -11 -18
    -1 11 18
    1 -11 -18
    1 -11 -17
    1 -11 -17
    -1 11 17
    1 -11 -17
    1 -11 -16
    1 -11 -16
    -1 11 16
    1 -11 -16
    1 -11 -15
    -1 11 15
    -1 11 15
    1 -11 -15
    1 -11 -15
    -1 11 15
    1 -11 -15
    1 -11 -15
    1 -11 -15
    1 -11 -15
    -1 11 14
    -1 11 14
    1 -11 -14
    1 -11 -14
    -1 11 14
    1 -11 -14
    -1 11 14
    1 -11 -14
    1 -11 -14
    1 -11 -14
    1 -11 -14
    -1 11 13
    -1 11 13
    1 -11 -13
    -1 11 13
    -1 11 13
    1 -11 -13
    1 -11 -13
    1 -11 -13
    1 -11 -13
    -1 11 12
    -1 11 12
    -1 11 12
    -1 11 12
    1 -11 -12
    -1 11 12
    -1 11 12
    -1 11 12
    -1 11 12
    1 -11 -12
    1 -11 -12
    1 -11 -12
    1 -11 -12
    -1 11 11
    -1 11 11
    -1 11 11
    -1 11 11
    1 -11 -11
    -1 11 11
    -1 11 11
    -1 11 11
    -1 11 11
    1 -11 -11
    1 -11 -11
    1 -11 -11
    1 -11 -11
    -1 11 10
    -1 11 10
    -1 11 10
    1 -11 -10
    -1 11 10
    -1 11 10
    1 -11 -10
    -1 11 10
    1 -11 -10
    1 -11 -10
    1 -11 -10
    1 -11 -10
    -1 11 9
    -1 11 9
    1 -11 -9
    1 -11 -9
    -1 11 9
    1 -11 -9
    -1 11 9
    -1 11 9
    -1 11 9
    -1 11 9
    1 -11 -9
    1 -11 -9
    1 -11 -9
    1 -11 -9
    1 -11 -9
    -1 11 8
    1 -11 -8
    -1 11 8
    1 -11 -8
    -1 11 8
    1 -11 -8
    -1 11 8
    -1 11 8
    -1 11 8
    -1 11 8
    1 -11 -8
    1 -11 -8
    -1 11 8
    1 -11 -8
    1 -11 -8
    1 -11 -8
    1 -11 -7
    -1 11 7
    -1 11 7
    -1 11 7
    1 -11 -7
    -1 11 7
    -1 11 7
    -1 11 7
    1 -11 -7
    -1 11 7
    1 -11 -7
    1 -11 -7
    1 -11 -7
    1 -11 -7
    1 -11 -7
    1 -11 -7
    1 -11 -6
    -1 11 6
    1 -11 -6
    -1 11 6
    -1 11 6
    -1 11 6
    -1 11 6
    1 -11 -6
    -1 11 6
    1 -11 -6
    -1 11 6
    1 -11 -6
    1 -11 -6
    1 -11 -6
    1 -11 -6
    1 -11 -6
    1 -11 -5
    -1 11 5
    1 -11 -5
    -1 11 5
    -1 11 5
    -1 11 5
    1 -11 -5
    1 -11 -5
    1 -11 -5
    -1 11 5
    1 -11 -5
    1 -11 -5
    1 -11 -5
    1 -11 -5
    -1 11 4
    1 -11 -4
    1 -11 -4
    -1 11 4
    -1 11 4
    1 -11 -4
    -1 11 4
    1 -11 -4
    1 -11 -4
    -1 11 4
    1 -11 -4
    -1 11 4
    1 -11 -4
    1 -11 -4
    -1 11 4
    1 -11 -4
    -1 11 3
    -1 11 3
    -1 11 3
    1 -11 -3
    -1 11 3
    -1 11 3
    1 -11 -3
    1 -11 -3
    1 -11 -3
    1 -11 -3
    -1 11 3
    -1 11 3
    1 -11 -3
    1 -11 -3
    -1 11 2
    -1 11 2
    -1 11 2
    1 -11 -2
    -1 11 2
    -1 11 2
    1 -11 -2
    1 -11 -2
    -1 11 2
    1 -11 -2
    1 -11 -2
    1 -11 -2
    -1 11 2
    1 -11 -2
    -1 11 1
    -1 11 1
    -1 11 1
    1 -11 -1
    1 -11 -1
    -1 11 1
    1 -11 -1
    -1 11 1
    1 -11 -1
    1 -11 -1
    -1 11 1
    -1 11 0
    -1 11 0
    1 -11 0
    -1 11 0
    -1 11 0
    1 -11 0
    1 -11 0
    -1 11 0
    1 -11 0
    1 -11 0
    1 -11 0
    1 -11 0
    -1 11 0
    -1 11 -1
    -1 11 -1
    1 -11 1
    -1 11 -1
    1 -11 1
    -1 11 -1
    1 -11 1
    1 -11 1
    -1 11 -1
    1 -11 1
    1 -11 1
    1 -11 1
    1 -11 1
    1 -11 1
    -1 11 -1
    -1 11 -2
    -1 11 -2
    1 -11 2
    -1 11 -2
    1 -11 2
    1 -11 2
    -1 11 -2
    1 -11 2
    1 -11 2
    -1 11 -2
    1 -11 2
    1 -11 2
    1 -11 2
    -1 11 -2
    1 -11 2
    -1 11 -3
    -1 11 -3
    1 -11 3
    -1 11 -3
    1 -11 3
    1 -11 3
    1 -11 3
    -1 11 -3
    -1 11 -3
    1 -11 3
    1 -11 3
    1 -11 3
    -1 11 -3
    1 -11 3
    -1 11 -4
    1 -11 4
    -1 11 -4
    -1 11 -4
    1 -11 4
    1 -11 4
    1 -11 4
    -1 11 -4
    1 -11 4
    -1 11 -4
    1 -11 4
    1 -11 4
    1 -11 4
    1 -11 4
    -1 11 -4
    1 -11 5
    -1 11 -5
    1 -11 5
    -1 11 -5
    1 -11 5
    -1 11 -5
    1 -11 5
    1 -11 5
    1 -11 5
    -1 11 -5
    1 -11 5
    1 -11 5
    -1 11 -5
    -1 11 -5
    1 -11 5
    1 -11 5
    1 -11 6
    -1 11 -6
    1 -11 6
    -1 11 -6
    -1 11 -6
    -1 11 -6
    1 -11 6
    1 -11 6
    -1 11 -6
    -1 11 -6
    1 -11 6
    1 -11 6
    1 -11 6
    1 -11 6
    -1 11 -6
    1 -11 7
    1 -11 7
    -1 11 -7
    -1 11 -7
    -1 11 -7
    1 -11 7
    -1 11 -7
    -1 11 -7
    1 -11 7
    -1 11 -7
    1 -11 7
    -1 11 -7
    1 -11 7
    1 -11 7
    -1 11 -7
    1 -11 7
    1 -11 8
    -1 11 -8
    1 -11 8
    -1 11 -8
    1 -11 8
    1 -11 8
    -1 11 -8
    1 -11 8
    -1 11 -8
    -1 11 -8
    1 -11 8
    1 -11 8
    -1 11 -8
    1 -11 8
    1 -11 8
    -1 11 -8
    -1 11 -8
    1 -11 8
    1 -11 8
    -1 11 -9
    1 -11 9
    1 -11 9
    -1 11 -9
    -1 11 -9
    -1 11 -9
    1 -11 9
    1 -11 9
    -1 11 -9
    1 -11 9
    -1 11 -9
    1 -11 9
    -1 11 -9
    -1 11 -9
    1 -11 9
    1 -11 9
    1 -11 9
    -1 11 -9
    1 -11 10
    1 -11 10
    -1 11 -10
    1 -11 10
    1 -11 10
    -1 11 -10
    1 -11 10
    -1 11 -10
    -1 11 -10
    -1 11 -10
    1 -11 10
    1 -11 10
    1 -11 10
    1 -11 10
    1 -11 11
    1 -11 11
    1 -11 11
    -1 11 -11
    -1 11 -11
    1 -11 11
    1 -11 11
    1 -11 11
    -1 11 -11
    -1 11 -11
    -1 11 -11
    1 -11 11
    1 -11 11
    1 -11 11
    1 -11 11
    1 -11 12
    1 -11 12
    1 -11 12
    -1 11 -12
    1 -11 12
    1 -11 12
    -1 11 -12
    -1 11 -12
    -1 11 -12
    1 -11 12
    -1 11 -12
    1 -11 12
    1 -11 12
    -1 11 -12
    1 -11 12
    1 -11 12
    -1 11 -12
    1 -11 13
    1 -11 13
    -1 11 -13
    1 -11 13
    -1 11 -13
    1 -11 13
    -1 11 -13
    1 -11 13
    -1 11 -13
    -1 11 -13
    1 -11 13
    1 -11 13
    -1 11 -13
    1 -11 13
    -1 11 -13
    -1 11 -13
    1 -11 14
    -1 11 -14
    -1 11 -14
    1 -11 14
    1 -11 14
    -1 11 -14
    -1 11 -14
    1 -11 14
    1 -11 14
    -1 11 -14
    1 -11 14
    -1 11 -14
    -1 11 -14
    -1 11 -14
    -1 11 -14
    -1 11 -15
    1 -11 15
    -1 11 -15
    -1 11 -15
    -1 11 -15
    -1 11 -15
    1 -11 15
    1 -11 15
    -1 11 -15
    -1 11 -15
    -1 11 -15
    1 -11 15
    1 -11 15
    -1 11 -16
    1 -11 16
    1 -11 16
    -1 11 -16
    1 -11 16
    1 -11 16
    1 -11 16
    -1 11 -16
    -1 11 -16
    1 -11 16
    1 -11 16
    -1 11 -16
    1 -11 17
    -1 11 -17
    1 -11 17
    -1 11 -17
    -1 11 -17
    -1 11 -17
    1 -11 17
    1 -11 17
    -1 11 -17
    1 -11 17
    1 -11 18
    1 -11 18
    -1 11 -18
    1 -11 18
    -1 11 -18
    -1 11 -18
    -1 11 -18
    -1 11 -18
    1 -11 18
    1 -11 18
    1 -11 19
    -1 11 -19
    -1 11 -19
    1 -11 19
    -1 11 -19
    -1 11 -19
    -1 11 -19
    1 -11 19
    1 -11 19
    1 -11 20
    -1 11 -20
    -1 11 -20
    1 -11 20
    -1 11 -20
    -1 11 -20
    -1 11 -20
    1 -11 20
    1 -11 20
    1 -11 21
    1 -11 21
    -1 11 -21
    -1 11 -21
    -1 11 -21
    1 -11 21
    -1 11 -21
    -1 11 -21
    1 -11 21
    -1 11 -21
    1 -11 21
    1 -11 22
    1 -11 22
    -1 11 -22
    -1 11 -22
    1 -11 22
    -1 11 -22
    -1 11 -22
    1 -11 22
    1 -11 22
    1 -11 23
    -1 11 -23
    1 -11 23
    1 -11 23
    -1 11 -23
    -1 11 -23
    1 -11 23
    -1 11 -23
    1 -11 23
    1 -11 23
    -1 11 -24
    1 -11 24
    1 -11 24
    -1 11 -24
    -1 11 -24
    1 -11 24
    1 -11 24
    -1 11 -24
    1 -11 25
    -1 11 -25
    1 -11 25
    -1 11 -25
    1 -11 25
    1 -11 25
    -1 11 -25
    -1 11 -25
    1 -11 25
    1 -11 26
    1 -11 26
    -1 11 -26
    1 -11 26
    -1 11 -26
    1 -11 26
    -1 11 -26
    1 -11 26
    -1 10 20
    1 -10 -20
    1 -10 -20
    1 -10 -20
    -1 10 19
    1 -10 -19
    1 -10 -19
    1 -10 -19
    -1 10 18
    1 -10 -18
    1 -10 -18
    1 -10 -18
    1 -10 -18
    -1 10 17
    1 -10 -17
    1 -10 -17
    1 -10 -17
    1 -10 -17
    1 -10 -16
    1 -10 -16
    -1 10 16
    1 -10 -16
    1 -10 -16
    -1 10 16
    -1 10 15
    -1 10 15
    -1 10 15
    -1 10 15
    1 -10 -15
    -1 10 15
    -1 10 15
    1 -10 -15
    1 -10 -15
    1 -10 -15
    1 -10 -15
    1 -10 -15
    1 -10 -15
    -1 10 14
    -1 10 14
    -1 10 14
    -1 10 14
    -1 10 14
    1 -10 -14
    1 -10 -14
    1 -10 -14
    -1 10 14
    1 -10 -14
    1 -10 -14
    1 -10 -14
    1 -10 -14
    -1 10 13
    -1 10 13
    -1 10 13
    1 -10 -13
    -1 10 13
    -1 10 13
    -1 10 13
    1 -10 -13
    1 -10 -13
    1 -10 -13
    1 -10 -13
    1 -10 -13
    1 -10 -13
    -1 10 12
    -1 10 12
    -1 10 12
    1 -10 -12
    -1 10 12
    -1 10 12
    -1 10 12
    -1 10 12
    -1 10 12
    1 -10 -12
    1 -10 -12
    1 -10 -12
    1 -10 -12
    -1 10 11
    -1 10 11
    -1 10 11
    -1 10 11
    1 -10 -11
    -1 10 11
    -1 10 11
    -1 10 11
    1 -10 -11
    1 -10 -11
    1 -10 -11
    1 -10 -11
    -1 10 10
    -1 10 10
    -1 10 10
    -1 10 10
    1 -10 -10
    -1 10 10
    -1 10 10
    -1 10 10
    -1 10 10
    1 -10 -10
    1 -10 -10
    1 -10 -10
    -1 10 9
    1 -10 -9
    -1 10 9
    -1 10 9
    -1 10 9
    1 -10 -9
    -1 10 9
    1 -10 -9
    -1 10 9
    -1 10 9
    -1 10 9
    1 -10 -9
    1 -10 -9
    1 -10 -9
    -1 10 8
    1 -10 -8
    -1 10 8
    -1 10 8
    1 -10 -8
    -1 10 8
    -1 10 8
    1 -10 -8
    -1 10 8
    -1 10 8
    1 -10 -8
    -1 10 8
    1 -10 -8
    -1 10 8
    1 -10 -8
    1 -10 -8
    1 -10 -8
    1 -10 -8
    1 -10 -7
    -1 10 7
    -1 10 7
    1 -10 -7
    -1 10 7
    1 -10 -7
    -1 10 7
    -1 10 7
    1 -10 -7
    -1 10 7
    1 -10 -7
    -1 10 7
    1 -10 -7
    1 -10 -7
    1 -10 -7
    1 -10 -7
    1 -10 -7
    -1 10 6
    1 -10 -6
    1 -10 -6
    -1 10 6
    -1 10 6
    1 -10 -6
    -1 10 6
    1 -10 -6
    1 -10 -6
    -1 10 6
    1 -10 -6
    1 -10 -6
    -1 10 6
    1 -10 -6
    1 -10 -6
    1 -10 -5
    -1 10 5
    1 -10 -5
    -1 10 5
    -1 10 5
    -1 10 5
    1 -10 -5
    -1 10 5
    -1 10 5
    1 -10 -5
    1 -10 -5
    1 -10 -5
    1 -10 -5
    1 -10 -5
    1 -10 -5
    -1 10 4
    -1 10 4
    -1 10 4
    -1 10 4
    -1 10 4
    1 -10 -4
    -1 10 4
    1 -10 -4
    -1 10 4
    1 -10 -4
    1 -10 -4
    -1 10 4
    1 -10 -4
    1 -10 -4
    1 -10 -4
    -1 10 4
    -1 10 3
    -1 10 3
    -1 10 3
    -1 10 3
    1 -10 -3
    1 -10 -3
    1 -10 -3
    -1 10 3
    -1 10 3
    1 -10 -3
    1 -10 -3
    1 -10 -3
    -1 10 3
    1 -10 -3
    -1 10 2
    -1 10 2
    -1 10 2
    1 -10 -2
    1 -10 -2
    -1 10 2
    1 -10 -2
    1 -10 -2
    -1 10 2
    1 -10 -2
    1 -10 -2
    -1 10 2
    -1 10 2
    1 -10 -2
    -1 10 1
    -1 10 1
    -1 10 1
    1 -10 -1
    1 -10 -1
    -1 10 1
    1 -10 -1
    -1 10 1
    1 -10 -1
    -1 10 1
    -1 10 1
    1 -10 -1
    -1 10 0
    -1 10 0
    1 -10 0
    1 -10 0
    -1 10 0
    1 -10 0
    -1 10 0
    -1 10 0
    1 -10 0
    1 -10 0
    1 -10 0
    1 -10 0
    -1 10 0
    -1 10 -1
    1 -10 1
    1 -10 1
    -1 10 -1
    1 -10 1
    1 -10 1
    1 -10 1
    1 -10 1
    -1 10 -1
    1 -10 1
    1 -10 1
    -1 10 -1
    1 -10 1
    -1 10 -2
    -1 10 -2
    1 -10 2
    -1 10 -2
    1 -10 2
    -1 10 -2
    1 -10 2
    1 -10 2
    -1 10 -2
    1 -10 2
    1 -10 2
    1 -10 2
    -1 10 -2
    1 -10 2
    1 -10 3
    -1 10 -3
    1 -10 3
    -1 10 -3
    1 -10 3
    -1 10 -3
    1 -10 3
    -1 10 -3
    1 -10 3
    -1 10 -3
    1 -10 3
    1 -10 3
    1 -10 3
    1 -10 3
    1 -10 3
    -1 10 -3
    1 -10 4
    1 -10 4
    -1 10 -4
    -1 10 -4
    1 -10 4
    -1 10 -4
    1 -10 4
    -1 10 -4
    1 -10 4
    1 -10 4
    1 -10 4
    -1 10 -4
    1 -10 4
    1 -10 4
    1 -10 4
    -1 10 -4
    1 -10 5
    -1 10 -5
    1 -10 5
    -1 10 -5
    -1 10 -5
    -1 10 -5
    1 -10 5
    1 -10 5
    1 -10 5
    -1 10 -5
    1 -10 5
    1 -10 5
    -1 10 -5
    1 -10 5
    1 -10 6
    -1 10 -6
    1 -10 6
    -1 10 -6
    -1 10 -6
    -1 10 -6
    1 -10 6
    1 -10 6
    -1 10 -6
    1 -10 6
    1 -10 6
    1 -10 6
    -1 10 -6
    -1 10 -6
    1 -10 6
    1 -10 6
    -1 10 -6
    1 -10 7
    -1 10 -7
    1 -10 7
    -1 10 -7
    -1 10 -7
    -1 10 -7
    1 -10 7
    1 -10 7
    1 -10 7
    -1 10 -7
    -1 10 -7
    1 -10 7
    1 -10 7
    1 -10 7
    -1 10 -7
    1 -10 7
    -1 10 -7
    -1 10 -7
    1 -10 7
    1 -10 7
    1 -10 8
    1 -10 8
    -1 10 -8
    1 -10 8
    -1 10 -8
    1 -10 8
    1 -10 8
    1 -10 8
    -1 10 -8
    1 -10 8
    -1 10 -8
    -1 10 -8
    -1 10 -8
    1 -10 8
    1 -10 8
    1 -10 8
    -1 10 -8
    1 -10 8
    1 -10 9
    1 -10 9
    -1 10 -9
    1 -10 9
    -1 10 -9
    1 -10 9
    1 -10 9
    1 -10 9
    1 -10 9
    -1 10 -9
    -1 10 -9
    1 -10 9
    1 -10 9
    -1 10 -9
    1 -10 9
    1 -10 9
    1 -10 10
    1 -10 10
    -1 10 -10
    1 -10 10
    1 -10 10
    -1 10 -10
    1 -10 10
    -1 10 -10
    -1 10 -10
    1 -10 10
    1 -10 10
    -1 10 -10
    1 -10 10
    1 -10 10
    1 -10 11
    1 -10 11
    1 -10 11
    -1 10 -11
    -1 10 -11
    1 -10 11
    1 -10 11
    1 -10 11
    -1 10 -11
    -1 10 -11
    -1 10 -11
    1 -10 11
    1 -10 11
    1 -10 11
    1 -10 11
    1 -10 12
    -1 10 -12
    -1 10 -12
    1 -10 12
    -1 10 -12
    1 -10 12
    1 -10 12
    -1 10 -12
    -1 10 -12
    -1 10 -12
    -1 10 -12
    1 -10 12
    1 -10 12
    1 -10 12
    -1 10 -13
    1 -10 13
    -1 10 -13
    -1 10 -13
    1 -10 13
    1 -10 13
    -1 10 -13
    -1 10 -13
    1 -10 13
    -1 10 -13
    1 -10 13
    1 -10 13
    -1 10 -13
    -1 10 -13
    1 -10 13
    1 -10 14
    -1 10 -14
    -1 10 -14
    -1 10 -14
    -1 10 -14
    1 -10 14
    -1 10 -14
    -1 10 -14
    1 -10 14
    -1 10 -14
    -1 10 -14
    1 -10 14
    1 -10 14
    1 -10 15
    -1 10 -15
    1 -10 15
    1 -10 15
    1 -10 15
    1 -10 15
    -1 10 -15
    1 -10 15
    -1 10 -15
    -1 10 -15
    -1 10 -15
    -1 10 -15
    1 -10 15
    1 -10 16
    1 -10 16
    -1 10 -16
    1 -10 16
    -1 10 -16
    1 -10 16
    1 -10 16
    -1 10 -16
    -1 10 -16
    -1 10 -16
    -1 10 -16
    1 -10 16
    -1 10 -17
    1 -10 17
    1 -10 17
    -1 10 -17
    -1 10 -17
    -1 10 -17
    1 -10 17
    1 -10 17
    1 -10 17
    -1 10 -17
    -1 10 -18
    1 -10 18
    1 -10 18
    -1 10 -18
    1 -10 18
    -1 10 -18
    -1 10 -18
    -1 10 -18
    1 -10 18
    1 -10 18
    1 -10 19
    -1 10 -19
    -1 10 -19
    1 -10 19
    -1 10 -19
    -1 10 -19
    -1 10 -19
    1 -10 19
    1 -10 19
    1 -10 20
    1 -10 20
    -1 10 -20
    1 -10 20
    -1 10 -20
    -1 10 -20
    -1 10 -20
    1 -10 20
    -1 10 -20
    1 -10 20
    1 -10 21
    -1 10 -21
    1 -10 21
    -1 10 -21
    1 -10 21
    -1 10 -21
    -1 10 -21
    -1 10 -21
    -1 10 -21
    1 -10 21
    1 -10 21
    1 -10 22
    -1 10 -22
    1 -10 22
    -1 10 -22
    1 -10 22
    -1 10 -22
    -1 10 -22
    1 -10 22
    1 -10 22
    1 -10 23
    -1 10 -23
    1 -10 23
    1 -10 23
    -1 10 -23
    1 -10 23
    -1 10 -23
    -1 10 -23
    1 -10 23
    1 -10 23
    1 -10 24
    1 -10 24
    -1 10 -24
    -1 10 -24
    -1 10 -24
    1 -10 24
    -1 10 -24
    -1 10 -24
    1 -10 24
    1 -10 25
    1 -10 25
    -1 10 -25
    -1 10 -25
    1 -10 25
    1 -10 25
    -1 10 -25
    1 -10 26
    1 -10 26
    -1 10 -26
    -1 10 -26
    1 -10 26
    -1 10 -26
    -1 9 21
    1 -9 -21
    -1 9 21
    1 -9 -21
    1 -9 -21
    1 -9 -20
    1 -9 -20
    1 -9 -20
    1 -9 -20
    -1 9 20
    1 -9 -19
    1 -9 -19
    1 -9 -19
    1 -9 -19
    -1 9 19
    1 -9 -18
    1 -9 -18
    1 -9 -18
    1 -9 -18
    -1 9 18
    1 -9 -17
    1 -9 -17
    1 -9 -17
    1 -9 -17
    -1 9 17
    -1 9 17
    -1 9 17
    1 -9 -16
    1 -9 -16
    -1 9 16
    1 -9 -16
    1 -9 -16
    1 -9 -16
    -1 9 16
    -1 9 16
    -1 9 16
    -1 9 15
    -1 9 15
    -1 9 15
    1 -9 -15
    -1 9 15
    -1 9 15
    1 -9 -15
    1 -9 -15
    -1 9 15
    1 -9 -15
    1 -9 -15
    1 -9 -15
    1 -9 -15
    -1 9 14
    -1 9 14
    1 -9 -14
    -1 9 14
    -1 9 14
    -1 9 14
    1 -9 -14
    1 -9 -14
    -1 9 14
    1 -9 -14
    1 -9 -14
    1 -9 -14
    1 -9 -14
    -1 9 13
    -1 9 13
    -1 9 13
    -1 9 13
    1 -9 -13
    -1 9 13
    -1 9 13
    -1 9 13
    1 -9 -13
    1 -9 -13
    -1 9 13
    1 -9 -13
    1 -9 -13
    1 -9 -13
    1 -9 -13
    -1 9 12
    -1 9 12
    -1 9 12
    -1 9 12
    1 -9 -12
    -1 9 12
    -1 9 12
    1 -9 -12
    -1 9 12
    1 -9 -12
    1 -9 -12
    1 -9 -12
    1 -9 -12
    1 -9 -12
    -1 9 11
    -1 9 11
    1 -9 -11
    -1 9 11
    -1 9 11
    -1 9 11
    1 -9 -11
    -1 9 11
    -1 9 11
    -1 9 11
    1 -9 -11
    1 -9 -11
    1 -9 -11
    1 -9 -11
    1 -9 -10
    -1 9 10
    -1 9 10
    -1 9 10
    1 -9 -10
    -1 9 10
    -1 9 10
    -1 9 10
    1 -9 -10
    -1 9 10
    -1 9 10
    -1 9 10
    1 -9 -10
    1 -9 -10
    1 -9 -10
    1 -9 -9
    -1 9 9
    -1 9 9
    -1 9 9
    -1 9 9
    -1 9 9
    1 -9 -9
    -1 9 9
    -1 9 9
    -1 9 9
    1 -9 -9
    -1 9 9
    1 -9 -9
    -1 9 9
    1 -9 -9
    1 -9 -9
    -1 9 9
    1 -9 -9
    1 -9 -9
    -1 9 8
    1 -9 -8
    1 -9 -8
    -1 9 8
    1 -9 -8
    -1 9 8
    -1 9 8
    -1 9 8
    -1 9 8
    1 -9 -8
    -1 9 8
    -1 9 8
    1 -9 -8
    -1 9 8
    1 -9 -8
    1 -9 -8
    1 -9 -8
    -1 9 8
    1 -9 -8
    -1 9 7
    -1 9 7
    1 -9 -7
    1 -9 -7
    -1 9 7
    -1 9 7
    1 -9 -7
    -1 9 7
    -1 9 7
    1 -9 -7
    -1 9 7
    1 -9 -7
    1 -9 -7
    1 -9 -7
    -1 9 7
    1 -9 -7
    1 -9 -7
    1 -9 -7
    1 -9 -7
    1 -9 -7
    -1 9 6
    1 -9 -6
    -1 9 6
    1 -9 -6
    1 -9 -6
    -1 9 6
    1 -9 -6
    -1 9 6
    -1 9 6
    -1 9 6
    1 -9 -6
    -1 9 6
    1 -9 -6
    1 -9 -6
    1 -9 -6
    1 -9 -6
    1 -9 -6
    -1 9 6
    1 -9 -6
    1 -9 -6
    1 -9 -6
    1 -9 -5
    -1 9 5
    -1 9 5
    1 -9 -5
    -1 9 5
    1 -9 -5
    -1 9 5
    1 -9 -5
    -1 9 5
    -1 9 5
    -1 9 5
    1 -9 -5
    1 -9 -5
    -1 9 5
    1 -9 -5
    1 -9 -5
    1 -9 -5
    1 -9 -5
    1 -9 -5
    1 -9 -5
    1 -9 -5
    1 -9 -4
    -1 9 4
    -1 9 4
    -1 9 4
    1 -9 -4
    -1 9 4
    1 -9 -4
    1 -9 -4
    -1 9 4
    1 -9 -4
    -1 9 4
    1 -9 -4
    -1 9 4
    1 -9 -4
    1 -9 -4
    -1 9 4
    1 -9 -4
    -1 9 3
    1 -9 -3
    -1 9 3
    -1 9 3
    1 -9 -3
    -1 9 3
    -1 9 3
    1 -9 -3
    -1 9 3
    1 -9 -3
    1 -9 -3
    -1 9 3
    1 -9 -3
    1 -9 -3
    -1 9 3
    1 -9 -3
    1 -9 -3
    1 -9 -2
    -1 9 2
    -1 9 2
    -1 9 2
    1 -9 -2
    1 -9 -2
    -1 9 2
    -1 9 2
    1 -9 -2
    1 -9 -2
    1 -9 -2
    1 -9 -2
    -1 9 2
    1 -9 -2
    -1 9 2
    -1 9 1
    -1 9 1
    1 -9 -1
    -1 9 1
    1 -9 -1
    1 -9 -1
    -1 9 1
    -1 9 1
    -1 9 1
    1 -9 -1
    -1 9 1
    1 -9 -1
    -1 9 0
    1 -9 0
    -1 9 0
    1 -9 0
    1 -9 0
    -1 9 0
    1 -9 0
    1 -9 0
    -1 9 0
    1 -9 0
    1 -9 0
    -1 9 -1
    -1 9 -1
    -1 9 -1
    1 -9 1
    1 -9 1
    1 -9 1
    -1 9 -1
    1 -9 1
    1 -9 1
    1 -9 1
    -1 9 -1
    1 -9 1
    1 -9 1
    1 -9 2
    1 -9 2
    -1 9 -2
    -1 9 -2
    1 -9 2
    -1 9 -2
    -1 9 -2
    1 -9 2
    1 -9 2
    1 -9 2
    1 -9 2
    -1 9 -2
    -1 9 -2
    1 -9 2
    1 -9 2
    1 -9 2
    1 -9 3
    -1 9 -3
    1 -9 3
    -1 9 -3
    -1 9 -3
    1 -9 3
    1 -9 3
    1 -9 3
    1 -9 3
    -1 9 -3
    1 -9 3
    -1 9 -3
    1 -9 3
    1 -9 3
    1 -9 3
    -1 9 -3
    1 -9 4
    1 -9 4
    -1 9 -4
    -1 9 -4
    -1 9 -4
    1 -9 4
    1 -9 4
    -1 9 -4
    1 -9 4
    1 -9 4
    1 -9 4
    1 -9 4
    -1 9 -4
    -1 9 -4
    1 -9 4
    1 -9 4
    1 -9 5
    -1 9 -5
    -1 9 -5
    1 -9 5
    -1 9 -5
    -1 9 -5
    1 -9 5
    -1 9 -5
    -1 9 -5
    1 -9 5
    1 -9 5
    -1 9 -5
    -1 9 -5
    1 -9 5
    1 -9 5
    -1 9 -5
    1 -9 5
    1 -9 5
    1 -9 6
    -1 9 -6
    1 -9 6
    -1 9 -6
    -1 9 -6
    1 -9 6
    1 -9 6
    -1 9 -6
    -1 9 -6
    1 -9 6
    -1 9 -6
    1 -9 6
    -1 9 -6
    1 -9 6
    1 -9 6
    1 -9 6
    -1 9 -6
    1 -9 7
    1 -9 7
    -1 9 -7
    1 -9 7
    1 -9 7
    -1 9 -7
    -1 9 -7
    -1 9 -7
    1 -9 7
    1 -9 7
    1 -9 7
    -1 9 -7
    -1 9 -7
    1 -9 7
    1 -9 7
    -1 9 -7
    1 -9 7
    1 -9 7
    -1 9 -8
    1 -9 8
    1 -9 8
    -1 9 -8
    1 -9 8
    -1 9 -8
    1 -9 8
    -1 9 -8
    1 -9 8
    -1 9 -8
    1 -9 8
    -1 9 -8
    -1 9 -8
    1 -9 8
    1 -9 8
    1 -9 8
    -1 9 -8
    1 -9 9
    -1 9 -9
    1 -9 9
    -1 9 -9
    1 -9 9
    -1 9 -9
    1 -9 9
    -1 9 -9
    -1 9 -9
    1 -9 9
    1 -9 9
    -1 9 -9
    1 -9 9
    1 -9 9
    1 -9 9
    1 -9 10
    1 -9 10
    -1 9 -10
    -1 9 -10
    1 -9 10
    1 -9 10
    -1 9 -10
    -1 9 -10
    1 -9 10
    -1 9 -10
    1 -9 10
    1 -9 10
    1 -9 10
    -1 9 -10
    1 -9 11
    -1 9 -11
    -1 9 -11
    1 -9 11
    -1 9 -11
    1 -9 11
    1 -9 11
    -1 9 -11
    -1 9 -11
    1 -9 11
    1 -9 11
    -1 9 -11
    -1 9 -11
    -1 9 -11
    1 -9 11
    1 -9 11
    1 -9 12
    -1 9 -12
    -1 9 -12
    1 -9 12
    1 -9 12
    -1 9 -12
    -1 9 -12
    1 -9 12
    -1 9 -12
    1 -9 12
    1 -9 12
    -1 9 -12
    -1 9 -12
    1 -9 12
    1 -9 12
    -1 9 -13
    1 -9 13
    -1 9 -13
    1 -9 13
    1 -9 13
    -1 9 -13
    1 -9 13
    1 -9 13
    1 -9 13
    -1 9 -13
    -1 9 -13
    -1 9 -13
    -1 9 -13
    -1 9 -13
    1 -9 13
    -1 9 -14
    1 -9 14
    1 -9 14
    -1 9 -14
    -1 9 -14
    1 -9 14
    -1 9 -14
    -1 9 -14
    1 -9 14
    -1 9 -14
    1 -9 14
    -1 9 -14
    -1 9 -14
    -1 9 -14
    1 -9 14
    1 -9 14
    -1 9 -15
    1 -9 15
    -1 9 -15
    1 -9 15
    1 -9 15
    -1 9 -15
    -1 9 -15
    1 -9 15
    1 -9 15
    -1 9 -15
    -1 9 -15
    -1 9 -15
    -1 9 -15
    1 -9 15
    1 -9 15
    -1 9 -16
    1 -9 16
    1 -9 16
    -1 9 -16
    -1 9 -16
    1 -9 16
    -1 9 -16
    1 -9 16
    -1 9 -16
    -1 9 -16
    1 -9 16
    -1 9 -17
    1 -9 17
    1 -9 17
    -1 9 -17
    1 -9 17
    -1 9 -17
    -1 9 -17
    -1 9 -17
    -1 9 -17
    1 -9 17
    1 -9 17
    1 -9 18
    -1 9 -18
    1 -9 18
    1 -9 18
    -1 9 -18
    1 -9 18
    -1 9 -18
    -1 9 -18
    -1 9 -18
    1 -9 18
    -1 9 -18
    1 -9 18
    1 -9 19
    1 -9 19
    -1 9 -19
    -1 9 -19
    1 -9 19
    -1 9 -19
    -1 9 -19
    -1 9 -19
    1 -9 19
    1 -9 19
    -1 9 -19
    1 -9 20
    -1 9 -20
    1 -9 20
    -1 9 -20
    -1 9 -20
    1 -9 20
    -1 9 -20
    -1 9 -20
    1 -9 20
    -1 9 -20
    -1 9 -20
    1 -9 20
    1 -9 21
    1 -9 21
    -1 9 -21
    -1 9 -21
    1 -9 21
    -1 9 -21
    -1 9 -21
    -1 9 -21
    -1 9 -21
    1 -9 21
    1 -9 21
    -1 9 -21
    1 -9 22
    1 -9 22
    1 -9 22
    -1 9 -22
    -1 9 -22
    -1 9 -22
    1 -9 22
    -1 9 -22
    1 -9 22
    1 -9 22
    -1 9 -22
    -1 9 -23
    1 -9 23
    1 -9 23
    -1 9 -23
    -1 9 -23
    1 -9 23
    -1 9 -23
    -1 9 -23
    1 -9 23
    1 -9 24
    1 -9 24
    -1 9 -24
    -1 9 -24
    -1 9 -24
    1 -9 24
    -1 9 -24
    1 -9 25
    1 -9 25
    -1 9 -25
    -1 9 -25
    1 -9 25
    -1 9 -25
    1 -9 26
    -1 9 -26
    -1 9 -26
    1 -9 26
    -1 9 -26
    -1 9 -27
    1 -9 27
    -1 9 -27
    -1 8 22
    1 -8 -22
    1 -8 -22
    1 -8 -22
    1 -8 -21
    1 -8 -21
    1 -8 -21
    -1 8 21
    1 -8 -21
    1 -8 -20
    1 -8 -20
    1 -8 -20
    1 -8 -20
    -1 8 20
    1 -8 -19
    1 -8 -19
    1 -8 -19
    1 -8 -19
    -1 8 19
    -1 8 19
    -1 8 19
    1 -8 -18
    1 -8 -18
    1 -8 -18
    1 -8 -18
    -1 8 18
    -1 8 18
    -1 8 18
    1 -8 -17
    1 -8 -17
    1 -8 -17
    1 -8 -17
    -1 8 17
    -1 8 17
    -1 8 17
    -1 8 16
    -1 8 16
    1 -8 -16
    -1 8 16
    1 -8 -16
    1 -8 -16
    1 -8 -16
    1 -8 -16
    -1 8 16
    -1 8 15
    -1 8 15
    -1 8 15
    1 -8 -15
    -1 8 15
    -1 8 15
    1 -8 -15
    1 -8 -15
    1 -8 -15
    1 -8 -15
    1 -8 -15
    1 -8 -15
    -1 8 14
    -1 8 14
    1 -8 -14
    -1 8 14
    -1 8 14
    -1 8 14
    1 -8 -14
    -1 8 14
    1 -8 -14
    1 -8 -14
    1 -8 -14
    1 -8 -14
    1 -8 -14
    -1 8 13
    -1 8 13
    1 -8 -13
    -1 8 13
    -1 8 13
    -1 8 13
    -1 8 13
    1 -8 -13
    1 -8 -13
    -1 8 13
    1 -8 -13
    1 -8 -13
    1 -8 -13
    1 -8 -13
    -1 8 13
    1 -8 -13
    1 -8 -13
    -1 8 12
    -1 8 12
    1 -8 -12
    -1 8 12
    -1 8 12
    1 -8 -12
    -1 8 12
    -1 8 12
    -1 8 12
    1 -8 -12
    1 -8 -12
    -1 8 12
    1 -8 -12
    1 -8 -12
    -1 8 12
    1 -8 -12
    1 -8 -12
    1 -8 -12
    1 -8 -12
    -1 8 11
    -1 8 11
    1 -8 -11
    -1 8 11
    -1 8 11
    -1 8 11
    -1 8 11
    1 -8 -11
    -1 8 11
    1 -8 -11
    1 -8 -11
    -1 8 11
    1 -8 -11
    -1 8 11
    1 -8 -11
    1 -8 -11
    1 -8 -11
    1 -8 -11
    1 -8 -11
    -1 8 10
    1 -8 -10
    -1 8 10
    -1 8 10
    -1 8 10
    1 -8 -10
    -1 8 10
    1 -8 -10
    -1 8 10
    -1 8 10
    -1 8 10
    -1 8 10
    1 -8 -10
    1 -8 -10
    1 -8 -10
    1 -8 -10
    1 -8 -10
    1 -8 -10
    -1 8 10
    1 -8 -10
    -1 8 9
    1 -8 -9
    -1 8 9
    -1 8 9
    1 -8 -9
    -1 8 9
    -1 8 9
    -1 8 9
    -1 8 9
    -1 8 9
    1 -8 -9
    -1 8 9
    1 -8 -9
    -1 8 9
    1 -8 -9
    -1 8 9
    1 -8 -9
    1 -8 -9
    1 -8 -9
    1 -8 -8
    -1 8 8
    1 -8 -8
    -1 8 8
    -1 8 8
    -1 8 8
    -1 8 8
    1 -8 -8
    -1 8 8
    1 -8 -8
    -1 8 8
    -1 8 8
    -1 8 8
    1 -8 -8
    -1 8 8
    1 -8 -8
    1 -8 -8
    1 -8 -8
    1 -8 -8
    1 -8 -7
    -1 8 7
    1 -8 -7
    -1 8 7
    -1 8 7
    -1 8 7
    -1 8 7
    1 -8 -7
    -1 8 7
    1 -8 -7
    -1 8 7
    1 -8 -7
    1 -8 -7
    1 -8 -7
    1 -8 -7
    -1 8 7
    1 -8 -7
    1 -8 -7
    -1 8 6
    -1 8 6
    1 -8 -6
    1 -8 -6
    -1 8 6
    1 -8 -6
    -1 8 6
    -1 8 6
    -1 8 6
    1 -8 -6
    -1 8 6
    1 -8 -6
    1 -8 -6
    -1 8 6
    1 -8 -6
    1 -8 -6
    1 -8 -6
    1 -8 -6
    1 -8 -6
    1 -8 -6
    1 -8 -6
    -1 8 5
    -1 8 5
    1 -8 -5
    -1 8 5
    -1 8 5
    1 -8 -5
    -1 8 5
    -1 8 5
    1 -8 -5
    -1 8 5
    -1 8 5
    1 -8 -5
    1 -8 -5
    1 -8 -5
    1 -8 -5
    1 -8 -5
    1 -8 -5
    -1 8 4
    1 -8 -4
    -1 8 4
    -1 8 4
    -1 8 4
    1 -8 -4
    -1 8 4
    1 -8 -4
    -1 8 4
    -1 8 4
    1 -8 -4
    1 -8 -4
    -1 8 4
    1 -8 -4
    1 -8 -4
    1 -8 -4
    1 -8 -4
    -1 8 4
    1 -8 -3
    -1 8 3
    -1 8 3
    -1 8 3
    1 -8 -3
    -1 8 3
    1 -8 -3
    -1 8 3
    1 -8 -3
    -1 8 3
    1 -8 -3
    1 -8 -3
    -1 8 3
    1 -8 -3
    1 -8 -3
    1 -8 -3
    -1 8 3
    -1 8 2
    1 -8 -2
    -1 8 2
    -1 8 2
    -1 8 2
    -1 8 2
    1 -8 -2
    1 -8 -2
    1 -8 -2
    -1 8 2
    1 -8 -2
    -1 8 2
    1 -8 -2
    -1 8 2
    1 -8 -2
    1 -8 -2
    -1 8 2
    1 -8 -2
    -1 8 1
    -1 8 1
    -1 8 1
    1 -8 -1
    1 -8 -1
    1 -8 -1
    -1 8 1
    -1 8 1
    1 -8 -1
    1 -8 -1
    -1 8 1
    1 -8 -1
    1 -8 -1
    -1 8 0
    -1 8 0
    1 -8 0
    1 -8 0
    1 -8 0
    -1 8 0
    1 -8 0
    1 -8 0
    -1 8 0
    1 -8 0
    1 -8 0
    1 -8 1
    -1 8 -1
    -1 8 -1
    1 -8 1
    -1 8 -1
    1 -8 1
    1 -8 1
    1 -8 1
    -1 8 -1
    1 -8 1
    1 -8 1
    1 -8 1
    1 -8 1
    -1 8 -1
    1 -8 2
    1 -8 2
    -1 8 -2
    -1 8 -2
    1 -8 2
    -1 8 -2
    1 -8 2
    -1 8 -2
    1 -8 2
    1 -8 2
    -1 8 -2
    1 -8 2
    1 -8 2
    -1 8 -2
    1 -8 2
    1 -8 2
    1 -8 3
    1 -8 3
    -1 8 -3
    -1 8 -3
    -1 8 -3
    1 -8 3
    1 -8 3
    1 -8 3
    1 -8 3
    -1 8 -3
    1 -8 3
    1 -8 3
    -1 8 -3
    -1 8 -3
    1 -8 3
    1 -8 3
    -1 8 -4
    1 -8 4
    1 -8 4
    -1 8 -4
    -1 8 -4
    -1 8 -4
    -1 8 -4
    1 -8 4
    1 -8 4
    1 -8 4
    -1 8 -4
    1 -8 4
    -1 8 -4
    1 -8 4
    -1 8 -4
    1 -8 4
    1 -8 4
    1 -8 5
    -1 8 -5
    1 -8 5
    -1 8 -5
    -1 8 -5
    1 -8 5
    -1 8 -5
    1 -8 5
    1 -8 5
    -1 8 -5
    -1 8 -5
    1 -8 5
    1 -8 5
    -1 8 -5
    -1 8 -5
    1 -8 5
    1 -8 5
    -1 8 -6
    1 -8 6
    1 -8 6
    -1 8 -6
    1 -8 6
    1 -8 6
    -1 8 -6
    -1 8 -6
    1 -8 6
    1 -8 6
    -1 8 -6
    1 -8 6
    1 -8 6
    -1 8 -6
    1 -8 6
    -1 8 -6
    -1 8 -6
    1 -8 6
    1 -8 6
    1 -8 7
    -1 8 -7
    1 -8 7
    -1 8 -7
    1 -8 7
    1 -8 7
    -1 8 -7
    -1 8 -7
    1 -8 7
    -1 8 -7
    1 -8 7
    -1 8 -7
    -1 8 -7
    1 -8 7
    -1 8 -7
    1 -8 7
    1 -8 7
    1 -8 8
    1 -8 8
    -1 8 -8
    1 -8 8
    1 -8 8
    -1 8 -8
    -1 8 -8
    1 -8 8
    -1 8 -8
    -1 8 -8
    1 -8 8
    1 -8 8
    -1 8 -8
    1 -8 8
    1 -8 9
    1 -8 9
    -1 8 -9
    -1 8 -9
    1 -8 9
    1 -8 9
    -1 8 -9
    -1 8 -9
    1 -8 9
    -1 8 -9
    1 -8 9
    1 -8 9
    -1 8 -9
    1 -8 9
    -1 8 -10
    -1 8 -10
    -1 8 -10
    1 -8 10
    -1 8 -10
    1 -8 10
    -1 8 -10
    -1 8 -10
    1 -8 10
    -1 8 -10
    1 -8 10
    1 -8 10
    -1 8 -10
    1 -8 10
    -1 8 -10
    1 -8 11
    -1 8 -11
    -1 8 -11
    -1 8 -11
    1 -8 11
    1 -8 11
    1 -8 11
    -1 8 -11
    1 -8 11
    1 -8 11
    -1 8 -11
    -1 8 -11
    1 -8 11
    1 -8 11
    -1 8 -11
    1 -8 12
    -1 8 -12
    1 -8 12
    1 -8 12
    -1 8 -12
    -1 8 -12
    -1 8 -12
    1 -8 12
    -1 8 -12
    1 -8 12
    1 -8 12
    -1 8 -12
    -1 8 -12
    1 -8 12
    1 -8 12
    1 -8 12
    1 -8 12
    1 -8 13
    -1 8 -13
    1 -8 13
    1 -8 13
    -1 8 -13
    1 -8 13
    -1 8 -13
    1 -8 13
    1 -8 13
    -1 8 -13
    -1 8 -13
    -1 8 -13
    -1 8 -13
    1 -8 13
    -1 8 -13
    -1 8 -13
    -1 8 -14
    1 -8 14
    1 -8 14
    1 -8 14
    1 -8 14
    -1 8 -14
    1 -8 14
    1 -8 14
    -1 8 -14
    -1 8 -14
    1 -8 14
    -1 8 -14
    -1 8 -14
    -1 8 -14
    1 -8 14
    1 -8 15
    -1 8 -15
    -1 8 -15
    1 -8 15
    -1 8 -15
    1 -8 15
    1 -8 15
    1 -8 15
    1 -8 15
    1 -8 15
    -1 8 -15
    -1 8 -15
    -1 8 -15
    1 -8 15
    1 -8 16
    -1 8 -16
    1 -8 16
    1 -8 16
    1 -8 16
    1 -8 16
    -1 8 -16
    -1 8 -16
    -1 8 -16
    -1 8 -16
    -1 8 -16
    1 -8 16
    1 -8 16
    1 -8 17
    1 -8 17
    1 -8 17
    1 -8 17
    -1 8 -17
    1 -8 17
    -1 8 -17
    1 -8 17
    -1 8 -17
    -1 8 -17
    -1 8 -17
    -1 8 -17
    1 -8 17
    1 -8 17
    1 -8 18
    1 -8 18
    1 -8 18
    -1 8 -18
    1 -8 18
    -1 8 -18
    -1 8 -18
    -1 8 -18
    -1 8 -18
    1 -8 18
    1 -8 18
    -1 8 -18
    1 -8 19
    1 -8 19
    -1 8 -19
    -1 8 -19
    1 -8 19
    -1 8 -19
    -1 8 -19
    1 -8 19
    -1 8 -19
    1 -8 19
    -1 8 -19
    1 -8 20
    1 -8 20
    -1 8 -20
    -1 8 -20
    1 -8 20
    -1 8 -20
    -1 8 -20
    -1 8 -20
    1 -8 20
    -1 8 -20
    1 -8 20
    -1 8 -20
    1 -8 21
    -1 8 -21
    1 -8 21
    1 -8 21
    -1 8 -21
    -1 8 -21
    -1 8 -21
    -1 8 -21
    -1 8 -21
    -1 8 -21
    1 -8 21
    1 -8 21
    1 -8 22
    -1 8 -22
    1 -8 22
    1 -8 22
    -1 8 -22
    -1 8 -22
    -1 8 -22
    -1 8 -22
    1 -8 22
    1 -8 22
    1 -8 23
    -1 8 -23
    -1 8 -23
    1 -8 23
    1 -8 23
    -1 8 -23
    -1 8 -23
    -1 8 -23
    -1 8 -23
    -1 8 -24
    1 -8 24
    -1 8 -24
    1 -8 24
    1 -8 24
    -1 8 -24
    -1 8 -24
    -1 8 -25
    1 -8 25
    -1 8 -25
    1 -8 25
    1 -8 25
    1 -8 25
    -1 8 -25
    -1 8 -25
    1 -8 26
    -1 8 -26
    1 -8 26
    -1 8 -26
    1 -8 26
    -1 8 -26
    1 -8 27
    1 -8 27
    -1 7 23
    1 -7 -22
    1 -7 -22
    1 -7 -22
    -1 7 22
    -1 7 22
    1 -7 -22
    1 -7 -21
    1 -7 -21
    1 -7 -21
    1 -7 -21
    -1 7 21
    -1 7 21
    -1 7 21
    -1 7 20
    -1 7 20
    1 -7 -20
    1 -7 -20
    1 -7 -20
    1 -7 -20
    -1 7 20
    1 -7 -19
    1 -7 -19
    1 -7 -19
    1 -7 -19
    -1 7 19
    -1 7 19
    -1 7 19
    1 -7 -18
    1 -7 -18
    1 -7 -18
    1 -7 -18
    -1 7 18
    -1 7 18
    -1 7 18
    -1 7 17
    -1 7 17
    -1 7 17
    1 -7 -17
    1 -7 -17
    1 -7 -17
    1 -7 -17
    -1 7 17
    -1 7 16
    -1 7 16
    -1 7 16
    -1 7 16
    1 -7 -16
    1 -7 -16
    1 -7 -16
    1 -7 -16
    1 -7 -16
    1 -7 -16
    1 -7 -16
    -1 7 15
    -1 7 15
    1 -7 -15
    -1 7 15
    -1 7 15
    1 -7 -15
    -1 7 15
    1 -7 -15
    1 -7 -15
    1 -7 -15
    1 -7 -15
    -1 7 15
    1 -7 -15
    1 -7 -15
    1 -7 -15
    1 -7 -14
    -1 7 14
    -1 7 14
    1 -7 -14
    -1 7 14
    -1 7 14
    -1 7 14
    -1 7 14
    -1 7 14
    1 -7 -14
    1 -7 -14
    1 -7 -14
    -1 7 14
    1 -7 -14
    1 -7 -14
    1 -7 -14
    1 -7 -14
    1 -7 -14
    -1 7 13
    1 -7 -13
    1 -7 -13
    -1 7 13
    -1 7 13
    -1 7 13
    -1 7 13
    -1 7 13
    -1 7 13
    -1 7 13
    1 -7 -13
    -1 7 13
    1 -7 -13
    1 -7 -13
    1 -7 -13
    1 -7 -13
    1 -7 -13
    1 -7 -13
    1 -7 -13
    1 -7 -12
    -1 7 12
    1 -7 -12
    -1 7 12
    -1 7 12
    -1 7 12
    -1 7 12
    -1 7 12
    -1 7 12
    1 -7 -12
    1 -7 -12
    1 -7 -12
    -1 7 12
    -1 7 12
    1 -7 -12
    1 -7 -12
    1 -7 -12
    1 -7 -12
    1 -7 -12
    -1 7 11
    -1 7 11
    -1 7 11
    -1 7 11
    1 -7 -11
    1 -7 -11
    -1 7 11
    -1 7 11
    -1 7 11
    -1 7 11
    1 -7 -11
    1 -7 -11
    1 -7 -11
    -1 7 11
    1 -7 -11
    1 -7 -11
    1 -7 -11
    1 -7 -11
    1 -7 -11
    -1 7 10
    -1 7 10
    1 -7 -10
    -1 7 10
    -1 7 10
    1 -7 -10
    -1 7 10
    -1 7 10
    1 -7 -10
    -1 7 10
    -1 7 10
    -1 7 10
    1 -7 -10
    1 -7 -10
    1 -7 -10
    1 -7 -10
    -1 7 10
    1 -7 -10
    1 -7 -10
    1 -7 -10
    1 -7 -9
    -1 7 9
    -1 7 9
    -1 7 9
    -1 7 9
    1 -7 -9
    -1 7 9
    -1 7 9
    -1 7 9
    1 -7 -9
    -1 7 9
    -1 7 9
    -1 7 9
    1 -7 -9
    1 -7 -9
    1 -7 -9
    1 -7 -9
    -1 7 9
    1 -7 -9
    1 -7 -9
    1 -7 -9
    -1 7 8
    1 -7 -8
    1 -7 -8
    -1 7 8
    -1 7 8
    1 -7 -8
    -1 7 8
    -1 7 8
    1 -7 -8
    -1 7 8
    -1 7 8
    -1 7 8
    1 -7 -8
    -1 7 8
    1 -7 -8
    1 -7 -8
    -1 7 8
    1 -7 -8
    1 -7 -8
    -1 7 7
    -1 7 7
    1 -7 -7
    1 -7 -7
    -1 7 7
    -1 7 7
    1 -7 -7
    -1 7 7
    -1 7 7
    1 -7 -7
    -1 7 7
    1 -7 -7
    -1 7 7
    1 -7 -7
    1 -7 -7
    1 -7 -7
    -1 7 7
    1 -7 -7
    1 -7 -7
    -1 7 6
    -1 7 6
    1 -7 -6
    1 -7 -6
    -1 7 6
    1 -7 -6
    -1 7 6
    -1 7 6
    -1 7 6
    -1 7 6
    1 -7 -6
    -1 7 6
    1 -7 -6
    1 -7 -6
    1 -7 -6
    1 -7 -6
    1 -7 -6
    1 -7 -6
    1 -7 -5
    -1 7 5
    -1 7 5
    -1 7 5
    -1 7 5
    1 -7 -5
    -1 7 5
    1 -7 -5
    -1 7 5
    1 -7 -5
    -1 7 5
    1 -7 -5
    1 -7 -5
    1 -7 -5
    1 -7 -5
    1 -7 -5
    -1 7 4
    1 -7 -4
    -1 7 4
    -1 7 4
    1 -7 -4
    -1 7 4
    -1 7 4
    1 -7 -4
    -1 7 4
    1 -7 -4
    1 -7 -4
    1 -7 -4
    -1 7 4
    1 -7 -4
    1 -7 -4
    -1 7 4
    1 -7 -4
    -1 7 4
    1 -7 -4
    -1 7 3
    1 -7 -3
    -1 7 3
    -1 7 3
    -1 7 3
    1 -7 -3
    -1 7 3
    -1 7 3
    1 -7 -3
    1 -7 -3
    1 -7 -3
    -1 7 3
    -1 7 3
    1 -7 -3
    1 -7 -3
    -1 7 3
    1 -7 -3
    1 -7 -3
    -1 7 2
    1 -7 -2
    -1 7 2
    -1 7 2
    -1 7 2
    1 -7 -2
    1 -7 -2
    -1 7 2
    -1 7 2
    1 -7 -2
    1 -7 -2
    -1 7 2
    1 -7 -2
    -1 7 2
    1 -7 -2
    -1 7 2
    1 -7 -2
    1 -7 -2
    1 -7 -1
    -1 7 1
    -1 7 1
    -1 7 1
    1 -7 -1
    1 -7 -1
    1 -7 -1
    -1 7 1
    1 -7 -1
    1 -7 -1
    -1 7 1
    1 -7 -1
    -1 7 1
    1 -7 -1
    -1 7 1
    1 -7 -1
    1 -7 0
    -1 7 0
    -1 7 0
    -1 7 0
    1 -7 0
    1 -7 0
    1 -7 0
    -1 7 0
    1 -7 0
    1 -7 0
    -1 7 0
    1 -7 0
    1 -7 1
    1 -7 1
    -1 7 -1
    -1 7 -1
    1 -7 1
    -1 7 -1
    1 -7 1
    1 -7 1
    -1 7 -1
    1 -7 1
    1 -7 1
    1 -7 1
    -1 7 -1
    1 -7 1
    1 -7 1
    1 -7 2
    1 -7 2
    -1 7 -2
    -1 7 -2
    1 -7 2
    1 -7 2
    -1 7 -2
    1 -7 2
    1 -7 2
    1 -7 2
    -1 7 -2
    1 -7 2
    -1 7 -2
    1 -7 2
    1 -7 2
    1 -7 3
    -1 7 -3
    1 -7 3
    -1 7 -3
    1 -7 3
    -1 7 -3
    1 -7 3
    1 -7 3
    -1 7 -3
    -1 7 -3
    1 -7 3
    1 -7 3
    -1 7 -3
    -1 7 -3
    1 -7 3
    1 -7 3
    1 -7 3
    -1 7 -3
    -1 7 -4
    1 -7 4
    1 -7 4
    -1 7 -4
    -1 7 -4
    1 -7 4
    1 -7 4
    1 -7 4
    -1 7 -4
    -1 7 -4
    1 -7 4
    -1 7 -4
    -1 7 -4
    1 -7 4
    -1 7 -4
    1 -7 4
    1 -7 4
    -1 7 -5
    1 -7 5
    1 -7 5
    -1 7 -5
    -1 7 -5
    -1 7 -5
    -1 7 -5
    1 -7 5
    -1 7 -5
    1 -7 5
    1 -7 5
    -1 7 -5
    1 -7 5
    -1 7 -5
    1 -7 5
    1 -7 6
    1 -7 6
    -1 7 -6
    -1 7 -6
    -1 7 -6
    1 -7 6
    1 -7 6
    1 -7 6
    -1 7 -6
    -1 7 -6
    1 -7 6
    1 -7 6
    -1 7 -6
    -1 7 -6
    -1 7 -6
    1 -7 6
    1 -7 7
    1 -7 7
    -1 7 -7
    1 -7 7
    1 -7 7
    -1 7 -7
    1 -7 7
    -1 7 -7
    -1 7 -7
    1 -7 7
    1 -7 7
    -1 7 -7
    1 -7 7
    -1 7 -7
    -1 7 -8
    -1 7 -8
    1 -7 8
    -1 7 -8
    1 -7 8
    1 -7 8
    -1 7 -8
    -1 7 -8
    1 -7 8
    1 -7 8
    -1 7 -8
    1 -7 8
    -1 7 -9
    -1 7 -9
    1 -7 9
    -1 7 -9
    1 -7 9
    1 -7 9
    -1 7 -9
    1 -7 9
    -1 7 -9
    1 -7 9
    1 -7 9
    -1 7 -10
    -1 7 -10
    -1 7 -10
    1 -7 10
    1 -7 10
    1 -7 10
    1 -7 10
    1 -7 10
    -1 7 -10
    1 -7 10
    -1 7 -10
    1 -7 10
    -1 7 -10
    1 -7 10
    1 -7 10
    1 -7 11
    -1 7 -11
    -1 7 -11
    1 -7 11
    1 -7 11
    -1 7 -11
    1 -7 11
    1 -7 11
    1 -7 11
    1 -7 11
    -1 7 -11
    1 -7 11
    1 -7 11
    1 -7 11
    -1 7 -11
    -1 7 -11
    1 -7 11
    1 -7 11
    1 -7 12
    1 -7 12
    -1 7 -12
    1 -7 12
    -1 7 -12
    -1 7 -12
    -1 7 -12
    1 -7 12
    1 -7 12
    1 -7 12
    -1 7 -12
    -1 7 -12
    1 -7 12
    1 -7 12
    1 -7 12
    1 -7 12
    1 -7 12
    1 -7 12
    1 -7 13
    -1 7 -13
    1 -7 13
    1 -7 13
    1 -7 13
    1 -7 13
    -1 7 -13
    1 -7 13
    -1 7 -13
    -1 7 -13
    1 -7 13
    -1 7 -13
    1 -7 13
    -1 7 -13
    -1 7 -13
    1 -7 13
    -1 7 -13
    1 -7 13
    1 -7 14
    1 -7 14
    -1 7 -14
    -1 7 -14
    1 -7 14
    -1 7 -14
    1 -7 14
    1 -7 14
    1 -7 14
    1 -7 14
    -1 7 -14
    -1 7 -14
    -1 7 -14
    1 -7 14
    -1 7 -14
    1 -7 14
    -1 7 -15
    1 -7 15
    1 -7 15
    1 -7 15
    1 -7 15
    1 -7 15
    -1 7 -15
    -1 7 -15
    -1 7 -15
    1 -7 15
    -1 7 -15
    1 -7 15
    -1 7 -15
    1 -7 16
    1 -7 16
    -1 7 -16
    1 -7 16
    1 -7 16
    1 -7 16
    -1 7 -16
    1 -7 16
    -1 7 -16
    -1 7 -16
    1 -7 16
    1 -7 16
    -1 7 -16
    -1 7 -16
    1 -7 17
    -1 7 -17
    1 -7 17
    1 -7 17
    1 -7 17
    -1 7 -17
    -1 7 -17
    -1 7 -17
    -1 7 -17
    -1 7 -17
    1 -7 17
    1 -7 17
    1 -7 18
    1 -7 18
    -1 7 -18
    1 -7 18
    1 -7 18
    -1 7 -18
    1 -7 18
    -1 7 -18
    -1 7 -18
    1 -7 18
    -1 7 -18
    1 -7 18
    -1 7 -18
    1 -7 19
    1 -7 19
    -1 7 -19
    1 -7 19
    -1 7 -19
    1 -7 19
    -1 7 -19
    -1 7 -19
    -1 7 -19
    -1 7 -19
    1 -7 19
    -1 7 -19
    1 -7 19
    1 -7 20
    1 -7 20
    1 -7 20
    -1 7 -20
    1 -7 20
    -1 7 -20
    1 -7 20
    -1 7 -20
    -1 7 -20
    -1 7 -20
    1 -7 20
    1 -7 20
    -1 7 -20
    -1 7 -20
    1 -7 21
    -1 7 -21
    1 -7 21
    1 -7 21
    1 -7 21
    -1 7 -21
    1 -7 21
    -1 7 -21
    -1 7 -21
    -1 7 -21
    1 -7 21
    1 -7 21
    -1 7 -21
    -1 7 -21
    -1 7 -22
    1 -7 22
    1 -7 22
    -1 7 -22
    1 -7 22
    -1 7 -22
    -1 7 -22
    -1 7 -22
    1 -7 22
    1 -7 22
    -1 7 -22
    -1 7 -23
    1 -7 23
    1 -7 23
    1 -7 23
    -1 7 -23
    -1 7 -23
    1 -7 23
    -1 7 -23
    -1 7 -23
    1 -7 24
    1 -7 24
    -1 7 -24
    1 -7 24
    -1 7 -24
    1 -7 24
    1 -7 25
    1 -7 25
    -1 7 -25
    -1 7 -25
    1 -7 25
    1 -7 26
    1 -7 26
    -1 7 -26
    1 -7 26
    1 -7 27
    1 -7 27
    1 -6 -23
    1 -6 -23
    1 -6 -23
    -1 6 23
    1 -6 -23
    1 -6 -22
    1 -6 -22
    1 -6 -22
    -1 6 22
    -1 6 22
    -1 6 22
    -1 6 22
    1 -6 -22
    1 -6 -21
    1 -6 -21
    1 -6 -21
    1 -6 -21
    -1 6 21
    -1 6 21
    -1 6 21
    -1 6 20
    -1 6 20
    1 -6 -20
    1 -6 -20
    1 -6 -20
    -1 6 20
    1 -6 -20
    -1 6 19
    -1 6 19
    1 -6 -19
    1 -6 -19
    1 -6 -19
    1 -6 -19
    1 -6 -19
    -1 6 19
    1 -6 -18
    1 -6 -18
    1 -6 -18
    1 -6 -18
    -1 6 18
    -1 6 18
    -1 6 18
    -1 6 17
    -1 6 17
    1 -6 -17
    1 -6 -17
    1 -6 -17
    1 -6 -17
    -1 6 17
    -1 6 17
    -1 6 17
    1 -6 -17
    1 -6 -17
    1 -6 -17
    1 -6 -16
    -1 6 16
    -1 6 16
    -1 6 16
    -1 6 16
    1 -6 -16
    1 -6 -16
    1 -6 -16
    -1 6 16
    1 -6 -16
    1 -6 -16
    1 -6 -16
    1 -6 -15
    1 -6 -15
    -1 6 15
    -1 6 15
    -1 6 15
    -1 6 15
    -1 6 15
    1 -6 -15
    -1 6 15
    1 -6 -15
    1 -6 -15
    1 -6 -15
    1 -6 -15
    1 -6 -15
    -1 6 14
    -1 6 14
    1 -6 -14
    -1 6 14
    1 -6 -14
    -1 6 14
    -1 6 14
    1 -6 -14
    -1 6 14
    1 -6 -14
    1 -6 -14
    1 -6 -14
    1 -6 -14
    1 -6 -14
    -1 6 14
    1 -6 -14
    1 -6 -14
    -1 6 13
    -1 6 13
    -1 6 13
    1 -6 -13
    -1 6 13
    1 -6 -13
    -1 6 13
    -1 6 13
    -1 6 13
    -1 6 13
    1 -6 -13
    1 -6 -13
    -1 6 13
    1 -6 -13
    1 -6 -13
    1 -6 -13
    1 -6 -13
    1 -6 -13
    1 -6 -13
    -1 6 12
    -1 6 12
    -1 6 12
    -1 6 12
    1 -6 -12
    1 -6 -12
    -1 6 12
    -1 6 12
    -1 6 12
    1 -6 -12
    1 -6 -12
    -1 6 12
    1 -6 -12
    1 -6 -12
    1 -6 -12
    -1 6 12
    1 -6 -12
    1 -6 -12
    1 -6 -12
    -1 6 11
    1 -6 -11
    -1 6 11
    -1 6 11
    1 -6 -11
    -1 6 11
    -1 6 11
    -1 6 11
    -1 6 11
    1 -6 -11
    1 -6 -11
    1 -6 -11
    -1 6 11
    1 -6 -11
    1 -6 -11
    1 -6 -11
    -1 6 11
    1 -6 -11
    1 -6 -11
    -1 6 10
    -1 6 10
    1 -6 -10
    -1 6 10
    -1 6 10
    1 -6 -10
    -1 6 10
    -1 6 10
    -1 6 10
    1 -6 -10
    -1 6 10
    1 -6 -10
    1 -6 -10
    1 -6 -10
    -1 6 10
    -1 6 10
    1 -6 -10
    1 -6 -10
    1 -6 -10
    1 -6 -10
    1 -6 -10
    1 -6 -9
    1 -6 -9
    -1 6 9
    -1 6 9
    1 -6 -9
    -1 6 9
    -1 6 9
    -1 6 9
    1 -6 -9
    1 -6 -9
    -1 6 9
    -1 6 9
    1 -6 -9
    -1 6 9
    1 -6 -9
    1 -6 -9
    1 -6 -9
    -1 6 9
    1 -6 -9
    1 -6 -9
    -1 6 9
    1 -6 -9
    1 -6 -9
    -1 6 8
    1 -6 -8
    1 -6 -8
    -1 6 8
    -1 6 8
    1 -6 -8
    -1 6 8
    -1 6 8
    1 -6 -8
    1 -6 -8
    -1 6 8
    -1 6 8
    -1 6 8
    -1 6 8
    1 -6 -8
    -1 6 8
    1 -6 -8
    1 -6 -8
    1 -6 -8
    1 -6 -8
    -1 6 8
    1 -6 -8
    1 -6 -8
    -1 6 7
    -1 6 7
    1 -6 -7
    1 -6 -7
    -1 6 7
    -1 6 7
    1 -6 -7
    -1 6 7
    1 -6 -7
    -1 6 7
    -1 6 7
    1 -6 -7
    -1 6 7
    1 -6 -7
    1 -6 -7
    1 -6 -7
    -1 6 7
    1 -6 -7
    1 -6 -6
    -1 6 6
    -1 6 6
    1 -6 -6
    -1 6 6
    -1 6 6
    1 -6 -6
    1 -6 -6
    -1 6 6
    -1 6 6
    1 -6 -6
    -1 6 6
    -1 6 6
    1 -6 -6
    1 -6 -6
    1 -6 -6
    1 -6 -6
    1 -6 -6
    1 -6 -6
    -1 6 5
    -1 6 5
    -1 6 5
    1 -6 -5
    -1 6 5
    1 -6 -5
    -1 6 5
    -1 6 5
    -1 6 5
    1 -6 -5
    1 -6 -5
    -1 6 5
    1 -6 -5
    1 -6 -5
    1 -6 -5
    1 -6 -5
    1 -6 -5
    -1 6 4
    -1 6 4
    1 -6 -4
    1 -6 -4
    -1 6 4
    -1 6 4
    1 -6 -4
    -1 6 4
    1 -6 -4
    -1 6 4
    1 -6 -4
    -1 6 4
    1 -6 -4
    1 -6 -4
    1 -6 -4
    -1 6 4
    -1 6 3
    1 -6 -3
    -1 6 3
    1 -6 -3
    -1 6 3
    -1 6 3
    -1 6 3
    1 -6 -3
    1 -6 -3
    -1 6 3
    1 -6 -3
    -1 6 3
    1 -6 -3
    1 -6 -3
    1 -6 -3
    -1 6 3
    1 -6 -3
    -1 6 2
    -1 6 2
    1 -6 -2
    -1 6 2
    -1 6 2
    1 -6 -2
    -1 6 2
    -1 6 2
    1 -6 -2
    -1 6 2
    1 -6 -2
    1 -6 -2
    -1 6 2
    -1 6 2
    1 -6 -2
    1 -6 -2
    1 -6 -2
    1 -6 -2
    -1 6 2
    -1 6 1
    1 -6 -1
    -1 6 1
    1 -6 -1
    -1 6 1
    1 -6 -1
    1 -6 -1
    1 -6 -1
    -1 6 1
    1 -6 -1
    1 -6 -1
    1 -6 -1
    -1 6 1
    -1 6 1
    1 -6 -1
    1 -6 0
    -1 6 0
    -1 6 0
    1 -6 0
    1 -6 0
    -1 6 0
    1 -6 0
    1 -6 0
    -1 6 0
    -1 6 0
    1 -6 0
    1 -6 0
    -1 6 0
    1 -6 1
    -1 6 -1
    -1 6 -1
    1 -6 1
    -1 6 -1
    1 -6 1
    1 -6 1
    -1 6 -1
    1 -6 1
    1 -6 1
    1 -6 1
    1 -6 1
    -1 6 -1
    -1 6 -1
    1 -6 1
    1 -6 1
    1 -6 2
    -1 6 -2
    1 -6 2
    -1 6 -2
    1 -6 2
    -1 6 -2
    -1 6 -2
    1 -6 2
    1 -6 2
    -1 6 -2
    1 -6 2
    1 -6 2
    -1 6 -2
    1 -6 2
    1 -6 2
    -1 6 -2
    1 -6 2
    1 -6 2
    -1 6 -2
    -1 6 -3
    1 -6 3
    1 -6 3
    1 -6 3
    -1 6 -3
    -1 6 -3
    1 -6 3
    1 -6 3
    -1 6 -3
    -1 6 -3
    1 -6 3
    1 -6 3
    -1 6 -3
    1 -6 3
    -1 6 -3
    1 -6 3
    1 -6 3
    -1 6 -3
    -1 6 -4
    1 -6 4
    1 -6 4
    1 -6 4
    -1 6 -4
    -1 6 -4
    -1 6 -4
    -1 6 -4
    1 -6 4
    1 -6 4
    -1 6 -4
    1 -6 4
    -1 6 -4
    -1 6 -4
    1 -6 4
    1 -6 4
    1 -6 5
    1 -6 5
    -1 6 -5
    -1 6 -5
    1 -6 5
    -1 6 -5
    1 -6 5
    1 -6 5
    -1 6 -5
    -1 6 -5
    -1 6 -5
    1 -6 5
    1 -6 5
    1 -6 5
    1 -6 5
    -1 6 -5
    -1 6 -6
    1 -6 6
    1 -6 6
    -1 6 -6
    1 -6 6
    1 -6 6
    -1 6 -6
    -1 6 -6
    1 -6 6
    1 -6 6
    -1 6 -6
    1 -6 6
    1 -6 6
    -1 6 -7
    -1 6 -7
    -1 6 -7
    1 -6 7
    1 -6 7
    1 -6 7
    -1 6 -7
    1 -6 7
    -1 6 -7
    1 -6 7
    1 -6 7
    -1 6 -8
    -1 6 -8
    1 -6 8
    1 -6 8
    1 -6 8
    -1 6 -8
    1 -6 8
    1 -6 8
    -1 6 -8
    1 -6 8
    1 -6 8
    -1 6 -8
    1 -6 8
    -1 6 -9
    -1 6 -9
    -1 6 -9
    1 -6 9
    1 -6 9
    1 -6 9
    1 -6 9
    1 -6 9
    -1 6 -9
    1 -6 9
    1 -6 9
    -1 6 -9
    -1 6 -9
    1 -6 9
    1 -6 9
    1 -6 10
    1 -6 10
    -1 6 -10
    1 -6 10
    -1 6 -10
    -1 6 -10
    1 -6 10
    1 -6 10
    1 -6 10
    1 -6 10
    -1 6 -10
    1 -6 10
    -1 6 -10
    -1 6 -10
    1 -6 10
    1 -6 10
    1 -6 10
    -1 6 -10
    1 -6 10
    1 -6 11
    -1 6 -11
    -1 6 -11
    1 -6 11
    1 -6 11
    -1 6 -11
    -1 6 -11
    1 -6 11
    1 -6 11
    -1 6 -11
    1 -6 11
    1 -6 11
    1 -6 11
    -1 6 -11
    -1 6 -11
    1 -6 11
    1 -6 11
    1 -6 11
    1 -6 11
    1 -6 12
    1 -6 12
    1 -6 12
    1 -6 12
    -1 6 -12
    1 -6 12
    1 -6 12
    -1 6 -12
    -1 6 -12
    1 -6 12
    -1 6 -12
    1 -6 12
    1 -6 12
    1 -6 12
    -1 6 -12
    -1 6 -12
    1 -6 12
    1 -6 12
    1 -6 12
    1 -6 13
    -1 6 -13
    1 -6 13
    -1 6 -13
    -1 6 -13
    1 -6 13
    1 -6 13
    1 -6 13
    -1 6 -13
    1 -6 13
    -1 6 -13
    1 -6 13
    1 -6 13
    1 -6 13
    -1 6 -13
    -1 6 -13
    1 -6 13
    1 -6 14
    1 -6 14
    1 -6 14
    1 -6 14
    -1 6 -14
    1 -6 14
    -1 6 -14
    -1 6 -14
    -1 6 -14
    1 -6 14
    1 -6 14
    -1 6 -14
    -1 6 -14
    1 -6 15
    -1 6 -15
    1 -6 15
    1 -6 15
    1 -6 15
    1 -6 15
    1 -6 15
    -1 6 -15
    -1 6 -15
    -1 6 -15
    -1 6 -15
    1 -6 15
    -1 6 -15
    1 -6 15
    1 -6 16
    1 -6 16
    1 -6 16
    1 -6 16
    -1 6 -16
    1 -6 16
    1 -6 16
    -1 6 -16
    -1 6 -16
    -1 6 -16
    -1 6 -16
    1 -6 16
    -1 6 -16
    1 -6 16
    1 -6 17
    1 -6 17
    1 -6 17
    1 -6 17
    -1 6 -17
    -1 6 -17
    -1 6 -17
    -1 6 -17
    1 -6 17
    1 -6 17
    -1 6 -17
    -1 6 -17
    1 -6 18
    -1 6 -18
    1 -6 18
    1 -6 18
    1 -6 18
    -1 6 -18
    -1 6 -18
    -1 6 -18
    -1 6 -18
    1 -6 18
    -1 6 -18
    -1 6 -18
    1 -6 18
    1 -6 19
    1 -6 19
    1 -6 19
    -1 6 -19
    1 -6 19
    -1 6 -19
    1 -6 19
    -1 6 -19
    -1 6 -19
    -1 6 -19
    1 -6 19
    1 -6 19
    -1 6 -19
    -1 6 -19
    1 -6 20
    1 -6 20
    -1 6 -20
    1 -6 20
    -1 6 -20
    1 -6 20
    1 -6 20
    -1 6 -20
    -1 6 -20
    -1 6 -20
    -1 6 -20
    1 -6 20
    -1 6 -20
    1 -6 20
    -1 6 -21
    1 -6 21
    -1 6 -21
    1 -6 21
    1 -6 21
    -1 6 -21
    1 -6 21
    1 -6 21
    1 -6 21
    -1 6 -21
    -1 6 -21
    -1 6 -21
    -1 6 -21
    1 -6 21
    1 -6 21
    -1 6 -21
    1 -6 22
    1 -6 22
    1 -6 22
    1 -6 22
    -1 6 -22
    1 -6 22
    1 -6 22
    -1 6 -22
    -1 6 -22
    1 -6 23
    1 -6 23
    1 -6 23
    -1 6 -23
    1 -6 23
    1 -6 23
    1 -6 23
    -1 6 -23
    -1 6 -23
    1 -6 24
    1 -6 24
    1 -6 24
    1 -6 24
    -1 6 -24
    -1 6 -24
    1 -6 25
    1 -6 25
    -1 6 -25
    1 -6 25
    -1 6 -25
    1 -6 26
    -1 6 -26
    1 -6 26
    1 -6 26
    -1 6 -26
    -1 6 -26
    -1 6 -27
    1 -6 27
    -1 6 -27
    1 -6 27
    1 -5 -24
    1 -5 -24
    -1 5 24
    1 -5 -23
    1 -5 -23
    1 -5 -23
    -1 5 23
    1 -5 -23
    1 -5 -22
    1 -5 -22
    1 -5 -22
    -1 5 22
    1 -5 -22
    -1 5 22
    -1 5 22
    -1 5 22
    -1 5 21
    -1 5 21
    1 -5 -21
    1 -5 -21
    1 -5 -21
    -1 5 21
    1 -5 -21
    -1 5 20
    -1 5 20
    1 -5 -20
    1 -5 -20
    1 -5 -20
    -1 5 20
    1 -5 -20
    -1 5 19
    -1 5 19
    1 -5 -19
    1 -5 -19
    1 -5 -19
    1 -5 -19
    -1 5 19
    -1 5 18
    -1 5 18
    1 -5 -18
    1 -5 -18
    1 -5 -18
    1 -5 -18
    1 -5 -18
    -1 5 18
    1 -5 -18
    -1 5 18
    -1 5 17
    -1 5 17
    1 -5 -17
    -1 5 17
    -1 5 17
    1 -5 -17
    1 -5 -17
    1 -5 -17
    -1 5 17
    1 -5 -17
    1 -5 -17
    1 -5 -17
    -1 5 16
    -1 5 16
    1 -5 -16
    -1 5 16
    1 -5 -16
    -1 5 16
    -1 5 16
    1 -5 -16
    1 -5 -16
    1 -5 -16
    1 -5 -16
    -1 5 16
    1 -5 -16
    1 -5 -16
    -1 5 15
    1 -5 -15
    -1 5 15
    -1 5 15
    1 -5 -15
    -1 5 15
    -1 5 15
    1 -5 -15
    1 -5 -15
    1 -5 -15
    -1 5 15
    1 -5 -15
    1 -5 -15
    1 -5 -15
    -1 5 14
    1 -5 -14
    -1 5 14
    -1 5 14
    -1 5 14
    1 -5 -14
    -1 5 14
    -1 5 14
    1 -5 -14
    1 -5 -14
    1 -5 -14
    1 -5 -14
    1 -5 -14
    -1 5 14
    1 -5 -14
    1 -5 -14
    1 -5 -14
    -1 5 13
    1 -5 -13
    1 -5 -13
    -1 5 13
    -1 5 13
    -1 5 13
    -1 5 13
    -1 5 13
    -1 5 13
    -1 5 13
    1 -5 -13
    -1 5 13
    1 -5 -13
    1 -5 -13
    1 -5 -13
    1 -5 -13
    1 -5 -13
    1 -5 -13
    1 -5 -13
    -1 5 12
    -1 5 12
    -1 5 12
    1 -5 -12
    -1 5 12
    1 -5 -12
    -1 5 12
    -1 5 12
    -1 5 12
    -1 5 12
    1 -5 -12
    1 -5 -12
    1 -5 -12
    -1 5 12
    1 -5 -12
    1 -5 -12
    1 -5 -12
    1 -5 -12
    -1 5 12
    -1 5 12
    1 -5 -12
    -1 5 11
    -1 5 11
    1 -5 -11
    -1 5 11
    -1 5 11
    1 -5 -11
    -1 5 11
    -1 5 11
    -1 5 11
    1 -5 -11
    1 -5 -11
    -1 5 11
    1 -5 -11
    1 -5 -11
    1 -5 -11
    1 -5 -11
    -1 5 11
    1 -5 -11
    1 -5 -11
    1 -5 -11
    -1 5 10
    -1 5 10
    1 -5 -10
    -1 5 10
    1 -5 -10
    -1 5 10
    -1 5 10
    1 -5 -10
    1 -5 -10
    -1 5 10
    -1 5 10
    -1 5 10
    1 -5 -10
    -1 5 10
    1 -5 -10
    1 -5 -10
    -1 5 10
    1 -5 -10
    1 -5 -10
    1 -5 -10
    1 -5 -10
    1 -5 -10
    1 -5 -9
    -1 5 9
    1 -5 -9
    1 -5 -9
    -1 5 9
    1 -5 -9
    -1 5 9
    1 -5 -9
    -1 5 9
    -1 5 9
    -1 5 9
    -1 5 9
    1 -5 -9
    -1 5 9
    -1 5 9
    1 -5 -9
    1 -5 -9
    -1 5 9
    1 -5 -9
    1 -5 -9
    1 -5 -9
    -1 5 9
    1 -5 -9
    1 -5 -9
    -1 5 8
    1 -5 -8
    1 -5 -8
    1 -5 -8
    -1 5 8
    -1 5 8
    -1 5 8
    -1 5 8
    -1 5 8
    1 -5 -8
    -1 5 8
    -1 5 8
    1 -5 -8
    -1 5 8
    -1 5 8
    1 -5 -8
    1 -5 -8
    1 -5 -8
    1 -5 -8
    -1 5 8
    1 -5 -8
    1 -5 -8
    1 -5 -8
    1 -5 -7
    -1 5 7
    -1 5 7
    1 -5 -7
    -1 5 7
    -1 5 7
    1 -5 -7
    1 -5 -7
    -1 5 7
    1 -5 -7
    -1 5 7
    -1 5 7
    -1 5 7
    -1 5 7
    1 -5 -7
    1 -5 -7
    1 -5 -7
    1 -5 -7
    1 -5 -7
    1 -5 -7
    -1 5 7
    1 -5 -7
    -1 5 6
    1 -5 -6
    -1 5 6
    1 -5 -6
    -1 5 6
    -1 5 6
    1 -5 -6
    -1 5 6
    -1 5 6
    1 -5 -6
    -1 5 6
    1 -5 -6
    -1 5 6
    1 -5 -6
    -1 5 6
    1 -5 -6
    1 -5 -6
    1 -5 -6
    1 -5 -6
    1 -5 -6
    -1 5 5
    1 -5 -5
    -1 5 5
    1 -5 -5
    1 -5 -5
    -1 5 5
    -1 5 5
    1 -5 -5
    -1 5 5
    -1 5 5
    -1 5 5
    1 -5 -5
    -1 5 5
    1 -5 -5
    -1 5 5
    1 -5 -5
    1 -5 -5
    1 -5 -5
    1 -5 -5
    1 -5 -5
    -1 5 4
    -1 5 4
    1 -5 -4
    -1 5 4
    1 -5 -4
    -1 5 4
    1 -5 -4
    -1 5 4
    1 -5 -4
    -1 5 4
    -1 5 4
    -1 5 4
    1 -5 -4
    1 -5 -4
    1 -5 -4
    1 -5 -4
    -1 5 4
    -1 5 3
    1 -5 -3
    -1 5 3
    1 -5 -3
    -1 5 3
    -1 5 3
    -1 5 3
    1 -5 -3
    1 -5 -3
    -1 5 3
    -1 5 3
    1 -5 -3
    -1 5 3
    1 -5 -3
    1 -5 -3
    1 -5 -3
    -1 5 3
    1 -5 -2
    -1 5 2
    -1 5 2
    1 -5 -2
    1 -5 -2
    1 -5 -2
    1 -5 -2
    -1 5 2
    -1 5 2
    1 -5 -2
    1 -5 -2
    -1 5 2
    1 -5 -2
    1 -5 -2
    -1 5 2
    1 -5 -2
    1 -5 -1
    -1 5 1
    -1 5 1
    1 -5 -1
    1 -5 -1
    -1 5 1
    -1 5 1
    1 -5 -1
    1 -5 -1
    -1 5 1
    1 -5 -1
    -1 5 1
    1 -5 -1
    1 -5 -1
    1 -5 -1
    1 -5 0
    -1 5 0
    -1 5 0
    1 -5 0
    -1 5 0
    1 -5 0
    -1 5 0
    1 -5 0
    1 -5 0
    -1 5 0
    -1 5 0
    -1 5 0
    1 -5 0
    1 -5 0
    1 -5 0
    1 -5 1
    -1 5 -1
    1 -5 1
    -1 5 -1
    -1 5 -1
    1 -5 1
    -1 5 -1
    -1 5 -1
    1 -5 1
    1 -5 1
    1 -5 1
    1 -5 1
    -1 5 -1
    1 -5 1
    -1 5 -1
    -1 5 -1
    1 -5 1
    -1 5 -1
    1 -5 1
    1 -5 1
    -1 5 -2
    1 -5 2
    -1 5 -2
    1 -5 2
    1 -5 2
    -1 5 -2
    -1 5 -2
    1 -5 2
    1 -5 2
    1 -5 2
    -1 5 -2
    -1 5 -2
    1 -5 2
    -1 5 -2
    1 -5 2
    1 -5 2
    -1 5 -2
    1 -5 2
    1 -5 3
    -1 5 -3
    1 -5 3
    1 -5 3
    -1 5 -3
    -1 5 -3
    -1 5 -3
    1 -5 3
    1 -5 3
    -1 5 -3
    1 -5 3
    1 -5 3
    -1 5 -3
    1 -5 3
    -1 5 -3
    -1 5 -3
    1 -5 3
    1 -5 3
    1 -5 4
    -1 5 -4
    1 -5 4
    -1 5 -4
    1 -5 4
    -1 5 -4
    1 -5 4
    1 -5 4
    -1 5 -4
    1 -5 4
    1 -5 4
    -1 5 -4
    -1 5 -4
    -1 5 -4
    1 -5 4
    1 -5 4
    -1 5 -5
    1 -5 5
    -1 5 -5
    1 -5 5
    -1 5 -5
    -1 5 -5
    1 -5 5
    1 -5 5
    1 -5 5
    -1 5 -5
    1 -5 5
    -1 5 -5
    -1 5 -5
    1 -5 5
    -1 5 -5
    1 -5 5
    -1 5 -6
    -1 5 -6
    -1 5 -6
    1 -5 6
    1 -5 6
    1 -5 6
    1 -5 6
    -1 5 -6
    1 -5 6
    1 -5 6
    1 -5 6
    -1 5 -6
    -1 5 -6
    1 -5 6
    -1 5 -7
    -1 5 -7
    1 -5 7
    1 -5 7
    1 -5 7
    1 -5 7
    -1 5 -7
    1 -5 7
    -1 5 -7
    1 -5 7
    -1 5 -7
    1 -5 7
    1 -5 7
    -1 5 -7
    1 -5 8
    -1 5 -8
    1 -5 8
    -1 5 -8
    -1 5 -8
    1 -5 8
    1 -5 8
    1 -5 8
    1 -5 8
    -1 5 -8
    1 -5 8
    -1 5 -8
    -1 5 -8
    1 -5 8
    1 -5 8
    -1 5 -8
    1 -5 8
    1 -5 8
    1 -5 9
    -1 5 -9
    1 -5 9
    -1 5 -9
    1 -5 9
    -1 5 -9
    1 -5 9
    1 -5 9
    1 -5 9
    1 -5 9
    1 -5 9
    -1 5 -9
    1 -5 9
    -1 5 -9
    -1 5 -9
    1 -5 9
    -1 5 -9
    1 -5 9
    1 -5 9
    1 -5 10
    -1 5 -10
    1 -5 10
    1 -5 10
    -1 5 -10
    -1 5 -10
    1 -5 10
    1 -5 10
    1 -5 10
    1 -5 10
    1 -5 10
    -1 5 -10
    1 -5 10
    1 -5 10
    -1 5 -10
    -1 5 -10
    1 -5 10
    1 -5 10
    -1 5 -10
    -1 5 -10
    -1 5 -11
    1 -5 11
    1 -5 11
    1 -5 11
    -1 5 -11
    -1 5 -11
    1 -5 11
    1 -5 11
    1 -5 11
    1 -5 11
    1 -5 11
    1 -5 11
    -1 5 -11
    1 -5 11
    -1 5 -11
    -1 5 -11
    -1 5 -11
    -1 5 -11
    1 -5 11
    1 -5 11
    -1 5 -12
    1 -5 12
    -1 5 -12
    1 -5 12
    -1 5 -12
    1 -5 12
    1 -5 12
    1 -5 12
    -1 5 -12
    1 -5 12
    1 -5 12
    1 -5 12
    -1 5 -12
    -1 5 -12
    -1 5 -12
    1 -5 12
    -1 5 -12
    -1 5 -12
    1 -5 12
    1 -5 13
    -1 5 -13
    -1 5 -13
    1 -5 13
    1 -5 13
    1 -5 13
    1 -5 13
    -1 5 -13
    -1 5 -13
    -1 5 -13
    -1 5 -13
    1 -5 13
    1 -5 13
    -1 5 -13
    -1 5 -13
    -1 5 -14
    -1 5 -14
    1 -5 14
    1 -5 14
    1 -5 14
    -1 5 -14
    1 -5 14
    1 -5 14
    -1 5 -14
    -1 5 -14
    -1 5 -14
    1 -5 14
    1 -5 14
    -1 5 -14
    -1 5 -14
    -1 5 -15
    -1 5 -15
    1 -5 15
    1 -5 15
    1 -5 15
    1 -5 15
    1 -5 15
    -1 5 -15
    1 -5 15
    -1 5 -15
    -1 5 -15
    -1 5 -15
    -1 5 -15
    1 -5 15
    1 -5 15
    -1 5 -15
    1 -5 16
    -1 5 -16
    1 -5 16
    1 -5 16
    1 -5 16
    -1 5 -16
    -1 5 -16
    -1 5 -16
    -1 5 -16
    -1 5 -16
    1 -5 16
    -1 5 -16
    1 -5 16
    -1 5 -17
    1 -5 17
    1 -5 17
    -1 5 -17
    1 -5 17
    -1 5 -17
    1 -5 17
    -1 5 -17
    -1 5 -17
    -1 5 -17
    -1 5 -17
    1 -5 17
    1 -5 17
    -1 5 -17
    -1 5 -18
    1 -5 18
    1 -5 18
    -1 5 -18
    1 -5 18
    -1 5 -18
    1 -5 18
    1 -5 18
    1 -5 18
    -1 5 -18
    -1 5 -18
    -1 5 -18
    1 -5 18
    -1 5 -18
    -1 5 -18
    1 -5 18
    -1 5 -19
    1 -5 19
    -1 5 -19
    1 -5 19
    1 -5 19
    1 -5 19
    1 -5 19
    -1 5 -19
    1 -5 19
    -1 5 -19
    1 -5 19
    -1 5 -19
    1 -5 19
    -1 5 -19
    -1 5 -20
    1 -5 20
    1 -5 20
    1 -5 20
    -1 5 -20
    -1 5 -20
    1 -5 20
    1 -5 20
    1 -5 20
    -1 5 -20
    1 -5 20
    -1 5 -20
    1 -5 20
    -1 5 -20
    1 -5 21
    1 -5 21
    1 -5 21
    1 -5 21
    -1 5 -21
    1 -5 21
    1 -5 21
    -1 5 -21
    1 -5 21
    -1 5 -21
    1 -5 21
    1 -5 22
    1 -5 22
    -1 5 -22
    1 -5 22
    1 -5 22
    1 -5 22
    -1 5 -22
    1 -5 22
    -1 5 -22
    1 -5 23
    1 -5 23
    1 -5 23
    1 -5 23
    1 -5 23
    -1 5 -23
    1 -5 23
    -1 5 -23
    1 -5 24
    -1 5 -24
    1 -5 24
    1 -5 24
    1 -5 24
    1 -5 24
    -1 5 -24
    -1 5 -24
    -1 5 -24
    1 -5 25
    -1 5 -25
    1 -5 25
    1 -5 25
    -1 5 -25
    -1 5 -25
    1 -5 26
    1 -5 26
    -1 5 -26
    1 -5 26
    -1 5 -26
    -1 5 -26
    -1 5 -27
    -1 5 -27
    1 -5 27
    1 -4 -24
    -1 4 24
    1 -4 -24
    1 -4 -23
    1 -4 -23
    1 -4 -23
    -1 4 23
    -1 4 23
    -1 4 23
    1 -4 -23
    1 -4 -22
    1 -4 -22
    1 -4 -22
    -1 4 22
    1 -4 -22
    -1 4 22
    -1 4 22
    -1 4 21
    -1 4 21
    1 -4 -21
    1 -4 -21
    1 -4 -21
    1 -4 -21
    -1 4 21
    -1 4 20
    1 -4 -20
    1 -4 -20
    1 -4 -20
    1 -4 -20
    -1 4 20
    -1 4 20
    1 -4 -20
    1 -4 -20
    1 -4 -19
    -1 4 19
    -1 4 19
    -1 4 19
    -1 4 19
    1 -4 -19
    1 -4 -19
    1 -4 -19
    1 -4 -19
    1 -4 -19
    -1 4 18
    1 -4 -18
    1 -4 -18
    -1 4 18
    -1 4 18
    -1 4 18
    1 -4 -18
    1 -4 -18
    1 -4 -18
    1 -4 -18
    -1 4 18
    1 -4 -18
    1 -4 -18
    1 -4 -17
    1 -4 -17
    -1 4 17
    -1 4 17
    -1 4 17
    -1 4 17
    -1 4 17
    1 -4 -17
    1 -4 -17
    1 -4 -17
    -1 4 17
    1 -4 -17
    1 -4 -17
    1 -4 -17
    -1 4 16
    1 -4 -16
    -1 4 16
    -1 4 16
    1 -4 -16
    -1 4 16
    -1 4 16
    1 -4 -16
    1 -4 -16
    1 -4 -16
    -1 4 16
    1 -4 -16
    1 -4 -16
    1 -4 -16
    -1 4 15
    -1 4 15
    1 -4 -15
    -1 4 15
    1 -4 -15
    -1 4 15
    1 -4 -15
    1 -4 -15
    1 -4 -15
    1 -4 -15
    -1 4 15
    1 -4 -15
    1 -4 -15
    1 -4 -14
    1 -4 -14
    -1 4 14
    -1 4 14
    -1 4 14
    -1 4 14
    -1 4 14
    1 -4 -14
    1 -4 -14
    -1 4 14
    1 -4 -14
    1 -4 -14
    1 -4 -14
    -1 4 14
    1 -4 -14
    -1 4 14
    1 -4 -13
    1 -4 -13
    -1 4 13
    -1 4 13
    -1 4 13
    -1 4 13
    -1 4 13
    1 -4 -13
    -1 4 13
    1 -4 -13
    1 -4 -13
    1 -4 -13
    -1 4 13
    -1 4 13
    1 -4 -13
    1 -4 -13
    1 -4 -13
    1 -4 -13
    -1 4 13
    -1 4 13
    1 -4 -13
    -1 4 12
    1 -4 -12
    -1 4 12
    -1 4 12
    1 -4 -12
    -1 4 12
    -1 4 12
    -1 4 12
    1 -4 -12
    1 -4 -12
    -1 4 12
    1 -4 -12
    1 -4 -12
    1 -4 -12
    -1 4 12
    -1 4 12
    1 -4 -12
    1 -4 -12
    1 -4 -12
    -1 4 12
    1 -4 -12
    1 -4 -12
    -1 4 12
    -1 4 11
    -1 4 11
    1 -4 -11
    -1 4 11
    -1 4 11
    1 -4 -11
    1 -4 -11
    -1 4 11
    -1 4 11
    -1 4 11
    1 -4 -11
    -1 4 11
    1 -4 -11
    1 -4 -11
    1 -4 -11
    1 -4 -11
    -1 4 11
    1 -4 -11
    1 -4 -11
    1 -4 -11
    1 -4 -11
    -1 4 10
    -1 4 10
    1 -4 -10
    -1 4 10
    1 -4 -10
    -1 4 10
    -1 4 10
    1 -4 -10
    -1 4 10
    -1 4 10
    -1 4 10
    -1 4 10
    1 -4 -10
    1 -4 -10
    1 -4 -10
    1 -4 -10
    1 -4 -10
    1 -4 -10
    -1 4 10
    1 -4 -10
    1 -4 -10
    -1 4 9
    1 -4 -9
    1 -4 -9
    1 -4 -9
    -1 4 9
    -1 4 9
    1 -4 -9
    1 -4 -9
    -1 4 9
    -1 4 9
    -1 4 9
    -1 4 9
    -1 4 9
    1 -4 -9
    -1 4 9
    1 -4 -9
    1 -4 -9
    -1 4 9
    1 -4 -9
    1 -4 -9
    1 -4 -9
    1 -4 -9
    -1 4 9
    1 -4 -9
    1 -4 -9
    -1 4 8
    1 -4 -8
    1 -4 -8
    1 -4 -8
    1 -4 -8
    1 -4 -8
    -1 4 8
    -1 4 8
    1 -4 -8
    -1 4 8
    -1 4 8
    -1 4 8
    -1 4 8
    -1 4 8
    1 -4 -8
    -1 4 8
    -1 4 8
    1 -4 -8
    1 -4 -8
    1 -4 -8
    -1 4 8
    1 -4 -8
    1 -4 -8
    1 -4 -8
    1 -4 -8
    -1 4 7
    1 -4 -7
    -1 4 7
    1 -4 -7
    1 -4 -7
    1 -4 -7
    -1 4 7
    -1 4 7
    -1 4 7
    -1 4 7
    -1 4 7
    1 -4 -7
    -1 4 7
    -1 4 7
    -1 4 7
    1 -4 -7
    1 -4 -7
    1 -4 -7
    -1 4 7
    -1 4 7
    1 -4 -7
    1 -4 -7
    1 -4 -7
    1 -4 -7
    -1 4 6
    1 -4 -6
    -1 4 6
    1 -4 -6
    -1 4 6
    1 -4 -6
    1 -4 -6
    -1 4 6
    -1 4 6
    -1 4 6
    1 -4 -6
    -1 4 6
    -1 4 6
    -1 4 6
    1 -4 -6
    1 -4 -6
    1 -4 -6
    1 -4 -6
    1 -4 -6
    1 -4 -6
    1 -4 -6
    1 -4 -5
    -1 4 5
    -1 4 5
    1 -4 -5
    -1 4 5
    -1 4 5
    1 -4 -5
    -1 4 5
    1 -4 -5
    -1 4 5
    -1 4 5
    -1 4 5
    1 -4 -5
    1 -4 -5
    -1 4 5
    1 -4 -5
    1 -4 -5
    1 -4 -5
    1 -4 -5
    1 -4 -5
    1 -4 -5
    1 -4 -5
    -1 4 4
    1 -4 -4
    -1 4 4
    -1 4 4
    -1 4 4
    -1 4 4
    1 -4 -4
    -1 4 4
    -1 4 4
    1 -4 -4
    1 -4 -4
    -1 4 4
    1 -4 -4
    1 -4 -4
    1 -4 -4
    -1 4 4
    1 -4 -4
    1 -4 -4
    -1 4 4
    -1 4 3
    -1 4 3
    -1 4 3
    1 -4 -3
    1 -4 -3
    -1 4 3
    1 -4 -3
    -1 4 3
    1 -4 -3
    -1 4 3
    -1 4 3
    1 -4 -3
    1 -4 -3
    -1 4 3
    1 -4 -3
    -1 4 3
    1 -4 -3
    1 -4 -2
    -1 4 2
    -1 4 2
    1 -4 -2
    1 -4 -2
    -1 4 2
    -1 4 2
    1 -4 -2
    1 -4 -2
    -1 4 2
    1 -4 -2
    1 -4 -2
    1 -4 -2
    -1 4 2
    1 -4 -2
    -1 4 2
    1 -4 -2
    1 -4 -1
    -1 4 1
    -1 4 1
    1 -4 -1
    1 -4 -1
    -1 4 1
    -1 4 1
    1 -4 -1
    1 -4 -1
    1 -4 -1
    -1 4 1
    -1 4 1
    1 -4 -1
    1 -4 -1
    -1 4 1
    1 -4 -1
    1 -4 -1
    1 -4 -1
    1 -4 -1
    1 -4 0
    -1 4 0
    1 -4 0
    -1 4 0
    1 -4 0
    -1 4 0
    1 -4 0
    -1 4 0
    -1 4 0
    1 -4 0
    1 -4 0
    -1 4 0
    -1 4 0
    1 -4 0
    1 -4 0
    1 -4 0
    1 -4 1
    -1 4 -1
    1 -4 1
    -1 4 -1
    1 -4 1
    -1 4 -1
    1 -4 1
    -1 4 -1
    1 -4 1
    1 -4 1
    1 -4 1
    1 -4 1
    -1 4 -1
    1 -4 1
    -1 4 -1
    1 -4 1
    1 -4 1
    -1 4 -2
    -1 4 -2
    1 -4 2
    1 -4 2
    1 -4 2
    -1 4 -2
    -1 4 -2
    -1 4 -2
    1 -4 2
    -1 4 -2
    -1 4 -2
    1 -4 2
    1 -4 2
    1 -4 2
    -1 4 -2
    1 -4 2
    1 -4 3
    1 -4 3
    -1 4 -3
    -1 4 -3
    -1 4 -3
    1 -4 3
    -1 4 -3
    -1 4 -3
    1 -4 3
    -1 4 -3
    1 -4 3
    1 -4 3
    1 -4 3
    -1 4 -3
    -1 4 -4
    -1 4 -4
    1 -4 4
    1 -4 4
    -1 4 -4
    -1 4 -4
    1 -4 4
    1 -4 4
    -1 4 -4
    1 -4 4
    1 -4 4
    -1 4 -4
    -1 4 -4
    1 -4 4
    -1 4 -4
    1 -4 4
    -1 4 -5
    -1 4 -5
    1 -4 5
    1 -4 5
    1 -4 5
    -1 4 -5
    1 -4 5
    1 -4 5
    -1 4 -5
    1 -4 5
    1 -4 5
    1 -4 5
    -1 4 -5
    -1 4 -6
    -1 4 -6
    1 -4 6
    -1 4 -6
    1 -4 6
    1 -4 6
    1 -4 6
    1 -4 6
    -1 4 -6
    1 -4 6
    -1 4 -6
    1 -4 6
    1 -4 6
    -1 4 -6
    1 -4 7
    -1 4 -7
    1 -4 7
    -1 4 -7
    -1 4 -7
    1 -4 7
    1 -4 7
    1 -4 7
    1 -4 7
    1 -4 7
    -1 4 -7
    -1 4 -7
    -1 4 -7
    1 -4 7
    -1 4 -7
    1 -4 7
    -1 4 -7
    -1 4 -8
    1 -4 8
    1 -4 8
    -1 4 -8
    -1 4 -8
    1 -4 8
    1 -4 8
    1 -4 8
    1 -4 8
    1 -4 8
    1 -4 8
    -1 4 -8
    -1 4 -8
    -1 4 -8
    -1 4 -8
    1 -4 8
    1 -4 8
    -1 4 -8
    1 -4 9
    -1 4 -9
    1 -4 9
    -1 4 -9
    -1 4 -9
    1 -4 9
    1 -4 9
    1 -4 9
    1 -4 9
    1 -4 9
    -1 4 -9
    1 -4 9
    -1 4 -9
    -1 4 -9
    -1 4 -9
    -1 4 -9
    1 -4 9
    1 -4 9
    -1 4 -9
    1 -4 10
    1 -4 10
    -1 4 -10
    -1 4 -10
    1 -4 10
    1 -4 10
    1 -4 10
    1 -4 10
    -1 4 -10
    1 -4 10
    1 -4 10
    1 -4 10
    -1 4 -10
    -1 4 -10
    -1 4 -10
    -1 4 -10
    -1 4 -10
    1 -4 10
    -1 4 -10
    -1 4 -10
    1 -4 10
    -1 4 -11
    -1 4 -11
    1 -4 11
    1 -4 11
    -1 4 -11
    1 -4 11
    1 -4 11
    1 -4 11
    1 -4 11
    -1 4 -11
    1 -4 11
    -1 4 -11
    -1 4 -11
    -1 4 -11
    -1 4 -11
    -1 4 -11
    1 -4 11
    -1 4 -11
    -1 4 -11
    1 -4 11
    -1 4 -12
    1 -4 12
    -1 4 -12
    -1 4 -12
    1 -4 12
    -1 4 -12
    1 -4 12
    1 -4 12
    1 -4 12
    1 -4 12
    1 -4 12
    -1 4 -12
    -1 4 -12
    -1 4 -12
    -1 4 -12
    -1 4 -12
    1 -4 12
    1 -4 12
    -1 4 -12
    -1 4 -12
    -1 4 -13
    1 -4 13
    -1 4 -13
    1 -4 13
    1 -4 13
    1 -4 13
    1 -4 13
    1 -4 13
    1 -4 13
    -1 4 -13
    -1 4 -13
    -1 4 -13
    -1 4 -13
    -1 4 -13
    -1 4 -13
    1 -4 13
    -1 4 -13
    1 -4 13
    -1 4 -13
    -1 4 -14
    -1 4 -14
    1 -4 14
    1 -4 14
    1 -4 14
    -1 4 -14
    1 -4 14
    1 -4 14
    1 -4 14
    -1 4 -14
    -1 4 -14
    -1 4 -14
    -1 4 -14
    -1 4 -14
    -1 4 -14
    1 -4 14
    -1 4 -14
    1 -4 14
    -1 4 -15
    1 -4 15
    -1 4 -15
    1 -4 15
    1 -4 15
    -1 4 -15
    1 -4 15
    1 -4 15
    -1 4 -15
    -1 4 -15
    -1 4 -15
    1 -4 15
    -1 4 -15
    1 -4 15
    -1 4 -15
    1 -4 16
    -1 4 -16
    -1 4 -16
    1 -4 16
    1 -4 16
    1 -4 16
    -1 4 -16
    1 -4 16
    1 -4 16
    -1 4 -16
    1 -4 16
    1 -4 16
    -1 4 -16
    -1 4 -16
    1 -4 17
    -1 4 -17
    1 -4 17
    -1 4 -17
    1 -4 17
    1 -4 17
    1 -4 17
    -1 4 -17
    1 -4 17
    -1 4 -17
    -1 4 -17
    -1 4 -17
    1 -4 17
    1 -4 17
    1 -4 18
    -1 4 -18
    -1 4 -18
    1 -4 18
    1 -4 18
    1 -4 18
    -1 4 -18
    1 -4 18
    1 -4 18
    -1 4 -18
    1 -4 18
    -1 4 -18
    -1 4 -18
    1 -4 18
    1 -4 19
    -1 4 -19
    -1 4 -19
    -1 4 -19
    1 -4 19
    1 -4 19
    -1 4 -19
    1 -4 19
    1 -4 19
    1 -4 19
    -1 4 -19
    -1 4 -19
    1 -4 19
    1 -4 19
    -1 4 -19
    1 -4 20
    -1 4 -20
    -1 4 -20
    1 -4 20
    1 -4 20
    1 -4 20
    1 -4 20
    -1 4 -20
    1 -4 20
    -1 4 -20
    1 -4 20
    -1 4 -20
    1 -4 20
    -1 4 -20
    -1 4 -21
    -1 4 -21
    1 -4 21
    1 -4 21
    1 -4 21
    1 -4 21
    1 -4 21
    -1 4 -21
    -1 4 -21
    1 -4 21
    -1 4 -21
    -1 4 -21
    -1 4 -22
    -1 4 -22
    1 -4 22
    1 -4 22
    1 -4 22
    -1 4 -22
    1 -4 22
    1 -4 22
    -1 4 -22
    1 -4 22
    -1 4 -22
    -1 4 -22
    -1 4 -23
    1 -4 23
    1 -4 23
    1 -4 23
    1 -4 23
    -1 4 -23
    1 -4 23
    -1 4 -23
    -1 4 -23
    1 -4 24
    1 -4 24
    1 -4 24
    1 -4 24
    -1 4 -24
    1 -4 24
    -1 4 -24
    -1 4 -24
    1 -4 25
    -1 4 -25
    1 -4 25
    1 -4 25
    -1 4 -25
    -1 4 -25
    1 -4 26
    -1 4 -26
    1 -4 26
    1 -4 26
    -1 4 -26
    -1 4 -26
    -1 4 -27
    -1 4 -27
    -1 3 25
    1 -3 -25
    -1 3 24
    -1 3 24
    -1 3 24
    1 -3 -24
    -1 3 23
    -1 3 23
    -1 3 23
    1 -3 -23
    1 -3 -22
    1 -3 -22
    -1 3 22
    -1 3 22
    -1 3 22
    1 -3 -22
    -1 3 21
    1 -3 -21
    -1 3 21
    1 -3 -21
    1 -3 -21
    1 -3 -21
    -1 3 21
    -1 3 21
    1 -3 -21
    -1 3 21
    1 -3 -20
    -1 3 20
    -1 3 20
    1 -3 -20
    1 -3 -20
    1 -3 -20
    1 -3 -20
    -1 3 20
    -1 3 20
    1 -3 -19
    1 -3 -19
    -1 3 19
    -1 3 19
    -1 3 19
    1 -3 -19
    1 -3 -19
    1 -3 -19
    1 -3 -19
    -1 3 19
    -1 3 19
    1 -3 -18
    -1 3 18
    1 -3 -18
    -1 3 18
    -1 3 18
    1 -3 -18
    1 -3 -18
    1 -3 -18
    1 -3 -18
    -1 3 18
    -1 3 18
    -1 3 17
    -1 3 17
    -1 3 17
    -1 3 17
    1 -3 -17
    1 -3 -17
    1 -3 -17
    -1 3 17
    1 -3 -17
    1 -3 -17
    1 -3 -17
    -1 3 17
    1 -3 -17
    -1 3 16
    -1 3 16
    1 -3 -16
    1 -3 -16
    -1 3 16
    -1 3 16
    -1 3 16
    1 -3 -16
    1 -3 -16
    1 -3 -16
    -1 3 16
    1 -3 -16
    1 -3 -16
    -1 3 15
    1 -3 -15
    -1 3 15
    1 -3 -15
    -1 3 15
    -1 3 15
    1 -3 -15
    1 -3 -15
    1 -3 -15
    -1 3 15
    1 -3 -15
    -1 3 15
    1 -3 -15
    -1 3 15
    1 -3 -14
    1 -3 -14
    -1 3 14
    -1 3 14
    -1 3 14
    -1 3 14
    1 -3 -14
    -1 3 14
    1 -3 -14
    1 -3 -14
    1 -3 -14
    -1 3 14
    1 -3 -14
    1 -3 -14
    -1 3 14
    -1 3 14
    -1 3 13
    1 -3 -13
    1 -3 -13
    -1 3 13
    -1 3 13
    -1 3 13
    1 -3 -13
    -1 3 13
    1 -3 -13
    1 -3 -13
    1 -3 -13
    1 -3 -13
    -1 3 13
    1 -3 -13
    -1 3 13
    1 -3 -13
    -1 3 13
    -1 3 12
    1 -3 -12
    1 -3 -12
    -1 3 12
    -1 3 12
    -1 3 12
    -1 3 12
    -1 3 12
    1 -3 -12
    -1 3 12
    1 -3 -12
    -1 3 12
    1 -3 -12
    1 -3 -12
    -1 3 12
    1 -3 -12
    1 -3 -12
    1 -3 -12
    -1 3 12
    1 -3 -12
    1 -3 -12
    -1 3 12
    -1 3 12
    -1 3 11
    1 -3 -11
    1 -3 -11
    -1 3 11
    -1 3 11
    -1 3 11
    1 -3 -11
    -1 3 11
    -1 3 11
    1 -3 -11
    -1 3 11
    1 -3 -11
    -1 3 11
    1 -3 -11
    1 -3 -11
    -1 3 11
    1 -3 -11
    1 -3 -11
    1 -3 -11
    1 -3 -11
    -1 3 10
    -1 3 10
    -1 3 10
    1 -3 -10
    -1 3 10
    1 -3 -10
    1 -3 -10
    -1 3 10
    -1 3 10
    -1 3 10
    1 -3 -10
    1 -3 -10
    1 -3 -10
    -1 3 10
    1 -3 -10
    1 -3 -10
    1 -3 -10
    1 -3 -10
    -1 3 10
    1 -3 -10
    -1 3 9
    -1 3 9
    -1 3 9
    1 -3 -9
    -1 3 9
    1 -3 -9
    -1 3 9
    1 -3 -9
    -1 3 9
    -1 3 9
    1 -3 -9
    1 -3 -9
    1 -3 -9
    -1 3 9
    1 -3 -9
    1 -3 -9
    1 -3 -9
    -1 3 9
    1 -3 -9
    1 -3 -8
    -1 3 8
    1 -3 -8
    -1 3 8
    1 -3 -8
    -1 3 8
    -1 3 8
    1 -3 -8
    -1 3 8
    1 -3 -8
    -1 3 8
    -1 3 8
    1 -3 -8
    -1 3 8
    1 -3 -8
    1 -3 -8
    1 -3 -8
    -1 3 8
    1 -3 -8
    1 -3 -8
    1 -3 -8
    1 -3 -8
    -1 3 7
    1 -3 -7
    -1 3 7
    1 -3 -7
    1 -3 -7
    1 -3 -7
    -1 3 7
    -1 3 7
    1 -3 -7
    -1 3 7
    -1 3 7
    1 -3 -7
    -1 3 7
    -1 3 7
    1 -3 -7
    -1 3 7
    1 -3 -7
    -1 3 7
    1 -3 -7
    1 -3 -7
    -1 3 7
    1 -3 -7
    1 -3 -7
    1 -3 -7
    1 -3 -7
    1 -3 -6
    -1 3 6
    -1 3 6
    1 -3 -6
    1 -3 -6
    -1 3 6
    -1 3 6
    -1 3 6
    1 -3 -6
    -1 3 6
    1 -3 -6
    -1 3 6
    -1 3 6
    -1 3 6
    1 -3 -6
    1 -3 -6
    1 -3 -6
    -1 3 6
    1 -3 -6
    1 -3 -6
    1 -3 -6
    -1 3 6
    1 -3 -6
    1 -3 -5
    -1 3 5
    1 -3 -5
    1 -3 -5
    -1 3 5
    -1 3 5
    1 -3 -5
    -1 3 5
    -1 3 5
    1 -3 -5
    -1 3 5
    -1 3 5
    1 -3 -5
    1 -3 -5
    1 -3 -5
    1 -3 -5
    1 -3 -5
    1 -3 -5
    1 -3 -5
    1 -3 -4
    1 -3 -4
    -1 3 4
    -1 3 4
    1 -3 -4
    -1 3 4
    1 -3 -4
    1 -3 -4
    -1 3 4
    1 -3 -4
    1 -3 -4
    1 -3 -4
    1 -3 -4
    1 -3 -4
    1 -3 -4
    1 -3 -4
    1 -3 -4
    1 -3 -3
    1 -3 -3
    -1 3 3
    1 -3 -3
    -1 3 3
    -1 3 3
    1 -3 -3
    1 -3 -3
    -1 3 3
    1 -3 -3
    1 -3 -3
    1 -3 -3
    1 -3 -3
    1 -3 -2
    -1 3 2
    -1 3 2
    1 -3 -2
    1 -3 -2
    -1 3 2
    1 -3 -2
    1 -3 -2
    1 -3 -2
    1 -3 -2
    -1 3 1
    1 -3 -1
    -1 3 1
    -1 3 1
    1 -3 -1
    1 -3 -1
    1 -3 -1
    -1 3 1
    1 -3 -1
    1 -3 -1
    1 -3 -1
    1 -3 -1
    -1 3 1
    -1 3 1
    1 -3 -1
    1 -3 0
    1 -3 0
    -1 3 0
    -1 3 0
    1 -3 0
    1 -3 0
    1 -3 0
    1 -3 0
    -1 3 0
    -1 3 0
    1 -3 0
    1 -3 0
    1 -3 1
    1 -3 1
    1 -3 1
    -1 3 -1
    -1 3 -1
    1 -3 1
    1 -3 1
    -1 3 -1
    1 -3 1
    1 -3 1
    -1 3 -1
    1 -3 1
    1 -3 2
    1 -3 2
    -1 3 -2
    -1 3 -2
    -1 3 -2
    1 -3 2
    -1 3 -2
    1 -3 2
    1 -3 2
    -1 3 -3
    -1 3 -3
    -1 3 -3
    1 -3 3
    1 -3 3
    -1 3 -3
    1 -3 3
    -1 3 -3
    -1 3 -3
    1 -3 3
    -1 3 -3
    -1 3 -4
    -1 3 -4
    1 -3 4
    1 -3 4
    -1 3 -4
    1 -3 4
    1 -3 4
    -1 3 -4
    1 -3 4
    -1 3 -4
    1 -3 4
    -1 3 -4
    1 -3 5
    1 -3 5
    -1 3 -5
    1 -3 5
    -1 3 -5
    -1 3 -5
    1 -3 5
    1 -3 5
    1 -3 5
    -1 3 -5
    1 -3 5
    1 -3 5
    -1 3 -5
    -1 3 -5
    1 -3 5
    1 -3 5
    -1 3 -5
    1 -3 6
    1 -3 6
    -1 3 -6
    -1 3 -6
    1 -3 6
    1 -3 6
    1 -3 6
    1 -3 6
    1 -3 6
    -1 3 -6
    1 -3 6
    -1 3 -6
    -1 3 -6
    -1 3 -6
    1 -3 6
    -1 3 -6
    1 -3 6
    1 -3 7
    1 -3 7
    -1 3 -7
    -1 3 -7
    1 -3 7
    1 -3 7
    1 -3 7
    1 -3 7
    1 -3 7
    -1 3 -7
    -1 3 -7
    -1 3 -7
    -1 3 -7
    1 -3 7
    1 -3 7
    -1 3 -7
    1 -3 8
    1 -3 8
    -1 3 -8
    1 -3 8
    -1 3 -8
    1 -3 8
    1 -3 8
    1 -3 8
    1 -3 8
    1 -3 8
    1 -3 8
    -1 3 -8
    -1 3 -8
    -1 3 -8
    -1 3 -8
    1 -3 8
    -1 3 -8
    1 -3 8
    1 -3 9
    1 -3 9
    1 -3 9
    -1 3 -9
    -1 3 -9
    -1 3 -9
    -1 3 -9
    -1 3 -9
    1 -3 9
    1 -3 9
    1 -3 9
    1 -3 9
    1 -3 9
    -1 3 -9
    -1 3 -9
    1 -3 9
    1 -3 9
    -1 3 -10
    1 -3 10
    1 -3 10
    -1 3 -10
    1 -3 10
    1 -3 10
    1 -3 10
    -1 3 -10
    -1 3 -10
    -1 3 -10
    -1 3 -10
    -1 3 -10
    1 -3 10
    1 -3 10
    -1 3 -10
    -1 3 -10
    -1 3 -11
    -1 3 -11
    1 -3 11
    1 -3 11
    1 -3 11
    1 -3 11
    1 -3 11
    -1 3 -11
    1 -3 11
    -1 3 -11
    -1 3 -11
    -1 3 -11
    -1 3 -11
    -1 3 -11
    -1 3 -11
    -1 3 -11
    1 -3 11
    1 -3 11
    -1 3 -12
    -1 3 -12
    1 -3 12
    1 -3 12
    1 -3 12
    1 -3 12
    -1 3 -12
    1 -3 12
    1 -3 12
    1 -3 12
    -1 3 -12
    -1 3 -12
    1 -3 12
    -1 3 -12
    -1 3 -12
    -1 3 -12
    -1 3 -12
    1 -3 12
    -1 3 -12
    1 -3 12
    1 -3 13
    -1 3 -13
    1 -3 13
    -1 3 -13
    1 -3 13
    1 -3 13
    1 -3 13
    1 -3 13
    1 -3 13
    1 -3 13
    -1 3 -13
    -1 3 -13
    -1 3 -13
    -1 3 -13
    1 -3 13
    -1 3 -13
    1 -3 13
    1 -3 14
    1 -3 14
    -1 3 -14
    1 -3 14
    1 -3 14
    -1 3 -14
    1 -3 14
    -1 3 -14
    1 -3 14
    -1 3 -14
    -1 3 -14
    -1 3 -14
    1 -3 14
    -1 3 -14
    1 -3 14
    -1 3 -14
    1 -3 14
    -1 3 -15
    1 -3 15
    -1 3 -15
    1 -3 15
    1 -3 15
    -1 3 -15
    1 -3 15
    1 -3 15
    1 -3 15
    -1 3 -15
    -1 3 -15
    1 -3 15
    -1 3 -15
    1 -3 15
    -1 3 -15
    1 -3 15
    -1 3 -15
    1 -3 16
    -1 3 -16
    -1 3 -16
    1 -3 16
    1 -3 16
    -1 3 -16
    1 -3 16
    1 -3 16
    -1 3 -16
    1 -3 16
    -1 3 -16
    -1 3 -16
    -1 3 -16
    1 -3 16
    -1 3 -16
    1 -3 16
    -1 3 -17
    1 -3 17
    -1 3 -17
    1 -3 17
    1 -3 17
    -1 3 -17
    1 -3 17
    1 -3 17
    -1 3 -17
    1 -3 17
    -1 3 -17
    -1 3 -17
    -1 3 -17
    -1 3 -17
    -1 3 -17
    1 -3 17
    1 -3 17
    -1 3 -18
    -1 3 -18
    1 -3 18
    1 -3 18
    1 -3 18
    -1 3 -18
    1 -3 18
    1 -3 18
    -1 3 -18
    1 -3 18
    -1 3 -18
    -1 3 -18
    -1 3 -18
    -1 3 -18
    1 -3 18
    1 -3 18
    -1 3 -18
    -1 3 -19
    -1 3 -19
    1 -3 19
    1 -3 19
    1 -3 19
    1 -3 19
    1 -3 19
    -1 3 -19
    -1 3 -19
    1 -3 19
    -1 3 -19
    -1 3 -19
    -1 3 -19
    1 -3 19
    -1 3 -19
    1 -3 19
    -1 3 -20
    -1 3 -20
    1 -3 20
    1 -3 20
    1 -3 20
    -1 3 -20
    1 -3 20
    1 -3 20
    1 -3 20
    -1 3 -20
    -1 3 -20
    -1 3 -20
    -1 3 -21
    1 -3 21
    -1 3 -21
    1 -3 21
    1 -3 21
    1 -3 21
    -1 3 -21
    1 -3 21
    -1 3 -21
    1 -3 21
    -1 3 -21
    -1 3 -21
    1 -3 22
    -1 3 -22
    -1 3 -22
    1 -3 22
    1 -3 22
    1 -3 22
    -1 3 -22
    1 -3 22
    -1 3 -22
    -1 3 -22
    -1 3 -23
    1 -3 23
    1 -3 23
    1 -3 23
    1 -3 23
    -1 3 -23
    1 -3 23
    -1 3 -23
    -1 3 -23
    1 -3 24
    1 -3 24
    1 -3 24
    1 -3 24
    -1 3 -24
    1 -3 24
    -1 3 -24
    -1 3 -24
    1 -3 25
    1 -3 25
    1 -3 25
    1 -3 25
    -1 3 -25
    1 -3 25
    -1 3 -25
    -1 3 -25
    1 -3 26
    -1 3 -26
    -1 3 -26
    1 -3 26
    -1 3 -26
    1 -2 -26
    1 -2 -25
    1 -2 -25
    -1 2 25
    -1 2 24
    1 -2 -24
    1 -2 -24
    -1 2 24
    -1 2 24
    1 -2 -23
    -1 2 23
    1 -2 -23
    -1 2 23
    -1 2 23
    -1 2 22
    -1 2 22
    1 -2 -22
    -1 2 22
    1 -2 -22
    1 -2 -22
    -1 2 22
    1 -2 -22
    1 -2 -22
    1 -2 -22
    -1 2 21
    -1 2 21
    1 -2 -21
    -1 2 21
    1 -2 -21
    -1 2 21
    1 -2 -21
    1 -2 -21
    1 -2 -21
    1 -2 -21
    -1 2 20
    1 -2 -20
    1 -2 -20
    -1 2 20
    -1 2 20
    -1 2 20
    1 -2 -20
    1 -2 -20
    1 -2 -20
    -1 2 20
    1 -2 -20
    1 -2 -20
    1 -2 -19
    1 -2 -19
    -1 2 19
    -1 2 19
    1 -2 -19
    1 -2 -19
    1 -2 -19
    1 -2 -19
    -1 2 19
    1 -2 -19
    -1 2 18
    -1 2 18
    1 -2 -18
    1 -2 -18
    1 -2 -18
    -1 2 18
    1 -2 -18
    1 -2 -18
    1 -2 -18
    -1 2 17
    -1 2 17
    1 -2 -17
    1 -2 -17
    1 -2 -17
    -1 2 17
    1 -2 -17
    1 -2 -17
    1 -2 -17
    -1 2 17
    1 -2 -17
    -1 2 16
    1 -2 -16
    1 -2 -16
    1 -2 -16
    -1 2 16
    -1 2 16
    1 -2 -16
    1 -2 -16
    1 -2 -16
    -1 2 16
    1 -2 -16
    1 -2 -16
    -1 2 16
    -1 2 16
    -1 2 15
    1 -2 -15
    1 -2 -15
    1 -2 -15
    -1 2 15
    1 -2 -15
    1 -2 -15
    1 -2 -15
    1 -2 -15
    -1 2 15
    1 -2 -15
    -1 2 15
    -1 2 15
    1 -2 -15
    1 -2 -14
    -1 2 14
    1 -2 -14
    -1 2 14
    1 -2 -14
    -1 2 14
    -1 2 14
    1 -2 -14
    1 -2 -14
    1 -2 -14
    1 -2 -14
    -1 2 14
    1 -2 -14
    1 -2 -14
    -1 2 14
    -1 2 14
    1 -2 -13
    1 -2 -13
    -1 2 13
    -1 2 13
    -1 2 13
    1 -2 -13
    1 -2 -13
    1 -2 -13
    1 -2 -13
    1 -2 -13
    -1 2 13
    1 -2 -13
    1 -2 -13
    -1 2 13
    -1 2 13
    1 -2 -13
    1 -2 -13
    -1 2 12
    1 -2 -12
    1 -2 -12
    -1 2 12
    1 -2 -12
    -1 2 12
    -1 2 12
    1 -2 -12
    1 -2 -12
    1 -2 -12
    1 -2 -12
    -1 2 12
    1 -2 -12
    1 -2 -12
    -1 2 12
    -1 2 12
    -1 2 11
    1 -2 -11
    -1 2 11
    1 -2 -11
    -1 2 11
    -1 2 11
    -1 2 11
    1 -2 -11
    1 -2 -11
    -1 2 11
    1 -2 -11
    1 -2 -11
    1 -2 -11
    1 -2 -11
    -1 2 11
    -1 2 11
    1 -2 -11
    -1 2 11
    1 -2 -10
    -1 2 10
    -1 2 10
    -1 2 10
    1 -2 -10
    1 -2 -10
    -1 2 10
    -1 2 10
    1 -2 -10
    -1 2 10
    1 -2 -10
    1 -2 -10
    1 -2 -10
    1 -2 -10
    1 -2 -10
    1 -2 -10
    -1 2 10
    1 -2 -10
    -1 2 9
    1 -2 -9
    -1 2 9
    -1 2 9
    1 -2 -9
    1 -2 -9
    -1 2 9
    -1 2 9
    1 -2 -9
    1 -2 -9
    -1 2 9
    1 -2 -9
    1 -2 -9
    -1 2 9
    1 -2 -9
    1 -2 -9
    1 -2 -9
    1 -2 -9
    -1 2 8
    -1 2 8
    -1 2 8
    1 -2 -8
    1 -2 -8
    -1 2 8
    1 -2 -8
    -1 2 8
    1 -2 -8
    1 -2 -8
    1 -2 -8
    1 -2 -8
    -1 2 8
    -1 2 8
    1 -2 -8
    1 -2 -8
    1 -2 -8
    1 -2 -8
    -1 2 7
    -1 2 7
    1 -2 -7
    -1 2 7
    1 -2 -7
    1 -2 -7
    -1 2 7
    -1 2 7
    -1 2 7
    -1 2 7
    1 -2 -7
    1 -2 -7
    -1 2 7
    1 -2 -7
    1 -2 -7
    1 -2 -7
    1 -2 -7
    -1 2 7
    1 -2 -7
    -1 2 6
    -1 2 6
    -1 2 6
    1 -2 -6
    1 -2 -6
    1 -2 -6
    -1 2 6
    -1 2 6
    -1 2 6
    -1 2 6
    1 -2 -6
    1 -2 -6
    1 -2 -6
    -1 2 6
    1 -2 -6
    1 -2 -6
    1 -2 -6
    -1 2 6
    1 -2 -6
    -1 2 5
    1 -2 -5
    -1 2 5
    -1 2 5
    -1 2 5
    1 -2 -5
    -1 2 5
    1 -2 -5
    1 -2 -5
    1 -2 -5
    1 -2 -5
    -1 2 5
    1 -2 -5
    1 -2 -5
    1 -2 -5
    -1 2 5
    -1 2 4
    1 -2 -4
    -1 2 4
    1 -2 -4
    -1 2 4
    1 -2 -4
    1 -2 -4
    -1 2 4
    1 -2 -4
    1 -2 -4
    1 -2 -4
    1 -2 -4
    1 -2 -4
    -1 2 4
    -1 2 3
    -1 2 3
    1 -2 -3
    -1 2 3
    1 -2 -3
    1 -2 -3
    -1 2 3
    1 -2 -3
    1 -2 -3
    1 -2 -3
    1 -2 -3
    -1 2 2
    1 -2 -2
    -1 2 2
    1 -2 -2
    -1 2 2
    1 -2 -2
    1 -2 -2
    1 -2 -2
    1 -2 -2
    1 -2 -2
    1 -2 -1
    -1 2 1
    1 -2 -1
    -1 2 1
    1 -2 -1
    1 -2 -1
    1 -2 -1
    1 -2 -1
    -1 2 1
    -1 2 0
    -1 2 0
    1 -2 0
    -1 2 0
    -1 2 -1
    1 -2 1
    -1 2 -1
    1 -2 1
    1 -2 2
    -1 2 -2
    1 -2 2
    -1 2 -2
    1 -2 2
    -1 2 -2
    1 -2 3
    1 -2 3
    -1 2 -3
    -1 2 -3
    1 -2 3
    -1 2 -3
    -1 2 -3
    1 -2 3
    1 -2 4
    -1 2 -4
    -1 2 -4
    1 -2 4
    1 -2 4
    -1 2 -4
    1 -2 4
    -1 2 -4
    1 -2 4
    -1 2 -5
    -1 2 -5
    -1 2 -5
    -1 2 -5
    1 -2 5
    1 -2 5
    1 -2 5
    -1 2 -5
    1 -2 5
    -1 2 -5
    1 -2 5
    -1 2 -6
    1 -2 6
    -1 2 -6
    -1 2 -6
    -1 2 -6
    1 -2 6
    1 -2 6
    1 -2 6
    1 -2 6
    1 -2 6
    -1 2 -6
    1 -2 6
    1 -2 6
    -1 2 -6
    1 -2 7
    -1 2 -7
    -1 2 -7
    1 -2 7
    1 -2 7
    1 -2 7
    1 -2 7
    1 -2 7
    -1 2 -7
    -1 2 -7
    -1 2 -7
    -1 2 -7
    -1 2 -7
    1 -2 7
    1 -2 7
    1 -2 8
    1 -2 8
    -1 2 -8
    1 -2 8
    1 -2 8
    1 -2 8
    1 -2 8
    -1 2 -8
    1 -2 8
    -1 2 -8
    -1 2 -8
    -1 2 -8
    -1 2 -8
    1 -2 8
    1 -2 8
    -1 2 -8
    -1 2 -9
    1 -2 9
    1 -2 9
    1 -2 9
    -1 2 -9
    1 -2 9
    1 -2 9
    1 -2 9
    1 -2 9
    1 -2 9
    1 -2 9
    -1 2 -9
    -1 2 -9
    -1 2 -9
    -1 2 -9
    -1 2 -9
    1 -2 9
    1 -2 9
    1 -2 10
    1 -2 10
    -1 2 -10
    -1 2 -10
    1 -2 10
    1 -2 10
    1 -2 10
    1 -2 10
    1 -2 10
    1 -2 10
    -1 2 -10
    -1 2 -10
    -1 2 -10
    1 -2 10
    1 -2 10
    -1 2 -10
    1 -2 10
    1 -2 11
    -1 2 -11
    1 -2 11
    -1 2 -11
    1 -2 11
    1 -2 11
    -1 2 -11
    1 -2 11
    1 -2 11
    1 -2 11
    -1 2 -11
    -1 2 -11
    1 -2 11
    1 -2 11
    -1 2 -11
    1 -2 11
    1 -2 12
    1 -2 12
    1 -2 12
    1 -2 12
    -1 2 -12
    1 -2 12
    1 -2 12
    1 -2 12
    1 -2 12
    -1 2 -12
    -1 2 -12
    1 -2 12
    -1 2 -12
    -1 2 -12
    1 -2 12
    -1 2 -12
    1 -2 12
    1 -2 13
    -1 2 -13
    1 -2 13
    -1 2 -13
    1 -2 13
    1 -2 13
    1 -2 13
    -1 2 -13
    1 -2 13
    -1 2 -13
    -1 2 -13
    1 -2 13
    -1 2 -13
    1 -2 13
    1 -2 13
    -1 2 -13
    -1 2 -13
    1 -2 14
    1 -2 14
    -1 2 -14
    1 -2 14
    -1 2 -14
    1 -2 14
    1 -2 14
    -1 2 -14
    1 -2 14
    1 -2 14
    -1 2 -14
    -1 2 -14
    -1 2 -14
    1 -2 14
    -1 2 -14
    1 -2 14
    -1 2 -14
    1 -2 14
    1 -2 15
    1 -2 15
    -1 2 -15
    -1 2 -15
    -1 2 -15
    1 -2 15
    1 -2 15
    -1 2 -15
    1 -2 15
    1 -2 15
    -1 2 -15
    -1 2 -15
    1 -2 15
    -1 2 -15
    -1 2 -15
    1 -2 15
    -1 2 -15
    1 -2 15
    1 -2 16
    1 -2 16
    -1 2 -16
    -1 2 -16
    -1 2 -16
    1 -2 16
    1 -2 16
    1 -2 16
    1 -2 16
    -1 2 -16
    -1 2 -16
    1 -2 16
    -1 2 -16
    -1 2 -16
    -1 2 -16
    -1 2 -16
    1 -2 16
    -1 2 -16
    1 -2 16
    -1 2 -16
    -1 2 -17
    1 -2 17
    -1 2 -17
    1 -2 17
    1 -2 17
    1 -2 17
    1 -2 17
    -1 2 -17
    1 -2 17
    -1 2 -17
    -1 2 -17
    1 -2 17
    -1 2 -17
    -1 2 -17
    -1 2 -17
    -1 2 -17
    1 -2 17
    1 -2 17
    -1 2 -17
    -1 2 -18
    1 -2 18
    -1 2 -18
    1 -2 18
    1 -2 18
    -1 2 -18
    1 -2 18
    1 -2 18
    -1 2 -18
    -1 2 -18
    1 -2 18
    -1 2 -18
    -1 2 -18
    -1 2 -18
    1 -2 18
    -1 2 -18
    -1 2 -18
    1 -2 18
    -1 2 -19
    1 -2 19
    -1 2 -19
    1 -2 19
    1 -2 19
    -1 2 -19
    1 -2 19
    1 -2 19
    -1 2 -19
    1 -2 19
    -1 2 -19
    -1 2 -19
    -1 2 -19
    -1 2 -19
    -1 2 -19
    -1 2 -19
    -1 2 -20
    1 -2 20
    -1 2 -20
    1 -2 20
    1 -2 20
    -1 2 -20
    1 -2 20
    1 -2 20
    -1 2 -20
    1 -2 20
    -1 2 -20
    -1 2 -20
    -1 2 -20
    -1 2 -20
    -1 2 -21
    -1 2 -21
    1 -2 21
    1 -2 21
    1 -2 21
    1 -2 21
    -1 2 -21
    -1 2 -21
    -1 2 -21
    -1 2 -22
    1 -2 22
    -1 2 -22
    1 -2 22
    1 -2 22
    -1 2 -22
    -1 2 -22
    -1 2 -23
    1 -2 23
    -1 2 -23
    1 -2 23
    1 -2 23
    -1 2 -23
    -1 2 -23
    -1 2 -24
    1 -2 24
    1 -2 24
    -1 2 -24
    1 -2 24
    -1 2 -24
    -1 2 -24
    1 -2 25
    -1 2 -25
    1 -2 25
    -1 2 -25
    -1 2 -25
    1 -2 26
    -1 2 -26
    -1 2 -26
    -1 2 -26
    -1 1 26
    1 -1 -26
    -1 1 25
    1 -1 -25
    1 -1 -25
    -1 1 24
    1 -1 -24
    1 -1 -24
    1 -1 -23
    -1 1 23
    1 -1 -23
    1 -1 -23
    -1 1 23
    1 -1 -23
    -1 1 22
    1 -1 -22
    1 -1 -22
    -1 1 22
    1 -1 -22
    1 -1 -22
    1 -1 -21
    1 -1 -21
    -1 1 21
    1 -1 -21
    1 -1 -21
    1 -1 -21
    -1 1 21
    -1 1 21
    1 -1 -21
    1 -1 -21
    1 -1 -20
    1 -1 -20
    -1 1 20
    1 -1 -20
    1 -1 -20
    1 -1 -20
    1 -1 -20
    -1 1 20
    1 -1 -20
    1 -1 -19
    1 -1 -19
    -1 1 19
    -1 1 19
    1 -1 -19
    1 -1 -19
    1 -1 -19
    -1 1 19
    1 -1 -19
    1 -1 -19
    1 -1 -18
    1 -1 -18
    -1 1 18
    -1 1 18
    1 -1 -18
    1 -1 -18
    1 -1 -18
    1 -1 -18
    -1 1 18
    -1 1 18
    -1 1 18
    1 -1 -18
    1 -1 -17
    1 -1 -17
    -1 1 17
    -1 1 17
    1 -1 -17
    1 -1 -17
    1 -1 -17
    1 -1 -17
    1 -1 -17
    -1 1 17
    -1 1 17
    1 -1 -17
    -1 1 17
    1 -1 -16
    1 -1 -16
    1 -1 -16
    -1 1 16
    1 -1 -16
    1 -1 -16
    -1 1 16
    1 -1 -16
    -1 1 16
    1 -1 -16
    1 -1 -16
    1 -1 -16
    -1 1 16
    -1 1 16
    1 -1 -16
    1 -1 -15
    1 -1 -15
    -1 1 15
    1 -1 -15
    -1 1 15
    -1 1 15
    1 -1 -15
    1 -1 -15
    -1 1 15
    1 -1 -15
    1 -1 -15
    -1 1 15
    1 -1 -15
    1 -1 -15
    1 -1 -15
    -1 1 15
    1 -1 -15
    -1 1 15
    1 -1 -14
    1 -1 -14
    -1 1 14
    -1 1 14
    1 -1 -14
    -1 1 14
    1 -1 -14
    1 -1 -14
    -1 1 14
    1 -1 -14
    1 -1 -14
    1 -1 -14
    1 -1 -14
    1 -1 -14
    -1 1 14
    1 -1 -14
    1 -1 -14
    -1 1 14
    -1 1 13
    1 -1 -13
    1 -1 -13
    1 -1 -13
    -1 1 13
    -1 1 13
    1 -1 -13
    1 -1 -13
    1 -1 -13
    1 -1 -13
    1 -1 -13
    -1 1 13
    1 -1 -13
    1 -1 -13
    -1 1 13
    -1 1 13
    1 -1 -13
    1 -1 -13
    1 -1 -12
    -1 1 12
    1 -1 -12
    -1 1 12
    -1 1 12
    1 -1 -12
    -1 1 12
    -1 1 12
    1 -1 -12
    1 -1 -12
    -1 1 12
    1 -1 -12
    1 -1 -12
    1 -1 -12
    1 -1 -12
    1 -1 -12
    -1 1 12
    1 -1 -12
    -1 1 12
    1 -1 -12
    -1 1 11
    -1 1 11
    1 -1 -11
    -1 1 11
    1 -1 -11
    1 -1 -11
    -1 1 11
    -1 1 11
    -1 1 11
    1 -1 -11
    1 -1 -11
    1 -1 -11
    1 -1 -11
    1 -1 -11
    1 -1 -11
    -1 1 11
    1 -1 -11
    1 -1 -11
    -1 1 11
    1 -1 -11
    -1 1 11
    -1 1 10
    1 -1 -10
    1 -1 -10
    -1 1 10
    -1 1 10
    -1 1 10
    1 -1 -10
    -1 1 10
    -1 1 10
    1 -1 -10
    -1 1 10
    1 -1 -10
    1 -1 -10
    1 -1 -10
    -1 1 10
    1 -1 -10
    1 -1 -10
    -1 1 10
    -1 1 10
    1 -1 -10
    -1 1 9
    -1 1 9
    -1 1 9
    1 -1 -9
    1 -1 -9
    -1 1 9
    -1 1 9
    -1 1 9
    1 -1 -9
    -1 1 9
    1 -1 -9
    1 -1 -9
    -1 1 9
    1 -1 -9
    1 -1 -9
    -1 1 9
    1 -1 -9
    1 -1 -9
    1 -1 -9
    -1 1 8
    1 -1 -8
    -1 1 8
    -1 1 8
    1 -1 -8
    -1 1 8
    -1 1 8
    -1 1 8
    1 -1 -8
    -1 1 8
    1 -1 -8
    1 -1 -8
    1 -1 -8
    -1 1 8
    1 -1 -8
    -1 1 8
    1 -1 -8
    1 -1 -8
    1 -1 -8
    1 -1 -8
    1 -1 -8
    -1 1 7
    -1 1 7
    -1 1 7
    1 -1 -7
    1 -1 -7
    -1 1 7
    -1 1 7
    1 -1 -7
    1 -1 -7
    -1 1 7
    1 -1 -7
    -1 1 7
    1 -1 -7
    1 -1 -7
    -1 1 7
    1 -1 -7
    1 -1 -7
    1 -1 -7
    1 -1 -7
    -1 1 6
    -1 1 6
    1 -1 -6
    -1 1 6
    -1 1 6
    1 -1 -6
    -1 1 6
    -1 1 6
    -1 1 6
    1 -1 -6
    -1 1 6
    1 -1 -6
    1 -1 -6
    -1 1 6
    1 -1 -6
    1 -1 -6
    -1 1 6
    1 -1 -6
    1 -1 -6
    1 -1 -6
    1 -1 -6
    -1 1 5
    -1 1 5
    -1 1 5
    1 -1 -5
    1 -1 -5
    -1 1 5
    -1 1 5
    -1 1 5
    1 -1 -5
    1 -1 -5
    -1 1 5
    -1 1 5
    1 -1 -5
    1 -1 -5
    1 -1 -5
    1 -1 -5
    1 -1 -5
    1 -1 -5
    1 -1 -5
    -1 1 4
    -1 1 4
    1 -1 -4
    -1 1 4
    -1 1 4
    1 -1 -4
    1 -1 -4
    -1 1 4
    1 -1 -4
    1 -1 -4
    1 -1 -4
    -1 1 4
    1 -1 -4
    1 -1 -4
    1 -1 -4
    1 -1 -4
    -1 1 3
    1 -1 -3
    -1 1 3
    1 -1 -3
    -1 1 3
    1 -1 -3
    1 -1 -3
    1 -1 -3
    1 -1 -3
    1 -1 -3
    1 -1 -3
    -1 1 3
    1 -1 -2
    1 -1 -2
    1 -1 -2
    1 -1 -2
    1 -1 -2
    -1 1 2
    -1 1 2
    -1 1 1
    -1 1 1
    -1 1 1
    1 -1 -1
    -1 1 0
    -1 1 -1
    1 -1 1
    1 -1 2
    1 -1 2
    -1 1 -2
    1 -1 2
    1 -1 2
    -1 1 -2
    -1 1 -2
    1 -1 3
    -1 1 -3
    1 -1 3
    1 -1 3
    1 -1 3
    1 -1 3
    -1 1 -3
    -1 1 -3
    -1 1 -3
    1 -1 4
    1 -1 4
    1 -1 4
    1 -1 4
    1 -1 4
    1 -1 4
    -1 1 -4
    -1 1 -4
    -1 1 -4
    -1 1 -4
    -1 1 -4
    1 -1 4
    1 -1 4
    -1 1 -4
    1 -1 5
    1 -1 5
    1 -1 5
    1 -1 5
    1 -1 5
    1 -1 5
    -1 1 -5
    -1 1 -5
    -1 1 -5
    -1 1 -5
    -1 1 -5
    1 -1 5
    -1 1 -5
    1 -1 5
    1 -1 6
    1 -1 6
    -1 1 -6
    1 -1 6
    1 -1 6
    1 -1 6
    1 -1 6
    -1 1 -6
    1 -1 6
    -1 1 -6
    -1 1 -6
    -1 1 -6
    -1 1 -6
    1 -1 6
    -1 1 -6
    1 -1 6
    -1 1 -7
    1 -1 7
    1 -1 7
    1 -1 7
    1 -1 7
    1 -1 7
    1 -1 7
    -1 1 -7
    1 -1 7
    -1 1 -7
    -1 1 -7
    1 -1 7
    1 -1 7
    -1 1 -7
    -1 1 -8
    -1 1 -8
    1 -1 8
    1 -1 8
    1 -1 8
    1 -1 8
    1 -1 8
    1 -1 8
    -1 1 -8
    -1 1 -8
    1 -1 8
    -1 1 -8
    1 -1 8
    1 -1 8
    -1 1 -8
    -1 1 -9
    1 -1 9
    1 -1 9
    -1 1 -9
    1 -1 9
    1 -1 9
    1 -1 9
    1 -1 9
    1 -1 9
    -1 1 -9
    -1 1 -9
    1 -1 9
    -1 1 -9
    1 -1 9
    -1 1 -9
    1 -1 9
    1 -1 10
    -1 1 -10
    -1 1 -10
    1 -1 10
    1 -1 10
    1 -1 10
    1 -1 10
    1 -1 10
    -1 1 -10
    1 -1 10
    -1 1 -10
    -1 1 -10
    -1 1 -10
    1 -1 10
    1 -1 10
    1 -1 10
    -1 1 -10
    1 -1 11
    -1 1 -11
    1 -1 11
    -1 1 -11
    1 -1 11
    1 -1 11
    1 -1 11
    -1 1 -11
    -1 1 -11
    1 -1 11
    1 -1 11
    -1 1 -11
    1 -1 11
    -1 1 -11
    1 -1 11
    1 -1 11
    -1 1 -12
    1 -1 12
    1 -1 12
    1 -1 12
    -1 1 -12
    1 -1 12
    -1 1 -12
    -1 1 -12
    1 -1 12
    1 -1 12
    1 -1 12
    -1 1 -12
    1 -1 12
    -1 1 -13
    1 -1 13
    -1 1 -13
    1 -1 13
    1 -1 13
    1 -1 13
    -1 1 -13
    1 -1 13
    -1 1 -13
    -1 1 -13
    -1 1 -13
    -1 1 -13
    1 -1 13
    -1 1 -13
    1 -1 13
    1 -1 13
    -1 1 -13
    1 -1 14
    1 -1 14
    -1 1 -14
    -1 1 -14
    1 -1 14
    1 -1 14
    -1 1 -14
    1 -1 14
    1 -1 14
    -1 1 -14
    1 -1 14
    -1 1 -14
    -1 1 -14
    -1 1 -14
    -1 1 -14
    -1 1 -14
    1 -1 14
    1 -1 14
    -1 1 -15
    1 -1 15
    -1 1 -15
    1 -1 15
    1 -1 15
    -1 1 -15
    1 -1 15
    -1 1 -15
    -1 1 -15
    -1 1 -15
    -1 1 -15
    -1 1 -15
    -1 1 -15
    1 -1 15
    -1 1 -15
    1 -1 15
    -1 1 -15
    1 -1 15
    -1 1 -16
    -1 1 -16
    1 -1 16
    1 -1 16
    1 -1 16
    1 -1 16
    -1 1 -16
    -1 1 -16
    -1 1 -16
    -1 1 -16
    1 -1 16
    -1 1 -16
    -1 1 -16
    -1 1 -16
    1 -1 16
    -1 1 -16
    1 -1 16
    1 -1 17
    -1 1 -17
    -1 1 -17
    1 -1 17
    1 -1 17
    1 -1 17
    -1 1 -17
    -1 1 -17
    1 -1 17
    -1 1 -17
    -1 1 -17
    -1 1 -17
    -1 1 -17
    1 -1 17
    1 -1 17
    -1 1 -17
    -1 1 -17
    -1 1 -18
    -1 1 -18
    1 -1 18
    1 -1 18
    1 -1 18
    -1 1 -18
    1 -1 18
    -1 1 -18
    -1 1 -18
    -1 1 -18
    1 -1 18
    -1 1 -18
    -1 1 -18
    -1 1 -18
    -1 1 -18
    -1 1 -19
    1 -1 19
    -1 1 -19
    1 -1 19
    1 -1 19
    -1 1 -19
    -1 1 -19
    1 -1 19
    -1 1 -19
    -1 1 -19
    -1 1 -19
    -1 1 -19
    1 -1 20
    -1 1 -20
    -1 1 -20
    1 -1 20
    -1 1 -20
    -1 1 -20
    -1 1 -20
    1 -1 20
    -1 1 -20
    -1 1 -20
    -1 1 -20
    -1 1 -21
    1 -1 21
    -1 1 -21
    1 -1 21
    -1 1 -21
    -1 1 -21
    1 -1 21
    -1 1 -21
    -1 1 -21
    -1 1 -22
    1 -1 22
    1 -1 22
    -1 1 -22
    1 -1 22
    -1 1 -22
    -1 1 -22
    1 -1 23
    -1 1 -23
    1 -1 23
    -1 1 -23
    1 -1 23
    -1 1 -23
    -1 1 -23
    -1 1 -24
    1 -1 24
    1 -1 24
    -1 1 -24
    1 -1 24
    1 -1 24
    -1 1 -24
    -1 1 -24
    1 -1 25
    -1 1 -25
    -1 1 -25
    1 -1 25
    1 -1 25
    -1 1 -25
    1 -1 26
    -1 1 -26
    1 0 -26
    -1 0 26
    1 0 -26
    -1 0 25
    1 0 -25
    1 0 -25
    -1 0 24
    1 0 -24
    1 0 -24
    1 0 -24
    1 0 -24
    -1 0 24
    1 0 -23
    -1 0 23
    -1 0 23
    1 0 -23
    1 0 -23
    1 0 -23
    1 0 -22
    1 0 -22
    -1 0 22
    -1 0 22
    -1 0 22
    -1 0 22
    -1 0 22
    1 0 -22
    1 0 -22
    1 0 -22
    -1 0 21
    1 0 -21
    -1 0 21
    1 0 -21
    -1 0 21
    -1 0 21
    1 0 -21
    1 0 -21
    -1 0 21
    1 0 -21
    -1 0 20
    1 0 -20
    1 0 -20
    -1 0 20
    -1 0 20
    1 0 -20
    1 0 -20
    1 0 -20
    -1 0 20
    1 0 -20
    1 0 -20
    -1 0 19
    1 0 -19
    1 0 -19
    -1 0 19
    -1 0 19
    1 0 -19
    1 0 -19
    1 0 -19
    -1 0 19
    1 0 -19
    -1 0 19
    -1 0 19
    1 0 -19
    -1 0 18
    1 0 -18
    1 0 -18
    1 0 -18
    -1 0 18
    1 0 -18
    -1 0 18
    -1 0 18
    1 0 -18
    1 0 -18
    1 0 -18
    -1 0 18
    1 0 -18
    -1 0 18
    1 0 -18
    -1 0 18
    -1 0 17
    1 0 -17
    1 0 -17
    1 0 -17
    -1 0 17
    -1 0 17
    1 0 -17
    -1 0 17
    -1 0 17
    1 0 -17
    1 0 -17
    1 0 -17
    -1 0 17
    1 0 -17
    1 0 -17
    -1 0 17
    -1 0 17
    -1 0 16
    1 0 -16
    1 0 -16
    -1 0 16
    1 0 -16
    -1 0 16
    -1 0 16
    -1 0 16
    1 0 -16
    1 0 -16
    1 0 -16
    1 0 -16
    -1 0 16
    1 0 -16
    -1 0 16
    -1 0 16
    1 0 -16
    -1 0 15
    1 0 -15
    1 0 -15
    1 0 -15
    -1 0 15
    -1 0 15
    1 0 -15
    -1 0 15
    -1 0 15
    1 0 -15
    1 0 -15
    1 0 -15
    1 0 -15
    -1 0 15
    1 0 -15
    -1 0 15
    -1 0 15
    1 0 -15
    1 0 -15
    1 0 -14
    1 0 -14
    1 0 -14
    -1 0 14
    -1 0 14
    1 0 -14
    1 0 -14
    -1 0 14
    -1 0 14
    1 0 -14
    1 0 -14
    1 0 -14
    -1 0 14
    1 0 -14
    1 0 -14
    -1 0 14
    1 0 -14
    -1 0 14
    1 0 -14
    1 0 -13
    1 0 -13
    1 0 -13
    -1 0 13
    1 0 -13
    -1 0 13
    -1 0 13
    -1 0 13
    1 0 -13
    -1 0 13
    1 0 -13
    1 0 -13
    -1 0 13
    1 0 -13
    1 0 -13
    1 0 -13
    1 0 -13
    -1 0 13
    1 0 -13
    -1 0 13
    -1 0 12
    1 0 -12
    1 0 -12
    -1 0 12
    1 0 -12
    -1 0 12
    1 0 -12
    -1 0 12
    1 0 -12
    -1 0 12
    1 0 -12
    1 0 -12
    1 0 -12
    -1 0 12
    1 0 -12
    1 0 -12
    1 0 -12
    1 0 -12
    -1 0 12
    1 0 -12
    -1 0 12
    -1 0 11
    1 0 -11
    1 0 -11
    -1 0 11
    -1 0 11
    1 0 -11
    1 0 -11
    -1 0 11
    -1 0 11
    1 0 -11
    1 0 -11
    -1 0 11
    1 0 -11
    1 0 -11
    1 0 -11
    1 0 -11
    -1 0 11
    1 0 -11
    1 0 -11
    -1 0 11
    -1 0 10
    1 0 -10
    -1 0 10
    1 0 -10
    -1 0 10
    -1 0 10
    1 0 -10
    1 0 -10
    -1 0 10
    1 0 -10
    1 0 -10
    1 0 -10
    1 0 -10
    -1 0 10
    1 0 -10
    1 0 -10
    -1 0 10
    -1 0 10
    1 0 -10
    1 0 -10
    -1 0 9
    1 0 -9
    -1 0 9
    -1 0 9
    -1 0 9
    1 0 -9
    1 0 -9
    -1 0 9
    1 0 -9
    1 0 -9
    1 0 -9
    1 0 -9
    1 0 -9
    1 0 -9
    1 0 -9
    -1 0 9
    -1 0 9
    1 0 -9
    -1 0 8
    -1 0 8
    1 0 -8
    -1 0 8
    -1 0 8
    1 0 -8
    -1 0 8
    1 0 -8
    1 0 -8
    1 0 -8
    1 0 -8
    1 0 -8
    1 0 -8
    1 0 -8
    1 0 -8
    1 0 -8
    -1 0 7
    -1 0 7
    1 0 -7
    1 0 -7
    -1 0 7
    -1 0 7
    1 0 -7
    1 0 -7
    -1 0 7
    1 0 -7
    1 0 -7
    1 0 -7
    1 0 -7
    1 0 -7
    1 0 -7
    1 0 -7
    1 0 -7
    -1 0 6
    1 0 -6
    -1 0 6
    -1 0 6
    1 0 -6
    1 0 -6
    -1 0 6
    1 0 -6
    1 0 -6
    1 0 -6
    1 0 -6
    -1 0 6
    1 0 -6
    1 0 -6
    1 0 -6
    1 0 -6
    1 0 -6
    -1 0 5
    1 0 -5
    -1 0 5
    -1 0 5
    1 0 -5
    1 0 -5
    1 0 -5
    -1 0 5
    1 0 -5
    1 0 -5
    1 0 -5
    1 0 -5
    -1 0 4
    -1 0 4
    1 0 -4
    1 0 -4
    1 0 -4
    -1 0 4
    1 0 -4
    1 0 -4
    1 0 -4
    -1 0 4
    1 0 -4
    -1 0 3
    -1 0 3
    1 0 -3
    1 0 -3
    1 0 -3
    1 0 -3
    1 0 -3
    1 0 -3
    1 0 -3
    1 0 -3
    1 0 -3
    -1 0 3
    -1 0 2
    -1 0 2
    -1 0 2
    -1 0 2
    1 0 -2
    1 0 -1
    -1 0 1
    -1 0 1
    -1 0 -1
    1 0 2
    1 0 2
    1 0 2
    1 0 2
    -1 0 -2
    1 0 2
    -1 0 -2
    1 0 2
    1 0 3
    1 0 3
    1 0 3
    1 0 3
    1 0 3
    -1 0 -3
    1 0 3
    1 0 3
    -1 0 -3
    1 0 3
    -1 0 -3
    -1 0 -3
    1 0 4
    1 0 4
    1 0 4
    1 0 4
    1 0 4
    1 0 4
    -1 0 -4
    1 0 4
    -1 0 -4
    -1 0 -4
    -1 0 -4
    -1 0 -4
    -1 0 -5
    1 0 5
    1 0 5
    1 0 5
    1 0 5
    1 0 5
    1 0 5
    -1 0 -5
    -1 0 -5
    -1 0 -5
    -1 0 -5
    -1 0 -5
    -1 0 -5
    1 0 5
    1 0 5
    1 0 6
    -1 0 -6
    -1 0 -6
    -1 0 -6
    1 0 6
    1 0 6
    1 0 6
    1 0 6
    -1 0 -6
    -1 0 -6
    1 0 6
    -1 0 -6
    -1 0 -6
    -1 0 -6
    -1 0 -6
    1 0 6
    1 0 6
    1 0 7
    -1 0 -7
    -1 0 -7
    -1 0 -7
    1 0 7
    1 0 7
    1 0 7
    1 0 7
    1 0 7
    -1 0 -7
    -1 0 -7
    -1 0 -7
    -1 0 -7
    -1 0 -7
    1 0 7
    1 0 7
    -1 0 -7
    1 0 8
    -1 0 -8
    1 0 8
    -1 0 -8
    -1 0 -8
    1 0 8
    1 0 8
    1 0 8
    -1 0 -8
    1 0 8
    -1 0 -8
    -1 0 -8
    -1 0 -8
    -1 0 -8
    1 0 8
    -1 0 -8
    1 0 8
    1 0 9
    1 0 9
    -1 0 -9
    -1 0 -9
    1 0 9
    1 0 9
    1 0 9
    1 0 9
    -1 0 -9
    -1 0 -9
    -1 0 -9
    -1 0 -9
    -1 0 -9
    -1 0 -9
    -1 0 -9
    -1 0 -9
    1 0 9
    1 0 9
    -1 0 -10
    -1 0 -10
    1 0 10
    1 0 10
    1 0 10
    1 0 10
    -1 0 -10
    1 0 10
    -1 0 -10
    -1 0 -10
    -1 0 -10
    -1 0 -10
    1 0 10
    1 0 10
    1 0 10
    -1 0 -10
    -1 0 -10
    1 0 11
    1 0 11
    -1 0 -11
    -1 0 -11
    1 0 11
    1 0 11
    -1 0 -11
    1 0 11
    1 0 11
    -1 0 -11
    -1 0 -11
    -1 0 -11
    -1 0 -11
    -1 0 -11
    -1 0 -11
    1 0 11
    1 0 11
    -1 0 -12
    1 0 12
    -1 0 -12
    1 0 12
    1 0 12
    1 0 12
    -1 0 -12
    1 0 12
    -1 0 -12
    -1 0 -12
    1 0 12
    -1 0 -12
    -1 0 -12
    -1 0 -12
    -1 0 -12
    1 0 12
    -1 0 -12
    1 0 12
    -1 0 -13
    1 0 13
    -1 0 -13
    1 0 13
    1 0 13
    1 0 13
    -1 0 -13
    1 0 13
    -1 0 -13
    -1 0 -13
    -1 0 -13
    -1 0 -13
    1 0 13
    -1 0 -13
    -1 0 -13
    -1 0 -13
    1 0 13
    1 0 13
    1 0 14
    -1 0 -14
    1 0 14
    1 0 14
    1 0 14
    1 0 14
    1 0 14
    -1 0 -14
    1 0 14
    -1 0 -14
    -1 0 -14
    -1 0 -14
    -1 0 -14
    -1 0 -14
    1 0 14
    1 0 14
    -1 0 -15
    1 0 15
    1 0 15
    -1 0 -15
    1 0 15
    1 0 15
    -1 0 -15
    1 0 15
    -1 0 -15
    -1 0 -15
    1 0 15
    -1 0 -15
    -1 0 -15
    1 0 15
    1 0 15
    -1 0 -15
    1 0 16
    1 0 16
    -1 0 -16
    -1 0 -16
    1 0 16
    1 0 16
    -1 0 -16
    1 0 16
    -1 0 -16
    -1 0 -16
    -1 0 -16
    1 0 16
    -1 0 -16
    -1 0 -16
    -1 0 -16
    -1 0 -16
    -1 0 -17
    -1 0 -17
    1 0 17
    1 0 17
    1 0 17
    -1 0 -17
    1 0 17
    -1 0 -17
    1 0 17
    -1 0 -17
    -1 0 -17
    -1 0 -17
    -1 0 -17
    -1 0 -17
    -1 0 -17
    1 0 18
    -1 0 -18
    -1 0 -18
    1 0 18
    1 0 18
    -1 0 -18
    1 0 18
    1 0 18
    1 0 18
    1 0 18
    -1 0 -18
    -1 0 -18
    -1 0 -18
    -1 0 -18
    -1 0 -18
    -1 0 -19
    -1 0 -19
    1 0 19
    1 0 19
    1 0 19
    -1 0 -19
    1 0 19
    1 0 19
    -1 0 -19
    -1 0 -19
    -1 0 -19
    1 0 19
    -1 0 -19
    -1 0 -19
    1 0 20
    -1 0 -20
    1 0 20
    1 0 20
    1 0 20
    -1 0 -20
    -1 0 -20
    1 0 20
    -1 0 -20
    -1 0 -20
    -1 0 -20
    -1 0 -21
    1 0 21
    1 0 21
    1 0 21
    1 0 21
    -1 0 -21
    1 0 21
    -1 0 -21
    -1 0 -21
    -1 0 -21
    -1 0 -21
    -1 0 -22
    1 0 22
    1 0 22
    1 0 22
    1 0 22
    1 0 22
    -1 0 -22
    -1 0 -22
    -1 0 -22
    1 0 23
    -1 0 -23
    1 0 23
    1 0 23
    1 0 23
    -1 0 -23
    -1 0 -23
    -1 0 -23
    -1 0 -24
    1 0 24
    1 0 24
    -1 0 -24
    -1 0 -24
    1 0 24
    1 0 24
    -1 0 -24
    1 0 25
    -1 0 -25
    -1 0 -26
    1 1 -27
    -1 -1 26
    1 1 -26
    -1 -1 25
    1 1 -25
    1 1 -25
    -1 -1 25
    -1 -1 25
    -1 -1 25
    1 1 -25
    1 1 -25
    -1 -1 24
    1 1 -24
    -1 -1 24
    -1 -1 24
    -1 -1 24
    1 1 -24
    1 1 -24
    1 1 -24
    1 1 -23
    1 1 -23
    -1 -1 23
    -1 -1 23
    -1 -1 23
    -1 -1 23
    -1 -1 23
    1 1 -23
    1 1 -23
    1 1 -23
    1 1 -22
    -1 -1 22
    1 1 -22
    -1 -1 22
    -1 -1 22
    -1 -1 22
    -1 -1 22
    1 1 -22
    1 1 -22
    1 1 -22
    -1 -1 21
    1 1 -21
    -1 -1 21
    1 1 -21
    -1 -1 21
    -1 -1 21
    -1 -1 21
    1 1 -21
    1 1 -21
    1 1 -21
    -1 -1 20
    -1 -1 20
    1 1 -20
    1 1 -20
    -1 -1 20
    -1 -1 20
    1 1 -20
    -1 -1 20
    -1 -1 20
    -1 -1 20
    1 1 -20
    1 1 -19
    1 1 -19
    -1 -1 19
    1 1 -19
    1 1 -19
    -1 -1 19
    -1 -1 19
    1 1 -19
    1 1 -19
    1 1 -19
    -1 -1 19
    1 1 -19
    -1 -1 19
    1 1 -19
    -1 -1 19
    1 1 -18
    1 1 -18
    -1 -1 18
    -1 -1 18
    1 1 -18
    -1 -1 18
    -1 -1 18
    1 1 -18
    1 1 -18
    -1 -1 18
    1 1 -18
    1 1 -18
    1 1 -18
    1 1 -18
    -1 -1 18
    -1 -1 18
    1 1 -17
    1 1 -17
    -1 -1 17
    1 1 -17
    -1 -1 17
    -1 -1 17
    -1 -1 17
    1 1 -17
    -1 -1 17
    -1 -1 17
    1 1 -17
    1 1 -17
    1 1 -17
    1 1 -17
    -1 -1 17
    1 1 -17
    -1 -1 17
    -1 -1 16
    1 1 -16
    1 1 -16
    1 1 -16
    -1 -1 16
    -1 -1 16
    1 1 -16
    -1 -1 16
    -1 -1 16
    -1 -1 16
    -1 -1 16
    1 1 -16
    1 1 -16
    1 1 -16
    1 1 -16
    -1 -1 16
    1 1 -16
    -1 -1 16
    1 1 -16
    -1 -1 16
    1 1 -16
    -1 -1 15
    1 1 -15
    1 1 -15
    1 1 -15
    -1 -1 15
    -1 -1 15
    1 1 -15
    -1 -1 15
    -1 -1 15
    1 1 -15
    1 1 -15
    1 1 -15
    1 1 -15
    -1 -1 15
    1 1 -15
    1 1 -15
    -1 -1 15
    -1 -1 15
    1 1 -15
    -1 -1 14
    1 1 -14
    1 1 -14
    -1 -1 14
    -1 -1 14
    1 1 -14
    -1 -1 14
    -1 -1 14
    1 1 -14
    1 1 -14
    1 1 -14
    1 1 -14
    1 1 -14
    -1 -1 14
    1 1 -14
    1 1 -14
    -1 -1 14
    -1 -1 14
    1 1 -14
    1 1 -13
    1 1 -13
    1 1 -13
    -1 -1 13
    -1 -1 13
    -1 -1 13
    1 1 -13
    1 1 -13
    1 1 -13
    -1 -1 13
    1 1 -13
    1 1 -13
    1 1 -13
    1 1 -13
    1 1 -13
    -1 -1 13
    -1 -1 13
    1 1 -12
    -1 -1 12
    1 1 -12
    -1 -1 12
    -1 -1 12
    1 1 -12
    1 1 -12
    1 1 -12
    1 1 -12
    1 1 -12
    1 1 -12
    -1 -1 12
    1 1 -12
    -1 -1 12
    1 1 -12
    1 1 -11
    1 1 -11
    1 1 -11
    -1 -1 11
    1 1 -11
    1 1 -11
    -1 -1 11
    -1 -1 11
    1 1 -11
    1 1 -11
    1 1 -11
    1 1 -11
    1 1 -11
    -1 -1 11
    -1 -1 11
    1 1 -11
    1 1 -11
    -1 -1 10
    1 1 -10
    -1 -1 10
    1 1 -10
    1 1 -10
    1 1 -10
    -1 -1 10
    1 1 -10
    1 1 -10
    1 1 -10
    1 1 -10
    1 1 -10
    1 1 -10
    1 1 -10
    -1 -1 10
    1 1 -10
    -1 -1 10
    -1 -1 9
    1 1 -9
    1 1 -9
    1 1 -9
    1 1 -9
    -1 -1 9
    1 1 -9
    1 1 -9
    1 1 -9
    1 1 -9
    -1 -1 9
    1 1 -9
    -1 -1 9
    1 1 -9
    -1 -1 8
    1 1 -8
    1 1 -8
    1 1 -8
    1 1 -8
    1 1 -8
    1 1 -8
    1 1 -8
    -1 -1 8
    1 1 -8
    -1 -1 8
    1 1 -8
    1 1 -8
    -1 -1 8
    -1 -1 7
    1 1 -7
    -1 -1 7
    1 1 -7
    1 1 -7
    1 1 -7
    1 1 -7
    1 1 -7
    1 1 -7
    -1 -1 7
    1 1 -7
    -1 -1 7
    1 1 -7
    -1 -1 6
    1 1 -6
    -1 -1 6
    1 1 -6
    1 1 -6
    1 1 -6
    1 1 -6
    1 1 -6
    -1 -1 6
    1 1 -6
    1 1 -6
    -1 -1 6
    1 1 -6
    -1 -1 6
    -1 -1 5
    1 1 -5
    -1 -1 5
    1 1 -5
    1 1 -5
    1 1 -5
    1 1 -5
    1 1 -5
    -1 -1 5
    1 1 -5
    1 1 -5
    1 1 -5
    -1 -1 4
    1 1 -4
    1 1 -4
    1 1 -4
    1 1 -4
    -1 -1 4
    1 1 -4
    1 1 -4
    -1 -1 4
    1 1 -4
    1 1 -4
    1 1 -4
    -1 -1 3
    -1 -1 3
    1 1 -3
    1 1 -3
    1 1 -3
    -1 -1 3
    1 1 -3
    -1 -1 3
    1 1 -3
    1 1 -3
    -1 -1 2
    -1 -1 2
    1 1 -2
    1 1 -2
    1 1 -2
    1 1 -2
    1 1 -2
    1 1 -2
    -1 -1 2
    1 1 -1
    -1 -1 1
    -1 -1 1
    -1 -1 1
    -1 -1 0
    -1 -1 0
    1 1 1
    1 1 1
    1 1 1
    1 1 1
    1 1 1
    1 1 1
    -1 -1 -1
    -1 -1 -1
    -1 -1 -1
    1 1 2
    1 1 2
    1 1 2
    1 1 2
    1 1 2
    1 1 2
    -1 -1 -2
    -1 -1 -2
    -1 -1 -2
    -1 -1 -2
    1 1 2
    1 1 2
    1 1 3
    1 1 3
    1 1 3
    1 1 3
    -1 -1 -3
    -1 -1 -3
    1 1 3
    -1 -1 -3
    -1 -1 -3
    1 1 3
    1 1 3
    1 1 4
    1 1 4
    -1 -1 -4
    1 1 4
    1 1 4
    1 1 4
    1 1 4
    1 1 4
    1 1 4
    1 1 4
    -1 -1 -4
    -1 -1 -4
    -1 -1 -4
    -1 -1 -4
    -1 -1 -4
    -1 -1 -5
    1 1 5
    -1 -1 -5
    1 1 5
    1 1 5
    -1 -1 -5
    1 1 5
    1 1 5
    1 1 5
    1 1 5
    1 1 5
    -1 -1 -5
    1 1 5
    -1 -1 -5
    -1 -1 -5
    -1 -1 -5
    -1 -1 -5
    1 1 6
    1 1 6
    -1 -1 -6
    -1 -1 -6
    -1 -1 -6
    1 1 6
    1 1 6
    1 1 6
    1 1 6
    1 1 6
    -1 -1 -6
    1 1 6
    -1 -1 -6
    -1 -1 -6
    -1 -1 -6
    1 1 6
    -1 -1 -6
    -1 -1 -6
    1 1 6
    -1 -1 -7
    -1 -1 -7
    1 1 7
    1 1 7
    -1 -1 -7
    -1 -1 -7
    1 1 7
    1 1 7
    1 1 7
    1 1 7
    -1 -1 -7
    1 1 7
    -1 -1 -7
    -1 -1 -7
    1 1 7
    -1 -1 -7
    -1 -1 -7
    -1 -1 -7
    -1 -1 -7
    -1 -1 -7
    1 1 7
    1 1 7
    1 1 8
    -1 -1 -8
    1 1 8
    -1 -1 -8
    -1 -1 -8
    1 1 8
    -1 -1 -8
    1 1 8
    1 1 8
    1 1 8
    1 1 8
    1 1 8
    -1 -1 -8
    -1 -1 -8
    1 1 8
    1 1 8
    -1 -1 -8
    -1 -1 -8
    -1 -1 -8
    -1 -1 -8
    -1 -1 -8
    1 1 8
    -1 -1 -8
    1 1 8
    1 1 9
    -1 -1 -9
    1 1 9
    -1 -1 -9
    -1 -1 -9
    1 1 9
    1 1 9
    1 1 9
    1 1 9
    1 1 9
    1 1 9
    1 1 9
    -1 -1 -9
    -1 -1 -9
    -1 -1 -9
    -1 -1 -9
    -1 -1 -9
    -1 -1 -9
    1 1 9
    -1 -1 -9
    -1 -1 -9
    1 1 9
    -1 -1 -10
    1 1 10
    -1 -1 -10
    1 1 10
    1 1 10
    -1 -1 -10
    1 1 10
    1 1 10
    1 1 10
    1 1 10
    1 1 10
    -1 -1 -10
    -1 -1 -10
    1 1 10
    -1 -1 -10
    -1 -1 -10
    -1 -1 -10
    -1 -1 -10
    -1 -1 -10
    1 1 10
    -1 -1 -10
    1 1 10
    -1 -1 -11
    1 1 11
    -1 -1 -11
    1 1 11
    1 1 11
    1 1 11
    -1 -1 -11
    1 1 11
    1 1 11
    1 1 11
    -1 -1 -11
    1 1 11
    -1 -1 -11
    -1 -1 -11
    -1 -1 -11
    -1 -1 -11
    -1 -1 -11
    -1 -1 -11
    1 1 11
    1 1 11
    -1 -1 -11
    -1 -1 -12
    1 1 12
    1 1 12
    -1 -1 -12
    1 1 12
    1 1 12
    1 1 12
    1 1 12
    1 1 12
    -1 -1 -12
    -1 -1 -12
    -1 -1 -12
    1 1 12
    -1 -1 -12
    -1 -1 -12
    1 1 12
    -1 -1 -12
    1 1 12
    1 1 13
    -1 -1 -13
    -1 -1 -13
    1 1 13
    1 1 13
    1 1 13
    1 1 13
    -1 -1 -13
    1 1 13
    1 1 13
    1 1 13
    -1 -1 -13
    -1 -1 -13
    1 1 13
    -1 -1 -13
    -1 -1 -13
    -1 -1 -13
    1 1 13
    -1 -1 -13
    1 1 13
    1 1 14
    1 1 14
    -1 -1 -14
    1 1 14
    -1 -1 -14
    1 1 14
    1 1 14
    1 1 14
    1 1 14
    1 1 14
    -1 -1 -14
    1 1 14
    -1 -1 -14
    -1 -1 -14
    -1 -1 -14
    -1 -1 -14
    -1 -1 -14
    -1 -1 -14
    1 1 15
    1 1 15
    -1 -1 -15
    1 1 15
    1 1 15
    1 1 15
    -1 -1 -15
    1 1 15
    1 1 15
    -1 -1 -15
    -1 -1 -15
    -1 -1 -15
    1 1 15
    -1 -1 -15
    -1 -1 -15
    -1 -1 -15
    1 1 16
    -1 -1 -16
    1 1 16
    1 1 16
    1 1 16
    1 1 16
    1 1 16
    -1 -1 -16
    1 1 16
    1 1 16
    -1 -1 -16
    -1 -1 -16
    -1 -1 -16
    -1 -1 -16
    -1 -1 -16
    1 1 17
    -1 -1 -17
    1 1 17
    1 1 17
    -1 -1 -17
    1 1 17
    1 1 17
    -1 -1 -17
    1 1 17
    1 1 17
    -1 -1 -17
    -1 -1 -17
    1 1 17
    -1 -1 -17
    -1 -1 -17
    -1 -1 -17
    1 1 18
    -1 -1 -18
    1 1 18
    1 1 18
    1 1 18
    1 1 18
    -1 -1 -18
    -1 -1 -18
    1 1 18
    -1 -1 -18
    -1 -1 -18
    -1 -1 -18
    -1 -1 -18
    -1 -1 -19
    1 1 19
    1 1 19
    1 1 19
    1 1 19
    1 1 19
    -1 -1 -19
    -1 -1 -19
    -1 -1 -19
    1 1 19
    -1 -1 -19
    -1 -1 -19
    -1 -1 -20
    1 1 20
    1 1 20
    1 1 20
    1 1 20
    1 1 20
    -1 -1 -20
    -1 -1 -20
    -1 -1 -20
    1 1 20
    -1 -1 -20
    -1 -1 -20
    -1 -1 -21
    1 1 21
    1 1 21
    1 1 21
    1 1 21
    -1 -1 -21
    1 1 21
    -1 -1 -21
    -1 -1 -21
    -1 -1 -21
    -1 -1 -21
    1 1 22
    -1 -1 -22
    1 1 22
    1 1 22
    1 1 22
    -1 -1 -22
    -1 -1 -22
    -1 -1 -22
    -1 -1 -22
    -1 -1 -22
    -1 -1 -23
    1 1 23
    1 1 23
    -1 -1 -23
    -1 -1 -23
    1 1 23
    1 1 23
    -1 -1 -23
    1 1 24
    1 1 24
    1 1 24
    -1 -1 -24
    -1 -1 -24
    1 1 25
    -1 -1 -25
    -1 -2 27
    1 2 -27
    -1 -2 26
    -1 -2 26
    1 2 -26
    1 2 -26
    1 2 -26
    -1 -2 25
    -1 -2 25
    -1 -2 25
    -1 -2 25
    1 2 -25
    1 2 -25
    1 2 -25
    1 2 -24
    -1 -2 24
    1 2 -24
    -1 -2 24
    -1 -2 24
    -1 -2 24
    -1 -2 24
    1 2 -24
    1 2 -24
    1 2 -24
    -1 -2 23
    1 2 -23
    1 2 -23
    -1 -2 23
    -1 -2 23
    -1 -2 23
    -1 -2 23
    1 2 -23
    1 2 -23
    1 2 -23
    1 2 -22
    1 2 -22
    -1 -2 22
    -1 -2 22
    -1 -2 22
    -1 -2 22
    1 2 -22
    -1 -2 22
    1 2 -22
    1 2 -22
    1 2 -21
    -1 -2 21
    1 2 -21
    -1 -2 21
    -1 -2 21
    -1 -2 21
    1 2 -21
    -1 -2 21
    1 2 -21
    -1 -2 21
    1 2 -21
    -1 -2 21
    1 2 -20
    -1 -2 20
    1 2 -20
    -1 -2 20
    1 2 -20
    -1 -2 20
    -1 -2 20
    1 2 -20
    -1 -2 20
    1 2 -20
    1 2 -20
    -1 -2 20
    -1 -2 20
    1 2 -20
    -1 -2 19
    1 2 -19
    1 2 -19
    1 2 -19
    -1 -2 19
    -1 -2 19
    -1 -2 19
    1 2 -19
    1 2 -19
    1 2 -19
    -1 -2 19
    -1 -2 19
    -1 -2 19
    1 2 -19
    -1 -2 18
    1 2 -18
    1 2 -18
    -1 -2 18
    1 2 -18
    -1 -2 18
    1 2 -18
    -1 -2 18
    1 2 -18
    1 2 -18
    -1 -2 18
    -1 -2 18
    1 2 -18
    -1 -2 18
    -1 -2 17
    1 2 -17
    1 2 -17
    -1 -2 17
    1 2 -17
    -1 -2 17
    1 2 -17
    -1 -2 17
    1 2 -17
    -1 -2 17
    1 2 -17
    1 2 -17
    1 2 -17
    -1 -2 17
    1 2 -17
    -1 -2 17
    -1 -2 16
    1 2 -16
    1 2 -16
    -1 -2 16
    -1 -2 16
    1 2 -16
    -1 -2 16
    -1 -2 16
    1 2 -16
    -1 -2 16
    1 2 -16
    1 2 -16
    1 2 -16
    -1 -2 16
    1 2 -16
    1 2 -16
    -1 -2 16
    -1 -2 16
    1 2 -16
    1 2 -16
    -1 -2 15
    1 2 -15
    1 2 -15
    1 2 -15
    -1 -2 15
    -1 -2 15
    -1 -2 15
    -1 -2 15
    1 2 -15
    -1 -2 15
    1 2 -15
    1 2 -15
    1 2 -15
    1 2 -15
    1 2 -15
    1 2 -15
    -1 -2 15
    -1 -2 15
    1 2 -15
    1 2 -14
    1 2 -14
    -1 -2 14
    -1 -2 14
    -1 -2 14
    -1 -2 14
    1 2 -14
    1 2 -14
    1 2 -14
    1 2 -14
    1 2 -14
    1 2 -14
    -1 -2 14
    -1 -2 14
    1 2 -14
    1 2 -14
    -1 -2 13
    1 2 -13
    1 2 -13
    1 2 -13
    -1 -2 13
    -1 -2 13
    -1 -2 13
    1 2 -13
    1 2 -13
    1 2 -13
    1 2 -13
    1 2 -13
    1 2 -13
    1 2 -13
    -1 -2 13
    1 2 -13
    -1 -2 13
    1 2 -12
    1 2 -12
    1 2 -12
    -1 -2 12
    -1 -2 12
    1 2 -12
    1 2 -12
    1 2 -12
    1 2 -12
    1 2 -12
    -1 -2 12
    -1 -2 12
    1 2 -12
    -1 -2 11
    1 2 -11
    1 2 -11
    1 2 -11
    1 2 -11
    1 2 -11
    1 2 -11
    -1 -2 11
    -1 -2 11
    1 2 -11
    1 2 -11
    1 2 -11
    -1 -2 11
    -1 -2 10
    1 2 -10
    1 2 -10
    -1 -2 10
    1 2 -10
    1 2 -10
    1 2 -10
    -1 -2 10
    1 2 -10
    -1 -2 10
    1 2 -10
    -1 -2 10
    1 2 -10
    1 2 -9
    1 2 -9
    -1 -2 9
    -1 -2 9
    1 2 -9
    1 2 -9
    1 2 -9
    1 2 -9
    -1 -2 9
    1 2 -9
    1 2 -9
    1 2 -9
    1 2 -9
    -1 -2 9
    -1 -2 9
    1 2 -9
    1 2 -8
    1 2 -8
    1 2 -8
    -1 -2 8
    -1 -2 8
    1 2 -8
    1 2 -8
    1 2 -8
    1 2 -8
    1 2 -8
    -1 -2 8
    1 2 -8
    1 2 -8
    -1 -2 8
    -1 -2 8
    1 2 -8
    1 2 -8
    1 2 -7
    1 2 -7
    1 2 -7
    -1 -2 7
    -1 -2 7
    1 2 -7
    1 2 -7
    1 2 -7
    1 2 -7
    1 2 -7
    -1 -2 7
    1 2 -7
    1 2 -7
    1 2 -7
    1 2 -7
    1 2 -6
    1 2 -6
    1 2 -6
    1 2 -6
    -1 -2 6
    1 2 -6
    -1 -2 6
    1 2 -6
    1 2 -6
    1 2 -6
    -1 -2 6
    1 2 -6
    1 2 -6
    1 2 -5
    1 2 -5
    1 2 -5
    1 2 -5
    1 2 -5
    1 2 -5
    -1 -2 5
    -1 -2 5
    1 2 -5
    1 2 -5
    1 2 -5
    -1 -2 5
    1 2 -5
    1 2 -5
    1 2 -4
    -1 -2 4
    1 2 -4
    1 2 -4
    1 2 -4
    1 2 -4
    -1 -2 4
    -1 -2 4
    1 2 -4
    -1 -2 4
    1 2 -4
    1 2 -4
    -1 -2 4
    1 2 -4
    1 2 -4
    -1 -2 4
    -1 -2 3
    1 2 -3
    -1 -2 3
    1 2 -3
    -1 -2 3
    -1 -2 3
    1 2 -3
    -1 -2 3
    1 2 -3
    1 2 -3
    -1 -2 2
    -1 -2 2
    1 2 -2
    1 2 -2
    -1 -2 2
    -1 -2 2
    1 2 -2
    1 2 -2
    1 2 -2
    1 2 -2
    1 2 -1
    1 2 -1
    1 2 -1
    -1 -2 1
    1 2 -1
    -1 -2 1
    1 2 -1
    1 2 -1
    1 2 -1
    -1 -2 1
    1 2 -1
    -1 -2 0
    1 2 0
    1 2 0
    1 2 0
    1 2 0
    1 2 0
    -1 -2 0
    -1 -2 0
    1 2 0
    -1 -2 0
    1 2 0
    -1 -2 0
    1 2 0
    1 2 1
    1 2 1
    1 2 1
    1 2 1
    1 2 1
    1 2 1
    1 2 1
    -1 -2 -1
    -1 -2 -1
    -1 -2 -1
    1 2 1
    -1 -2 -1
    1 2 1
    1 2 2
    1 2 2
    1 2 2
    1 2 2
    1 2 2
    -1 -2 -2
    1 2 2
    -1 -2 -2
    1 2 2
    -1 -2 -2
    -1 -2 -2
    -1 -2 -2
    -1 -2 -2
    1 2 2
    1 2 2
    1 2 2
    1 2 3
    1 2 3
    1 2 3
    1 2 3
    1 2 3
    1 2 3
    1 2 3
    1 2 3
    -1 -2 -3
    1 2 3
    -1 -2 -3
    1 2 3
    -1 -2 -3
    -1 -2 -3
    -1 -2 -3
    -1 -2 -3
    1 2 4
    1 2 4
    1 2 4
    1 2 4
    -1 -2 -4
    1 2 4
    1 2 4
    1 2 4
    1 2 4
    1 2 4
    -1 -2 -4
    1 2 4
    -1 -2 -4
    1 2 4
    -1 -2 -4
    1 2 4
    -1 -2 -4
    -1 -2 -4
    -1 -2 -4
    1 2 5
    1 2 5
    1 2 5
    1 2 5
    -1 -2 -5
    1 2 5
    1 2 5
    -1 -2 -5
    1 2 5
    1 2 5
    1 2 5
    -1 -2 -5
    1 2 5
    1 2 5
    -1 -2 -5
    -1 -2 -5
    1 2 5
    1 2 5
    -1 -2 -5
    -1 -2 -5
    -1 -2 -5
    1 2 6
    1 2 6
    1 2 6
    1 2 6
    -1 -2 -6
    1 2 6
    -1 -2 -6
    -1 -2 -6
    1 2 6
    1 2 6
    1 2 6
    1 2 6
    1 2 6
    1 2 6
    -1 -2 -6
    1 2 6
    -1 -2 -6
    1 2 6
    -1 -2 -6
    -1 -2 -6
    1 2 6
    1 2 7
    1 2 7
    1 2 7
    1 2 7
    -1 -2 -7
    1 2 7
    1 2 7
    1 2 7
    -1 -2 -7
    -1 -2 -7
    1 2 7
    1 2 7
    1 2 7
    1 2 7
    1 2 7
    -1 -2 -7
    -1 -2 -7
    -1 -2 -7
    -1 -2 -7
    -1 -2 -7
    1 2 7
    -1 -2 -7
    1 2 7
    1 2 7
    1 2 8
    -1 -2 -8
    1 2 8
    -1 -2 -8
    -1 -2 -8
    -1 -2 -8
    1 2 8
    1 2 8
    1 2 8
    1 2 8
    1 2 8
    -1 -2 -8
    -1 -2 -8
    -1 -2 -8
    1 2 8
    1 2 8
    -1 -2 -8
    -1 -2 -8
    -1 -2 -8
    -1 -2 -8
    -1 -2 -8
    1 2 8
    1 2 8
    -1 -2 -9
    -1 -2 -9
    1 2 9
    -1 -2 -9
    1 2 9
    -1 -2 -9
    1 2 9
    1 2 9
    1 2 9
    1 2 9
    1 2 9
    1 2 9
    -1 -2 -9
    -1 -2 -9
    1 2 9
    1 2 9
    -1 -2 -9
    -1 -2 -9
    -1 -2 -9
    -1 -2 -9
    -1 -2 -9
    1 2 9
    -1 -2 -9
    1 2 9
    -1 -2 -10
    -1 -2 -10
    1 2 10
    1 2 10
    1 2 10
    1 2 10
    1 2 10
    1 2 10
    1 2 10
    1 2 10
    1 2 10
    -1 -2 -10
    -1 -2 -10
    -1 -2 -10
    1 2 10
    -1 -2 -10
    -1 -2 -10
    -1 -2 -10
    1 2 10
    -1 -2 -10
    -1 -2 -10
    1 2 10
    -1 -2 -11
    -1 -2 -11
    1 2 11
    1 2 11
    1 2 11
    1 2 11
    1 2 11
    1 2 11
    1 2 11
    1 2 11
    -1 -2 -11
    -1 -2 -11
    -1 -2 -11
    -1 -2 -11
    -1 -2 -11
    -1 -2 -11
    1 2 11
    -1 -2 -11
    1 2 11
    -1 -2 -11
    1 2 12
    1 2 12
    1 2 12
    -1 -2 -12
    -1 -2 -12
    1 2 12
    1 2 12
    1 2 12
    1 2 12
    1 2 12
    -1 -2 -12
    1 2 12
    -1 -2 -12
    -1 -2 -12
    -1 -2 -12
    -1 -2 -12
    -1 -2 -12
    -1 -2 -12
    -1 -2 -12
    1 2 13
    1 2 13
    1 2 13
    -1 -2 -13
    1 2 13
    -1 -2 -13
    1 2 13
    1 2 13
    1 2 13
    1 2 13
    -1 -2 -13
    -1 -2 -13
    -1 -2 -13
    -1 -2 -13
    -1 -2 -13
    -1 -2 -13
    1 2 13
    -1 -2 -13
    -1 -2 -13
    1 2 14
    1 2 14
    1 2 14
    1 2 14
    -1 -2 -14
    -1 -2 -14
    1 2 14
    1 2 14
    1 2 14
    1 2 14
    -1 -2 -14
    1 2 14
    -1 -2 -14
    -1 -2 -14
    -1 -2 -14
    -1 -2 -14
    -1 -2 -14
    -1 -2 -14
    -1 -2 -15
    1 2 15
    1 2 15
    1 2 15
    1 2 15
    -1 -2 -15
    1 2 15
    1 2 15
    1 2 15
    1 2 15
    -1 -2 -15
    -1 -2 -15
    -1 -2 -15
    -1 -2 -15
    -1 -2 -15
    -1 -2 -15
    1 2 16
    -1 -2 -16
    1 2 16
    1 2 16
    1 2 16
    1 2 16
    1 2 16
    1 2 16
    -1 -2 -16
    -1 -2 -16
    1 2 16
    -1 -2 -16
    -1 -2 -16
    -1 -2 -16
    -1 -2 -16
    -1 -2 -16
    1 2 17
    1 2 17
    1 2 17
    1 2 17
    -1 -2 -17
    1 2 17
    1 2 17
    -1 -2 -17
    -1 -2 -17
    1 2 17
    -1 -2 -17
    -1 -2 -17
    -1 -2 -17
    1 2 18
    -1 -2 -18
    1 2 18
    1 2 18
    1 2 18
    1 2 18
    1 2 18
    -1 -2 -18
    1 2 18
    -1 -2 -18
    -1 -2 -18
    -1 -2 -18
    -1 -2 -18
    1 2 19
    -1 -2 -19
    1 2 19
    1 2 19
    1 2 19
    1 2 19
    -1 -2 -19
    -1 -2 -19
    -1 -2 -19
    1 2 19
    -1 -2 -19
    -1 -2 -19
    -1 -2 -20
    1 2 20
    1 2 20
    1 2 20
    1 2 20
    1 2 20
    -1 -2 -20
    1 2 20
    -1 -2 -20
    -1 -2 -20
    -1 -2 -20
    -1 -2 -20
    1 2 21
    -1 -2 -21
    1 2 21
    1 2 21
    1 2 21
    1 2 21
    -1 -2 -21
    -1 -2 -21
    -1 -2 -21
    -1 -2 -21
    -1 -2 -21
    -1 -2 -22
    1 2 22
    1 2 22
    -1 -2 -22
    -1 -2 -22
    -1 -2 -22
    -1 -2 -22
    1 2 22
    1 2 22
    -1 -2 -22
    1 2 23
    1 2 23
    -1 -2 -23
    1 2 23
    -1 -2 -23
    -1 -2 -24
    1 2 24
    1 2 25
    -1 -2 -25
    -1 -3 27
    1 3 -27
    -1 -3 27
    1 3 -27
    1 3 -27
    -1 -3 26
    -1 -3 26
    -1 -3 26
    -1 -3 26
    1 3 -26
    1 3 -26
    1 3 -26
    -1 -3 25
    1 3 -25
    -1 -3 25
    -1 -3 25
    -1 -3 25
    -1 -3 25
    1 3 -25
    1 3 -25
    1 3 -25
    -1 -3 24
    1 3 -24
    -1 -3 24
    -1 -3 24
    -1 -3 24
    1 3 -24
    -1 -3 24
    1 3 -24
    1 3 -24
    -1 -3 23
    1 3 -23
    1 3 -23
    -1 -3 23
    -1 -3 23
    -1 -3 23
    -1 -3 23
    1 3 -23
    1 3 -23
    1 3 -23
    1 3 -22
    1 3 -22
    -1 -3 22
    -1 -3 22
    -1 -3 22
    -1 -3 22
    -1 -3 22
    1 3 -22
    1 3 -22
    1 3 -22
    1 3 -21
    1 3 -21
    -1 -3 21
    1 3 -21
    -1 -3 21
    1 3 -21
    -1 -3 21
    -1 -3 21
    -1 -3 21
    1 3 -21
    1 3 -21
    -1 -3 21
    -1 -3 21
    1 3 -21
    1 3 -20
    1 3 -20
    -1 -3 20
    -1 -3 20
    1 3 -20
    -1 -3 20
    1 3 -20
    -1 -3 20
    -1 -3 20
    -1 -3 20
    1 3 -20
    1 3 -20
    -1 -3 20
    1 3 -20
    -1 -3 20
    1 3 -19
    1 3 -19
    1 3 -19
    -1 -3 19
    -1 -3 19
    -1 -3 19
    1 3 -19
    -1 -3 19
    1 3 -19
    -1 -3 19
    1 3 -19
    -1 -3 19
    1 3 -19
    -1 -3 19
    1 3 -18
    1 3 -18
    -1 -3 18
    1 3 -18
    -1 -3 18
    1 3 -18
    -1 -3 18
    -1 -3 18
    1 3 -18
    1 3 -18
    1 3 -18
    -1 -3 18
    1 3 -18
    1 3 -18
    -1 -3 18
    -1 -3 17
    1 3 -17
    1 3 -17
    -1 -3 17
    1 3 -17
    -1 -3 17
    -1 -3 17
    -1 -3 17
    1 3 -17
    1 3 -17
    1 3 -17
    1 3 -17
    -1 -3 17
    1 3 -17
    1 3 -17
    -1 -3 17
    -1 -3 16
    1 3 -16
    1 3 -16
    -1 -3 16
    -1 -3 16
    -1 -3 16
    -1 -3 16
    1 3 -16
    1 3 -16
    1 3 -16
    1 3 -16
    -1 -3 16
    1 3 -16
    1 3 -16
    -1 -3 16
    1 3 -15
    -1 -3 15
    1 3 -15
    -1 -3 15
    -1 -3 15
    -1 -3 15
    1 3 -15
    -1 -3 15
    1 3 -15
    -1 -3 15
    1 3 -15
    -1 -3 15
    1 3 -15
    -1 -3 14
    1 3 -14
    1 3 -14
    -1 -3 14
    -1 -3 14
    -1 -3 14
    1 3 -14
    1 3 -14
    -1 -3 14
    1 3 -14
    -1 -3 14
    1 3 -14
    1 3 -13
    1 3 -13
    -1 -3 13
    -1 -3 13
    -1 -3 13
    -1 -3 13
    1 3 -13
    -1 -3 13
    -1 -3 13
    1 3 -13
    -1 -3 13
    -1 -3 13
    1 3 -13
    1 3 -13
    1 3 -12
    -1 -3 12
    1 3 -12
    -1 -3 12
    -1 -3 12
    -1 -3 12
    1 3 -12
    -1 -3 12
    1 3 -12
    -1 -3 12
    -1 -3 12
    1 3 -12
    1 3 -12
    1 3 -11
    1 3 -11
    -1 -3 11
    -1 -3 11
    1 3 -11
    -1 -3 11
    1 3 -11
    1 3 -11
    1 3 -11
    -1 -3 11
    1 3 -11
    -1 -3 11
    1 3 -11
    -1 -3 11
    1 3 -11
    1 3 -10
    1 3 -10
    1 3 -10
    -1 -3 10
    -1 -3 10
    1 3 -10
    1 3 -10
    1 3 -10
    1 3 -10
    -1 -3 10
    1 3 -10
    1 3 -10
    1 3 -10
    -1 -3 10
    -1 -3 10
    1 3 -9
    1 3 -9
    1 3 -9
    -1 -3 9
    1 3 -9
    -1 -3 9
    1 3 -9
    1 3 -9
    1 3 -9
    1 3 -9
    -1 -3 9
    1 3 -9
    1 3 -9
    -1 -3 9
    1 3 -9
    -1 -3 9
    1 3 -9
    1 3 -8
    1 3 -8
    1 3 -8
    1 3 -8
    -1 -3 8
    -1 -3 8
    1 3 -8
    1 3 -8
    -1 -3 8
    1 3 -8
    1 3 -8
    1 3 -8
    1 3 -8
    1 3 -7
    1 3 -7
    1 3 -7
    1 3 -7
    1 3 -7
    1 3 -7
    -1 -3 7
    -1 -3 7
    1 3 -7
    -1 -3 7
    1 3 -7
    1 3 -7
    1 3 -7
    1 3 -7
    1 3 -6
    1 3 -6
    1 3 -6
    1 3 -6
    1 3 -6
    -1 -3 6
    -1 -3 6
    1 3 -6
    -1 -3 6
    1 3 -6
    1 3 -6
    -1 -3 6
    1 3 -6
    -1 -3 6
    1 3 -6
    1 3 -5
    1 3 -5
    -1 -3 5
    -1 -3 5
    1 3 -5
    1 3 -5
    -1 -3 5
    -1 -3 5
    -1 -3 5
    1 3 -5
    1 3 -5
    1 3 -5
    -1 -3 5
    1 3 -5
    -1 -3 4
    -1 -3 4
    1 3 -4
    -1 -3 4
    -1 -3 4
    1 3 -4
    -1 -3 4
    1 3 -4
    1 3 -4
    1 3 -4
    -1 -3 3
    -1 -3 3
    1 3 -3
    -1 -3 3
    -1 -3 3
    -1 -3 3
    -1 -3 3
    1 3 -3
    1 3 -3
    -1 -3 3
    1 3 -3
    1 3 -3
    -1 -3 3
    1 3 -2
    1 3 -2
    -1 -3 2
    -1 -3 2
    1 3 -2
    1 3 -2
    1 3 -2
    1 3 -2
    1 3 -2
    -1 -3 2
    -1 -3 2
    -1 -3 1
    -1 -3 1
    1 3 -1
    1 3 -1
    1 3 -1
    -1 -3 1
    -1 -3 1
    1 3 -1
    1 3 -1
    -1 -3 1
    1 3 -1
    -1 -3 1
    -1 -3 1
    -1 -3 1
    1 3 -1
    1 3 0
    1 3 0
    -1 -3 0
    1 3 0
    1 3 0
    1 3 0
    1 3 0
    -1 -3 0
    -1 -3 0
    1 3 0
    -1 -3 0
    1 3 0
    -1 -3 0
    -1 -3 0
    -1 -3 0
    1 3 0
    1 3 1
    1 3 1
    1 3 1
    1 3 1
    1 3 1
    -1 -3 -1
    -1 -3 -1
    1 3 1
    -1 -3 -1
    1 3 1
    -1 -3 -1
    1 3 1
    1 3 2
    1 3 2
    1 3 2
    1 3 2
    1 3 2
    1 3 2
    -1 -3 -2
    -1 -3 -2
    -1 -3 -2
    -1 -3 -2
    1 3 2
    -1 -3 -2
    1 3 2
    -1 -3 -2
    1 3 2
    1 3 2
    -1 -3 -2
    1 3 3
    1 3 3
    -1 -3 -3
    1 3 3
    1 3 3
    1 3 3
    -1 -3 -3
    -1 -3 -3
    1 3 3
    -1 -3 -3
    -1 -3 -3
    1 3 3
    -1 -3 -3
    -1 -3 -3
    1 3 3
    1 3 3
    1 3 3
    -1 -3 -3
    1 3 4
    -1 -3 -4
    1 3 4
    1 3 4
    -1 -3 -4
    1 3 4
    1 3 4
    1 3 4
    1 3 4
    1 3 4
    -1 -3 -4
    -1 -3 -4
    -1 -3 -4
    1 3 4
    1 3 4
    -1 -3 -4
    -1 -3 -4
    -1 -3 -4
    -1 -3 -5
    1 3 5
    1 3 5
    1 3 5
    -1 -3 -5
    1 3 5
    1 3 5
    1 3 5
    1 3 5
    1 3 5
    -1 -3 -5
    1 3 5
    -1 -3 -5
    1 3 5
    -1 -3 -5
    1 3 5
    -1 -3 -5
    -1 -3 -5
    -1 -3 -5
    1 3 6
    1 3 6
    1 3 6
    1 3 6
    1 3 6
    -1 -3 -6
    -1 -3 -6
    1 3 6
    1 3 6
    1 3 6
    1 3 6
    1 3 6
    1 3 6
    -1 -3 -6
    -1 -3 -6
    -1 -3 -6
    1 3 6
    1 3 6
    -1 -3 -6
    -1 -3 -6
    -1 -3 -6
    1 3 7
    1 3 7
    1 3 7
    -1 -3 -7
    1 3 7
    1 3 7
    -1 -3 -7
    1 3 7
    -1 -3 -7
    1 3 7
    1 3 7
    1 3 7
    1 3 7
    1 3 7
    -1 -3 -7
    1 3 7
    1 3 7
    -1 -3 -7
    -1 -3 -7
    -1 -3 -7
    1 3 7
    1 3 8
    1 3 8
    1 3 8
    -1 -3 -8
    -1 -3 -8
    1 3 8
    1 3 8
    -1 -3 -8
    1 3 8
    1 3 8
    1 3 8
    1 3 8
    1 3 8
    1 3 8
    -1 -3 -8
    1 3 8
    -1 -3 -8
    -1 -3 -8
    1 3 8
    -1 -3 -8
    -1 -3 -8
    -1 -3 -8
    1 3 8
    -1 -3 -9
    1 3 9
    -1 -3 -9
    1 3 9
    1 3 9
    -1 -3 -9
    -1 -3 -9
    1 3 9
    1 3 9
    1 3 9
    1 3 9
    1 3 9
    1 3 9
    1 3 9
    -1 -3 -9
    -1 -3 -9
    -1 -3 -9
    1 3 9
    -1 -3 -9
    -1 -3 -9
    -1 -3 -9
    -1 -3 -9
    1 3 9
    1 3 9
    1 3 10
    -1 -3 -10
    1 3 10
    -1 -3 -10
    1 3 10
    1 3 10
    1 3 10
    1 3 10
    1 3 10
    1 3 10
    1 3 10
    -1 -3 -10
    -1 -3 -10
    -1 -3 -10
    -1 -3 -10
    1 3 10
    -1 -3 -10
    -1 -3 -10
    -1 -3 -10
    1 3 11
    -1 -3 -11
    1 3 11
    -1 -3 -11
    1 3 11
    1 3 11
    1 3 11
    1 3 11
    1 3 11
    1 3 11
    1 3 11
    1 3 11
    1 3 11
    -1 -3 -11
    -1 -3 -11
    -1 -3 -11
    -1 -3 -11
    -1 -3 -11
    -1 -3 -11
    -1 -3 -11
    1 3 12
    1 3 12
    1 3 12
    1 3 12
    -1 -3 -12
    -1 -3 -12
    1 3 12
    1 3 12
    1 3 12
    1 3 12
    -1 -3 -12
    1 3 12
    -1 -3 -12
    -1 -3 -12
    -1 -3 -12
    -1 -3 -12
    -1 -3 -12
    -1 -3 -12
    1 3 13
    1 3 13
    1 3 13
    -1 -3 -13
    -1 -3 -13
    1 3 13
    1 3 13
    1 3 13
    1 3 13
    1 3 13
    -1 -3 -13
    -1 -3 -13
    -1 -3 -13
    1 3 13
    -1 -3 -13
    -1 -3 -13
    -1 -3 -13
    -1 -3 -13
    -1 -3 -14
    1 3 14
    -1 -3 -14
    1 3 14
    1 3 14
    1 3 14
    1 3 14
    1 3 14
    -1 -3 -14
    1 3 14
    1 3 14
    -1 -3 -14
    -1 -3 -14
    -1 -3 -14
    -1 -3 -14
    -1 -3 -14
    -1 -3 -14
    -1 -3 -14
    1 3 14
    1 3 15
    1 3 15
    1 3 15
    1 3 15
    1 3 15
    1 3 15
    1 3 15
    -1 -3 -15
    -1 -3 -15
    -1 -3 -15
    -1 -3 -15
    1 3 15
    -1 -3 -15
    -1 -3 -15
    1 3 16
    1 3 16
    1 3 16
    1 3 16
    1 3 16
    -1 -3 -16
    1 3 16
    -1 -3 -16
    -1 -3 -16
    1 3 16
    -1 -3 -16
    -1 -3 -16
    -1 -3 -16
    1 3 17
    1 3 17
    1 3 17
    1 3 17
    1 3 17
    1 3 17
    -1 -3 -17
    -1 -3 -17
    -1 -3 -17
    1 3 17
    -1 -3 -17
    -1 -3 -17
    1 3 18
    1 3 18
    1 3 18
    -1 -3 -18
    1 3 18
    1 3 18
    1 3 18
    -1 -3 -18
    -1 -3 -18
    1 3 18
    -1 -3 -18
    -1 -3 -18
    -1 -3 -18
    1 3 19
    1 3 19
    -1 -3 -19
    1 3 19
    1 3 19
    1 3 19
    1 3 19
    -1 -3 -19
    -1 -3 -19
    -1 -3 -19
    -1 -3 -19
    -1 -3 -19
    -1 -3 -20
    1 3 20
    1 3 20
    1 3 20
    1 3 20
    1 3 20
    -1 -3 -20
    -1 -3 -20
    -1 -3 -20
    -1 -3 -20
    -1 -3 -20
    1 3 21
    -1 -3 -21
    1 3 21
    -1 -3 -21
    -1 -3 -21
    -1 -3 -21
    1 3 21
    1 3 21
    1 3 21
    -1 -3 -21
    -1 -3 -21
    -1 -3 -22
    -1 -3 -22
    1 3 22
    1 3 22
    1 3 22
    -1 -3 -22
    -1 -3 -22
    -1 -3 -23
    -1 -3 -23
    1 3 23
    1 3 23
    1 3 23
    -1 -3 -23
    -1 -3 -23
    1 3 24
    -1 -3 -24
    -1 -4 27
    1 4 -27
    -1 -4 27
    1 4 -27
    1 4 -27
    -1 -4 26
    1 4 -26
    -1 -4 26
    -1 -4 26
    1 4 -26
    -1 -4 26
    1 4 -26
    1 4 -26
    1 4 -25
    -1 -4 25
    -1 -4 25
    -1 -4 25
    -1 -4 25
    -1 -4 25
    1 4 -25
    1 4 -25
    1 4 -25
    -1 -4 24
    1 4 -24
    -1 -4 24
    -1 -4 24
    -1 -4 24
    1 4 -24
    -1 -4 24
    1 4 -24
    1 4 -24
    -1 -4 23
    1 4 -23
    -1 -4 23
    -1 -4 23
    -1 -4 23
    1 4 -23
    -1 -4 23
    1 4 -23
    1 4 -23
    1 4 -22
    -1 -4 22
    -1 -4 22
    1 4 -22
    -1 -4 22
    -1 -4 22
    1 4 -22
    -1 -4 22
    1 4 -22
    -1 -4 22
    -1 -4 22
    1 4 -22
    1 4 -21
    -1 -4 21
    1 4 -21
    -1 -4 21
    -1 -4 21
    1 4 -21
    -1 -4 21
    1 4 -21
    -1 -4 21
    -1 -4 21
    1 4 -21
    1 4 -21
    -1 -4 21
    1 4 -21
    -1 -4 21
    1 4 -20
    -1 -4 20
    1 4 -20
    -1 -4 20
    1 4 -20
    -1 -4 20
    1 4 -20
    -1 -4 20
    -1 -4 20
    1 4 -20
    1 4 -20
    -1 -4 20
    -1 -4 20
    1 4 -20
    1 4 -19
    -1 -4 19
    1 4 -19
    -1 -4 19
    1 4 -19
    -1 -4 19
    1 4 -19
    -1 -4 19
    -1 -4 19
    1 4 -19
    1 4 -19
    1 4 -19
    -1 -4 19
    -1 -4 19
    -1 -4 18
    1 4 -18
    -1 -4 18
    1 4 -18
    1 4 -18
    -1 -4 18
    1 4 -18
    1 4 -18
    1 4 -18
    -1 -4 18
    -1 -4 18
    1 4 -18
    -1 -4 17
    1 4 -17
    1 4 -17
    -1 -4 17
    -1 -4 17
    1 4 -17
    -1 -4 17
    -1 -4 17
    1 4 -17
    1 4 -17
    1 4 -17
    -1 -4 17
    -1 -4 17
    -1 -4 16
    -1 -4 16
    1 4 -16
    1 4 -16
    -1 -4 16
    -1 -4 16
    -1 -4 16
    1 4 -16
    -1 -4 16
    1 4 -16
    -1 -4 16
    -1 -4 16
    1 4 -16
    1 4 -16
    -1 -4 15
    1 4 -15
    1 4 -15
    -1 -4 15
    1 4 -15
    -1 -4 15
    -1 -4 15
    1 4 -15
    -1 -4 15
    -1 -4 15
    -1 -4 15
    1 4 -15
    1 4 -15
    1 4 -14
    1 4 -14
    -1 -4 14
    -1 -4 14
    -1 -4 14
    -1 -4 14
    -1 -4 14
    1 4 -14
    1 4 -14
    1 4 -14
    -1 -4 14
    -1 -4 14
    -1 -4 13
    1 4 -13
    -1 -4 13
    1 4 -13
    -1 -4 13
    -1 -4 13
    1 4 -13
    -1 -4 13
    1 4 -13
    1 4 -13
    -1 -4 13
    1 4 -13
    1 4 -13
    1 4 -13
    -1 -4 13
    -1 -4 13
    1 4 -12
    -1 -4 12
    -1 -4 12
    -1 -4 12
    1 4 -12
    -1 -4 12
    1 4 -12
    1 4 -12
    1 4 -12
    -1 -4 12
    1 4 -12
    1 4 -12
    1 4 -12
    -1 -4 12
    -1 -4 12
    1 4 -12
    1 4 -12
    -1 -4 11
    1 4 -11
    1 4 -11
    -1 -4 11
    -1 -4 11
    1 4 -11
    -1 -4 11
    1 4 -11
    1 4 -11
    1 4 -11
    1 4 -11
    -1 -4 11
    1 4 -11
    1 4 -11
    -1 -4 11
    1 4 -11
    -1 -4 11
    1 4 -11
    1 4 -10
    1 4 -10
    -1 -4 10
    -1 -4 10
    -1 -4 10
    1 4 -10
    -1 -4 10
    1 4 -10
    1 4 -10
    -1 -4 10
    1 4 -10
    1 4 -10
    1 4 -10
    -1 -4 10
    -1 -4 10
    1 4 -10
    1 4 -10
    1 4 -9
    1 4 -9
    1 4 -9
    1 4 -9
    -1 -4 9
    -1 -4 9
    -1 -4 9
    -1 -4 9
    1 4 -9
    1 4 -9
    -1 -4 9
    1 4 -9
    1 4 -9
    1 4 -9
    1 4 -9
    1 4 -8
    -1 -4 8
    1 4 -8
    1 4 -8
    1 4 -8
    -1 -4 8
    -1 -4 8
    -1 -4 8
    1 4 -8
    1 4 -8
    1 4 -8
    1 4 -8
    1 4 -8
    -1 -4 8
    1 4 -8
    1 4 -8
    1 4 -7
    1 4 -7
    -1 -4 7
    -1 -4 7
    1 4 -7
    1 4 -7
    -1 -4 7
    -1 -4 7
    -1 -4 7
    -1 -4 7
    -1 -4 7
    1 4 -7
    1 4 -7
    1 4 -7
    1 4 -7
    1 4 -7
    1 4 -6
    1 4 -6
    1 4 -6
    -1 -4 6
    -1 -4 6
    1 4 -6
    -1 -4 6
    -1 -4 6
    -1 -4 6
    -1 -4 6
    1 4 -6
    -1 -4 6
    1 4 -6
    1 4 -6
    1 4 -6
    -1 -4 6
    1 4 -6
    -1 -4 6
    -1 -4 5
    -1 -4 5
    1 4 -5
    -1 -4 5
    -1 -4 5
    1 4 -5
    1 4 -5
    -1 -4 5
    1 4 -5
    -1 -4 5
    -1 -4 5
    -1 -4 4
    -1 -4 4
    1 4 -4
    -1 -4 4
    -1 -4 4
    1 4 -4
    1 4 -4
    1 4 -4
    -1 -4 4
    1 4 -4
    -1 -4 4
    1 4 -3
    1 4 -3
    -1 -4 3
    1 4 -3
    1 4 -3
    -1 -4 3
    -1 -4 3
    1 4 -3
    1 4 -3
    1 4 -3
    -1 -4 3
    -1 -4 3
    -1 -4 2
    1 4 -2
    1 4 -2
    1 4 -2
    -1 -4 2
    -1 -4 2
    1 4 -2
    -1 -4 2
    1 4 -2
    1 4 -2
    -1 -4 2
    1 4 -2
    -1 -4 2
    -1 -4 1
    1 4 -1
    1 4 -1
    -1 -4 1
    1 4 -1
    1 4 -1
    -1 -4 1
    1 4 -1
    1 4 -1
    -1 -4 1
    1 4 -1
    1 4 -1
    -1 -4 1
    -1 -4 1
    -1 -4 1
    -1 -4 1
    1 4 -1
    1 4 0
    1 4 0
    1 4 0
    1 4 0
    -1 -4 0
    -1 -4 0
    1 4 0
    1 4 0
    -1 -4 0
    -1 -4 0
    1 4 0
    -1 -4 0
    -1 -4 0
    1 4 1
    1 4 1
    1 4 1
    1 4 1
    1 4 1
    -1 -4 -1
    1 4 1
    -1 -4 -1
    -1 -4 -1
    1 4 1
    -1 -4 -1
    1 4 1
    -1 -4 -1
    -1 -4 -1
    -1 -4 -2
    1 4 2
    1 4 2
    -1 -4 -2
    1 4 2
    1 4 2
    1 4 2
    1 4 2
    -1 -4 -2
    -1 -4 -2
    1 4 2
    -1 -4 -2
    1 4 2
    -1 -4 -2
    1 4 2
    -1 -4 -2
    -1 -4 -2
    1 4 3
    -1 -4 -3
    1 4 3
    1 4 3
    1 4 3
    -1 -4 -3
    -1 -4 -3
    1 4 3
    -1 -4 -3
    -1 -4 -3
    1 4 3
    -1 -4 -3
    -1 -4 -3
    -1 -4 -3
    1 4 3
    1 4 3
    -1 -4 -4
    1 4 4
    1 4 4
    1 4 4
    1 4 4
    1 4 4
    1 4 4
    -1 -4 -4
    1 4 4
    1 4 4
    -1 -4 -4
    1 4 4
    -1 -4 -4
    1 4 4
    -1 -4 -4
    -1 -4 -4
    1 4 4
    -1 -4 -4
    -1 -4 -4
    -1 -4 -4
    1 4 5
    1 4 5
    1 4 5
    -1 -4 -5
    1 4 5
    -1 -4 -5
    1 4 5
    1 4 5
    1 4 5
    1 4 5
    -1 -4 -5
    1 4 5
    -1 -4 -5
    1 4 5
    1 4 5
    -1 -4 -5
    -1 -4 -5
    -1 -4 -5
    -1 -4 -5
    -1 -4 -5
    1 4 6
    1 4 6
    1 4 6
    1 4 6
    1 4 6
    -1 -4 -6
    1 4 6
    -1 -4 -6
    1 4 6
    1 4 6
    1 4 6
    -1 -4 -6
    1 4 6
    1 4 6
    1 4 6
    -1 -4 -6
    -1 -4 -6
    -1 -4 -6
    -1 -4 -6
    -1 -4 -6
    -1 -4 -6
    1 4 7
    1 4 7
    1 4 7
    1 4 7
    1 4 7
    -1 -4 -7
    1 4 7
    -1 -4 -7
    1 4 7
    1 4 7
    1 4 7
    1 4 7
    1 4 7
    -1 -4 -7
    1 4 7
    -1 -4 -7
    1 4 7
    -1 -4 -7
    -1 -4 -7
    -1 -4 -7
    1 4 8
    1 4 8
    1 4 8
    1 4 8
    -1 -4 -8
    -1 -4 -8
    1 4 8
    1 4 8
    -1 -4 -8
    1 4 8
    1 4 8
    1 4 8
    1 4 8
    1 4 8
    1 4 8
    -1 -4 -8
    1 4 8
    -1 -4 -8
    -1 -4 -8
    -1 -4 -8
    -1 -4 -8
    -1 -4 -8
    1 4 8
    1 4 8
    1 4 9
    -1 -4 -9
    -1 -4 -9
    1 4 9
    1 4 9
    1 4 9
    1 4 9
    1 4 9
    -1 -4 -9
    1 4 9
    1 4 9
    1 4 9
    -1 -4 -9
    -1 -4 -9
    -1 -4 -9
    1 4 9
    -1 -4 -9
    -1 -4 -9
    -1 -4 -9
    1 4 9
    1 4 9
    1 4 9
    1 4 9
    1 4 10
    1 4 10
    1 4 10
    -1 -4 -10
    1 4 10
    1 4 10
    1 4 10
    -1 -4 -10
    1 4 10
    1 4 10
    1 4 10
    -1 -4 -10
    -1 -4 -10
    -1 -4 -10
    1 4 10
    1 4 10
    -1 -4 -10
    -1 -4 -10
    -1 -4 -10
    -1 -4 -10
    1 4 11
    -1 -4 -11
    -1 -4 -11
    1 4 11
    1 4 11
    1 4 11
    1 4 11
    1 4 11
    1 4 11
    1 4 11
    1 4 11
    -1 -4 -11
    1 4 11
    -1 -4 -11
    -1 -4 -11
    1 4 11
    -1 -4 -11
    -1 -4 -11
    -1 -4 -11
    -1 -4 -11
    1 4 12
    1 4 12
    1 4 12
    1 4 12
    -1 -4 -12
    -1 -4 -12
    1 4 12
    1 4 12
    1 4 12
    1 4 12
    -1 -4 -12
    -1 -4 -12
    -1 -4 -12
    1 4 12
    -1 -4 -12
    -1 -4 -12
    1 4 12
    -1 -4 -12
    -1 -4 -12
    1 4 13
    1 4 13
    -1 -4 -13
    1 4 13
    1 4 13
    1 4 13
    1 4 13
    1 4 13
    1 4 13
    -1 -4 -13
    1 4 13
    -1 -4 -13
    -1 -4 -13
    -1 -4 -13
    -1 -4 -13
    -1 -4 -13
    -1 -4 -13
    1 4 14
    -1 -4 -14
    1 4 14
    1 4 14
    1 4 14
    1 4 14
    -1 -4 -14
    1 4 14
    1 4 14
    1 4 14
    -1 -4 -14
    -1 -4 -14
    -1 -4 -14
    -1 -4 -14
    -1 -4 -14
    -1 -4 -14
    -1 -4 -14
    1 4 15
    -1 -4 -15
    1 4 15
    1 4 15
    1 4 15
    -1 -4 -15
    -1 -4 -15
    1 4 15
    -1 -4 -15
    -1 -4 -15
    -1 -4 -15
    1 4 15
    1 4 15
    1 4 16
    1 4 16
    1 4 16
    1 4 16
    1 4 16
    1 4 16
    -1 -4 -16
    1 4 16
    -1 -4 -16
    -1 -4 -16
    -1 -4 -16
    -1 -4 -16
    1 4 17
    1 4 17
    1 4 17
    1 4 17
    1 4 17
    1 4 17
    1 4 17
    -1 -4 -17
    -1 -4 -17
    -1 -4 -17
    -1 -4 -17
    -1 -4 -17
    1 4 18
    1 4 18
    1 4 18
    1 4 18
    -1 -4 -18
    -1 -4 -18
    -1 -4 -18
    -1 -4 -18
    1 4 18
    1 4 18
    1 4 19
    1 4 19
    1 4 19
    1 4 19
    -1 -4 -19
    -1 -4 -19
    -1 -4 -19
    -1 -4 -19
    1 4 19
    1 4 19
    -1 -4 -19
    1 4 20
    -1 -4 -20
    -1 -4 -20
    -1 -4 -20
    1 4 20
    1 4 20
    1 4 20
    -1 -4 -20
    1 4 20
    -1 -4 -20
    -1 -4 -21
    -1 -4 -21
    1 4 21
    1 4 21
    1 4 21
    1 4 21
    -1 -4 -21
    -1 -4 -22
    -1 -4 -22
    1 4 22
    1 4 22
    -1 -4 -22
    1 4 22
    1 4 23
    -1 -4 -23
    -1 -4 -23
    -1 -5 27
    1 5 -27
    -1 -5 27
    1 5 -27
    1 5 -27
    -1 -5 26
    1 5 -26
    -1 -5 26
    -1 -5 26
    -1 -5 26
    -1 -5 26
    1 5 -26
    1 5 -26
    1 5 -26
    1 5 -25
    -1 -5 25
    -1 -5 25
    -1 -5 25
    -1 -5 25
    1 5 -25
    -1 -5 25
    1 5 -25
    1 5 -25
    1 5 -24
    -1 -5 24
    -1 -5 24
    -1 -5 24
    -1 -5 24
    -1 -5 24
    1 5 -24
    1 5 -24
    1 5 -24
    -1 -5 23
    1 5 -23
    -1 -5 23
    1 5 -23
    -1 -5 23
    -1 -5 23
    1 5 -23
    1 5 -23
    1 5 -23
    -1 -5 22
    1 5 -22
    1 5 -22
    -1 -5 22
    -1 -5 22
    -1 -5 22
    1 5 -22
    -1 -5 22
    1 5 -22
    1 5 -22
    1 5 -22
    -1 -5 22
    -1 -5 22
    -1 -5 21
    -1 -5 21
    1 5 -21
    1 5 -21
    -1 -5 21
    -1 -5 21
    1 5 -21
    -1 -5 21
    -1 -5 21
    -1 -5 21
    1 5 -21
    -1 -5 20
    -1 -5 20
    1 5 -20
    -1 -5 20
    -1 -5 20
    1 5 -20
    1 5 -20
    -1 -5 20
    -1 -5 20
    -1 -5 20
    1 5 -20
    -1 -5 19
    -1 -5 19
    1 5 -19
    1 5 -19
    -1 -5 19
    -1 -5 19
    1 5 -19
    1 5 -19
    -1 -5 19
    -1 -5 19
    1 5 -19
    1 5 -18
    -1 -5 18
    1 5 -18
    1 5 -18
    -1 -5 18
    -1 -5 18
    -1 -5 18
    -1 -5 18
    -1 -5 18
    1 5 -18
    -1 -5 18
    -1 -5 18
    1 5 -18
    1 5 -18
    1 5 -17
    1 5 -17
    -1 -5 17
    -1 -5 17
    1 5 -17
    -1 -5 17
    -1 -5 17
    -1 -5 17
    1 5 -17
    -1 -5 17
    -1 -5 17
    1 5 -17
    -1 -5 17
    1 5 -17
    1 5 -16
    1 5 -16
    1 5 -16
    1 5 -16
    -1 -5 16
    -1 -5 16
    1 5 -16
    -1 -5 16
    1 5 -16
    1 5 -16
    1 5 -16
    -1 -5 16
    -1 -5 16
    -1 -5 16
    -1 -5 16
    -1 -5 15
    1 5 -15
    -1 -5 15
    -1 -5 15
    -1 -5 15
    1 5 -15
    -1 -5 15
    1 5 -15
    1 5 -15
    1 5 -15
    -1 -5 15
    1 5 -15
    -1 -5 15
    -1 -5 15
    1 5 -15
    -1 -5 14
    -1 -5 14
    1 5 -14
    -1 -5 14
    1 5 -14
    -1 -5 14
    -1 -5 14
    -1 -5 14
    1 5 -14
    1 5 -14
    -1 -5 14
    1 5 -14
    1 5 -14
    -1 -5 14
    1 5 -14
    -1 -5 14
    -1 -5 13
    -1 -5 13
    1 5 -13
    -1 -5 13
    -1 -5 13
    1 5 -13
    -1 -5 13
    1 5 -13
    -1 -5 13
    1 5 -13
    -1 -5 13
    1 5 -13
    1 5 -13
    1 5 -13
    -1 -5 13
    1 5 -13
    1 5 -13
    1 5 -12
    1 5 -12
    1 5 -12
    -1 -5 12
    -1 -5 12
    1 5 -12
    -1 -5 12
    -1 -5 12
    1 5 -12
    -1 -5 12
    1 5 -12
    -1 -5 12
    1 5 -12
    -1 -5 12
    1 5 -12
    1 5 -12
    1 5 -12
    -1 -5 12
    1 5 -12
    1 5 -11
    1 5 -11
    1 5 -11
    -1 -5 11
    -1 -5 11
    1 5 -11
    -1 -5 11
    -1 -5 11
    1 5 -11
    -1 -5 11
    1 5 -11
    1 5 -11
    1 5 -11
    -1 -5 11
    1 5 -11
    1 5 -11
    1 5 -10
    1 5 -10
    1 5 -10
    1 5 -10
    -1 -5 10
    -1 -5 10
    -1 -5 10
    1 5 -10
    -1 -5 10
    1 5 -10
    -1 -5 10
    1 5 -10
    1 5 -10
    1 5 -10
    1 5 -10
    -1 -5 10
    1 5 -9
    1 5 -9
    1 5 -9
    1 5 -9
    -1 -5 9
    -1 -5 9
    -1 -5 9
    1 5 -9
    -1 -5 9
    1 5 -9
    -1 -5 9
    1 5 -9
    1 5 -9
    1 5 -9
    1 5 -9
    -1 -5 9
    1 5 -8
    1 5 -8
    1 5 -8
    -1 -5 8
    -1 -5 8
    1 5 -8
    -1 -5 8
    -1 -5 8
    -1 -5 8
    -1 -5 8
    1 5 -8
    1 5 -8
    -1 -5 8
    1 5 -8
    1 5 -8
    -1 -5 8
    1 5 -8
    1 5 -7
    -1 -5 7
    1 5 -7
    -1 -5 7
    1 5 -7
    -1 -5 7
    -1 -5 7
    -1 -5 7
    -1 -5 7
    1 5 -7
    1 5 -7
    -1 -5 7
    1 5 -7
    1 5 -7
    -1 -5 7
    1 5 -7
    -1 -5 7
    1 5 -6
    -1 -5 6
    -1 -5 6
    1 5 -6
    -1 -5 6
    -1 -5 6
    1 5 -6
    -1 -5 6
    1 5 -6
    1 5 -6
    1 5 -6
    -1 -5 6
    -1 -5 6
    -1 -5 5
    -1 -5 5
    1 5 -5
    1 5 -5
    -1 -5 5
    -1 -5 5
    1 5 -5
    1 5 -5
    1 5 -5
    -1 -5 5
    1 5 -5
    -1 -5 5
    -1 -5 5
    -1 -5 4
    1 5 -4
    1 5 -4
    -1 -5 4
    1 5 -4
    1 5 -4
    -1 -5 4
    1 5 -4
    -1 -5 4
    1 5 -4
    1 5 -4
    -1 -5 4
    -1 -5 4
    -1 -5 3
    1 5 -3
    -1 -5 3
    1 5 -3
    -1 -5 3
    1 5 -3
    1 5 -3
    -1 -5 3
    1 5 -3
    -1 -5 3
    1 5 -3
    1 5 -3
    -1 -5 3
    1 5 -3
    -1 -5 3
    1 5 -3
    -1 -5 2
    1 5 -2
    1 5 -2
    -1 -5 2
    -1 -5 2
    1 5 -2
    -1 -5 2
    -1 -5 2
    1 5 -2
    1 5 -2
    -1 -5 2
    1 5 -2
    -1 -5 2
    1 5 -1
    -1 -5 1
    1 5 -1
    -1 -5 1
    1 5 -1
    -1 -5 1
    1 5 -1
    1 5 -1
    1 5 -1
    1 5 -1
    -1 -5 1
    -1 -5 1
    -1 -5 1
    -1 -5 1
    1 5 -1
    1 5 0
    1 5 0
    1 5 0
    1 5 0
    -1 -5 0
    1 5 0
    -1 -5 0
    1 5 0
    -1 -5 0
    -1 -5 0
    -1 -5 0
    1 5 0
    -1 -5 0
    1 5 0
    -1 -5 0
    -1 -5 0
    1 5 1
    1 5 1
    1 5 1
    1 5 1
    1 5 1
    1 5 1
    -1 -5 -1
    -1 -5 -1
    1 5 1
    -1 -5 -1
    -1 -5 -1
    1 5 1
    -1 -5 -1
    -1 -5 -1
    1 5 2
    -1 -5 -2
    1 5 2
    1 5 2
    1 5 2
    1 5 2
    -1 -5 -2
    -1 -5 -2
    1 5 2
    1 5 2
    1 5 2
    -1 -5 -2
    -1 -5 -2
    -1 -5 -2
    1 5 2
    -1 -5 -2
    -1 -5 -3
    1 5 3
    1 5 3
    1 5 3
    1 5 3
    -1 -5 -3
    1 5 3
    1 5 3
    1 5 3
    -1 -5 -3
    1 5 3
    -1 -5 -3
    -1 -5 -3
    -1 -5 -3
    -1 -5 -4
    1 5 4
    1 5 4
    1 5 4
    1 5 4
    1 5 4
    -1 -5 -4
    1 5 4
    1 5 4
    1 5 4
    -1 -5 -4
    1 5 4
    -1 -5 -4
    -1 -5 -4
    1 5 4
    -1 -5 -4
    1 5 4
    -1 -5 -4
    -1 -5 -4
    -1 -5 -4
    1 5 5
    -1 -5 -5
    1 5 5
    1 5 5
    1 5 5
    1 5 5
    1 5 5
    1 5 5
    1 5 5
    -1 -5 -5
    1 5 5
    -1 -5 -5
    1 5 5
    -1 -5 -5
    -1 -5 -5
    1 5 5
    -1 -5 -5
    -1 -5 -5
    -1 -5 -5
    -1 -5 -5
    1 5 6
    1 5 6
    1 5 6
    1 5 6
    -1 -5 -6
    1 5 6
    -1 -5 -6
    1 5 6
    1 5 6
    1 5 6
    1 5 6
    -1 -5 -6
    1 5 6
    -1 -5 -6
    -1 -5 -6
    1 5 6
    -1 -5 -6
    -1 -5 -6
    -1 -5 -6
    -1 -5 -6
    1 5 7
    1 5 7
    1 5 7
    1 5 7
    1 5 7
    1 5 7
    1 5 7
    -1 -5 -7
    1 5 7
    -1 -5 -7
    1 5 7
    1 5 7
    -1 -5 -7
    1 5 7
    1 5 7
    -1 -5 -7
    -1 -5 -7
    1 5 7
    -1 -5 -7
    -1 -5 -7
    -1 -5 -7
    -1 -5 -7
    1 5 8
    1 5 8
    1 5 8
    1 5 8
    1 5 8
    1 5 8
    1 5 8
    1 5 8
    -1 -5 -8
    -1 -5 -8
    1 5 8
    1 5 8
    -1 -5 -8
    1 5 8
    1 5 8
    -1 -5 -8
    -1 -5 -8
    1 5 8
    -1 -5 -8
    -1 -5 -8
    1 5 8
    -1 -5 -8
    1 5 9
    1 5 9
    1 5 9
    1 5 9
    -1 -5 -9
    1 5 9
    1 5 9
    -1 -5 -9
    -1 -5 -9
    1 5 9
    1 5 9
    1 5 9
    1 5 9
    1 5 9
    1 5 9
    1 5 9
    1 5 9
    -1 -5 -9
    -1 -5 -9
    -1 -5 -9
    -1 -5 -9
    -1 -5 -9
    -1 -5 -9
    -1 -5 -9
    1 5 10
    -1 -5 -10
    -1 -5 -10
    1 5 10
    1 5 10
    1 5 10
    1 5 10
    1 5 10
    1 5 10
    1 5 10
    1 5 10
    -1 -5 -10
    -1 -5 -10
    1 5 10
    1 5 10
    -1 -5 -10
    -1 -5 -10
    -1 -5 -10
    -1 -5 -10
    -1 -5 -10
    -1 -5 -10
    1 5 11
    1 5 11
    -1 -5 -11
    1 5 11
    1 5 11
    1 5 11
    1 5 11
    1 5 11
    1 5 11
    1 5 11
    -1 -5 -11
    1 5 11
    -1 -5 -11
    1 5 11
    -1 -5 -11
    -1 -5 -11
    -1 -5 -11
    -1 -5 -11
    -1 -5 -11
    -1 -5 -11
    1 5 12
    1 5 12
    -1 -5 -12
    1 5 12
    1 5 12
    1 5 12
    1 5 12
    1 5 12
    -1 -5 -12
    -1 -5 -12
    1 5 12
    -1 -5 -12
    1 5 12
    -1 -5 -12
    -1 -5 -12
    -1 -5 -12
    -1 -5 -12
    -1 -5 -12
    -1 -5 -13
    1 5 13
    1 5 13
    1 5 13
    1 5 13
    1 5 13
    1 5 13
    1 5 13
    -1 -5 -13
    -1 -5 -13
    -1 -5 -13
    -1 -5 -13
    -1 -5 -13
    -1 -5 -13
    -1 -5 -13
    -1 -5 -13
    -1 -5 -14
    1 5 14
    1 5 14
    1 5 14
    1 5 14
    1 5 14
    1 5 14
    -1 -5 -14
    -1 -5 -14
    -1 -5 -14
    1 5 14
    -1 -5 -14
    -1 -5 -14
    -1 -5 -14
    -1 -5 -14
    -1 -5 -14
    1 5 15
    1 5 15
    1 5 15
    1 5 15
    1 5 15
    1 5 15
    1 5 15
    -1 -5 -15
    -1 -5 -15
    -1 -5 -15
    -1 -5 -15
    -1 -5 -15
    -1 -5 -15
    -1 -5 -15
    -1 -5 -15
    1 5 16
    1 5 16
    1 5 16
    1 5 16
    1 5 16
    1 5 16
    -1 -5 -16
    -1 -5 -16
    -1 -5 -16
    -1 -5 -16
    -1 -5 -16
    -1 -5 -16
    1 5 17
    1 5 17
    1 5 17
    1 5 17
    1 5 17
    1 5 17
    -1 -5 -17
    -1 -5 -17
    -1 -5 -17
    -1 -5 -17
    -1 -5 -17
    -1 -5 -17
    1 5 18
    1 5 18
    1 5 18
    1 5 18
    1 5 18
    1 5 18
    -1 -5 -18
    -1 -5 -18
    -1 -5 -18
    -1 -5 -18
    -1 -5 -18
    -1 -5 -18
    1 5 19
    -1 -5 -19
    -1 -5 -19
    1 5 19
    1 5 19
    1 5 19
    1 5 19
    -1 -5 -19
    1 5 19
    -1 -5 -19
    -1 -5 -20
    -1 -5 -20
    1 5 20
    1 5 20
    1 5 20
    1 5 20
    -1 -5 -20
    -1 -5 -20
    -1 -5 -21
    -1 -5 -21
    1 5 21
    1 5 21
    1 5 21
    -1 -5 -21
    1 5 21
    -1 -5 -21
    -1 -5 -22
    -1 -5 -22
    1 5 22
    -1 -5 -22
    1 5 22
    -1 -5 -22
    -1 -5 -23
    1 5 23
    -1 -5 -23
    -1 -5 -23
    1 6 -27
    -1 -6 27
    1 6 -27
    1 6 -27
    -1 -6 27
    -1 -6 26
    1 6 -26
    -1 -6 26
    1 6 -26
    -1 -6 26
    1 6 -26
    1 6 -26
    -1 -6 25
    1 6 -25
    -1 -6 25
    -1 -6 25
    -1 -6 25
    1 6 -25
    1 6 -25
    1 6 -25
    1 6 -24
    -1 -6 24
    -1 -6 24
    1 6 -24
    -1 -6 24
    -1 -6 24
    1 6 -24
    1 6 -24
    1 6 -24
    -1 -6 23
    1 6 -23
    -1 -6 23
    -1 -6 23
    1 6 -23
    -1 -6 23
    -1 -6 23
    1 6 -23
    -1 -6 23
    -1 -6 23
    1 6 -22
    -1 -6 22
    -1 -6 22
    -1 -6 22
    -1 -6 22
    1 6 -22
    1 6 -22
    -1 -6 22
    -1 -6 22
    -1 -6 22
    1 6 -22
    -1 -6 21
    -1 -6 21
    1 6 -21
    -1 -6 21
    1 6 -21
    -1 -6 21
    -1 -6 21
    -1 -6 21
    1 6 -21
    -1 -6 21
    -1 -6 21
    1 6 -21
    -1 -6 20
    -1 -6 20
    1 6 -20
    1 6 -20
    -1 -6 20
    -1 -6 20
    -1 -6 20
    1 6 -20
    -1 -6 20
    -1 -6 20
    1 6 -20
    1 6 -20
    -1 -6 19
    1 6 -19
    -1 -6 19
    -1 -6 19
    -1 -6 19
    -1 -6 19
    1 6 -19
    -1 -6 19
    -1 -6 19
    1 6 -19
    -1 -6 19
    -1 -6 19
    1 6 -19
    1 6 -19
    -1 -6 18
    1 6 -18
    -1 -6 18
    -1 -6 18
    -1 -6 18
    -1 -6 18
    -1 -6 18
    1 6 -18
    1 6 -18
    -1 -6 18
    1 6 -18
    1 6 -18
    -1 -6 18
    1 6 -18
    1 6 -18
    -1 -6 18
    1 6 -17
    -1 -6 17
    1 6 -17
    1 6 -17
    1 6 -17
    -1 -6 17
    -1 -6 17
    1 6 -17
    1 6 -17
    -1 -6 17
    1 6 -17
    -1 -6 17
    -1 -6 17
    -1 -6 17
    1 6 -16
    -1 -6 16
    1 6 -16
    -1 -6 16
    1 6 -16
    -1 -6 16
    1 6 -16
    1 6 -16
    -1 -6 16
    -1 -6 16
    -1 -6 16
    -1 -6 16
    1 6 -16
    -1 -6 15
    1 6 -15
    -1 -6 15
    -1 -6 15
    -1 -6 15
    -1 -6 15
    1 6 -15
    1 6 -15
    -1 -6 15
    1 6 -15
    1 6 -15
    1 6 -15
    -1 -6 15
    -1 -6 15
    1 6 -14
    1 6 -14
    -1 -6 14
    -1 -6 14
    1 6 -14
    -1 -6 14
    -1 -6 14
    -1 -6 14
    1 6 -14
    -1 -6 14
    1 6 -14
    1 6 -14
    -1 -6 14
    1 6 -14
    1 6 -14
    -1 -6 14
    1 6 -13
    1 6 -13
    1 6 -13
    -1 -6 13
    -1 -6 13
    -1 -6 13
    -1 -6 13
    1 6 -13
    1 6 -13
    1 6 -13
    -1 -6 13
    -1 -6 13
    -1 -6 13
    1 6 -13
    1 6 -13
    1 6 -13
    1 6 -13
    -1 -6 13
    1 6 -12
    1 6 -12
    1 6 -12
    1 6 -12
    -1 -6 12
    -1 -6 12
    -1 -6 12
    1 6 -12
    -1 -6 12
    1 6 -12
    1 6 -12
    1 6 -12
    1 6 -12
    -1 -6 12
    1 6 -12
    -1 -6 12
    1 6 -11
    1 6 -11
    1 6 -11
    1 6 -11
    -1 -6 11
    -1 -6 11
    1 6 -11
    -1 -6 11
    -1 -6 11
    1 6 -11
    1 6 -11
    -1 -6 11
    1 6 -11
    1 6 -11
    -1 -6 11
    1 6 -11
    1 6 -10
    1 6 -10
    1 6 -10
    1 6 -10
    -1 -6 10
    -1 -6 10
    -1 -6 10
    -1 -6 10
    1 6 -10
    1 6 -10
    1 6 -10
    1 6 -10
    1 6 -10
    -1 -6 10
    1 6 -10
    -1 -6 10
    1 6 -9
    -1 -6 9
    1 6 -9
    1 6 -9
    -1 -6 9
    1 6 -9
    -1 -6 9
    -1 -6 9
    -1 -6 9
    -1 -6 9
    1 6 -9
    1 6 -9
    -1 -6 9
    1 6 -9
    1 6 -9
    -1 -6 9
    1 6 -9
    1 6 -8
    -1 -6 8
    -1 -6 8
    1 6 -8
    1 6 -8
    -1 -6 8
    -1 -6 8
    -1 -6 8
    -1 -6 8
    1 6 -8
    1 6 -8
    1 6 -8
    -1 -6 8
    1 6 -8
    1 6 -8
    -1 -6 8
    -1 -6 8
    1 6 -7
    -1 -6 7
    -1 -6 7
    1 6 -7
    -1 -6 7
    -1 -6 7
    1 6 -7
    -1 -6 7
    -1 -6 7
    1 6 -7
    -1 -6 7
    1 6 -7
    1 6 -7
    1 6 -7
    -1 -6 7
    -1 -6 7
    -1 -6 6
    -1 -6 6
    1 6 -6
    1 6 -6
    1 6 -6
    -1 -6 6
    1 6 -6
    1 6 -6
    1 6 -6
    -1 -6 6
    -1 -6 6
    -1 -6 5
    -1 -6 5
    1 6 -5
    1 6 -5
    1 6 -5
    1 6 -5
    -1 -6 5
    1 6 -5
    1 6 -5
    -1 -6 5
    -1 -6 5
    1 6 -5
    -1 -6 5
    -1 -6 5
    -1 -6 4
    1 6 -4
    -1 -6 4
    1 6 -4
    -1 -6 4
    1 6 -4
    -1 -6 4
    1 6 -4
    1 6 -4
    1 6 -4
    -1 -6 4
    1 6 -4
    1 6 -4
    -1 -6 4
    -1 -6 4
    -1 -6 4
    1 6 -4
    -1 -6 4
    -1 -6 3
    1 6 -3
    -1 -6 3
    1 6 -3
    1 6 -3
    -1 -6 3
    -1 -6 3
    -1 -6 3
    1 6 -3
    1 6 -3
    1 6 -3
    1 6 -3
    -1 -6 3
    -1 -6 3
    -1 -6 2
    1 6 -2
    1 6 -2
    -1 -6 2
    -1 -6 2
    -1 -6 2
    1 6 -2
    -1 -6 2
    1 6 -2
    1 6 -2
    -1 -6 2
    1 6 -2
    -1 -6 2
    1 6 -1
    1 6 -1
    1 6 -1
    1 6 -1
    1 6 -1
    -1 -6 1
    -1 -6 1
    1 6 -1
    1 6 -1
    -1 -6 1
    1 6 -1
    -1 -6 1
    -1 -6 0
    1 6 0
    1 6 0
    1 6 0
    1 6 0
    -1 -6 0
    1 6 0
    -1 -6 0
    1 6 0
    -1 -6 0
    -1 -6 0
    -1 -6 0
    1 6 0
    -1 -6 0
    1 6 0
    -1 -6 0
    -1 -6 0
    1 6 1
    1 6 1
    1 6 1
    1 6 1
    1 6 1
    -1 -6 -1
    -1 -6 -1
    1 6 1
    -1 -6 -1
    -1 -6 -1
    -1 -6 -1
    1 6 1
    -1 -6 -1
    1 6 1
    -1 -6 -1
    -1 -6 -1
    1 6 2
    -1 -6 -2
    1 6 2
    1 6 2
    1 6 2
    -1 -6 -2
    -1 -6 -2
    1 6 2
    -1 -6 -2
    1 6 2
    -1 -6 -2
    -1 -6 -2
    1 6 2
    -1 -6 -2
    -1 -6 -3
    1 6 3
    1 6 3
    1 6 3
    1 6 3
    1 6 3
    1 6 3
    -1 -6 -3
    1 6 3
    1 6 3
    -1 -6 -3
    -1 -6 -3
    1 6 3
    -1 -6 -3
    1 6 3
    1 6 4
    -1 -6 -4
    1 6 4
    1 6 4
    1 6 4
    1 6 4
    1 6 4
    1 6 4
    -1 -6 -4
    1 6 4
    -1 -6 -4
    1 6 4
    1 6 4
    -1 -6 -4
    1 6 4
    -1 -6 -4
    -1 -6 -4
    -1 -6 -4
    -1 -6 -5
    1 6 5
    1 6 5
    1 6 5
    1 6 5
    1 6 5
    -1 -6 -5
    1 6 5
    1 6 5
    1 6 5
    1 6 5
    -1 -6 -5
    1 6 5
    -1 -6 -5
    1 6 5
    -1 -6 -5
    -1 -6 -5
    -1 -6 -5
    -1 -6 -5
    -1 -6 -5
    1 6 6
    1 6 6
    1 6 6
    1 6 6
    -1 -6 -6
    1 6 6
    1 6 6
    1 6 6
    -1 -6 -6
    1 6 6
    1 6 6
    -1 -6 -6
    1 6 6
    -1 -6 -6
    1 6 6
    -1 -6 -6
    -1 -6 -6
    -1 -6 -6
    -1 -6 -6
    -1 -6 -6
    1 6 7
    1 6 7
    1 6 7
    1 6 7
    1 6 7
    -1 -6 -7
    1 6 7
    1 6 7
    1 6 7
    -1 -6 -7
    1 6 7
    1 6 7
    -1 -6 -7
    -1 -6 -7
    1 6 7
    -1 -6 -7
    -1 -6 -7
    1 6 7
    -1 -6 -7
    -1 -6 -7
    -1 -6 -7
    1 6 8
    1 6 8
    1 6 8
    1 6 8
    1 6 8
    1 6 8
    -1 -6 -8
    1 6 8
    1 6 8
    1 6 8
    -1 -6 -8
    1 6 8
    1 6 8
    1 6 8
    1 6 8
    -1 -6 -8
    1 6 8
    -1 -6 -8
    -1 -6 -8
    -1 -6 -8
    -1 -6 -8
    1 6 9
    1 6 9
    1 6 9
    -1 -6 -9
    1 6 9
    -1 -6 -9
    1 6 9
    1 6 9
    1 6 9
    1 6 9
    1 6 9
    1 6 9
    1 6 9
    1 6 9
    -1 -6 -9
    1 6 9
    -1 -6 -9
    -1 -6 -9
    -1 -6 -9
    -1 -6 -9
    -1 -6 -9
    -1 -6 -9
    1 6 10
    1 6 10
    1 6 10
    -1 -6 -10
    1 6 10
    1 6 10
    1 6 10
    1 6 10
    1 6 10
    1 6 10
    -1 -6 -10
    1 6 10
    -1 -6 -10
    1 6 10
    -1 -6 -10
    -1 -6 -10
    -1 -6 -10
    -1 -6 -10
    -1 -6 -10
    1 6 11
    1 6 11
    -1 -6 -11
    1 6 11
    1 6 11
    1 6 11
    1 6 11
    1 6 11
    1 6 11
    -1 -6 -11
    -1 -6 -11
    -1 -6 -11
    1 6 11
    1 6 11
    -1 -6 -11
    -1 -6 -11
    -1 -6 -11
    -1 -6 -11
    -1 -6 -11
    1 6 12
    1 6 12
    -1 -6 -12
    1 6 12
    1 6 12
    1 6 12
    1 6 12
    -1 -6 -12
    -1 -6 -12
    -1 -6 -12
    1 6 12
    -1 -6 -12
    -1 -6 -12
    -1 -6 -12
    -1 -6 -12
    -1 -6 -12
    1 6 13
    1 6 13
    1 6 13
    -1 -6 -13
    1 6 13
    1 6 13
    1 6 13
    -1 -6 -13
    -1 -6 -13
    -1 -6 -13
    1 6 13
    -1 -6 -13
    -1 -6 -13
    -1 -6 -13
    -1 -6 -13
    -1 -6 -13
    1 6 14
    1 6 14
    1 6 14
    1 6 14
    1 6 14
    1 6 14
    -1 -6 -14
    -1 -6 -14
    -1 -6 -14
    -1 -6 -14
    -1 -6 -14
    -1 -6 -14
    -1 -6 -14
    -1 -6 -14
    1 6 15
    1 6 15
    1 6 15
    1 6 15
    1 6 15
    1 6 15
    -1 -6 -15
    -1 -6 -15
    -1 -6 -15
    -1 -6 -15
    -1 -6 -15
    -1 -6 -15
    -1 -6 -15
    -1 -6 -15
    1 6 16
    1 6 16
    1 6 16
    1 6 16
    1 6 16
    1 6 16
    -1 -6 -16
    -1 -6 -16
    -1 -6 -16
    -1 -6 -16
    -1 -6 -16
    -1 -6 -16
    1 6 17
    1 6 17
    1 6 17
    1 6 17
    1 6 17
    1 6 17
    -1 -6 -17
    -1 -6 -17
    -1 -6 -17
    -1 -6 -17
    -1 -6 -17
    -1 -6 -17
    1 6 18
    1 6 18
    1 6 18
    1 6 18
    1 6 18
    1 6 18
    -1 -6 -18
    -1 -6 -18
    -1 -6 -18
    -1 -6 -18
    1 6 19
    1 6 19
    1 6 19
    1 6 19
    1 6 19
    -1 -6 -19
    -1 -6 -19
    -1 -6 -19
    1 6 20
    1 6 20
    -1 -6 -20
    -1 -6 -20
    -1 -6 -20
    -1 -6 -20
    1 6 21
    1 6 21
    -1 -6 -21
    -1 -6 -21
    -1 -6 -21
    -1 -6 -21
    1 6 22
    -1 -6 -22
    -1 -6 -22
    -1 -6 -22
    1 6 22
    -1 -6 -22
    -1 -7 27
    1 7 -27
    1 7 -27
    -1 -7 27
    1 7 -27
    -1 -7 26
    1 7 -26
    1 7 -26
    1 7 -26
    -1 -7 26
    -1 -7 25
    1 7 -25
    -1 -7 25
    -1 -7 24
    1 7 -24
    -1 -7 24
    -1 -7 24
    -1 -7 24
    1 7 -24
    1 7 -24
    -1 -7 23
    -1 -7 23
    1 7 -23
    -1 -7 23
    -1 -7 23
    -1 -7 23
    1 7 -23
    -1 -7 23
    1 7 -23
    -1 -7 23
    -1 -7 23
    -1 -7 22
    1 7 -22
    -1 -7 22
    -1 -7 22
    -1 -7 22
    1 7 -22
    -1 -7 22
    1 7 -22
    -1 -7 22
    1 7 -22
    -1 -7 22
    -1 -7 22
    -1 -7 21
    1 7 -21
    -1 -7 21
    -1 -7 21
    1 7 -21
    -1 -7 21
    -1 -7 21
    1 7 -21
    1 7 -21
    -1 -7 21
    1 7 -21
    -1 -7 21
    -1 -7 20
    -1 -7 20
    1 7 -20
    -1 -7 20
    1 7 -20
    -1 -7 20
    -1 -7 20
    1 7 -20
    1 7 -20
    1 7 -20
    1 7 -20
    1 7 -20
    -1 -7 20
    -1 -7 20
    -1 -7 19
    1 7 -19
    -1 -7 19
    -1 -7 19
    -1 -7 19
    -1 -7 19
    1 7 -19
    -1 -7 19
    1 7 -19
    -1 -7 19
    1 7 -19
    1 7 -19
    1 7 -19
    -1 -7 19
    1 7 -19
    -1 -7 19
    1 7 -18
    1 7 -18
    -1 -7 18
    1 7 -18
    1 7 -18
    -1 -7 18
    -1 -7 18
    1 7 -18
    1 7 -18
    -1 -7 18
    -1 -7 18
    1 7 -18
    -1 -7 18
    -1 -7 18
    1 7 -17
    -1 -7 17
    1 7 -17
    1 7 -17
    -1 -7 17
    -1 -7 17
    1 7 -17
    1 7 -17
    -1 -7 17
    -1 -7 17
    -1 -7 17
    1 7 -17
    -1 -7 17
    -1 -7 16
    1 7 -16
    1 7 -16
    -1 -7 16
    1 7 -16
    -1 -7 16
    1 7 -16
    1 7 -16
    -1 -7 16
    -1 -7 16
    -1 -7 16
    1 7 -16
    -1 -7 16
    -1 -7 15
    1 7 -15
    -1 -7 15
    -1 -7 15
    -1 -7 15
    -1 -7 15
    1 7 -15
    -1 -7 15
    1 7 -15
    -1 -7 15
    1 7 -15
    1 7 -15
    1 7 -15
    1 7 -15
    -1 -7 15
    1 7 -15
    1 7 -14
    1 7 -14
    1 7 -14
    -1 -7 14
    -1 -7 14
    -1 -7 14
    -1 -7 14
    1 7 -14
    -1 -7 14
    -1 -7 14
    1 7 -14
    1 7 -14
    1 7 -14
    -1 -7 14
    1 7 -14
    1 7 -14
    1 7 -14
    -1 -7 14
    1 7 -13
    1 7 -13
    1 7 -13
    1 7 -13
    1 7 -13
    -1 -7 13
    -1 -7 13
    -1 -7 13
    -1 -7 13
    -1 -7 13
    1 7 -13
    1 7 -13
    1 7 -13
    -1 -7 13
    1 7 -13
    1 7 -12
    1 7 -12
    1 7 -12
    1 7 -12
    -1 -7 12
    -1 -7 12
    1 7 -12
    -1 -7 12
    -1 -7 12
    -1 -7 12
    1 7 -12
    1 7 -12
    1 7 -12
    1 7 -12
    1 7 -12
    -1 -7 12
    1 7 -11
    -1 -7 11
    -1 -7 11
    1 7 -11
    1 7 -11
    -1 -7 11
    -1 -7 11
    -1 -7 11
    1 7 -11
    -1 -7 11
    -1 -7 11
    1 7 -11
    1 7 -11
    1 7 -11
    1 7 -11
    -1 -7 11
    1 7 -11
    1 7 -10
    -1 -7 10
    -1 -7 10
    1 7 -10
    1 7 -10
    -1 -7 10
    -1 -7 10
    -1 -7 10
    -1 -7 10
    1 7 -10
    1 7 -10
    -1 -7 10
    1 7 -10
    1 7 -10
    1 7 -10
    -1 -7 10
    1 7 -9
    1 7 -9
    -1 -7 9
    -1 -7 9
    1 7 -9
    -1 -7 9
    -1 -7 9
    -1 -7 9
    -1 -7 9
    -1 -7 9
    1 7 -9
    1 7 -9
    1 7 -9
    1 7 -9
    -1 -7 9
    1 7 -9
    -1 -7 8
    1 7 -8
    -1 -7 8
    1 7 -8
    1 7 -8
    1 7 -8
    -1 -7 8
    -1 -7 8
    1 7 -8
    1 7 -8
    1 7 -8
    -1 -7 8
    -1 -7 8
    -1 -7 8
    1 7 -8
    1 7 -8
    -1 -7 8
    -1 -7 8
    1 7 -8
    -1 -7 7
    -1 -7 7
    1 7 -7
    1 7 -7
    1 7 -7
    1 7 -7
    -1 -7 7
    1 7 -7
    -1 -7 7
    -1 -7 7
    1 7 -7
    -1 -7 7
    -1 -7 7
    -1 -7 6
    -1 -7 6
    1 7 -6
    1 7 -6
    1 7 -6
    1 7 -6
    -1 -7 6
    1 7 -6
    -1 -7 6
    1 7 -6
    -1 -7 6
    -1 -7 6
    -1 -7 6
    -1 -7 5
    1 7 -5
    -1 -7 5
    1 7 -5
    1 7 -5
    -1 -7 5
    1 7 -5
    -1 -7 5
    1 7 -5
    1 7 -5
    -1 -7 5
    -1 -7 5
    1 7 -5
    -1 -7 5
    1 7 -5
    -1 -7 5
    -1 -7 5
    1 7 -5
    -1 -7 4
    1 7 -4
    -1 -7 4
    1 7 -4
    1 7 -4
    1 7 -4
    -1 -7 4
    -1 -7 4
    -1 -7 4
    1 7 -4
    -1 -7 4
    1 7 -4
    -1 -7 4
    1 7 -4
    -1 -7 4
    -1 -7 4
    -1 -7 3
    1 7 -3
    -1 -7 3
    1 7 -3
    1 7 -3
    -1 -7 3
    -1 -7 3
    1 7 -3
    -1 -7 3
    1 7 -3
    -1 -7 3
    1 7 -3
    1 7 -3
    -1 -7 3
    1 7 -2
    -1 -7 2
    -1 -7 2
    1 7 -2
    1 7 -2
    1 7 -2
    -1 -7 2
    -1 -7 2
    1 7 -2
    1 7 -2
    1 7 -2
    -1 -7 2
    1 7 -2
    -1 -7 2
    1 7 -1
    1 7 -1
    -1 -7 1
    1 7 -1
    1 7 -1
    1 7 -1
    -1 -7 1
    1 7 -1
    -1 -7 1
    -1 -7 1
    1 7 -1
    -1 -7 1
    1 7 -1
    -1 -7 1
    -1 -7 0
    1 7 0
    1 7 0
    1 7 0
    1 7 0
    1 7 0
    -1 -7 0
    -1 -7 0
    -1 -7 0
    1 7 0
    -1 -7 0
    1 7 0
    -1 -7 0
    -1 -7 0
    1 7 0
    -1 -7 0
    -1 -7 0
    -1 -7 -1
    1 7 1
    -1 -7 -1
    1 7 1
    1 7 1
    1 7 1
    1 7 1
    -1 -7 -1
    -1 -7 -1
    1 7 1
    -1 -7 -1
    -1 -7 -1
    1 7 1
    -1 -7 -1
    -1 -7 -1
    -1 -7 -1
    1 7 1
    -1 -7 -1
    1 7 2
    -1 -7 -2
    1 7 2
    1 7 2
    1 7 2
    -1 -7 -2
    1 7 2
    -1 -7 -2
    -1 -7 -2
    -1 -7 -2
    1 7 2
    -1 -7 -2
    -1 -7 -2
    -1 -7 -2
    -1 -7 -2
    1 7 2
    1 7 3
    -1 -7 -3
    1 7 3
    1 7 3
    1 7 3
    1 7 3
    1 7 3
    1 7 3
    -1 -7 -3
    1 7 3
    -1 -7 -3
    1 7 3
    -1 -7 -3
    -1 -7 -3
    1 7 3
    -1 -7 -3
    -1 -7 -4
    1 7 4
    1 7 4
    1 7 4
    1 7 4
    1 7 4
    1 7 4
    1 7 4
    -1 -7 -4
    1 7 4
    -1 -7 -4
    1 7 4
    -1 -7 -4
    -1 -7 -4
    -1 -7 -4
    1 7 5
    1 7 5
    1 7 5
    1 7 5
    1 7 5
    1 7 5
    1 7 5
    1 7 5
    1 7 5
    -1 -7 -5
    -1 -7 -5
    1 7 5
    -1 -7 -5
    -1 -7 -5
    -1 -7 -5
    1 7 6
    1 7 6
    -1 -7 -6
    1 7 6
    1 7 6
    -1 -7 -6
    1 7 6
    1 7 6
    1 7 6
    -1 -7 -6
    1 7 6
    -1 -7 -6
    -1 -7 -6
    -1 -7 -6
    -1 -7 -6
    -1 -7 -6
    -1 -7 -6
    1 7 7
    1 7 7
    1 7 7
    1 7 7
    -1 -7 -7
    1 7 7
    1 7 7
    1 7 7
    1 7 7
    -1 -7 -7
    1 7 7
    -1 -7 -7
    -1 -7 -7
    1 7 7
    -1 -7 -7
    -1 -7 -7
    -1 -7 -7
    -1 -7 -7
    -1 -7 -7
    1 7 8
    1 7 8
    1 7 8
    1 7 8
    1 7 8
    -1 -7 -8
    1 7 8
    1 7 8
    1 7 8
    1 7 8
    1 7 8
    1 7 8
    1 7 8
    1 7 8
    -1 -7 -8
    -1 -7 -8
    -1 -7 -8
    -1 -7 -8
    -1 -7 -8
    1 7 9
    -1 -7 -9
    1 7 9
    -1 -7 -9
    1 7 9
    1 7 9
    1 7 9
    1 7 9
    1 7 9
    1 7 9
    1 7 9
    -1 -7 -9
    -1 -7 -9
    -1 -7 -9
    1 7 9
    -1 -7 -9
    -1 -7 -9
    -1 -7 -9
    -1 -7 -9
    1 7 10
    1 7 10
    -1 -7 -10
    1 7 10
    1 7 10
    1 7 10
    1 7 10
    1 7 10
    1 7 10
    -1 -7 -10
    -1 -7 -10
    -1 -7 -10
    1 7 10
    -1 -7 -10
    -1 -7 -10
    -1 -7 -10
    -1 -7 -10
    1 7 11
    1 7 11
    -1 -7 -11
    1 7 11
    1 7 11
    1 7 11
    1 7 11
    1 7 11
    1 7 11
    -1 -7 -11
    -1 -7 -11
    -1 -7 -11
    -1 -7 -11
    -1 -7 -11
    -1 -7 -11
    -1 -7 -11
    -1 -7 -11
    -1 -7 -12
    1 7 12
    1 7 12
    1 7 12
    1 7 12
    1 7 12
    1 7 12
    1 7 12
    -1 -7 -12
    -1 -7 -12
    -1 -7 -12
    -1 -7 -12
    -1 -7 -12
    -1 -7 -12
    -1 -7 -12
    -1 -7 -12
    -1 -7 -13
    1 7 13
    1 7 13
    1 7 13
    1 7 13
    1 7 13
    1 7 13
    1 7 13
    -1 -7 -13
    -1 -7 -13
    -1 -7 -13
    -1 -7 -13
    -1 -7 -13
    -1 -7 -13
    -1 -7 -13
    -1 -7 -13
    1 7 14
    1 7 14
    1 7 14
    1 7 14
    1 7 14
    1 7 14
    -1 -7 -14
    -1 -7 -14
    -1 -7 -14
    -1 -7 -14
    -1 -7 -14
    -1 -7 -14
    -1 -7 -14
    -1 -7 -14
    1 7 15
    1 7 15
    1 7 15
    1 7 15
    1 7 15
    1 7 15
    -1 -7 -15
    -1 -7 -15
    -1 -7 -15
    -1 -7 -15
    -1 -7 -15
    -1 -7 -15
    -1 -7 -15
    -1 -7 -15
    1 7 16
    1 7 16
    1 7 16
    -1 -7 -16
    -1 -7 -16
    1 7 16
    1 7 16
    1 7 16
    -1 -7 -16
    -1 -7 -16
    -1 -7 -17
    -1 -7 -17
    1 7 17
    1 7 17
    1 7 17
    1 7 17
    1 7 17
    -1 -7 -17
    -1 -7 -17
    1 7 18
    1 7 18
    -1 -7 -18
    -1 -7 -18
    1 7 18
    -1 -7 -18
    -1 -7 -18
    1 7 19
    1 7 19
    1 7 19
    -1 -7 -19
    -1 -7 -19
    -1 -7 -19
    1 7 20
    1 7 20
    -1 -7 -20
    -1 -7 -20
    -1 -7 -20
    -1 -7 -20
    1 7 21
    -1 -7 -21
    -1 -7 -21
    -1 -7 -21
    1 7 21
    -1 -7 -21
    -1 -8 27
    1 8 -27
    -1 -8 26
    -1 -8 26
    -1 -8 26
    1 8 -26
    -1 -8 25
    -1 -8 25
    1 8 -25
    1 8 -25
    -1 -8 25
    1 8 -24
    -1 -8 24
    -1 -8 24
    1 8 -24
    -1 -8 24
    1 8 -24
    -1 -8 24
    1 8 -24
    -1 -8 24
    -1 -8 24
    -1 -8 23
    1 8 -23
    1 8 -23
    -1 -8 23
    -1 -8 23
    1 8 -23
    -1 -8 23
    1 8 -23
    1 8 -23
    -1 -8 23
    -1 -8 23
    -1 -8 22
    1 8 -22
    -1 -8 22
    1 8 -22
    1 8 -22
    1 8 -22
    -1 -8 22
    1 8 -22
    -1 -8 22
    -1 -8 22
    -1 -8 21
    -1 -8 21
    1 8 -21
    1 8 -21
    -1 -8 21
    -1 -8 21
    -1 -8 21
    1 8 -21
    1 8 -21
    -1 -8 21
    -1 -8 21
    -1 -8 20
    -1 -8 20
    1 8 -20
    -1 -8 20
    -1 -8 20
    1 8 -20
    1 8 -20
    -1 -8 20
    1 8 -20
    1 8 -20
    -1 -8 20
    1 8 -20
    -1 -8 20
    1 8 -19
    -1 -8 19
    -1 -8 19
    -1 -8 19
    -1 -8 19
    1 8 -19
    -1 -8 19
    1 8 -19
    1 8 -19
    1 8 -19
    1 8 -19
    -1 -8 19
    -1 -8 19
    1 8 -19
    1 8 -18
    1 8 -18
    -1 -8 18
    -1 -8 18
    -1 -8 18
    1 8 -18
    1 8 -18
    1 8 -18
    1 8 -18
    -1 -8 18
    -1 -8 18
    -1 -8 18
    1 8 -18
    -1 -8 18
    1 8 -17
    -1 -8 17
    1 8 -17
    -1 -8 17
    1 8 -17
    -1 -8 17
    1 8 -17
    1 8 -17
    -1 -8 17
    -1 -8 17
    1 8 -17
    -1 -8 17
    -1 -8 17
    -1 -8 16
    -1 -8 16
    -1 -8 16
    -1 -8 16
    1 8 -16
    -1 -8 16
    1 8 -16
    -1 -8 16
    -1 -8 16
    1 8 -16
    1 8 -16
    1 8 -16
    1 8 -16
    -1 -8 16
    -1 -8 15
    -1 -8 15
    1 8 -15
    -1 -8 15
    -1 -8 15
    1 8 -15
    -1 -8 15
    1 8 -15
    -1 -8 15
    -1 -8 15
    1 8 -15
    1 8 -15
    1 8 -15
    1 8 -15
    1 8 -15
    1 8 -14
    1 8 -14
    1 8 -14
    -1 -8 14
    1 8 -14
    -1 -8 14
    -1 -8 14
    -1 -8 14
    1 8 -14
    1 8 -14
    -1 -8 14
    -1 -8 14
    -1 -8 14
    1 8 -14
    1 8 -14
    1 8 -14
    1 8 -13
    1 8 -13
    -1 -8 13
    1 8 -13
    -1 -8 13
    -1 -8 13
    -1 -8 13
    1 8 -13
    -1 -8 13
    1 8 -13
    -1 -8 13
    -1 -8 13
    1 8 -13
    1 8 -13
    1 8 -12
    -1 -8 12
    -1 -8 12
    1 8 -12
    1 8 -12
    -1 -8 12
    -1 -8 12
    -1 -8 12
    -1 -8 12
    1 8 -12
    1 8 -12
    -1 -8 12
    -1 -8 12
    -1 -8 12
    1 8 -12
    1 8 -12
    1 8 -12
    1 8 -11
    -1 -8 11
    -1 -8 11
    1 8 -11
    1 8 -11
    -1 -8 11
    -1 -8 11
    1 8 -11
    1 8 -11
    -1 -8 11
    1 8 -11
    1 8 -11
    -1 -8 11
    -1 -8 11
    1 8 -11
    1 8 -10
    1 8 -10
    1 8 -10
    1 8 -10
    -1 -8 10
    -1 -8 10
    1 8 -10
    -1 -8 10
    1 8 -10
    -1 -8 10
    1 8 -10
    1 8 -10
    -1 -8 10
    -1 -8 10
    -1 -8 10
    1 8 -10
    1 8 -9
    -1 -8 9
    1 8 -9
    1 8 -9
    1 8 -9
    -1 -8 9
    -1 -8 9
    1 8 -9
    1 8 -9
    1 8 -9
    -1 -8 9
    -1 -8 9
    -1 -8 9
    1 8 -9
    1 8 -9
    -1 -8 9
    1 8 -9
    -1 -8 9
    1 8 -8
    1 8 -8
    -1 -8 8
    1 8 -8
    1 8 -8
    1 8 -8
    1 8 -8
    1 8 -8
    1 8 -8
    -1 -8 8
    1 8 -8
    -1 -8 8
    -1 -8 8
    -1 -8 8
    -1 -8 8
    -1 -8 7
    1 8 -7
    -1 -8 7
    1 8 -7
    1 8 -7
    1 8 -7
    1 8 -7
    -1 -8 7
    -1 -8 7
    -1 -8 7
    1 8 -7
    -1 -8 7
    -1 -8 7
    -1 -8 6
    -1 -8 6
    1 8 -6
    1 8 -6
    1 8 -6
    1 8 -6
    1 8 -6
    -1 -8 6
    1 8 -6
    -1 -8 6
    -1 -8 6
    1 8 -6
    -1 -8 6
    -1 -8 6
    -1 -8 5
    -1 -8 5
    1 8 -5
    1 8 -5
    -1 -8 5
    -1 -8 5
    1 8 -5
    1 8 -5
    -1 -8 5
    1 8 -5
    -1 -8 5
    -1 -8 5
    1 8 -5
    1 8 -5
    -1 -8 5
    -1 -8 5
    -1 -8 4
    1 8 -4
    -1 -8 4
    1 8 -4
    -1 -8 4
    -1 -8 4
    1 8 -4
    1 8 -4
    1 8 -4
    -1 -8 4
    -1 -8 4
    1 8 -4
    -1 -8 4
    -1 -8 4
    1 8 -4
    -1 -8 4
    -1 -8 3
    -1 -8 3
    1 8 -3
    1 8 -3
    1 8 -3
    1 8 -3
    -1 -8 3
    -1 -8 3
    -1 -8 3
    1 8 -3
    -1 -8 3
    1 8 -3
    1 8 -3
    -1 -8 3
    -1 -8 3
    1 8 -2
    -1 -8 2
    1 8 -2
    1 8 -2
    1 8 -2
    -1 -8 2
    1 8 -2
    -1 -8 2
    -1 -8 2
    1 8 -2
    1 8 -2
    -1 -8 2
    1 8 -2
    -1 -8 2
    1 8 -1
    1 8 -1
    -1 -8 1
    1 8 -1
    -1 -8 1
    1 8 -1
    1 8 -1
    -1 -8 1
    1 8 -1
    -1 -8 1
    1 8 -1
    -1 -8 1
    1 8 -1
    -1 -8 1
    -1 -8 0
    1 8 0
    1 8 0
    1 8 0
    1 8 0
    -1 -8 0
    1 8 0
    1 8 0
    -1 -8 0
    -1 -8 0
    1 8 0
    -1 -8 0
    1 8 0
    -1 -8 0
    -1 -8 0
    -1 -8 0
    1 8 0
    -1 -8 0
    -1 -8 -1
    1 8 1
    -1 -8 -1
    1 8 1
    1 8 1
    1 8 1
    -1 -8 -1
    1 8 1
    1 8 1
    -1 -8 -1
    -1 -8 -1
    -1 -8 -1
    -1 -8 -1
    1 8 1
    -1 -8 -1
    -1 -8 -1
    -1 -8 -1
    1 8 1
    -1 -8 -2
    -1 -8 -2
    1 8 2
    1 8 2
    1 8 2
    1 8 2
    1 8 2
    -1 -8 -2
    1 8 2
    -1 -8 -2
    -1 -8 -2
    1 8 2
    -1 -8 -2
    -1 -8 -2
    1 8 2
    -1 -8 -2
    1 8 3
    1 8 3
    -1 -8 -3
    -1 -8 -3
    1 8 3
    1 8 3
    1 8 3
    1 8 3
    1 8 3
    -1 -8 -3
    1 8 3
    -1 -8 -3
    -1 -8 -3
    1 8 3
    1 8 3
    -1 -8 -3
    -1 -8 -3
    1 8 3
    -1 -8 -3
    -1 -8 -3
    1 8 4
    -1 -8 -4
    1 8 4
    1 8 4
    1 8 4
    1 8 4
    1 8 4
    1 8 4
    -1 -8 -4
    -1 -8 -4
    1 8 4
    1 8 4
    1 8 4
    -1 -8 -4
    -1 -8 -4
    -1 -8 -4
    1 8 5
    1 8 5
    1 8 5
    1 8 5
    1 8 5
    1 8 5
    1 8 5
    1 8 5
    -1 -8 -5
    -1 -8 -5
    1 8 5
    1 8 5
    -1 -8 -5
    -1 -8 -5
    -1 -8 -5
    1 8 6
    1 8 6
    -1 -8 -6
    1 8 6
    1 8 6
    1 8 6
    -1 -8 -6
    1 8 6
    1 8 6
    1 8 6
    -1 -8 -6
    -1 -8 -6
    -1 -8 -6
    -1 -8 -6
    1 8 7
    1 8 7
    1 8 7
    1 8 7
    -1 -8 -7
    1 8 7
    1 8 7
    1 8 7
    1 8 7
    -1 -8 -7
    1 8 7
    -1 -8 -7
    -1 -8 -7
    -1 -8 -7
    -1 -8 -7
    1 8 8
    1 8 8
    1 8 8
    1 8 8
    1 8 8
    -1 -8 -8
    1 8 8
    1 8 8
    1 8 8
    -1 -8 -8
    1 8 8
    -1 -8 -8
    1 8 8
    -1 -8 -8
    -1 -8 -8
    -1 -8 -8
    -1 -8 -8
    -1 -8 -8
    -1 -8 -8
    -1 -8 -8
    -1 -8 -9
    1 8 9
    1 8 9
    1 8 9
    1 8 9
    -1 -8 -9
    1 8 9
    1 8 9
    1 8 9
    1 8 9
    -1 -8 -9
    -1 -8 -9
    -1 -8 -9
    1 8 9
    -1 -8 -9
    -1 -8 -9
    -1 -8 -9
    -1 -8 -9
    1 8 10
    -1 -8 -10
    1 8 10
    1 8 10
    1 8 10
    1 8 10
    1 8 10
    1 8 10
    -1 -8 -10
    -1 -8 -10
    -1 -8 -10
    -1 -8 -10
    -1 -8 -10
    -1 -8 -10
    -1 -8 -10
    1 8 11
    1 8 11
    -1 -8 -11
    1 8 11
    1 8 11
    1 8 11
    1 8 11
    1 8 11
    -1 -8 -11
    -1 -8 -11
    -1 -8 -11
    -1 -8 -11
    -1 -8 -11
    -1 -8 -11
    -1 -8 -11
    -1 -8 -11
    1 8 12
    1 8 12
    1 8 12
    -1 -8 -12
    1 8 12
    1 8 12
    1 8 12
    1 8 12
    -1 -8 -12
    -1 -8 -12
    -1 -8 -12
    -1 -8 -12
    -1 -8 -12
    -1 -8 -12
    -1 -8 -12
    -1 -8 -12
    1 8 13
    1 8 13
    -1 -8 -13
    1 8 13
    1 8 13
    1 8 13
    1 8 13
    -1 -8 -13
    -1 -8 -13
    1 8 13
    -1 -8 -13
    -1 -8 -13
    -1 -8 -13
    -1 -8 -13
    -1 -8 -13
    -1 -8 -13
    1 8 14
    1 8 14
    1 8 14
    1 8 14
    1 8 14
    1 8 14
    -1 -8 -14
    -1 -8 -14
    -1 -8 -14
    -1 -8 -14
    -1 -8 -14
    -1 -8 -14
    -1 -8 -14
    -1 -8 -14
    1 8 15
    1 8 15
    1 8 15
    1 8 15
    -1 -8 -15
    -1 -8 -15
    1 8 15
    1 8 15
    -1 -8 -15
    -1 -8 -15
    -1 -8 -15
    -1 -8 -15
    1 8 16
    1 8 16
    1 8 16
    -1 -8 -16
    -1 -8 -16
    -1 -8 -16
    -1 -8 -16
    1 8 17
    1 8 17
    1 8 17
    -1 -8 -17
    -1 -8 -17
    -1 -8 -17
    -1 -8 -17
    1 8 18
    1 8 18
    1 8 18
    -1 -8 -18
    -1 -8 -18
    -1 -8 -18
    1 8 19
    1 8 19
    -1 -8 -19
    -1 -8 -19
    -1 -8 -19
    1 8 20
    -1 -8 -20
    -1 -8 -20
    -1 -8 -20
    1 8 20
    -1 -8 -20
    -1 -8 -21
    1 8 21
    -1 -9 27
    1 9 -27
    -1 -9 27
    1 9 -26
    -1 -9 26
    -1 -9 26
    1 9 -26
    -1 -9 26
    1 9 -26
    -1 -9 25
    1 9 -25
    -1 -9 25
    -1 -9 25
    1 9 -25
    1 9 -25
    -1 -9 25
    1 9 -25
    -1 -9 24
    1 9 -24
    -1 -9 24
    -1 -9 24
    1 9 -24
    1 9 -24
    -1 -9 24
    1 9 -24
    -1 -9 24
    -1 -9 24
    -1 -9 23
    1 9 -23
    1 9 -23
    -1 -9 23
    1 9 -23
    -1 -9 23
    1 9 -23
    1 9 -23
    -1 -9 23
    -1 -9 23
    -1 -9 22
    1 9 -22
    -1 -9 22
    1 9 -22
    -1 -9 22
    1 9 -22
    1 9 -22
    -1 -9 22
    -1 -9 22
    -1 -9 21
    -1 -9 21
    1 9 -21
    1 9 -21
    -1 -9 21
    1 9 -21
    1 9 -21
    -1 -9 21
    -1 -9 21
    1 9 -20
    -1 -9 20
    1 9 -20
    -1 -9 20
    -1 -9 20
    1 9 -20
    1 9 -20
    1 9 -20
    -1 -9 20
    1 9 -20
    -1 -9 20
    1 9 -19
    -1 -9 19
    1 9 -19
    -1 -9 19
    1 9 -19
    -1 -9 19
    1 9 -19
    1 9 -19
    1 9 -19
    -1 -9 19
    -1 -9 19
    1 9 -18
    -1 -9 18
    -1 -9 18
    -1 -9 18
    1 9 -18
    1 9 -18
    1 9 -18
    -1 -9 18
    1 9 -18
    -1 -9 18
    -1 -9 17
    1 9 -17
    -1 -9 17
    1 9 -17
    -1 -9 17
    1 9 -17
    1 9 -17
    -1 -9 17
    -1 -9 17
    1 9 -17
    -1 -9 16
    -1 -9 16
    1 9 -16
    1 9 -16
    1 9 -16
    -1 -9 16
    1 9 -16
    1 9 -16
    1 9 -16
    1 9 -16
    -1 -9 16
    1 9 -15
    1 9 -15
    1 9 -15
    1 9 -15
    -1 -9 15
    -1 -9 15
    1 9 -15
    -1 -9 15
    1 9 -15
    1 9 -15
    1 9 -15
    -1 -9 15
    -1 -9 15
    1 9 -15
    1 9 -14
    1 9 -14
    1 9 -14
    1 9 -14
    -1 -9 14
    -1 -9 14
    1 9 -14
    -1 -9 14
    -1 -9 14
    -1 -9 14
    1 9 -14
    1 9 -14
    1 9 -14
    1 9 -13
    1 9 -13
    -1 -9 13
    -1 -9 13
    1 9 -13
    -1 -9 13
    -1 -9 13
    1 9 -13
    -1 -9 13
    1 9 -13
    -1 -9 13
    1 9 -13
    -1 -9 13
    1 9 -13
    1 9 -12
    -1 -9 12
    -1 -9 12
    1 9 -12
    1 9 -12
    -1 -9 12
    -1 -9 12
    -1 -9 12
    1 9 -12
    1 9 -12
    1 9 -12
    -1 -9 12
    -1 -9 12
    1 9 -12
    -1 -9 12
    1 9 -12
    1 9 -11
    -1 -9 11
    -1 -9 11
    1 9 -11
    1 9 -11
    -1 -9 11
    -1 -9 11
    1 9 -11
    -1 -9 11
    1 9 -11
    1 9 -11
    -1 -9 11
    1 9 -11
    -1 -9 11
    1 9 -11
    -1 -9 11
    1 9 -10
    -1 -9 10
    1 9 -10
    -1 -9 10
    1 9 -10
    -1 -9 10
    1 9 -10
    -1 -9 10
    1 9 -10
    1 9 -10
    -1 -9 10
    -1 -9 10
    1 9 -10
    -1 -9 10
    1 9 -10
    1 9 -10
    1 9 -10
    -1 -9 10
    -1 -9 9
    1 9 -9
    1 9 -9
    1 9 -9
    -1 -9 9
    1 9 -9
    1 9 -9
    1 9 -9
    -1 -9 9
    -1 -9 9
    1 9 -9
    1 9 -9
    -1 -9 9
    -1 -9 9
    -1 -9 9
    1 9 -9
    -1 -9 9
    -1 -9 9
    1 9 -8
    -1 -9 8
    1 9 -8
    1 9 -8
    -1 -9 8
    1 9 -8
    1 9 -8
    -1 -9 8
    1 9 -8
    1 9 -8
    -1 -9 8
    -1 -9 8
    1 9 -8
    -1 -9 8
    -1 -9 8
    -1 -9 7
    1 9 -7
    1 9 -7
    -1 -9 7
    1 9 -7
    1 9 -7
    1 9 -7
    -1 -9 7
    1 9 -7
    -1 -9 7
    -1 -9 7
    1 9 -7
    -1 -9 7
    -1 -9 7
    -1 -9 6
    1 9 -6
    -1 -9 6
    1 9 -6
    -1 -9 6
    1 9 -6
    1 9 -6
    -1 -9 6
    -1 -9 6
    1 9 -6
    -1 -9 6
    1 9 -6
    -1 -9 6
    1 9 -6
    -1 -9 6
    -1 -9 6
    -1 -9 5
    -1 -9 5
    1 9 -5
    1 9 -5
    -1 -9 5
    1 9 -5
    -1 -9 5
    1 9 -5
    1 9 -5
    -1 -9 5
    -1 -9 5
    -1 -9 5
    1 9 -5
    1 9 -5
    -1 -9 5
    -1 -9 5
    -1 -9 4
    1 9 -4
    -1 -9 4
    1 9 -4
    1 9 -4
    -1 -9 4
    -1 -9 4
    1 9 -4
    -1 -9 4
    1 9 -4
    -1 -9 4
    1 9 -4
    -1 -9 4
    -1 -9 4
    1 9 -4
    1 9 -3
    1 9 -3
    1 9 -3
    -1 -9 3
    1 9 -3
    -1 -9 3
    -1 -9 3
    1 9 -3
    -1 -9 3
    -1 -9 3
    1 9 -3
    -1 -9 3
    1 9 -3
    -1 -9 3
    1 9 -3
    -1 -9 3
    -1 -9 3
    1 9 -2
    1 9 -2
    1 9 -2
    1 9 -2
    1 9 -2
    -1 -9 2
    -1 -9 2
    -1 -9 2
    1 9 -2
    -1 -9 2
    1 9 -2
    -1 -9 2
    1 9 -2
    -1 -9 2
    1 9 -1
    1 9 -1
    1 9 -1
    1 9 -1
    -1 -9 1
    1 9 -1
    1 9 -1
    -1 -9 1
    -1 -9 1
    1 9 -1
    -1 -9 1
    1 9 -1
    -1 -9 1
    1 9 -1
    -1 -9 1
    1 9 0
    -1 -9 0
    1 9 0
    1 9 0
    1 9 0
    -1 -9 0
    1 9 0
    -1 -9 0
    1 9 0
    -1 -9 0
    -1 -9 0
    -1 -9 0
    -1 -9 0
    1 9 0
    1 9 0
    -1 -9 0
    -1 -9 0
    -1 -9 -1
    1 9 1
    1 9 1
    1 9 1
    1 9 1
    1 9 1
    1 9 1
    -1 -9 -1
    -1 -9 -1
    -1 -9 -1
    -1 -9 -1
    -1 -9 -1
    1 9 1
    -1 -9 -1
    -1 -9 -1
    1 9 1
    -1 -9 -1
    -1 -9 -2
    1 9 2
    1 9 2
    -1 -9 -2
    1 9 2
    1 9 2
    1 9 2
    1 9 2
    1 9 2
    -1 -9 -2
    -1 -9 -2
    -1 -9 -2
    -1 -9 -2
    1 9 2
    -1 -9 -2
    1 9 2
    -1 -9 -2
    -1 -9 -2
    -1 -9 -3
    1 9 3
    1 9 3
    1 9 3
    1 9 3
    1 9 3
    1 9 3
    1 9 3
    -1 -9 -3
    1 9 3
    1 9 3
    -1 -9 -3
    -1 -9 -3
    -1 -9 -3
    -1 -9 -3
    -1 -9 -3
    -1 -9 -3
    1 9 4
    1 9 4
    1 9 4
    1 9 4
    1 9 4
    1 9 4
    1 9 4
    -1 -9 -4
    -1 -9 -4
    1 9 4
    -1 -9 -4
    1 9 4
    -1 -9 -4
    -1 -9 -4
    -1 -9 -4
    -1 -9 -4
    1 9 5
    1 9 5
    1 9 5
    -1 -9 -5
    1 9 5
    1 9 5
    1 9 5
    1 9 5
    -1 -9 -5
    1 9 5
    1 9 5
    -1 -9 -5
    -1 -9 -5
    -1 -9 -5
    -1 -9 -5
    1 9 6
    1 9 6
    1 9 6
    1 9 6
    -1 -9 -6
    1 9 6
    1 9 6
    1 9 6
    1 9 6
    -1 -9 -6
    1 9 6
    -1 -9 -6
    -1 -9 -6
    -1 -9 -6
    -1 -9 -6
    1 9 7
    1 9 7
    1 9 7
    1 9 7
    1 9 7
    1 9 7
    1 9 7
    1 9 7
    -1 -9 -7
    1 9 7
    1 9 7
    -1 -9 -7
    -1 -9 -7
    -1 -9 -7
    -1 -9 -7
    1 9 8
    1 9 8
    1 9 8
    1 9 8
    1 9 8
    1 9 8
    1 9 8
    1 9 8
    1 9 8
    1 9 8
    1 9 8
    -1 -9 -8
    -1 -9 -8
    -1 -9 -8
    -1 -9 -8
    -1 -9 -8
    -1 -9 -9
    1 9 9
    1 9 9
    1 9 9
    -1 -9 -9
    1 9 9
    1 9 9
    1 9 9
    1 9 9
    -1 -9 -9
    -1 -9 -9
    1 9 9
    -1 -9 -9
    -1 -9 -9
    -1 -9 -9
    -1 -9 -9
    -1 -9 -9
    1 9 10
    -1 -9 -10
    1 9 10
    1 9 10
    1 9 10
    1 9 10
    1 9 10
    -1 -9 -10
    -1 -9 -10
    -1 -9 -10
    1 9 10
    -1 -9 -10
    -1 -9 -10
    -1 -9 -10
    -1 -9 -10
    1 9 11
    -1 -9 -11
    1 9 11
    1 9 11
    1 9 11
    1 9 11
    1 9 11
    1 9 11
    -1 -9 -11
    -1 -9 -11
    -1 -9 -11
    -1 -9 -11
    -1 -9 -11
    -1 -9 -11
    -1 -9 -11
    -1 -9 -11
    -1 -9 -12
    1 9 12
    1 9 12
    1 9 12
    1 9 12
    1 9 12
    1 9 12
    -1 -9 -12
    -1 -9 -12
    1 9 12
    -1 -9 -12
    -1 -9 -12
    -1 -9 -12
    -1 -9 -12
    -1 -9 -12
    -1 -9 -12
    -1 -9 -13
    1 9 13
    1 9 13
    1 9 13
    1 9 13
    1 9 13
    1 9 13
    -1 -9 -13
    1 9 13
    -1 -9 -13
    -1 -9 -13
    -1 -9 -13
    -1 -9 -13
    -1 -9 -13
    1 9 14
    1 9 14
    1 9 14
    -1 -9 -14
    -1 -9 -14
    1 9 14
    -1 -9 -14
    -1 -9 -14
    -1 -9 -14
    -1 -9 -14
    1 9 15
    1 9 15
    -1 -9 -15
    -1 -9 -15
    1 9 15
    -1 -9 -15
    -1 -9 -15
    -1 -9 -15
    -1 -9 -15
    1 9 16
    1 9 16
    -1 -9 -16
    -1 -9 -16
    1 9 16
    -1 -9 -16
    -1 -9 -16
    -1 -9 -17
    -1 -9 -17
    1 9 17
    1 9 17
    1 9 17
    -1 -9 -17
    -1 -9 -17
    -1 -9 -18
    -1 -9 -18
    1 9 18
    1 9 18
    1 9 18
    -1 -9 -18
    -1 -9 -19
    -1 -9 -19
    1 9 19
    1 9 19
    -1 -9 -19
    -1 -9 -20
    -1 -9 -20
    1 9 20
    1 9 20
    -1 -9 -20
    1 10 -27
    -1 -10 27
    1 10 -27
    1 10 -26
    -1 -10 26
    -1 -10 26
    1 10 -26
    1 10 -26
    -1 -10 26
    1 10 -26
    -1 -10 25
    1 10 -25
    -1 -10 25
    1 10 -25
    -1 -10 25
    1 10 -25
    -1 -10 25
    1 10 -25
    -1 -10 24
    1 10 -24
    -1 -10 24
    1 10 -24
    -1 -10 24
    1 10 -24
    -1 -10 24
    1 10 -24
    -1 -10 24
    -1 -10 24
    -1 -10 23
    1 10 -23
    -1 -10 23
    1 10 -23
    -1 -10 23
    1 10 -23
    1 10 -23
    -1 -10 23
    -1 -10 23
    -1 -10 22
    -1 -10 22
    1 10 -22
    1 10 -22
    -1 -10 22
    1 10 -22
    1 10 -22
    -1 -10 22
    -1 -10 22
    1 10 -21
    -1 -10 21
    1 10 -21
    1 10 -21
    -1 -10 21
    1 10 -21
    -1 -10 21
    -1 -10 21
    1 10 -20
    1 10 -20
    -1 -10 20
    1 10 -20
    1 10 -20
    1 10 -20
    -1 -10 20
    1 10 -20
    -1 -10 20
    1 10 -19
    -1 -10 19
    1 10 -19
    1 10 -19
    -1 -10 19
    -1 -10 19
    1 10 -19
    1 10 -19
    1 10 -19
    -1 -10 19
    -1 -10 19
    -1 -10 18
    1 10 -18
    -1 -10 18
    1 10 -18
    -1 -10 18
    1 10 -18
    1 10 -18
    -1 -10 18
    1 10 -18
    -1 -10 18
    -1 -10 17
    1 10 -17
    -1 -10 17
    1 10 -17
    -1 -10 17
    1 10 -17
    1 10 -17
    1 10 -17
    1 10 -17
    -1 -10 17
    -1 -10 16
    1 10 -16
    -1 -10 16
    1 10 -16
    1 10 -16
    -1 -10 16
    1 10 -16
    1 10 -16
    1 10 -16
    -1 -10 16
    1 10 -16
    1 10 -16
    1 10 -15
    1 10 -15
    1 10 -15
    -1 -10 15
    1 10 -15
    -1 -10 15
    1 10 -15
    1 10 -15
    -1 -10 15
    1 10 -15
    -1 -10 15
    1 10 -15
    -1 -10 15
    1 10 -15
    1 10 -14
    -1 -10 14
    1 10 -14
    -1 -10 14
    -1 -10 14
    -1 -10 14
    1 10 -14
    -1 -10 14
    1 10 -14
    -1 -10 14
    1 10 -14
    -1 -10 14
    1 10 -14
    1 10 -14
    1 10 -13
    -1 -10 13
    1 10 -13
    -1 -10 13
    1 10 -13
    -1 -10 13
    -1 -10 13
    1 10 -13
    -1 -10 13
    -1 -10 13
    -1 -10 13
    1 10 -13
    1 10 -13
    1 10 -13
    1 10 -12
    -1 -10 12
    1 10 -12
    -1 -10 12
    1 10 -12
    -1 -10 12
    -1 -10 12
    1 10 -12
    1 10 -12
    -1 -10 12
    -1 -10 12
    -1 -10 12
    1 10 -12
    1 10 -12
    -1 -10 12
    1 10 -12
    1 10 -11
    -1 -10 11
    1 10 -11
    -1 -10 11
    1 10 -11
    1 10 -11
    -1 -10 11
    -1 -10 11
    1 10 -11
    1 10 -11
    -1 -10 11
    1 10 -11
    -1 -10 11
    -1 -10 11
    1 10 -11
    -1 -10 11
    -1 -10 11
    1 10 -11
    1 10 -10
    -1 -10 10
    1 10 -10
    -1 -10 10
    1 10 -10
    -1 -10 10
    1 10 -10
    -1 -10 10
    1 10 -10
    1 10 -10
    -1 -10 10
    -1 -10 10
    1 10 -10
    1 10 -10
    -1 -10 10
    1 10 -10
    -1 -10 10
    -1 -10 10
    -1 -10 9
    1 10 -9
    1 10 -9
    -1 -10 9
    1 10 -9
    1 10 -9
    1 10 -9
    1 10 -9
    -1 -10 9
    -1 -10 9
    -1 -10 9
    1 10 -9
    -1 -10 9
    -1 -10 9
    -1 -10 8
    1 10 -8
    1 10 -8
    1 10 -8
    -1 -10 8
    1 10 -8
    1 10 -8
    1 10 -8
    1 10 -8
    -1 -10 8
    -1 -10 8
    -1 -10 8
    1 10 -8
    -1 -10 8
    -1 -10 8
    -1 -10 7
    1 10 -7
    1 10 -7
    -1 -10 7
    1 10 -7
    1 10 -7
    1 10 -7
    1 10 -7
    -1 -10 7
    -1 -10 7
    1 10 -7
    -1 -10 7
    1 10 -7
    -1 -10 7
    -1 -10 7
    -1 -10 6
    1 10 -6
    -1 -10 6
    1 10 -6
    1 10 -6
    -1 -10 6
    1 10 -6
    -1 -10 6
    1 10 -6
    -1 -10 6
    -1 -10 6
    -1 -10 6
    1 10 -6
    -1 -10 6
    1 10 -6
    -1 -10 6
    -1 -10 5
    1 10 -5
    -1 -10 5
    1 10 -5
    1 10 -5
    -1 -10 5
    -1 -10 5
    1 10 -5
    -1 -10 5
    1 10 -5
    -1 -10 5
    -1 -10 5
    -1 -10 5
    1 10 -5
    1 10 -5
    -1 -10 5
    -1 -10 5
    1 10 -4
    -1 -10 4
    1 10 -4
    1 10 -4
    -1 -10 4
    -1 -10 4
    -1 -10 4
    1 10 -4
    -1 -10 4
    1 10 -4
    -1 -10 4
    1 10 -4
    -1 -10 4
    -1 -10 4
    1 10 -4
    -1 -10 4
    1 10 -3
    -1 -10 3
    1 10 -3
    -1 -10 3
    -1 -10 3
    -1 -10 3
    1 10 -3
    1 10 -3
    1 10 -3
    -1 -10 3
    -1 -10 3
    -1 -10 3
    1 10 -3
    -1 -10 3
    1 10 -2
    -1 -10 2
    1 10 -2
    1 10 -2
    -1 -10 2
    -1 -10 2
    1 10 -2
    -1 -10 2
    1 10 -2
    1 10 -2
    -1 -10 2
    -1 -10 2
    -1 -10 1
    1 10 -1
    1 10 -1
    1 10 -1
    -1 -10 1
    1 10 -1
    -1 -10 1
    1 10 -1
    -1 -10 1
    -1 -10 1
    1 10 -1
    1 10 -1
    1 10 -1
    -1 -10 1
    -1 -10 1
    1 10 0
    -1 -10 0
    1 10 0
    1 10 0
    1 10 0
    1 10 0
    -1 -10 0
    1 10 0
    -1 -10 0
    -1 -10 0
    -1 -10 0
    1 10 0
    -1 -10 0
    -1 -10 0
    -1 -10 0
    1 10 0
    -1 -10 0
    1 10 1
    -1 -10 -1
    1 10 1
    1 10 1
    1 10 1
    -1 -10 -1
    1 10 1
    -1 -10 -1
    -1 -10 -1
    -1 -10 -1
    -1 -10 -1
    1 10 1
    -1 -10 -1
    1 10 1
    1 10 2
    -1 -10 -2
    1 10 2
    1 10 2
    1 10 2
    1 10 2
    -1 -10 -2
    -1 -10 -2
    -1 -10 -2
    -1 -10 -2
    1 10 2
    -1 -10 -2
    -1 -10 -2
    1 10 2
    -1 -10 -2
    1 10 3
    1 10 3
    1 10 3
    1 10 3
    -1 -10 -3
    -1 -10 -3
    1 10 3
    -1 -10 -3
    -1 -10 -3
    -1 -10 -3
    -1 -10 -3
    -1 -10 -3
    1 10 4
    1 10 4
    1 10 4
    1 10 4
    1 10 4
    -1 -10 -4
    -1 -10 -4
    1 10 4
    1 10 4
    -1 -10 -4
    -1 -10 -4
    1 10 4
    -1 -10 -4
    -1 -10 -4
    -1 -10 -4
    1 10 5
    1 10 5
    1 10 5
    1 10 5
    1 10 5
    1 10 5
    1 10 5
    1 10 5
    -1 -10 -5
    -1 -10 -5
    -1 -10 -5
    1 10 5
    -1 -10 -5
    -1 -10 -5
    -1 -10 -5
    -1 -10 -5
    1 10 6
    1 10 6
    1 10 6
    1 10 6
    1 10 6
    1 10 6
    -1 -10 -6
    1 10 6
    1 10 6
    1 10 6
    -1 -10 -6
    1 10 6
    -1 -10 -6
    -1 -10 -6
    -1 -10 -6
    -1 -10 -6
    1 10 7
    1 10 7
    1 10 7
    1 10 7
    1 10 7
    1 10 7
    1 10 7
    1 10 7
    1 10 7
    1 10 7
    1 10 7
    -1 -10 -7
    1 10 7
    -1 -10 -7
    -1 -10 -7
    -1 -10 -7
    -1 -10 -7
    1 10 8
    -1 -10 -8
    1 10 8
    1 10 8
    -1 -10 -8
    1 10 8
    1 10 8
    1 10 8
    1 10 8
    1 10 8
    1 10 8
    1 10 8
    1 10 8
    -1 -10 -8
    -1 -10 -8
    -1 -10 -8
    -1 -10 -8
    -1 -10 -8
    -1 -10 -9
    1 10 9
    1 10 9
    1 10 9
    -1 -10 -9
    1 10 9
    1 10 9
    1 10 9
    1 10 9
    1 10 9
    -1 -10 -9
    1 10 9
    -1 -10 -9
    -1 -10 -9
    -1 -10 -9
    -1 -10 -9
    1 10 10
    -1 -10 -10
    1 10 10
    1 10 10
    -1 -10 -10
    1 10 10
    -1 -10 -10
    -1 -10 -10
    -1 -10 -10
    -1 -10 -10
    -1 -10 -10
    -1 -10 -10
    1 10 11
    1 10 11
    -1 -10 -11
    1 10 11
    1 10 11
    1 10 11
    -1 -10 -11
    -1 -10 -11
    -1 -10 -11
    -1 -10 -11
    -1 -10 -11
    -1 -10 -11
    1 10 12
    -1 -10 -12
    1 10 12
    1 10 12
    1 10 12
    1 10 12
    -1 -10 -12
    -1 -10 -12
    -1 -10 -12
    -1 -10 -12
    -1 -10 -12
    -1 -10 -12
    1 10 13
    1 10 13
    1 10 13
    -1 -10 -13
    1 10 13
    -1 -10 -13
    1 10 13
    -1 -10 -13
    -1 -10 -13
    -1 -10 -13
    -1 -10 -13
    1 10 14
    1 10 14
    -1 -10 -14
    -1 -10 -14
    1 10 14
    -1 -10 -14
    -1 -10 -14
    -1 -10 -14
    -1 -10 -14
    1 10 15
    1 10 15
    -1 -10 -15
    -1 -10 -15
    1 10 15
    -1 -10 -15
    -1 -10 -15
    -1 -10 -15
    -1 -10 -15
    1 10 16
    1 10 16
    1 10 16
    -1 -10 -16
    -1 -10 -16
    -1 -10 -16
    -1 -10 -16
    1 10 17
    1 10 17
    1 10 17
    -1 -10 -17
    -1 -10 -17
    -1 -10 -17
    -1 -10 -18
    -1 -10 -18
    -1 -10 -18
    1 10 18
    -1 -10 -19
    -1 -10 -19
    1 10 19
    -1 -11 26
    1 11 -26
    -1 -11 26
    1 11 -26
    1 11 -26
    -1 -11 26
    -1 -11 26
    1 11 -26
    -1 -11 25
    -1 -11 25
    1 11 -25
    -1 -11 25
    1 11 -25
    -1 -11 25
    1 11 -25
    -1 -11 25
    1 11 -25
    -1 -11 25
    -1 -11 25
    1 11 -24
    -1 -11 24
    1 11 -24
    -1 -11 24
    1 11 -24
    1 11 -24
    -1 -11 24
    1 11 -24
    -1 -11 24
    -1 -11 24
    -1 -11 23
    -1 -11 23
    1 11 -23
    1 11 -23
    1 11 -23
    -1 -11 23
    1 11 -23
    -1 -11 23
    -1 -11 23
    -1 -11 22
    1 11 -22
    -1 -11 22
    1 11 -22
    -1 -11 22
    1 11 -22
    1 11 -22
    -1 -11 22
    -1 -11 22
    1 11 -21
    1 11 -21
    1 11 -21
    -1 -11 21
    1 11 -21
    1 11 -21
    -1 -11 21
    1 11 -21
    -1 -11 21
    1 11 -20
    1 11 -20
    1 11 -20
    1 11 -20
    -1 -11 20
    1 11 -20
    -1 -11 20
    -1 -11 20
    1 11 -20
    -1 -11 19
    1 11 -19
    -1 -11 19
    1 11 -19
    1 11 -19
    -1 -11 19
    -1 -11 19
    1 11 -19
    1 11 -19
    -1 -11 19
    1 11 -18
    -1 -11 18
    -1 -11 18
    -1 -11 18
    1 11 -18
    1 11 -18
    1 11 -18
    1 11 -18
    1 11 -17
    -1 -11 17
    -1 -11 17
    1 11 -17
    1 11 -17
    -1 -11 17
    1 11 -17
    -1 -11 17
    1 11 -17
    1 11 -17
    1 11 -17
    1 11 -16
    -1 -11 16
    -1 -11 16
    1 11 -16
    1 11 -16
    1 11 -16
    -1 -11 16
    1 11 -16
    -1 -11 16
    1 11 -16
    1 11 -16
    1 11 -16
    -1 -11 16
    1 11 -15
    -1 -11 15
    -1 -11 15
    -1 -11 15
    1 11 -15
    1 11 -15
    1 11 -15
    -1 -11 15
    1 11 -15
    1 11 -15
    -1 -11 15
    -1 -11 15
    1 11 -15
    -1 -11 15
    1 11 -15
    -1 -11 15
    1 11 -14
    1 11 -14
    -1 -11 14
    -1 -11 14
    -1 -11 14
    1 11 -14
    1 11 -14
    -1 -11 14
    1 11 -14
    -1 -11 14
    -1 -11 14
    1 11 -14
    -1 -11 14
    -1 -11 14
    1 11 -14
    1 11 -13
    1 11 -13
    -1 -11 13
    1 11 -13
    -1 -11 13
    -1 -11 13
    1 11 -13
    -1 -11 13
    1 11 -13
    1 11 -13
    -1 -11 13
    -1 -11 13
    1 11 -13
    -1 -11 13
    -1 -11 13
    1 11 -12
    1 11 -12
    -1 -11 12
    1 11 -12
    -1 -11 12
    -1 -11 12
    1 11 -12
    -1 -11 12
    1 11 -12
    1 11 -12
    1 11 -12
    -1 -11 12
    1 11 -12
    -1 -11 12
    -1 -11 12
    -1 -11 12
    1 11 -12
    1 11 -11
    1 11 -11
    -1 -11 11
    1 11 -11
    1 11 -11
    -1 -11 11
    -1 -11 11
    1 11 -11
    -1 -11 11
    1 11 -11
    -1 -11 11
    1 11 -11
    -1 -11 11
    1 11 -11
    -1 -11 11
    1 11 -11
    -1 -11 11
    1 11 -10
    1 11 -10
    -1 -11 10
    1 11 -10
    -1 -11 10
    -1 -11 10
    1 11 -10
    1 11 -10
    1 11 -10
    -1 -11 10
    1 11 -10
    -1 -11 10
    -1 -11 10
    -1 -11 10
    -1 -11 10
    1 11 -9
    1 11 -9
    -1 -11 9
    1 11 -9
    1 11 -9
    1 11 -9
    -1 -11 9
    -1 -11 9
    -1 -11 9
    -1 -11 9
    -1 -11 9
    1 11 -8
    1 11 -8
    1 11 -8
    -1 -11 8
    1 11 -8
    1 11 -8
    -1 -11 8
    1 11 -8
    -1 -11 8
    -1 -11 8
    -1 -11 8
    -1 -11 8
    1 11 -7
    1 11 -7
    -1 -11 7
    1 11 -7
    1 11 -7
    1 11 -7
    -1 -11 7
    -1 -11 7
    -1 -11 7
    -1 -11 7
    -1 -11 7
    1 11 -7
    -1 -11 7
    -1 -11 7
    1 11 -7
    -1 -11 7
    1 11 -7
    -1 -11 7
    1 11 -6
    -1 -11 6
    1 11 -6
    1 11 -6
    1 11 -6
    -1 -11 6
    -1 -11 6
    1 11 -6
    -1 -11 6
    -1 -11 6
    -1 -11 6
    -1 -11 6
    1 11 -6
    1 11 -6
    -1 -11 6
    -1 -11 6
    1 11 -5
    1 11 -5
    -1 -11 5
    1 11 -5
    -1 -11 5
    1 11 -5
    -1 -11 5
    1 11 -5
    -1 -11 5
    1 11 -5
    -1 -11 5
    1 11 -5
    -1 -11 5
    -1 -11 5
    -1 -11 5
    1 11 -5
    -1 -11 5
    1 11 -4
    1 11 -4
    1 11 -4
    1 11 -4
    1 11 -4
    1 11 -4
    -1 -11 4
    -1 -11 4
    -1 -11 4
    -1 -11 4
    1 11 -4
    1 11 -4
    -1 -11 4
    -1 -11 4
    -1 -11 4
    1 11 -4
    -1 -11 4
    1 11 -3
    1 11 -3
    -1 -11 3
    1 11 -3
    1 11 -3
    -1 -11 3
    1 11 -3
    -1 -11 3
    -1 -11 3
    1 11 -3
    -1 -11 3
    -1 -11 3
    1 11 -3
    -1 -11 3
    1 11 -3
    -1 -11 3
    -1 -11 2
    1 11 -2
    1 11 -2
    1 11 -2
    -1 -11 2
    -1 -11 2
    1 11 -2
    1 11 -2
    -1 -11 2
    -1 -11 2
    1 11 -2
    1 11 -2
    -1 -11 2
    -1 -11 2
    -1 -11 1
    1 11 -1
    1 11 -1
    1 11 -1
    1 11 -1
    -1 -11 1
    -1 -11 1
    1 11 -1
    -1 -11 1
    -1 -11 1
    1 11 -1
    1 11 -1
    1 11 -1
    -1 -11 1
    -1 -11 1
    -1 -11 0
    1 11 0
    1 11 0
    1 11 0
    1 11 0
    1 11 0
    -1 -11 0
    -1 -11 0
    1 11 0
    -1 -11 0
    -1 -11 0
    -1 -11 0
    1 11 0
    -1 -11 0
    1 11 0
    -1 -11 0
    -1 -11 0
    1 11 1
    -1 -11 -1
    1 11 1
    1 11 1
    1 11 1
    1 11 1
    -1 -11 -1
    1 11 1
    -1 -11 -1
    -1 -11 -1
    -1 -11 -1
    -1 -11 -1
    1 11 1
    1 11 1
    -1 -11 -1
    -1 -11 -1
    1 11 2
    1 11 2
    1 11 2
    1 11 2
    1 11 2
    -1 -11 -2
    -1 -11 -2
    -1 -11 -2
    -1 -11 -2
    -1 -11 -2
    1 11 2
    -1 -11 -2
    1 11 2
    -1 -11 -2
    1 11 3
    1 11 3
    1 11 3
    1 11 3
    -1 -11 -3
    1 11 3
    -1 -11 -3
    -1 -11 -3
    -1 -11 -3
    -1 -11 -3
    -1 -11 -3
    -1 -11 -3
    1 11 4
    1 11 4
    1 11 4
    1 11 4
    -1 -11 -4
    1 11 4
    -1 -11 -4
    1 11 4
    -1 -11 -4
    -1 -11 -4
    -1 -11 -4
    -1 -11 -4
    -1 -11 -4
    1 11 5
    1 11 5
    1 11 5
    1 11 5
    1 11 5
    -1 -11 -5
    1 11 5
    -1 -11 -5
    -1 -11 -5
    -1 -11 -5
    -1 -11 -5
    -1 -11 -5
    -1 -11 -5
    1 11 6
    1 11 6
    1 11 6
    1 11 6
    1 11 6
    1 11 6
    -1 -11 -6
    1 11 6
    -1 -11 -6
    1 11 6
    -1 -11 -6
    -1 -11 -6
    -1 -11 -6
    -1 -11 -6
    -1 -11 -6
    1 11 7
    -1 -11 -7
    -1 -11 -7
    1 11 7
    1 11 7
    1 11 7
    1 11 7
    1 11 7
    1 11 7
    -1 -11 -7
    1 11 7
    1 11 7
    -1 -11 -7
    -1 -11 -7
    -1 -11 -7
    -1 -11 -7
    -1 -11 -7
    -1 -11 -7
    -1 -11 -7
    -1 -11 -7
    -1 -11 -8
    1 11 8
    1 11 8
    1 11 8
    1 11 8
    1 11 8
    1 11 8
    1 11 8
    1 11 8
    1 11 8
    -1 -11 -8
    -1 -11 -8
    -1 -11 -8
    1 11 9
    -1 -11 -9
    1 11 9
    1 11 9
    1 11 9
    1 11 9
    -1 -11 -9
    -1 -11 -9
    -1 -11 -9
    1 11 10
    -1 -11 -10
    1 11 10
    1 11 10
    1 11 10
    -1 -11 -10
    -1 -11 -10
    -1 -11 -10
    -1 -11 -11
    1 11 11
    1 11 11
    1 11 11
    -1 -11 -11
    -1 -11 -11
    -1 -11 -11
    -1 -11 -11
    1 11 12
    -1 -11 -12
    1 11 12
    -1 -11 -12
    -1 -11 -12
    -1 -11 -12
    -1 -11 -12
    -1 -11 -12
    -1 -11 -12
    1 11 13
    1 11 13
    -1 -11 -13
    -1 -11 -13
    1 11 13
    -1 -11 -13
    -1 -11 -13
    -1 -11 -13
    -1 -11 -13
    1 11 14
    -1 -11 -14
    -1 -11 -14
    1 11 14
    -1 -11 -14
    -1 -11 -14
    -1 -11 -14
    -1 -11 -14
    -1 -11 -15
    -1 -11 -15
    1 11 15
    1 11 15
    -1 -11 -15
    -1 -11 -15
    1 11 16
    1 11 16
    -1 -11 -16
    -1 -11 -16
    1 11 17
    1 11 17
    -1 -11 -17
    -1 -11 -17
    1 11 18
    -1 -11 -18
    -1 -11 -18
    -1 -12 26
    1 12 -26
    1 12 -26
    1 12 -26
    1 12 -25
    -1 -12 25
    -1 -12 25
    -1 -12 25
    1 12 -25
    -1 -12 25
    -1 -12 25
    1 12 -25
    1 12 -25
    -1 -12 25
    -1 -12 25
    1 12 -24
    -1 -12 24
    -1 -12 24
    1 12 -24
    -1 -12 24
    1 12 -24
    1 12 -24
    -1 -12 24
    1 12 -24
    -1 -12 24
    -1 -12 24
    -1 -12 23
    -1 -12 23
    1 12 -23
    -1 -12 23
    1 12 -23
    1 12 -23
    -1 -12 23
    1 12 -23
    -1 -12 23
    -1 -12 23
    -1 -12 22
    -1 -12 22
    1 12 -22
    1 12 -22
    -1 -12 22
    1 12 -22
    1 12 -22
    -1 -12 22
    -1 -12 22
    -1 -12 21
    1 12 -21
    1 12 -21
    1 12 -21
    -1 -12 21
    1 12 -21
    1 12 -21
    1 12 -21
    -1 -12 21
    -1 -12 21
    -1 -12 20
    1 12 -20
    1 12 -20
    -1 -12 20
    1 12 -20
    1 12 -20
    1 12 -20
    1 12 -20
    -1 -12 20
    -1 -12 20
    -1 -12 19
    1 12 -19
    -1 -12 19
    -1 -12 19
    1 12 -19
    -1 -12 19
    1 12 -19
    1 12 -19
    1 12 -19
    -1 -12 18
    -1 -12 18
    1 12 -18
    -1 -12 18
    -1 -12 18
    1 12 -18
    1 12 -18
    1 12 -18
    1 12 -18
    -1 -12 17
    1 12 -17
    -1 -12 17
    -1 -12 17
    1 12 -17
    -1 -12 17
    1 12 -17
    -1 -12 17
    1 12 -17
    1 12 -17
    1 12 -17
    -1 -12 17
    1 12 -17
    -1 -12 17
    1 12 -16
    -1 -12 16
    -1 -12 16
    -1 -12 16
    -1 -12 16
    -1 -12 16
    1 12 -16
    1 12 -16
    1 12 -16
    -1 -12 16
    1 12 -16
    1 12 -16
    1 12 -16
    -1 -12 16
    1 12 -16
    -1 -12 16
    1 12 -15
    -1 -12 15
    -1 -12 15
    -1 -12 15
    1 12 -15
    1 12 -15
    -1 -12 15
    1 12 -15
    1 12 -15
    -1 -12 15
    1 12 -15
    -1 -12 15
    -1 -12 15
    1 12 -15
    -1 -12 15
    1 12 -14
    1 12 -14
    -1 -12 14
    -1 -12 14
    -1 -12 14
    -1 -12 14
    1 12 -14
    1 12 -14
    -1 -12 14
    1 12 -14
    -1 -12 14
    1 12 -14
    -1 -12 14
    1 12 -14
    -1 -12 14
    1 12 -13
    1 12 -13
    -1 -12 13
    1 12 -13
    1 12 -13
    -1 -12 13
    -1 -12 13
    1 12 -13
    -1 -12 13
    1 12 -13
    -1 -12 13
    -1 -12 13
    1 12 -13
    -1 -12 13
    1 12 -13
    -1 -12 13
    1 12 -12
    1 12 -12
    -1 -12 12
    1 12 -12
    1 12 -12
    -1 -12 12
    -1 -12 12
    1 12 -12
    -1 -12 12
    1 12 -12
    1 12 -12
    -1 -12 12
    -1 -12 12
    1 12 -12
    -1 -12 12
    -1 -12 12
    1 12 -12
    1 12 -11
    1 12 -11
    -1 -12 11
    1 12 -11
    -1 -12 11
    1 12 -11
    -1 -12 11
    1 12 -11
    1 12 -11
    -1 -12 11
    -1 -12 11
    -1 -12 11
    1 12 -11
    -1 -12 11
    -1 -12 11
    1 12 -10
    1 12 -10
    -1 -12 10
    1 12 -10
    1 12 -10
    1 12 -10
    -1 -12 10
    -1 -12 10
    -1 -12 10
    -1 -12 10
    -1 -12 10
    -1 -12 10
    -1 -12 10
    1 12 -9
    1 12 -9
    -1 -12 9
    1 12 -9
    1 12 -9
    -1 -12 9
    -1 -12 9
    -1 -12 9
    1 12 -9
    -1 -12 9
    -1 -12 9
    -1 -12 9
    -1 -12 9
    1 12 -8
    1 12 -8
    -1 -12 8
    1 12 -8
    1 12 -8
    1 12 -8
    -1 -12 8
    -1 -12 8
    -1 -12 8
    -1 -12 8
    1 12 -8
    -1 -12 8
    1 12 -8
    -1 -12 8
    1 12 -7
    -1 -12 7
    1 12 -7
    1 12 -7
    1 12 -7
    -1 -12 7
    -1 -12 7
    -1 -12 7
    -1 -12 7
    1 12 -7
    -1 -12 7
    1 12 -7
    -1 -12 7
    -1 -12 7
    1 12 -7
    -1 -12 7
    1 12 -6
    -1 -12 6
    1 12 -6
    1 12 -6
    1 12 -6
    -1 -12 6
    -1 -12 6
    -1 -12 6
    1 12 -6
    -1 -12 6
    -1 -12 6
    -1 -12 6
    1 12 -6
    -1 -12 6
    1 12 -6
    -1 -12 6
    1 12 -5
    1 12 -5
    1 12 -5
    1 12 -5
    -1 -12 5
    -1 -12 5
    1 12 -5
    1 12 -5
    -1 -12 5
    -1 -12 5
    1 12 -5
    -1 -12 5
    -1 -12 5
    1 12 -5
    1 12 -5
    -1 -12 5
    -1 -12 5
    1 12 -4
    1 12 -4
    -1 -12 4
    1 12 -4
    1 12 -4
    -1 -12 4
    1 12 -4
    -1 -12 4
    -1 -12 4
    1 12 -4
    -1 -12 4
    1 12 -4
    -1 -12 4
    -1 -12 4
    1 12 -4
    -1 -12 4
    -1 -12 3
    1 12 -3
    1 12 -3
    1 12 -3
    -1 -12 3
    -1 -12 3
    1 12 -3
    1 12 -3
    -1 -12 3
    -1 -12 3
    -1 -12 3
    -1 -12 3
    1 12 -3
    1 12 -3
    -1 -12 3
    -1 -12 3
    -1 -12 2
    1 12 -2
    1 12 -2
    1 12 -2
    1 12 -2
    -1 -12 2
    1 12 -2
    -1 -12 2
    -1 -12 2
    1 12 -2
    -1 -12 2
    1 12 -2
    -1 -12 2
    -1 -12 2
    -1 -12 1
    1 12 -1
    1 12 -1
    1 12 -1
    1 12 -1
    1 12 -1
    -1 -12 1
    -1 -12 1
    -1 -12 1
    -1 -12 1
    1 12 -1
    1 12 -1
    1 12 -1
    -1 -12 1
    -1 -12 1
    -1 -12 0
    1 12 0
    1 12 0
    1 12 0
    1 12 0
    -1 -12 0
    1 12 0
    1 12 0
    -1 -12 0
    -1 -12 0
    1 12 0
    -1 -12 0
    -1 -12 0
    -1 -12 0
    -1 -12 0
    1 12 0
    1 12 1
    1 12 1
    1 12 1
    1 12 1
    1 12 1
    -1 -12 -1
    -1 -12 -1
    -1 -12 -1
    -1 -12 -1
    1 12 1
    1 12 1
    -1 -12 -1
    -1 -12 -1
    1 12 1
    -1 -12 -1
    1 12 2
    1 12 2
    1 12 2
    1 12 2
    -1 -12 -2
    1 12 2
    -1 -12 -2
    -1 -12 -2
    -1 -12 -2
    -1 -12 -2
    -1 -12 -2
    -1 -12 -2
    1 12 3
    1 12 3
    1 12 3
    1 12 3
    1 12 3
    -1 -12 -3
    -1 -12 -3
    -1 -12 -3
    -1 -12 -3
    -1 -12 -3
    -1 -12 -3
    -1 -12 -3
    1 12 4
    1 12 4
    1 12 4
    1 12 4
    1 12 4
    -1 -12 -4
    -1 -12 -4
    -1 -12 -4
    -1 -12 -4
    -1 -12 -4
    -1 -12 -4
    -1 -12 -4
    1 12 5
    1 12 5
    1 12 5
    1 12 5
    1 12 5
    1 12 5
    -1 -12 -5
    1 12 5
    -1 -12 -5
    -1 -12 -5
    -1 -12 -5
    -1 -12 -5
    -1 -12 -5
    -1 -12 -5
    1 12 6
    -1 -12 -6
    1 12 6
    1 12 6
    1 12 6
    1 12 6
    1 12 6
    1 12 6
    -1 -12 -6
    1 12 6
    1 12 6
    -1 -12 -6
    -1 -12 -6
    -1 -12 -6
    -1 -12 -6
    -1 -12 -6
    -1 -12 -6
    1 12 7
    -1 -12 -7
    1 12 7
    -1 -12 -7
    1 12 7
    1 12 7
    1 12 7
    1 12 7
    1 12 7
    1 12 7
    -1 -12 -7
    1 12 7
    -1 -12 -7
    -1 -12 -7
    -1 -12 -7
    -1 -12 -7
    -1 -12 -7
    -1 -12 -7
    -1 -12 -8
    1 12 8
    1 12 8
    -1 -12 -8
    1 12 8
    1 12 8
    1 12 8
    1 12 8
    -1 -12 -8
    -1 -12 -8
    -1 -12 -8
    -1 -12 -8
    -1 -12 -8
    1 12 9
    -1 -12 -9
    1 12 9
    1 12 9
    1 12 9
    -1 -12 -9
    -1 -12 -9
    -1 -12 -9
    1 12 10
    -1 -12 -10
    1 12 10
    1 12 10
    -1 -12 -10
    -1 -12 -10
    -1 -12 -10
    -1 -12 -11
    1 12 11
    -1 -12 -11
    -1 -12 -11
    -1 -12 -11
    -1 -12 -11
    1 12 11
    1 12 12
    -1 -12 -12
    -1 -12 -12
    -1 -12 -12
    -1 -12 -12
    1 12 12
    1 12 13
    -1 -12 -13
    -1 -12 -13
    -1 -12 -13
    -1 -12 -13
    -1 -12 -13
    1 12 14
    -1 -12 -14
    -1 -12 -14
    1 12 14
    -1 -12 -14
    -1 -12 -14
    -1 -12 -14
    1 12 15
    1 12 15
    -1 -12 -15
    -1 -12 -15
    -1 -12 -15
    -1 -12 -16
    -1 -12 -16
    1 12 16
    1 12 16
    -1 -12 -17
    -1 -12 -17
    1 12 17
    -1 -13 25
    1 13 -25
    -1 -13 25
    -1 -13 25
    1 13 -25
    -1 -13 25
    1 13 -25
    1 13 -25
    -1 -13 25
    -1 -13 25
    -1 -13 24
    -1 -13 24
    1 13 -24
    -1 -13 24
    1 13 -24
    1 13 -24
    -1 -13 24
    1 13 -24
    1 13 -24
    -1 -13 24
    -1 -13 24
    -1 -13 23
    -1 -13 23
    -1 -13 23
    1 13 -23
    1 13 -23
    -1 -13 23
    1 13 -23
    1 13 -23
    -1 -13 23
    -1 -13 23
    -1 -13 22
    1 13 -22
    -1 -13 22
    1 13 -22
    -1 -13 22
    1 13 -22
    1 13 -22
    -1 -13 22
    -1 -13 22
    -1 -13 21
    1 13 -21
    1 13 -21
    -1 -13 21
    1 13 -21
    1 13 -21
    1 13 -21
    1 13 -21
    -1 -13 21
    -1 -13 21
    -1 -13 20
    1 13 -20
    -1 -13 20
    1 13 -20
    1 13 -20
    1 13 -20
    1 13 -20
    1 13 -20
    -1 -13 19
    -1 -13 19
    1 13 -19
    -1 -13 19
    1 13 -19
    -1 -13 19
    1 13 -19
    1 13 -19
    1 13 -19
    -1 -13 18
    1 13 -18
    -1 -13 18
    -1 -13 18
    1 13 -18
    -1 -13 18
    1 13 -18
    1 13 -18
    1 13 -18
    -1 -13 18
    -1 -13 18
    -1 -13 17
    -1 -13 17
    -1 -13 17
    -1 -13 17
    1 13 -17
    1 13 -17
    1 13 -17
    1 13 -17
    -1 -13 17
    1 13 -17
    1 13 -17
    -1 -13 17
    -1 -13 17
    1 13 -17
    1 13 -16
    -1 -13 16
    -1 -13 16
    -1 -13 16
    -1 -13 16
    1 13 -16
    -1 -13 16
    1 13 -16
    1 13 -16
    -1 -13 16
    1 13 -16
    1 13 -16
    1 13 -16
    -1 -13 16
    1 13 -16
    -1 -13 16
    1 13 -15
    -1 -13 15
    1 13 -15
    1 13 -15
    1 13 -15
    -1 -13 15
    -1 -13 15
    -1 -13 15
    1 13 -15
    -1 -13 15
    1 13 -15
    -1 -13 15
    1 13 -15
    -1 -13 15
    1 13 -15
    1 13 -15
    -1 -13 15
    -1 -13 15
    1 13 -14
    1 13 -14
    -1 -13 14
    1 13 -14
    -1 -13 14
    1 13 -14
    -1 -13 14
    -1 -13 14
    1 13 -14
    1 13 -14
    -1 -13 14
    1 13 -14
    -1 -13 14
    1 13 -14
    -1 -13 14
    -1 -13 14
    1 13 -13
    1 13 -13
    -1 -13 13
    1 13 -13
    -1 -13 13
    -1 -13 13
    1 13 -13
    -1 -13 13
    -1 -13 13
    -1 -13 13
    1 13 -13
    -1 -13 13
    -1 -13 13
    1 13 -13
    1 13 -12
    1 13 -12
    -1 -13 12
    1 13 -12
    1 13 -12
    -1 -13 12
    -1 -13 12
    1 13 -12
    -1 -13 12
    1 13 -12
    -1 -13 12
    -1 -13 12
    -1 -13 12
    -1 -13 12
    1 13 -12
    1 13 -11
    1 13 -11
    -1 -13 11
    1 13 -11
    1 13 -11
    -1 -13 11
    -1 -13 11
    -1 -13 11
    1 13 -11
    -1 -13 11
    -1 -13 11
    -1 -13 11
    -1 -13 11
    1 13 -10
    1 13 -10
    -1 -13 10
    1 13 -10
    1 13 -10
    -1 -13 10
    -1 -13 10
    1 13 -10
    -1 -13 10
    -1 -13 10
    -1 -13 10
    -1 -13 10
    1 13 -9
    1 13 -9
    -1 -13 9
    1 13 -9
    1 13 -9
    -1 -13 9
    1 13 -9
    -1 -13 9
    -1 -13 9
    1 13 -9
    -1 -13 9
    1 13 -9
    -1 -13 9
    -1 -13 9
    1 13 -8
    1 13 -8
    -1 -13 8
    1 13 -8
    -1 -13 8
    -1 -13 8
    1 13 -8
    -1 -13 8
    -1 -13 8
    1 13 -8
    -1 -13 8
    1 13 -8
    -1 -13 8
    1 13 -8
    -1 -13 8
    -1 -13 8
    1 13 -7
    -1 -13 7
    1 13 -7
    1 13 -7
    -1 -13 7
    -1 -13 7
    1 13 -7
    -1 -13 7
    -1 -13 7
    1 13 -7
    -1 -13 7
    -1 -13 7
    1 13 -7
    -1 -13 7
    -1 -13 7
    1 13 -6
    1 13 -6
    1 13 -6
    -1 -13 6
    -1 -13 6
    1 13 -6
    -1 -13 6
    1 13 -6
    -1 -13 6
    -1 -13 6
    1 13 -6
    -1 -13 6
    -1 -13 6
    1 13 -6
    -1 -13 6
    1 13 -5
    1 13 -5
    1 13 -5
    1 13 -5
    -1 -13 5
    1 13 -5
    -1 -13 5
    1 13 -5
    -1 -13 5
    -1 -13 5
    1 13 -5
    -1 -13 5
    -1 -13 5
    -1 -13 5
    1 13 -5
    -1 -13 5
    1 13 -4
    1 13 -4
    1 13 -4
    1 13 -4
    -1 -13 4
    -1 -13 4
    1 13 -4
    -1 -13 4
    -1 -13 4
    1 13 -4
    1 13 -4
    -1 -13 4
    -1 -13 4
    1 13 -4
    -1 -13 4
    -1 -13 4
    1 13 -3
    1 13 -3
    1 13 -3
    -1 -13 3
    1 13 -3
    -1 -13 3
    1 13 -3
    -1 -13 3
    -1 -13 3
    1 13 -3
    -1 -13 3
    -1 -13 3
    -1 -13 3
    -1 -13 3
    1 13 -3
    1 13 -2
    1 13 -2
    1 13 -2
    -1 -13 2
    1 13 -2
    -1 -13 2
    -1 -13 2
    1 13 -2
    -1 -13 2
    1 13 -2
    -1 -13 2
    -1 -13 2
    -1 -13 2
    1 13 -2
    1 13 -1
    1 13 -1
    1 13 -1
    1 13 -1
    -1 -13 1
    1 13 -1
    -1 -13 1
    -1 -13 1
    1 13 -1
    1 13 -1
    -1 -13 1
    -1 -13 1
    1 13 -1
    1 13 0
    1 13 0
    1 13 0
    1 13 0
    -1 -13 0
    -1 -13 0
    1 13 0
    -1 -13 0
    -1 -13 0
    1 13 0
    1 13 0
    -1 -13 0
    1 13 0
    1 13 1
    1 13 1
    1 13 1
    1 13 1
    -1 -13 -1
    1 13 1
    1 13 1
    -1 -13 -1
    -1 -13 -1
    -1 -13 -1
    1 13 1
    -1 -13 -1
    -1 -13 -1
    1 13 1
    -1 -13 -1
    1 13 2
    1 13 2
    1 13 2
    1 13 2
    1 13 2
    -1 -13 -2
    -1 -13 -2
    -1 -13 -2
    -1 -13 -2
    -1 -13 -2
    -1 -13 -2
    -1 -13 -2
    1 13 3
    1 13 3
    1 13 3
    1 13 3
    -1 -13 -3
    1 13 3
    -1 -13 -3
    -1 -13 -3
    -1 -13 -3
    -1 -13 -3
    -1 -13 -3
    -1 -13 -3
    1 13 4
    1 13 4
    1 13 4
    1 13 4
    1 13 4
    -1 -13 -4
    -1 -13 -4
    -1 -13 -4
    -1 -13 -4
    -1 -13 -4
    -1 -13 -4
    -1 -13 -4
    1 13 5
    -1 -13 -5
    1 13 5
    1 13 5
    1 13 5
    -1 -13 -5
    1 13 5
    1 13 5
    1 13 5
    -1 -13 -5
    1 13 5
    -1 -13 -5
    1 13 5
    -1 -13 -5
    -1 -13 -5
    -1 -13 -5
    -1 -13 -5
    -1 -13 -5
    1 13 6
    -1 -13 -6
    1 13 6
    1 13 6
    -1 -13 -6
    1 13 6
    1 13 6
    1 13 6
    1 13 6
    -1 -13 -6
    1 13 6
    1 13 6
    -1 -13 -6
    -1 -13 -6
    -1 -13 -6
    -1 -13 -6
    -1 -13 -6
    -1 -13 -6
    1 13 7
    -1 -13 -7
    1 13 7
    1 13 7
    1 13 7
    1 13 7
    1 13 7
    -1 -13 -7
    1 13 7
    -1 -13 -7
    -1 -13 -7
    -1 -13 -7
    -1 -13 -7
    1 13 8
    -1 -13 -8
    1 13 8
    1 13 8
    1 13 8
    -1 -13 -8
    1 13 8
    -1 -13 -8
    -1 -13 -8
    -1 -13 -8
    -1 -13 -8
    1 13 9
    -1 -13 -9
    1 13 9
    -1 -13 -9
    1 13 9
    -1 -13 -9
    1 13 9
    -1 -13 -9
    -1 -13 -9
    -1 -13 -9
    1 13 10
    -1 -13 -10
    -1 -13 -10
    1 13 10
    -1 -13 -10
    -1 -13 -10
    -1 -13 -10
    1 13 10
    1 13 11
    -1 -13 -11
    1 13 11
    1 13 11
    -1 -13 -11
    -1 -13 -11
    -1 -13 -11
    1 13 12
    -1 -13 -12
    -1 -13 -12
    -1 -13 -12
    1 13 12
    1 13 13
    -1 -13 -13
    -1 -13 -13
    -1 -13 -13
    1 13 14
    -1 -13 -14
    -1 -13 -14
    -1 -13 -14
    -1 -13 -15
    -1 -13 -15
    1 13 15
    1 13 15
    -1 -14 24
    -1 -14 24
    1 14 -24
    -1 -14 24
    1 14 -24
    1 14 -24
    -1 -14 24
    1 14 -24
    -1 -14 24
    -1 -14 24
    -1 -14 23
    -1 -14 23
    -1 -14 23
    1 14 -23
    1 14 -23
    -1 -14 23
    1 14 -23
    1 14 -23
    -1 -14 23
    -1 -14 23
    -1 -14 22
    1 14 -22
    -1 -14 22
    1 14 -22
    1 14 -22
    -1 -14 22
    1 14 -22
    -1 -14 22
    -1 -14 22
    1 14 -21
    1 14 -21
    -1 -14 21
    1 14 -21
    1 14 -21
    -1 -14 21
    -1 -14 20
    1 14 -20
    -1 -14 20
    1 14 -20
    1 14 -20
    1 14 -20
    1 14 -20
    1 14 -20
    -1 -14 19
    -1 -14 19
    1 14 -19
    -1 -14 19
    -1 -14 19
    1 14 -19
    1 14 -19
    1 14 -19
    -1 -14 19
    -1 -14 19
    1 14 -19
    -1 -14 18
    -1 -14 18
    -1 -14 18
    1 14 -18
    -1 -14 18
    1 14 -18
    1 14 -18
    1 14 -18
    -1 -14 18
    -1 -14 18
    -1 -14 17
    -1 -14 17
    -1 -14 17
    -1 -14 17
    -1 -14 17
    1 14 -17
    -1 -14 17
    1 14 -17
    1 14 -17
    1 14 -17
    -1 -14 17
    -1 -14 17
    1 14 -17
    -1 -14 16
    1 14 -16
    -1 -14 16
    -1 -14 16
    -1 -14 16
    1 14 -16
    1 14 -16
    -1 -14 16
    1 14 -16
    -1 -14 16
    1 14 -16
    -1 -14 16
    1 14 -16
    -1 -14 16
    1 14 -15
    -1 -14 15
    1 14 -15
    -1 -14 15
    1 14 -15
    1 14 -15
    -1 -14 15
    1 14 -15
    -1 -14 15
    -1 -14 15
    -1 -14 15
    1 14 -15
    1 14 -15
    -1 -14 15
    -1 -14 15
    1 14 -15
    1 14 -14
    1 14 -14
    1 14 -14
    -1 -14 14
    1 14 -14
    1 14 -14
    -1 -14 14
    -1 -14 14
    -1 -14 14
    -1 -14 14
    1 14 -14
    -1 -14 14
    -1 -14 14
    1 14 -14
    -1 -14 14
    1 14 -13
    1 14 -13
    -1 -14 13
    1 14 -13
    1 14 -13
    -1 -14 13
    -1 -14 13
    -1 -14 13
    -1 -14 13
    -1 -14 13
    1 14 -13
    -1 -14 13
    -1 -14 13
    1 14 -13
    1 14 -12
    1 14 -12
    -1 -14 12
    1 14 -12
    1 14 -12
    -1 -14 12
    -1 -14 12
    1 14 -12
    -1 -14 12
    -1 -14 12
    -1 -14 12
    -1 -14 12
    1 14 -11
    1 14 -11
    -1 -14 11
    1 14 -11
    1 14 -11
    1 14 -11
    -1 -14 11
    -1 -14 11
    -1 -14 11
    -1 -14 11
    1 14 -10
    1 14 -10
    -1 -14 10
    1 14 -10
    1 14 -10
    1 14 -10
    -1 -14 10
    1 14 -10
    -1 -14 10
    -1 -14 10
    1 14 -10
    -1 -14 10
    1 14 -9
    1 14 -9
    -1 -14 9
    1 14 -9
    1 14 -9
    -1 -14 9
    1 14 -9
    -1 -14 9
    -1 -14 9
    -1 -14 9
    1 14 -9
    -1 -14 9
    -1 -14 9
    1 14 -9
    1 14 -8
    -1 -14 8
    1 14 -8
    -1 -14 8
    1 14 -8
    -1 -14 8
    1 14 -8
    -1 -14 8
    1 14 -8
    -1 -14 8
    -1 -14 8
    -1 -14 8
    1 14 -8
    -1 -14 8
    1 14 -8
    1 14 -7
    -1 -14 7
    -1 -14 7
    1 14 -7
    1 14 -7
    -1 -14 7
    -1 -14 7
    1 14 -7
    -1 -14 7
    -1 -14 7
    -1 -14 7
    1 14 -7
    -1 -14 7
    1 14 -7
    -1 -14 6
    1 14 -6
    -1 -14 6
    1 14 -6
    -1 -14 6
    1 14 -6
    -1 -14 6
    -1 -14 6
    1 14 -6
    -1 -14 6
    -1 -14 6
    -1 -14 6
    1 14 -6
    1 14 -6
    1 14 -5
    1 14 -5
    1 14 -5
    1 14 -5
    -1 -14 5
    1 14 -5
    -1 -14 5
    -1 -14 5
    1 14 -5
    -1 -14 5
    -1 -14 5
    1 14 -5
    -1 -14 5
    1 14 -5
    -1 -14 5
    -1 -14 5
    1 14 -4
    1 14 -4
    -1 -14 4
    1 14 -4
    -1 -14 4
    1 14 -4
    1 14 -4
    -1 -14 4
    -1 -14 4
    -1 -14 4
    -1 -14 4
    1 14 -4
    -1 -14 4
    1 14 -4
    -1 -14 4
    1 14 -3
    1 14 -3
    -1 -14 3
    1 14 -3
    -1 -14 3
    1 14 -3
    -1 -14 3
    -1 -14 3
    1 14 -3
    -1 -14 3
    -1 -14 3
    1 14 -3
    -1 -14 3
    -1 -14 3
    1 14 -2
    1 14 -2
    1 14 -2
    1 14 -2
    -1 -14 2
    1 14 -2
    -1 -14 2
    -1 -14 2
    1 14 -2
    -1 -14 2
    1 14 -2
    -1 -14 2
    1 14 -2
    -1 -14 2
    1 14 -1
    1 14 -1
    1 14 -1
    1 14 -1
    1 14 -1
    -1 -14 1
    -1 -14 1
    -1 -14 1
    1 14 -1
    -1 -14 1
    1 14 -1
    -1 -14 1
    1 14 -1
    1 14 0
    1 14 0
    1 14 0
    1 14 0
    1 14 0
    -1 -14 0
    -1 -14 0
    -1 -14 0
    1 14 0
    -1 -14 0
    1 14 0
    1 14 0
    -1 -14 0
    1 14 1
    1 14 1
    1 14 1
    1 14 1
    -1 -14 -1
    -1 -14 -1
    1 14 1
    -1 -14 -1
    -1 -14 -1
    1 14 1
    -1 -14 -1
    -1 -14 -1
    -1 -14 -1
    1 14 2
    1 14 2
    1 14 2
    1 14 2
    1 14 2
    -1 -14 -2
    -1 -14 -2
    -1 -14 -2
    1 14 2
    -1 -14 -2
    -1 -14 -2
    -1 -14 -2
    -1 -14 -2
    1 14 3
    1 14 3
    1 14 3
    1 14 3
    1 14 3
    -1 -14 -3
    1 14 3
    -1 -14 -3
    -1 -14 -3
    -1 -14 -3
    -1 -14 -3
    -1 -14 -3
    -1 -14 -3
    -1 -14 -4
    1 14 4
    1 14 4
    -1 -14 -4
    1 14 4
    1 14 4
    1 14 4
    1 14 4
    -1 -14 -4
    -1 -14 -4
    -1 -14 -4
    -1 -14 -4
    -1 -14 -4
    -1 -14 -4
    -1 -14 -4
    -1 -14 -5
    1 14 5
    -1 -14 -5
    1 14 5
    1 14 5
    1 14 5
    1 14 5
    1 14 5
    1 14 5
    1 14 5
    -1 -14 -5
    -1 -14 -5
    -1 -14 -5
    -1 -14 -5
    -1 -14 -5
    -1 -14 -5
    1 14 6
    -1 -14 -6
    1 14 6
    1 14 6
    1 14 6
    1 14 6
    1 14 6
    -1 -14 -6
    1 14 6
    -1 -14 -6
    -1 -14 -6
    -1 -14 -6
    -1 -14 -6
    1 14 6
    1 14 7
    -1 -14 -7
    1 14 7
    1 14 7
    1 14 7
    -1 -14 -7
    -1 -14 -7
    1 14 7
    -1 -14 -7
    -1 -14 -7
    1 14 7
    -1 -14 -7
    1 14 8
    -1 -14 -8
    1 14 8
    -1 -14 -8
    1 14 8
    -1 -14 -8
    -1 -14 -8
    -1 -14 -8
    1 14 8
    1 14 9
    -1 -14 -9
    -1 -14 -9
    1 14 9
    -1 -14 -9
    -1 -14 -9
    -1 -14 -9
    1 14 9
    -1 -14 -10
    1 14 10
    -1 -14 -10
    1 14 10
    -1 -14 -10
    1 14 10
    -1 -14 -10
    -1 -14 -10
    -1 -14 -10
    1 14 11
    1 14 11
    -1 -14 -11
    -1 -14 -11
    1 14 11
    -1 -14 -11
    -1 -14 -11
    -1 -14 -11
    1 14 12
    -1 -14 -12
    -1 -14 -12
    -1 -14 -12
    -1 -14 -12
    -1 -14 -12
    1 14 12
    1 14 13
    1 14 13
    -1 -14 -13
    -1 -14 -13
    -1 -14 -13
    -1 -15 23
    1 15 -23
    1 15 -23
    -1 -15 23
    -1 -15 23
    -1 -15 23
    -1 -15 23
    -1 -15 23
    -1 -15 22
    1 15 -22
    1 15 -22
    -1 -15 22
    -1 -15 22
    -1 -15 21
    1 15 -21
    1 15 -21
    -1 -15 21
    -1 -15 20
    1 15 -20
    -1 -15 20
    1 15 -20
    1 15 -20
    -1 -15 20
    1 15 -20
    -1 -15 20
    -1 -15 19
    -1 -15 19
    -1 -15 19
    -1 -15 19
    1 15 -19
    -1 -15 19
    -1 -15 19
    1 15 -19
    -1 -15 18
    -1 -15 18
    -1 -15 18
    -1 -15 18
    1 15 -18
    1 15 -18
    -1 -15 18
    -1 -15 18
    -1 -15 17
    -1 -15 17
    -1 -15 17
    -1 -15 17
    1 15 -17
    -1 -15 17
    1 15 -17
    -1 -15 17
    1 15 -17
    -1 -15 17
    1 15 -16
    -1 -15 16
    -1 -15 16
    -1 -15 16
    1 15 -16
    1 15 -16
    1 15 -16
    -1 -15 16
    1 15 -16
    -1 -15 16
    1 15 -16
    -1 -15 16
    -1 -15 16
    1 15 -16
    -1 -15 15
    1 15 -15
    -1 -15 15
    1 15 -15
    1 15 -15
    -1 -15 15
    1 15 -15
    1 15 -15
    -1 -15 15
    1 15 -15
    -1 -15 15
    1 15 -15
    -1 -15 15
    1 15 -15
    -1 -15 15
    1 15 -14
    -1 -15 14
    -1 -15 14
    1 15 -14
    -1 -15 14
    1 15 -14
    1 15 -14
    -1 -15 14
    1 15 -14
    -1 -15 14
    1 15 -14
    -1 -15 14
    -1 -15 14
    1 15 -14
    1 15 -13
    -1 -15 13
    1 15 -13
    1 15 -13
    -1 -15 13
    1 15 -13
    -1 -15 13
    -1 -15 13
    -1 -15 13
    -1 -15 13
    -1 -15 13
    1 15 -12
    1 15 -12
    -1 -15 12
    1 15 -12
    1 15 -12
    -1 -15 12
    -1 -15 12
    -1 -15 12
    -1 -15 12
    -1 -15 12
    -1 -15 12
    1 15 -11
    1 15 -11
    -1 -15 11
    1 15 -11
    1 15 -11
    1 15 -11
    -1 -15 11
    -1 -15 11
    -1 -15 11
    -1 -15 11
    1 15 -10
    1 15 -10
    -1 -15 10
    1 15 -10
    1 15 -10
    1 15 -10
    -1 -15 10
    1 15 -10
    -1 -15 10
    -1 -15 10
    1 15 -10
    -1 -15 10
    1 15 -9
    -1 -15 9
    1 15 -9
    -1 -15 9
    1 15 -9
    -1 -15 9
    -1 -15 9
    1 15 -9
    1 15 -9
    -1 -15 9
    1 15 -9
    -1 -15 9
    1 15 -9
    -1 -15 8
    -1 -15 8
    1 15 -8
    1 15 -8
    -1 -15 8
    -1 -15 8
    1 15 -8
    -1 -15 8
    -1 -15 8
    1 15 -8
    -1 -15 8
    -1 -15 8
    1 15 -8
    1 15 -8
    1 15 -7
    -1 -15 7
    -1 -15 7
    1 15 -7
    -1 -15 7
    1 15 -7
    -1 -15 7
    -1 -15 7
    -1 -15 7
    1 15 -7
    -1 -15 7
    1 15 -7
    -1 -15 7
    1 15 -7
    1 15 -6
    1 15 -6
    -1 -15 6
    -1 -15 6
    1 15 -6
    1 15 -6
    -1 -15 6
    -1 -15 6
    -1 -15 6
    1 15 -6
    -1 -15 6
    -1 -15 6
    -1 -15 6
    1 15 -6
    1 15 -6
    1 15 -5
    -1 -15 5
    -1 -15 5
    1 15 -5
    -1 -15 5
    -1 -15 5
    1 15 -5
    -1 -15 5
    -1 -15 5
    1 15 -5
    -1 -15 5
    1 15 -5
    -1 -15 5
    1 15 -5
    1 15 -4
    1 15 -4
    -1 -15 4
    -1 -15 4
    -1 -15 4
    -1 -15 4
    1 15 -4
    1 15 -4
    -1 -15 4
    -1 -15 4
    -1 -15 4
    1 15 -4
    -1 -15 4
    1 15 -3
    1 15 -3
    1 15 -3
    -1 -15 3
    1 15 -3
    -1 -15 3
    -1 -15 3
    1 15 -3
    -1 -15 3
    -1 -15 3
    -1 -15 3
    1 15 -3
    -1 -15 3
    -1 -15 3
    1 15 -2
    1 15 -2
    1 15 -2
    1 15 -2
    1 15 -2
    -1 -15 2
    -1 -15 2
    -1 -15 2
    1 15 -2
    -1 -15 2
    -1 -15 2
    1 15 -2
    -1 -15 2
    1 15 -2
    1 15 -1
    1 15 -1
    1 15 -1
    1 15 -1
    -1 -15 1
    -1 -15 1
    1 15 -1
    -1 -15 1
    -1 -15 1
    1 15 -1
    1 15 -1
    1 15 -1
    1 15 0
    1 15 0
    1 15 0
    -1 -15 0
    -1 -15 0
    -1 -15 0
    -1 -15 0
    1 15 0
    1 15 0
    1 15 0
    1 15 1
    1 15 1
    1 15 1
    -1 -15 -1
    1 15 1
    -1 -15 -1
    -1 -15 -1
    1 15 1
    -1 -15 -1
    -1 -15 -1
    1 15 1
    -1 -15 -2
    1 15 2
    1 15 2
    1 15 2
    1 15 2
    1 15 2
    -1 -15 -2
    1 15 2
    1 15 2
    -1 -15 -2
    -1 -15 -2
    -1 -15 -2
    -1 -15 -2
    -1 -15 -2
    1 15 3
    -1 -15 -3
    1 15 3
    1 15 3
    -1 -15 -3
    1 15 3
    1 15 3
    1 15 3
    -1 -15 -3
    1 15 3
    -1 -15 -3
    -1 -15 -3
    -1 -15 -3
    -1 -15 -3
    -1 -15 -3
    -1 -15 -4
    1 15 4
    1 15 4
    1 15 4
    1 15 4
    -1 -15 -4
    1 15 4
    1 15 4
    1 15 4
    -1 -15 -4
    1 15 4
    -1 -15 -4
    -1 -15 -4
    -1 -15 -4
    -1 -15 -4
    -1 -15 -4
    1 15 5
    -1 -15 -5
    1 15 5
    1 15 5
    -1 -15 -5
    1 15 5
    1 15 5
    1 15 5
    -1 -15 -5
    1 15 5
    -1 -15 -5
    -1 -15 -5
    -1 -15 -5
    -1 -15 -5
    -1 -15 -5
    1 15 6
    1 15 6
    1 15 6
    1 15 6
    1 15 6
    -1 -15 -6
    1 15 6
    -1 -15 -6
    -1 -15 -6
    -1 -15 -6
    -1 -15 -6
    1 15 6
    1 15 7
    -1 -15 -7
    1 15 7
    -1 -15 -7
    -1 -15 -7
    1 15 7
    1 15 7
    -1 -15 -7
    -1 -15 -7
    1 15 7
    1 15 8
    -1 -15 -8
    -1 -15 -8
    1 15 8
    -1 -15 -8
    -1 -15 -8
    -1 -15 -8
    1 15 8
    1 15 9
    -1 -15 -9
    -1 -15 -9
    1 15 9
    -1 -15 -9
    -1 -15 -9
    -1 -15 -9
    1 15 9
    1 15 10
    1 15 10
    -1 -15 -10
    -1 -15 -10
    1 15 10
    -1 -15 -10
    -1 -15 -10
    -1 -15 -10
    1 15 11
    -1 -15 -11
    -1 -15 -11
    1 15 11
    -1 -15 -11
    -1 -15 -11
    -1 -15 -11
    1 15 12
    1 15 12
    -1 -15 -12
    -1 -15 -12
    -1 -15 -12
    -1 -15 -12
    -1 -15 -12
    -1 -16 22
    1 16 -22
    1 16 -22
    -1 -16 22
    1 16 -21
    -1 -16 21
    -1 -16 21
    -1 -16 21
    1 16 -21
    -1 -16 20
    1 16 -20
    1 16 -20
    -1 -16 20
    -1 -16 20
    1 16 -20
    -1 -16 19
    -1 -16 19
    1 16 -19
    1 16 -19
    -1 -16 19
    -1 -16 19
    -1 -16 19
    -1 -16 18
    -1 -16 18
    -1 -16 18
    1 16 -18
    1 16 -18
    -1 -16 18
    -1 -16 18
    -1 -16 17
    -1 -16 17
    -1 -16 17
    1 16 -17
    -1 -16 17
    1 16 -17
    1 16 -17
    -1 -16 17
    1 16 -17
    -1 -16 17
    -1 -16 16
    1 16 -16
    -1 -16 16
    1 16 -16
    -1 -16 16
    -1 -16 16
    1 16 -16
    -1 -16 16
    1 16 -16
    1 16 -16
    1 16 -16
    1 16 -16
    -1 -16 16
    -1 -16 16
    -1 -16 15
    1 16 -15
    -1 -16 15
    1 16 -15
    -1 -16 15
    -1 -16 15
    1 16 -15
    -1 -16 15
    1 16 -15
    1 16 -15
    1 16 -15
    1 16 -15
    -1 -16 15
    1 16 -15
    -1 -16 15
    1 16 -14
    -1 -16 14
    -1 -16 14
    1 16 -14
    1 16 -14
    1 16 -14
    -1 -16 14
    -1 -16 14
    -1 -16 14
    1 16 -14
    1 16 -14
    1 16 -14
    -1 -16 14
    1 16 -14
    -1 -16 14
    -1 -16 13
    1 16 -13
    1 16 -13
    -1 -16 13
    1 16 -13
    1 16 -13
    -1 -16 13
    -1 -16 13
    -1 -16 13
    -1 -16 13
    1 16 -13
    -1 -16 13
    1 16 -12
    -1 -16 12
    -1 -16 12
    1 16 -12
    -1 -16 12
    -1 -16 12
    1 16 -12
    -1 -16 12
    -1 -16 12
    -1 -16 12
    -1 -16 12
    1 16 -12
    1 16 -12
    1 16 -11
    1 16 -11
    1 16 -11
    1 16 -11
    -1 -16 11
    -1 -16 11
    1 16 -11
    1 16 -11
    1 16 -10
    1 16 -10
    -1 -16 10
    -1 -16 10
    1 16 -10
    1 16 -10
    1 16 -10
    -1 -16 10
    1 16 -10
    -1 -16 10
    1 16 -10
    1 16 -9
    -1 -16 9
    -1 -16 9
    1 16 -9
    1 16 -9
    -1 -16 9
    -1 -16 9
    1 16 -9
    1 16 -9
    -1 -16 9
    1 16 -9
    -1 -16 9
    1 16 -9
    -1 -16 8
    -1 -16 8
    1 16 -8
    1 16 -8
    1 16 -8
    -1 -16 8
    -1 -16 8
    1 16 -8
    1 16 -8
    -1 -16 8
    -1 -16 8
    1 16 -8
    -1 -16 7
    1 16 -7
    -1 -16 7
    1 16 -7
    1 16 -7
    -1 -16 7
    -1 -16 7
    1 16 -7
    1 16 -7
    -1 -16 7
    -1 -16 7
    1 16 -7
    1 16 -6
    1 16 -6
    -1 -16 6
    -1 -16 6
    -1 -16 6
    1 16 -6
    1 16 -6
    1 16 -6
    -1 -16 6
    1 16 -6
    -1 -16 6
    -1 -16 6
    1 16 -5
    -1 -16 5
    -1 -16 5
    -1 -16 5
    -1 -16 5
    1 16 -5
    -1 -16 5
    1 16 -5
    -1 -16 5
    -1 -16 5
    1 16 -5
    -1 -16 5
    1 16 -5
    1 16 -4
    -1 -16 4
    -1 -16 4
    -1 -16 4
    -1 -16 4
    1 16 -4
    1 16 -4
    -1 -16 4
    -1 -16 4
    1 16 -4
    1 16 -3
    1 16 -3
    -1 -16 3
    -1 -16 3
    1 16 -3
    -1 -16 3
    -1 -16 3
    1 16 -3
    -1 -16 3
    -1 -16 3
    1 16 -3
    1 16 -2
    1 16 -2
    1 16 -2
    -1 -16 2
    -1 -16 2
    -1 -16 2
    1 16 -2
    -1 -16 2
    1 16 -2
    -1 -16 2
    -1 -16 2
    1 16 -2
    1 16 -1
    1 16 -1
    -1 -16 1
    -1 -16 1
    1 16 -1
    -1 -16 1
    -1 -16 1
    1 16 -1
    1 16 -1
    1 16 0
    1 16 0
    -1 -16 0
    -1 -16 0
    1 16 0
    -1 -16 0
    -1 -16 0
    1 16 0
    -1 -16 0
    1 16 0
    1 16 0
    1 16 1
    1 16 1
    -1 -16 -1
    1 16 1
    1 16 1
    1 16 1
    -1 -16 -1
[truncated: 11,386,041 more chars]
