# Supplementary material for: Crystal structures of the homologues diethyl and dimethyl (10H-indeno­[1,2-b]quinoxalin-11-yl)phospho­nate: use of non-spherical scattering factors
Source: Acta Crystallogr E Crystallogr Commun. 2026 Mar 3;82(Pt 4):320–5. doi: 10.1107/S2056989026001842 (PMC13055970; doi:10.1107/S2056989026001842)
Supplement: Supplementary file 2 [file e-82-00320-4asup2.hkl]

data_4a
_computing_structure_refinement   'olex2.refine 1.5 (Bourhis et al., 2015)'
_shelx_refln_list_code            4
loop_
  _space_group_symop_id
  _space_group_symop_operation_xyz
  1  x,y,z
  2  -x,-y,-z

_space_group_crystal_system       triclinic
_space_group_IT_number            2
_space_group_name_H-M_alt         'P -1'
_space_group_name_Hall            '-P 1'
_symmetry_space_group_name_H-M    'P -1'
_symmetry_space_group_name_Hall   '-P 1'
_symmetry_Int_Tables_number       2
_cell_length_a                    7.70923(7)
_cell_length_b                    10.02049(8)
_cell_length_c                    12.21059(10)
_cell_angle_alpha                 103.0893(7)
_cell_angle_beta                  95.7013(7)
_cell_angle_gamma                 109.1663(8)
_cell_volume                      852.230(14)
loop_
  _refln_index_h
  _refln_index_k
  _refln_index_l
  _refln_F_squared_calc
  _refln_F_squared_meas
  _refln_F_squared_sigma
  _refln_F_squared_weight
  _refln_observed_status
-17 3 1 15.947 12.613 2.460 12.097 o
-17 3 2 6.380 7.078 3.860 5.022 o
-17 3 3 3.440 0.420 2.134 16.424 o
-17 3 4 8.357 10.453 1.856 21.289 o
-17 3 5 0.270 0.762 2.035 18.133 o
-17 3 6 5.561 4.510 2.134 16.347 o
-17 3 7 0.200 0.342 1.473 34.579 o
-17 4 1 0.350 0.561 1.487 33.945 o
-17 4 2 0.398 2.550 2.146 16.283 o
-17 4 3 5.647 12.081 2.630 10.752 o
-17 4 4 0.227 2.455 1.571 30.342 o
-17 4 5 0.460 -0.778 2.060 17.698 o
-17 4 6 0.362 -0.993 1.521 32.436 o
-17 4 7 0.113 1.175 1.513 32.782 o
-17 4 8 3.505 3.773 2.788 9.629 o
-17 5 1 0.546 0.258 1.529 32.102 o
-17 5 2 4.106 3.925 2.386 13.118 o
-17 5 3 0.230 -0.420 1.542 31.576 o
-17 5 4 0.004 3.266 1.679 26.560 o
-17 5 5 0.051 2.755 2.214 15.304 o
-17 5 6 6.461 5.517 1.749 24.130 o
-17 5 7 3.955 7.828 2.413 12.808 o
-17 5 8 7.345 6.415 2.349 13.458 o
-17 6 2 10.393 16.887 2.807 9.384 o
-17 6 3 1.019 1.376 1.544 31.394 o
-17 7 1 0.562 6.010 2.457 12.402 o
-17 7 2 4.039 4.468 2.273 14.442 o
-17 7 3 0.007 2.324 1.692 26.176 o
-17 7 4 21.652 23.177 3.586 5.718 o
-17 7 5 53.325 63.265 5.050 2.816 o
-17 7 6 18.913 21.332 2.838 9.063 o
-17 7 7 3.315 8.137 1.796 22.985 o
-17 7 8 0.798 1.059 2.039 18.045 o
-17 8 1 3.395 2.821 2.087 17.142 o
-17 8 2 0.797 1.931 1.674 26.710 o
-17 8 3 2.366 2.576 1.729 24.962 o
-17 8 4 12.582 14.463 3.147 7.483 o
-17 8 5 0.991 2.476 1.710 25.590 o
-17 8 6 0.735 -0.172 1.576 30.223 o
-17 8 7 1.592 2.163 2.069 17.500 o
-17 8 8 1.341 2.072 1.901 20.720 o
-17 9 1 1.821 0.403 2.152 16.192 o
-17 9 2 1.235 0.873 1.724 25.217 o
-17 9 3 0.083 0.455 2.555 11.508 o
-17 9 4 0.003 -1.344 2.783 9.703 o
-17 9 5 0.381 -1.001 1.750 24.526 o
-17 9 6 2.517 0.004 1.599 29.232 o
-17 9 7 1.022 -0.360 1.909 20.580 o
-17 10 1 0.209 1.201 2.054 17.785 o
-17 10 2 1.324 -0.789 1.695 26.087 o
-17 10 3 0.335 1.797 2.611 11.008 o
-17 10 4 4.316 2.422 2.229 15.033 o
-17 10 5 0.069 1.034 1.579 30.096 o
-17 10 6 4.393 3.458 1.645 27.427 o
-17 11 1 0.003 1.171 2.168 15.969 o
-17 11 2 2.771 0.189 1.666 26.914 o
-17 11 3 0.098 1.751 2.626 10.885 o
-17 11 4 9.931 10.842 1.847 21.403 o
-17 11 5 2.012 2.027 1.585 29.739 o
-17 12 1 0.112 -1.661 1.661 27.210 o
-17 12 2 5.619 6.051 2.785 9.626 o
-17 12 3 3.873 3.828 2.411 12.856 o
-16 -1 2 0.365 -1.161 1.590 29.681 o
-16 -1 3 9.348 9.922 2.738 9.901 o
-16 -1 4 50.572 52.993 2.417 10.977 o
-16 -1 5 27.647 26.412 3.303 6.659 o
-16 -1 6 1.262 0.865 1.608 28.956 o
-16 -1 7 11.435 15.356 2.637 10.604 o
-16 -1 8 4.108 1.413 1.621 28.320 o
-16 -1 9 4.334 6.793 1.581 29.552 o
-16 0 1 10.178 6.415 1.708 25.034 o
-16 0 2 2.029 1.525 1.018 71.494 o
-16 0 3 4.975 4.884 1.244 47.261 o
-16 0 4 0.482 -0.926 2.125 16.622 o
-16 0 5 1.403 1.606 2.987 8.412 o
-16 0 6 0.019 -1.145 1.212 51.117 o
-16 0 7 4.635 4.357 1.297 43.654 o
-16 0 8 0.007 0.817 1.659 27.285 o
-16 0 9 0.014 0.072 1.499 33.441 o
-16 0 10 0.690 -0.767 1.438 36.289 o
-16 1 1 1.659 1.912 1.606 28.993 o
-16 1 2 9.025 10.310 1.972 18.890 o
-16 1 3 5.084 7.078 2.720 10.087 o
-16 1 4 5.099 7.157 2.582 11.185 o
-16 1 5 1.121 1.756 1.030 70.171 o
-16 1 6 2.634 1.708 2.349 13.566 o
-16 1 7 0.492 -0.886 1.590 29.702 o
-16 1 8 1.567 1.073 1.069 65.185 o
-16 1 9 1.617 1.736 1.225 49.623 o
-16 1 10 2.959 2.879 1.082 62.954 o
-16 1 11 3.700 3.699 1.069 64.102 o
-16 2 1 2.709 0.764 1.649 27.465 o
-16 2 2 0.499 1.657 2.584 11.238 o
-16 2 3 0.913 -2.435 2.500 12.015 o
-16 2 4 6.215 7.074 1.899 20.503 o
-16 2 5 1.531 -0.925 1.706 25.757 o
-16 2 6 11.357 9.111 2.641 10.611 o
-16 2 7 22.418 16.693 1.342 36.637 o
-16 2 8 34.331 32.953 1.723 21.553 o
-16 2 9 0.146 0.374 0.978 78.436 o
-16 2 10 13.991 16.707 1.277 41.964 o
-16 2 11 0.465 -0.534 0.785 121.444 o
-16 2 12 4.878 1.558 1.680 26.318 o
-16 3 1 0.080 -0.202 1.726 25.210 o
-16 3 2 11.685 11.722 2.856 9.077 o
-16 3 3 5.870 6.923 2.634 10.749 o
-16 3 4 10.430 9.541 1.942 19.417 o
-16 3 5 0.534 -0.891 2.287 14.362 o
-16 3 6 1.147 -2.197 2.521 11.807 o
-16 3 7 5.601 4.788 1.308 42.775 o
-16 3 8 0.232 1.607 1.822 22.592 o
-16 3 9 0.494 0.558 0.874 97.871 o
-16 3 10 6.624 7.952 1.009 69.501 o
-16 3 11 0.004 0.431 0.939 85.183 o
-16 3 12 0.287 -0.831 1.048 68.321 o
-16 4 1 3.996 3.050 1.694 25.923 o
-16 4 2 0.843 0.495 2.320 13.950 o
-16 4 3 6.763 5.402 1.827 22.136 o
-16 4 4 9.738 10.531 2.077 17.037 o
-16 4 5 0.006 -0.896 2.222 15.223 o
-16 4 6 5.296 4.965 1.350 40.257 o
-16 4 7 21.278 24.281 2.027 17.114 o
-16 4 8 7.613 7.352 1.194 50.291 o
-16 4 9 18.513 17.300 1.263 41.630 o
-16 4 10 2.563 2.887 1.047 67.234 o
-16 4 11 0.276 0.123 0.946 83.715 o
-16 4 12 1.865 1.471 1.713 25.477 o
-16 4 13 0.360 -1.129 1.262 47.084 o
-16 5 1 24.385 24.847 3.411 6.285 o
-16 5 2 0.809 0.707 1.683 26.461 o
-16 5 3 3.872 5.435 1.390 38.186 o
-16 5 4 0.004 -0.624 2.127 16.605 o
-16 5 5 18.822 19.919 1.752 22.801 o
-16 5 6 4.303 5.482 1.146 55.511 o
-16 5 7 13.430 15.853 1.455 33.123 o
-16 5 8 1.777 3.362 1.415 37.209 o
-16 5 9 27.357 25.353 1.867 19.521 o
-16 5 10 6.356 6.680 1.199 50.263 o
-16 5 11 29.419 26.717 1.919 18.407 o
-16 5 12 11.962 12.020 1.553 29.680 o
-16 5 13 0.531 -0.111 1.293 44.840 o
-16 6 1 3.732 4.742 1.837 22.056 o
-16 6 2 0.060 0.987 1.709 25.700 o
-16 6 3 9.163 9.854 1.734 24.257 o
-16 6 4 0.022 -1.641 1.841 22.168 o
-16 6 5 2.917 3.765 1.382 38.809 o
-16 6 6 10.014 13.088 1.268 43.769 o
-16 6 7 1.185 0.633 1.082 63.792 o
-16 6 8 15.898 19.687 2.071 16.752 o
-16 6 9 17.633 19.459 1.537 29.178 o
-16 6 10 0.569 0.880 1.635 28.065 o
-16 6 11 0.022 2.451 1.614 28.773 o
-16 6 12 2.921 0.339 1.120 59.194 o
-16 6 13 0.398 -2.009 2.009 18.614 o
-16 7 1 4.163 1.823 2.339 13.668 o
-16 7 2 1.156 1.553 1.892 20.938 o
-16 7 3 3.155 3.637 1.555 30.749 o
-16 7 4 11.438 13.072 3.086 7.791 o
-16 7 5 2.726 2.811 1.364 39.934 o
-16 7 6 3.783 5.207 1.437 35.777 o
-16 7 7 0.001 1.013 1.213 50.940 o
-16 7 8 6.849 4.935 1.225 48.297 o
-16 7 9 1.514 3.029 1.230 49.121 o
-16 7 10 2.229 4.058 1.177 53.358 o
-16 7 11 3.087 5.232 1.371 39.323 o
-16 7 12 2.905 2.164 1.724 25.093 o
-16 7 13 0.451 -0.361 1.601 29.274 o
-16 8 1 3.099 2.293 2.412 12.864 o
-16 8 2 0.605 0.489 1.813 22.828 o
-16 8 3 12.921 12.983 3.372 6.529 o
-16 8 4 0.683 0.513 2.783 9.692 o
-16 8 5 2.843 1.353 1.986 18.961 o
-16 8 6 3.467 0.999 1.378 39.146 o
-16 8 7 7.111 8.131 1.540 30.802 o
-16 8 8 7.751 8.995 2.050 17.559 o
-16 8 9 1.282 0.271 1.142 57.295 o
-16 8 10 0.055 0.928 1.130 58.743 o
-16 8 11 1.393 1.478 1.083 63.460 o
-16 8 12 1.587 2.700 1.671 26.757 o
-16 9 1 18.538 20.691 3.237 7.017 o
-16 9 2 8.360 10.421 1.654 26.634 o
-16 9 3 1.476 1.944 1.207 51.132 o
-16 9 4 2.395 1.696 1.081 63.434 o
-16 9 5 0.179 0.118 1.060 66.822 o
-16 9 6 2.792 -0.027 1.719 25.308 o
-16 9 7 0.009 -0.731 1.402 38.234 o
-16 9 8 1.711 3.519 1.966 19.354 o
-16 9 9 0.255 1.321 1.146 57.048 o
-16 9 10 0.097 0.892 0.940 84.725 o
-16 9 11 4.456 5.457 2.105 16.805 o
-16 9 12 2.569 5.777 2.449 12.468 o
-16 10 1 0.235 0.960 1.896 20.869 o
-16 10 2 4.595 5.425 1.184 52.038 o
-16 10 3 11.552 11.895 1.492 32.077 o
-16 10 4 8.789 7.545 1.088 59.610 o
-16 10 5 0.670 -0.477 1.053 67.510 o
-16 10 6 1.012 -1.461 1.461 35.111 o
-16 10 7 0.005 -0.757 1.695 26.152 o
-16 10 8 1.043 0.770 1.294 44.648 o
-16 10 9 0.354 -0.267 1.072 65.281 o
-16 10 10 0.045 -1.037 1.037 69.827 o
-16 10 11 5.091 3.835 2.277 14.379 o
-16 11 1 34.105 37.471 3.237 6.813 o
-16 11 2 14.913 15.095 2.356 13.152 o
-16 11 3 41.386 36.691 2.495 10.903 o
-16 11 4 10.201 10.948 1.657 26.387 o
-16 11 5 7.227 9.837 2.468 12.189 o
-16 11 6 0.002 0.506 1.376 39.657 o
-16 11 7 1.595 0.520 1.374 39.584 o
-16 11 8 0.879 0.933 1.397 38.342 o
-16 11 9 2.566 1.023 1.205 51.202 o
-16 11 10 0.101 -1.931 1.931 20.156 o
-16 12 1 4.374 4.725 1.864 21.396 o
-16 12 2 1.535 3.163 1.717 25.344 o
-16 12 3 9.947 12.352 2.129 16.200 o
-16 12 4 20.698 20.373 1.848 20.499 o
-16 12 5 0.217 0.454 1.660 27.243 o
-16 12 6 2.595 2.725 1.408 37.487 o
-16 12 7 1.124 -0.006 1.331 42.278 o
-16 12 8 2.914 3.123 1.343 41.096 o
-16 12 9 2.443 2.579 2.380 13.214 o
-16 13 1 5.650 4.199 2.070 17.361 o
-16 13 2 7.806 7.436 1.848 21.557 o
-16 13 3 0.897 0.081 1.978 19.178 o
-16 13 4 23.233 27.331 1.991 17.522 o
-16 13 5 16.846 19.016 1.761 22.759 o
-16 13 6 9.466 10.161 2.291 14.072 o
-16 13 7 2.989 2.566 1.549 31.024 o
-16 14 1 3.148 3.430 1.686 26.189 o
-16 14 2 16.508 15.959 2.090 16.520 o
-16 14 3 37.299 38.409 2.866 8.513 o
-16 14 4 22.272 19.022 2.124 15.743 o
-16 14 5 7.900 9.566 1.744 24.090 o
-16 15 1 0.781 -1.357 2.434 12.676 o
-16 15 2 2.468 2.051 1.664 26.941 o
-16 15 3 3.065 4.640 2.116 16.672 o
-15 -4 2 5.377 4.093 1.576 29.750 o
-15 -4 3 7.442 8.145 1.258 45.508 o
-15 -4 4 4.449 4.942 1.195 51.217 o
-15 -4 5 1.100 0.835 1.313 43.383 o
-15 -4 6 9.821 11.982 1.401 36.358 o
-15 -4 7 1.824 3.230 1.600 29.145 o
-15 -4 8 7.208 9.217 2.020 18.095 o
-15 -4 9 18.618 20.506 1.599 26.977 o
-15 -4 10 1.989 2.987 1.206 50.999 o
-15 -3 1 9.840 8.742 1.260 44.819 o
-15 -3 2 9.121 10.115 1.269 44.208 o
-15 -3 3 5.331 6.816 1.380 38.460 o
-15 -3 4 0.104 0.609 1.004 74.334 o
-15 -3 5 6.556 10.624 2.133 16.250 o
-15 -3 6 7.297 9.039 2.803 9.475 o
-15 -3 7 2.072 2.604 1.402 37.910 o
-15 -3 8 0.429 0.868 1.464 34.998 o
-15 -3 9 0.866 0.498 0.929 86.487 o
-15 -3 10 5.240 5.550 0.951 79.097 o
-15 -3 11 17.308 19.083 1.266 41.570 o
-15 -3 12 0.072 1.361 1.315 43.361 o
-15 -2 1 2.868 4.222 1.177 53.171 o
-15 -2 2 5.085 5.053 1.209 49.970 o
-15 -2 3 6.616 7.063 1.331 41.010 o
-15 -2 4 0.531 1.347 1.387 38.909 o
-15 -2 5 21.250 23.510 2.093 16.136 o
-15 -2 6 10.374 11.955 1.708 24.834 o
-15 -2 7 2.887 3.616 1.421 36.774 o
-15 -2 8 9.639 9.083 1.057 62.302 o
-15 -2 9 1.196 1.603 1.124 59.046 o
-15 -2 10 0.005 0.316 1.060 66.861 o
-15 -2 11 1.224 1.587 1.111 60.342 o
-15 -2 12 0.002 -0.347 1.017 72.685 o
-15 -2 13 1.826 1.625 1.197 51.967 o
-15 -1 1 0.776 0.146 1.087 63.355 o
-15 -1 2 7.811 9.618 1.524 31.320 o
-15 -1 3 58.460 61.846 2.649 9.056 o
-15 -1 4 12.037 12.323 1.620 27.360 o
-15 -1 5 8.579 8.996 1.313 41.633 o
-15 -1 6 41.144 46.549 2.370 11.797 o
-15 -1 7 0.666 1.045 1.288 45.092 o
-15 -1 8 16.652 17.720 1.783 22.278 o
-15 -1 9 0.080 0.736 1.163 55.473 o
-15 -1 10 0.020 -1.063 1.181 53.822 o
-15 -1 11 1.794 1.034 1.280 45.530 o
-15 -1 12 2.304 2.026 1.006 72.992 o
-15 -1 13 1.949 1.531 0.882 94.822 o
-15 -1 14 4.489 4.011 1.850 21.717 o
-15 0 1 3.649 3.253 1.148 55.827 o
-15 0 2 0.105 -0.126 2.181 15.789 o
-15 0 3 12.719 10.616 1.430 34.669 o
-15 0 4 0.143 -0.994 1.403 38.134 o
-15 0 5 9.620 11.490 2.870 9.015 o
-15 0 6 7.153 3.867 1.470 33.923 o
-15 0 7 0.164 -0.422 1.298 44.588 o
-15 0 8 26.305 24.437 1.637 24.864 o
-15 0 9 3.285 1.705 0.966 78.755 o
-15 0 10 2.527 0.737 1.005 73.339 o
-15 0 11 2.258 1.307 0.841 104.035 o
-15 0 12 1.921 0.818 0.822 109.316 o
-15 0 13 56.177 53.620 1.765 17.693 o
-15 0 14 41.105 35.820 1.613 23.076 o
-15 0 15 0.747 0.325 1.040 69.125 o
-15 1 1 14.494 14.530 4.863 3.156 o
-15 1 2 1.026 2.093 2.452 12.478 o
-15 1 3 3.078 3.193 1.357 40.270 o
-15 1 4 0.251 2.295 1.748 24.520 o
-15 1 5 33.784 32.851 2.760 9.248 o
-15 1 6 11.012 11.975 1.916 19.866 o
-15 1 7 4.892 4.458 1.041 66.892 o
-15 1 8 21.310 26.866 1.930 18.687 o
-15 1 9 11.105 11.745 1.135 53.615 o
-15 1 10 5.592 6.289 1.063 63.694 o
-15 1 11 55.632 59.588 2.644 9.192 o
-15 1 12 12.915 12.570 1.179 49.349 o
-15 1 13 6.350 4.235 1.252 46.465 o
-15 1 14 6.749 4.233 1.231 47.995 o
-15 1 15 0.437 0.363 1.039 69.362 o
-15 1 16 0.256 -1.808 1.808 22.984 o
-15 2 1 1.616 1.334 1.896 20.836 o
-15 2 2 42.769 41.913 2.660 9.618 o
-15 2 3 9.297 6.630 2.919 8.737 o
-15 2 4 4.643 3.471 1.681 26.252 o
-15 2 5 29.291 31.694 2.421 11.931 o
-15 2 6 1.963 0.252 1.128 58.550 o
-15 2 7 0.007 -1.009 1.282 45.710 o
-15 2 8 2.548 2.705 1.011 72.012 o
-15 2 9 8.086 8.728 1.111 57.338 o
-15 2 10 5.903 4.422 1.085 61.419 o
-15 2 11 9.622 11.501 1.194 49.274 o
-15 2 12 11.517 10.542 1.187 49.422 o
-15 2 13 31.157 31.692 1.704 22.335 o
-15 2 14 0.393 -0.644 1.392 38.711 o
-15 2 15 3.540 1.769 1.435 36.080 o
-15 2 16 10.379 10.960 1.495 32.114 o
-15 3 1 9.292 7.539 1.473 33.365 o
-15 3 2 8.255 7.114 2.326 13.705 o
-15 3 3 8.639 8.538 1.439 34.931 o
-15 3 4 3.586 2.811 1.173 53.586 o
-15 3 5 22.076 20.697 2.032 17.090 o
-15 3 6 2.611 2.795 0.938 83.473 o
-15 3 7 65.503 68.180 1.997 13.610 o
-15 3 8 1.073 1.814 1.019 71.701 o
-15 3 9 0.010 0.510 1.030 70.744 o
-15 3 10 14.157 16.272 1.571 28.586 o
-15 3 11 0.503 0.318 1.052 67.734 o
-15 3 12 8.694 7.962 1.118 56.565 o
-15 3 13 6.600 4.713 1.057 64.319 o
-15 3 14 1.282 2.547 1.235 48.867 o
-15 3 15 3.019 3.060 1.203 51.032 o
-15 3 16 22.433 22.746 1.846 20.361 o
-15 4 1 0.001 -0.403 1.222 50.320 o
-15 4 2 8.523 8.688 1.349 39.528 o
-15 4 3 10.431 11.036 1.059 61.328 o
-15 4 4 0.047 0.624 0.921 88.412 o
-15 4 5 0.861 -0.019 1.147 56.957 o
-15 4 6 1.773 1.825 0.974 78.125 o
-15 4 7 5.755 5.923 0.999 71.698 o
-15 4 8 28.308 32.954 1.481 28.650 o
-15 4 9 10.537 10.278 1.226 46.846 o
-15 4 10 34.095 39.632 1.924 17.594 o
-15 4 11 0.070 -0.353 0.937 85.566 o
-15 4 12 18.745 19.473 1.403 34.292 o
-15 4 13 0.004 -0.588 0.913 90.049 o
-15 4 14 0.593 0.287 1.053 67.481 o
-15 4 15 0.807 0.642 1.013 72.747 o
-15 4 16 0.349 -1.102 1.433 36.573 o
-15 5 1 0.922 1.192 1.327 42.505 o
-15 5 2 3.545 4.081 1.197 51.333 o
-15 5 3 21.696 23.167 1.304 37.990 o
-15 5 4 98.204 104.999 3.296 5.367 o
-15 5 5 49.828 55.021 2.668 9.249 o
-15 5 6 0.609 0.977 0.975 78.628 o
-15 5 7 1.435 1.013 0.900 91.609 o
-15 5 8 15.400 14.322 1.357 37.509 o
-15 5 9 7.385 8.875 1.107 57.892 o
-15 5 10 18.201 21.137 1.284 40.058 o
-15 5 11 0.035 -0.581 0.863 100.900 o
-15 5 12 6.620 7.732 1.406 36.853 o
-15 5 13 1.996 2.131 1.038 68.697 o
-15 5 14 6.158 6.115 1.133 56.161 o
-15 5 15 28.605 28.917 1.820 20.207 o
-15 5 16 6.586 3.792 1.711 25.232 o
-15 6 1 0.594 0.587 0.992 75.994 o
-15 6 2 73.621 76.225 2.549 8.990 o
-15 6 3 125.914 132.073 3.183 5.021 o
-15 6 4 17.998 19.464 1.544 28.891 o
-15 6 5 0.542 -0.732 1.183 53.592 o
-15 6 6 10.519 9.201 1.077 59.811 o
-15 6 7 4.043 5.292 1.075 63.002 o
-15 6 8 21.495 23.784 1.324 36.979 o
-15 6 9 0.427 0.440 0.854 102.616 o
-15 6 10 2.934 4.620 1.063 64.902 o
-15 6 11 0.908 1.613 1.008 73.352 o
-15 6 12 0.437 -0.340 1.106 61.355 o
-15 6 13 2.643 3.550 1.417 36.971 o
-15 6 14 1.341 1.530 1.065 65.638 o
-15 6 15 9.302 10.867 1.354 38.966 o
-15 6 16 0.586 0.242 2.438 12.632 o
-15 7 1 0.001 -0.417 1.196 52.512 o
-15 7 2 2.878 1.491 1.060 65.784 o
-15 7 3 0.002 -0.830 0.911 90.475 o
-15 7 4 3.747 3.510 0.911 87.484 o
-15 7 5 7.448 6.783 0.957 76.593 o
-15 7 6 0.260 -0.613 0.851 103.515 o
-15 7 7 7.118 6.521 0.839 98.138 o
-15 7 8 0.408 -0.463 0.816 112.615 o
-15 7 9 0.213 0.642 0.796 118.191 o
-15 7 10 1.214 1.547 0.820 110.046 o
-15 7 11 0.615 1.440 0.845 104.262 o
-15 7 12 0.100 0.615 1.022 71.844 o
-15 7 13 20.990 22.217 1.888 19.631 o
-15 7 14 0.028 -1.752 1.752 24.488 o
-15 7 15 1.583 0.818 1.196 52.130 o
-15 8 1 0.675 -0.935 1.463 35.046 o
-15 8 2 10.174 13.004 2.008 18.137 o
-15 8 3 0.251 -0.395 1.344 41.548 o
-15 8 4 3.469 4.094 1.206 50.642 o
-15 8 5 21.392 21.513 1.280 39.503 o
-15 8 6 0.384 1.221 1.012 72.942 o
-15 8 7 75.758 81.914 2.096 11.743 o
-15 8 8 6.250 7.495 1.089 60.316 o
-15 8 9 3.917 1.688 0.894 91.192 o
-15 8 10 2.759 3.128 0.840 103.099 o
-15 8 11 4.880 7.355 1.148 54.993 o
-15 8 12 0.011 -0.222 1.376 39.678 o
-15 8 13 2.785 2.904 1.715 25.340 o
-15 8 14 0.762 -1.233 1.519 32.493 o
-15 8 15 1.507 -1.729 1.729 25.070 o
-15 9 1 18.735 18.489 1.565 28.178 o
-15 9 2 24.069 24.001 1.825 20.635 o
-15 9 3 0.099 0.394 1.343 41.624 o
-15 9 4 10.016 11.282 1.235 46.165 o
-15 9 5 43.959 44.023 1.702 20.433 o
-15 9 6 2.090 2.930 0.941 83.129 o
-15 9 7 1.860 1.699 0.920 87.285 o
-15 9 8 0.402 0.098 0.928 87.053 o
-15 9 9 4.859 5.290 0.959 78.140 o
-15 9 10 10.175 8.418 0.922 79.850 o
-15 9 11 10.755 12.417 1.562 29.439 o
-15 9 12 9.281 10.828 1.456 33.941 o
-15 9 13 3.464 3.669 1.600 29.040 o
-15 9 14 4.740 4.154 1.328 41.717 o
-15 10 1 5.085 5.791 1.337 40.996 o
-15 10 2 35.536 35.242 1.778 20.220 o
-15 10 3 1.371 1.333 1.126 58.774 o
-15 10 4 14.860 13.712 1.462 32.771 o
-15 10 5 0.034 0.735 1.068 65.709 o
-15 10 6 56.113 59.717 2.154 12.871 o
-15 10 7 33.437 34.439 1.522 26.513 o
-15 10 8 0.100 -0.914 0.926 87.654 o
-15 10 9 6.025 6.626 0.999 71.381 o
-15 10 10 20.716 21.942 1.338 36.649 o
-15 10 11 0.012 0.867 1.135 58.225 o
-15 10 12 32.828 36.255 2.017 16.378 o
-15 10 13 10.261 10.469 1.527 30.889 o
-15 10 14 4.261 5.422 3.015 8.230 o
-15 11 1 0.141 -0.017 0.933 86.164 o
-15 11 2 8.961 7.301 1.204 49.186 o
-15 11 3 18.784 18.062 1.836 20.939 o
-15 11 4 32.363 34.970 2.921 8.316 o
-15 11 5 1.637 -0.353 1.113 60.235 o
-15 11 6 11.679 12.384 1.274 43.122 o
-15 11 7 9.277 10.804 1.372 38.023 o
-15 11 8 0.611 0.939 0.894 93.305 o
-15 11 9 2.427 2.363 0.940 83.283 o
-15 11 10 8.469 5.308 1.922 19.985 o
-15 11 11 7.958 9.153 1.806 22.509 o
-15 11 12 13.548 15.701 2.263 14.243 o
-15 11 13 1.723 0.911 1.538 31.630 o
-15 12 1 3.515 5.822 1.196 51.271 o
-15 12 2 0.689 -0.658 1.430 36.696 o
-15 12 3 1.627 0.579 1.084 63.446 o
-15 12 4 15.790 15.047 1.244 43.721 o
-15 12 5 2.007 2.808 0.981 76.607 o
-15 12 6 1.575 0.010 1.113 60.230 o
-15 12 7 2.594 1.755 1.078 63.660 o
-15 12 8 0.033 0.536 1.038 69.678 o
-15 12 9 42.996 42.796 1.981 16.068 o
-15 12 10 30.206 31.941 2.186 14.379 o
-15 12 11 0.552 0.080 1.478 34.365 o
-15 12 12 2.114 1.130 1.756 24.261 o
-15 13 1 4.030 4.610 1.127 57.548 o
-15 13 2 21.774 20.442 1.910 19.206 o
-15 13 3 0.158 0.331 0.960 81.400 o
-15 13 4 0.425 1.298 0.974 78.813 o
-15 13 5 0.740 0.363 0.950 82.912 o
-15 13 6 0.301 -0.949 1.081 64.255 o
-15 13 7 0.353 -0.997 1.405 38.053 o
-15 13 8 2.779 1.214 1.362 40.122 o
-15 13 9 0.767 0.511 1.299 44.394 o
-15 13 10 0.863 -1.938 1.938 19.989 o
-15 14 1 10.730 11.707 1.396 36.517 o
-15 14 2 18.911 19.904 1.896 19.652 o
-15 14 3 0.015 -0.572 0.990 76.613 o
-15 14 4 0.211 0.494 0.960 81.329 o
-15 14 5 0.000 -0.472 1.169 54.971 o
-15 14 6 0.058 0.064 1.179 54.001 o
-15 14 7 1.807 3.720 1.420 36.926 o
-15 14 8 1.940 1.768 1.319 42.839 o
-15 14 9 14.745 17.354 3.300 6.790 o
-15 15 1 10.137 8.898 1.357 38.854 o
-15 15 2 5.460 7.949 1.392 37.702 o
-15 15 3 9.227 7.102 1.349 39.570 o
-15 15 4 7.422 5.335 1.207 49.515 o
-15 15 5 0.132 0.463 1.231 49.547 o
-15 15 6 1.435 0.813 1.147 56.727 o
-15 15 7 5.791 4.476 2.980 8.420 o
-15 16 1 12.011 12.805 1.611 27.621 o
-15 16 2 1.622 2.024 1.201 51.577 o
-15 16 3 0.313 -0.635 1.198 52.302 o
-15 16 4 13.275 13.141 1.577 28.628 o
-15 16 5 8.883 6.790 2.198 15.316 o
-15 17 1 37.292 39.567 3.282 6.595 o
-15 17 2 3.718 3.471 2.501 11.953 o
-14 -6 2 31.351 29.166 1.891 18.694 o
-14 -6 3 3.140 3.788 1.458 34.877 o
-14 -6 4 32.248 31.117 1.401 30.838 o
-14 -6 5 13.314 12.911 1.248 44.322 o
-14 -6 6 1.220 1.286 1.062 66.034 o
-14 -6 7 1.858 0.722 1.244 48.211 o
-14 -6 8 3.278 4.997 1.490 33.350 o
-14 -6 9 2.104 3.084 1.271 45.976 o
-14 -6 10 4.702 6.250 1.293 43.804 o
-14 -6 11 0.403 2.268 1.324 42.645 o
-14 -6 12 28.488 35.569 3.085 7.540 o
-14 -5 1 2.633 1.557 1.133 57.778 o
-14 -5 2 4.264 3.414 1.154 55.065 o
-14 -5 3 0.218 0.887 0.982 77.660 o
-14 -5 4 0.401 1.303 0.986 76.872 o
-14 -5 5 2.100 1.709 1.542 31.378 o
-14 -5 6 7.111 8.924 1.357 39.303 o
-14 -5 7 16.741 25.152 2.688 10.071 o
-14 -5 8 1.339 2.681 1.021 71.195 o
-14 -5 9 35.933 37.568 1.558 24.976 o
-14 -5 10 0.476 1.265 1.008 73.564 o
-14 -5 11 8.183 9.910 1.088 59.392 o
-14 -5 12 3.657 3.922 0.998 73.186 o
-14 -5 13 7.625 7.399 1.041 65.264 o
-14 -5 14 0.514 0.511 1.262 47.048 o
-14 -4 1 14.993 14.499 1.392 35.846 o
-14 -4 2 8.448 6.773 1.023 67.130 o
-14 -4 3 2.689 2.763 0.994 74.378 o
-14 -4 4 8.462 7.656 1.532 31.020 o
-14 -4 5 0.805 3.076 1.492 33.558 o
-14 -4 6 0.003 -1.481 1.481 34.236 o
-14 -4 7 3.172 2.549 1.041 67.797 o
-14 -4 8 0.732 1.169 1.082 63.835 o
-14 -4 9 4.179 6.114 1.190 51.564 o
-14 -4 10 20.456 22.204 1.360 35.665 o
-14 -4 11 12.949 15.593 1.251 43.928 o
-14 -4 12 6.366 4.616 1.184 51.761 o
-14 -4 13 0.645 1.647 0.972 78.862 o
-14 -4 14 0.984 0.434 1.075 64.629 o
-14 -4 15 2.536 0.768 1.659 27.152 o
-14 -3 1 12.748 12.294 1.383 36.798 o
-14 -3 2 10.949 11.528 1.107 56.246 o
-14 -3 3 66.137 69.427 3.445 5.593 o
-14 -3 4 72.661 75.746 3.159 6.362 o
-14 -3 5 5.043 7.589 1.352 39.963 o
-14 -3 6 9.053 9.755 1.190 49.977 o
-14 -3 7 6.000 6.705 1.108 58.634 o
-14 -3 8 11.591 12.133 1.170 50.517 o
-14 -3 9 12.311 11.954 1.531 30.465 o
-14 -3 10 1.307 1.303 1.528 32.024 o
-14 -3 11 2.403 2.131 1.010 72.392 o
-14 -3 12 7.884 4.847 1.297 43.122 o
-14 -3 13 0.004 -0.309 0.826 110.129 o
-14 -3 14 14.365 12.709 1.193 47.931 o
-14 -3 15 29.007 28.304 1.338 34.231 o
-14 -3 16 0.576 1.968 1.291 44.883 o
-14 -2 1 31.847 29.872 1.416 30.521 o
-14 -2 2 118.049 120.227 5.864 1.946 o
-14 -2 3 48.991 49.529 4.168 4.104 o
-14 -2 4 3.467 2.911 1.214 50.084 o
-14 -2 5 35.058 38.058 2.090 15.219 o
-14 -2 6 9.804 7.510 1.215 48.143 o
-14 -2 7 17.469 16.943 2.298 13.713 o
-14 -2 8 0.033 0.062 1.215 50.844 o
-14 -2 9 11.329 11.560 1.190 49.124 o
-14 -2 10 3.071 0.902 1.050 67.012 o
-14 -2 11 5.321 6.562 0.925 83.050 o
-14 -2 12 15.627 14.349 1.027 61.651 o
-14 -2 13 0.001 0.240 0.874 98.190 o
-14 -2 14 13.367 15.129 1.165 49.907 o
-14 -2 15 13.961 15.141 1.161 50.059 o
-14 -2 16 0.681 0.465 1.066 65.913 o
-14 -2 17 1.375 0.418 1.036 69.459 o
-14 -1 1 2.318 2.121 0.904 89.999 o
-14 -1 2 9.212 11.123 1.151 52.976 o
-14 -1 3 0.518 1.391 1.103 61.419 o
-14 -1 4 11.237 13.011 1.391 36.572 o
-14 -1 5 10.943 10.467 1.143 53.192 o
-14 -1 6 1.474 0.843 1.094 62.267 o
-14 -1 7 14.131 11.288 1.325 39.686 o
-14 -1 8 3.400 3.354 0.948 81.190 o
-14 -1 9 10.598 9.906 0.886 84.782 o
-14 -1 10 1.334 1.666 0.801 115.070 o
-14 -1 11 3.773 2.482 0.873 95.244 o
-14 -1 12 36.923 34.892 2.139 14.585 o
-14 -1 13 5.147 4.538 0.926 83.645 o
-14 -1 14 28.528 29.570 2.020 16.734 o
-14 -1 15 18.579 19.521 1.426 33.302 o
-14 -1 16 5.423 5.795 1.162 53.740 o
-14 -1 17 18.715 19.309 1.392 34.786 o
-14 0 1 1.085 0.298 0.957 81.412 o
-14 0 2 15.062 12.747 1.253 43.637 o
-14 0 3 2.999 0.020 1.482 33.967 o
-14 0 4 56.128 61.432 2.061 13.747 o
-14 0 5 0.062 0.481 0.988 76.861 o
-14 0 6 39.239 41.743 1.771 19.720 o
-14 0 7 42.335 44.516 2.299 12.444 o
-14 0 8 0.181 -0.135 0.883 96.240 o
-14 0 9 36.032 38.550 1.515 26.026 o
-14 0 10 3.067 2.651 0.894 91.255 o
-14 0 11 21.688 22.196 1.507 29.541 o
-14 0 12 26.404 25.739 1.547 27.367 o
-14 0 13 1.137 2.936 1.022 70.986 o
-14 0 14 21.449 23.658 1.575 27.229 o
-14 0 15 2.861 4.486 1.434 36.046 o
-14 0 16 0.304 1.037 1.118 59.918 o
-14 0 17 14.739 17.288 1.397 35.412 o
-14 0 18 5.279 4.140 1.398 37.646 o
-14 1 1 44.248 47.895 1.788 18.704 o
-14 1 2 6.012 7.068 1.636 27.502 o
-14 1 3 11.281 11.293 4.301 4.036 o
-14 1 4 67.650 57.922 3.677 5.018 o
-14 1 5 18.744 18.276 1.548 28.752 o
-14 1 6 10.769 9.392 1.047 62.805 o
-14 1 7 1.381 0.471 0.883 95.363 o
-14 1 8 0.034 -0.263 0.792 119.718 o
-14 1 9 0.562 0.372 0.881 96.250 o
-14 1 10 8.699 7.004 1.109 57.569 o
-14 1 11 0.420 -0.186 1.074 65.006 o
-14 1 12 0.274 -0.464 1.040 69.431 o
-14 1 13 26.273 28.036 1.512 28.342 o
-14 1 14 40.665 37.986 1.669 21.786 o
-14 1 15 0.555 2.179 1.042 68.631 o
-14 1 16 9.526 12.451 1.467 33.310 o
-14 1 17 4.379 6.569 1.081 62.026 o
-14 1 18 10.678 10.629 1.623 27.447 o
-14 2 1 34.293 30.457 2.137 14.838 o
-14 2 2 3.676 4.732 1.258 46.501 o
-14 2 3 22.880 26.002 1.411 32.662 o
-14 2 4 20.588 21.422 1.383 34.645 o
-14 2 5 38.209 36.520 1.724 20.983 o
-14 2 6 68.585 67.980 2.791 7.994 o
-14 2 7 0.275 -0.725 1.058 66.991 o
-14 2 8 1.651 1.393 0.890 93.539 o
-14 2 9 4.195 1.737 0.982 75.835 o
-14 2 10 0.264 0.305 0.852 103.180 o
-14 2 11 15.203 16.128 1.091 55.282 o
-14 2 12 10.331 11.743 1.226 46.715 o
-14 2 13 15.034 17.812 1.095 54.664 o
-14 2 14 14.074 13.584 1.231 45.209 o
-14 2 15 0.650 0.697 1.044 68.671 o
-14 2 16 8.971 12.399 1.241 45.889 o
-14 2 17 13.259 15.350 1.596 27.867 o
-14 2 18 2.060 2.983 1.913 20.435 o
-14 3 1 21.559 22.345 1.484 30.390 o
-14 3 2 1.283 1.284 1.019 71.678 o
-14 3 3 26.068 29.578 1.257 38.475 o
-14 3 4 3.569 2.923 0.969 77.813 o
-14 3 5 7.276 7.733 1.326 41.171 o
-14 3 6 71.281 71.886 2.774 7.970 o
-14 3 7 12.256 12.809 1.462 33.198 o
-14 3 8 2.546 1.835 0.927 85.654 o
-14 3 9 0.020 -0.431 0.894 93.983 o
-14 3 10 10.035 8.989 1.024 65.841 o
-14 3 11 26.196 28.504 1.782 21.198 o
-14 3 12 0.178 0.677 0.821 111.049 o
-14 3 13 8.061 7.702 1.003 69.647 o
-14 3 14 0.167 0.303 0.912 90.161 o
-14 3 15 0.656 1.234 1.057 66.842 o
-14 3 16 8.853 12.463 1.268 44.049 o
-14 3 17 6.274 9.009 1.321 41.533 o
-14 3 18 7.070 6.379 1.420 36.169 o
-14 4 1 15.779 16.654 1.221 45.031 o
-14 4 2 4.645 3.805 1.064 64.355 o
-14 4 3 77.597 79.894 3.425 5.459 o
-14 4 4 19.260 17.545 1.496 30.593 o
-14 4 5 1.203 0.755 1.119 59.591 o
-14 4 6 9.126 9.122 1.101 57.898 o
-14 4 7 22.700 24.417 1.765 22.010 o
-14 4 8 16.482 17.530 1.020 61.140 o
-14 4 9 98.271 102.723 2.275 9.087 o
-14 4 10 24.834 27.103 1.659 24.284 o
-14 4 11 9.791 9.008 0.892 84.850 o
-14 4 12 0.058 -0.145 0.912 90.258 o
-14 4 13 7.900 6.697 1.222 48.132 o
-14 4 14 1.300 0.245 1.152 56.299 o
-14 4 15 0.422 0.095 1.292 44.952 o
-14 4 16 22.710 24.006 1.957 18.223 o
-14 4 17 8.896 9.877 1.488 32.643 o
-14 4 18 11.730 13.491 1.536 30.252 o
-14 5 1 29.418 28.790 1.629 24.478 o
-14 5 2 3.815 3.991 0.936 82.719 o
-14 5 3 24.823 25.242 1.315 36.502 o
-14 5 4 23.439 24.895 1.248 40.261 o
-14 5 5 7.542 8.574 0.959 75.746 o
-14 5 6 30.697 32.057 1.139 42.834 o
-14 5 7 25.690 26.099 1.062 50.963 o
-14 5 8 0.165 -0.083 0.714 147.221 o
-14 5 9 9.668 11.584 0.978 71.176 o
-14 5 10 0.035 -0.254 0.714 147.490 o
-14 5 11 4.056 4.664 0.727 133.274 o
-14 5 12 1.327 0.317 0.863 99.891 o
-14 5 13 0.366 -0.071 1.452 35.607 o
-14 5 14 12.773 12.190 2.100 16.553 o
-14 5 15 2.223 1.372 1.324 42.495 o
-14 5 16 2.704 3.841 1.149 55.850 o
-14 5 17 1.542 1.335 1.136 57.738 o
-14 5 18 3.513 3.813 1.988 18.875 o
-14 6 1 12.131 12.227 1.406 35.775 o
-14 6 2 18.224 17.947 1.376 35.737 o
-14 6 3 1.608 1.306 0.883 94.939 o
-14 6 4 7.824 8.327 0.947 77.460 o
-14 6 5 13.877 14.996 0.900 78.133 o
-14 6 6 14.242 16.159 0.939 72.161 o
-14 6 7 9.303 9.635 0.827 97.140 o
-14 6 8 21.037 21.384 1.035 56.469 o
-14 6 9 41.552 42.081 1.327 30.331 o
-14 6 10 0.915 0.218 0.725 141.550 o
-14 6 11 9.278 9.516 1.035 64.760 o
-14 6 12 0.305 1.002 0.804 115.574 o
-14 6 13 3.142 2.603 0.872 95.846 o
-14 6 14 26.955 27.551 2.035 16.643 o
-14 6 15 0.032 -1.601 1.601 29.302 o
-14 6 16 10.181 10.060 1.264 44.340 o
-14 6 17 0.063 1.885 1.438 36.260 o
-14 6 18 0.285 0.374 2.376 13.307 o
-14 7 1 2.284 0.428 0.930 85.649 o
-14 7 2 16.978 18.760 1.370 36.167 o
-14 7 3 5.816 6.414 1.160 53.717 o
-14 7 4 0.607 2.217 0.870 98.191 o
-14 7 5 26.720 28.022 1.122 46.094 o
-14 7 6 54.595 59.984 1.579 20.529 o
-14 7 7 1.352 2.708 0.888 93.582 o
-14 7 8 34.159 37.224 1.340 32.039 o
-14 7 9 16.144 16.040 1.425 34.004 o
-14 7 10 6.142 7.054 1.001 70.992 o
-14 7 11 19.930 22.458 1.273 40.113 o
-14 7 12 93.260 97.147 2.333 9.096 o
-14 7 13 26.399 28.129 2.203 14.387 o
-14 7 14 8.396 7.472 1.146 54.127 o
-14 7 15 1.126 -0.790 1.593 29.522 o
-14 7 16 7.792 6.674 1.643 27.171 o
-14 7 17 0.492 0.024 1.364 40.331 o
-14 8 1 0.491 -1.014 1.102 61.749 o
-14 8 2 6.652 5.623 1.087 60.717 o
-14 8 3 22.651 26.556 1.867 19.802 o
-14 8 4 0.267 0.511 0.834 107.634 o
-14 8 5 5.427 7.281 0.884 90.046 o
-14 8 6 27.844 26.794 1.267 37.850 o
-14 8 7 4.542 5.162 0.911 86.359 o
-14 8 8 52.654 54.340 1.733 18.491 o
-14 8 9 4.044 5.497 0.934 82.564 o
-14 8 10 4.582 6.098 0.975 75.608 o
-14 8 11 2.875 3.933 0.968 77.967 o
-14 8 12 47.359 48.948 1.734 19.266 o
-14 8 13 47.792 49.166 2.197 13.107 o
-14 8 14 7.782 8.027 1.183 51.058 o
-14 8 15 3.496 1.723 1.418 36.945 o
-14 8 16 6.920 4.924 1.353 39.878 o
-14 8 17 0.003 -1.050 1.050 68.082 o
-14 9 1 43.951 39.407 2.682 9.475 o
-14 9 2 6.567 5.143 1.126 56.911 o
-14 9 3 5.722 5.927 1.290 43.842 o
-14 9 4 0.003 -0.509 0.965 80.724 o
-14 9 5 10.580 8.436 0.847 92.447 o
-14 9 6 2.328 1.432 0.830 106.524 o
-14 9 7 13.842 15.187 1.418 34.731 o
-14 9 8 30.460 29.836 1.438 30.004 o
-14 9 9 0.025 -0.569 0.952 82.921 o
-14 9 10 12.012 14.354 1.131 53.281 o
-14 9 11 74.826 81.272 2.271 10.545 o
-14 9 12 15.614 17.853 1.269 41.894 o
-14 9 13 42.188 47.636 1.941 16.523 o
-14 9 14 2.031 3.776 1.711 25.483 o
-14 9 15 7.301 7.553 1.506 32.202 o
-14 9 16 4.678 5.655 1.337 41.052 o
-14 10 1 44.930 45.751 1.847 17.776 o
-14 10 2 1.774 0.312 1.403 37.955 o
-14 10 3 20.964 20.406 1.850 20.433 o
-14 10 4 0.184 0.049 0.993 76.102 o
-14 10 5 32.687 33.121 1.275 35.433 o
-14 10 6 9.900 12.379 1.030 64.438 o
-14 10 7 12.996 14.997 1.100 55.495 o
-14 10 8 5.116 3.526 0.987 74.284 o
-14 10 9 1.925 3.165 1.060 65.755 o
-14 10 10 4.464 5.673 1.015 70.126 o
-14 10 11 15.015 14.971 1.233 44.682 o
-14 10 12 0.179 1.088 0.951 82.794 o
-14 10 13 12.926 14.364 1.852 21.046 o
-14 10 14 0.866 -1.662 1.662 27.164 o
-14 10 15 2.220 1.865 1.320 42.728 o
-14 11 1 0.050 1.401 1.370 39.974 o
-14 11 2 19.004 17.243 1.297 39.601 o
-14 11 3 0.260 0.864 1.194 52.548 o
-14 11 4 1.578 3.051 1.317 42.891 o
-14 11 5 6.430 6.808 1.022 68.118 o
-14 11 6 3.376 1.892 0.835 104.273 o
-14 11 7 3.033 3.131 0.958 79.797 o
-14 11 8 10.691 10.240 1.133 54.223 o
-14 11 9 2.725 0.438 0.905 90.011 o
-14 11 10 0.121 0.106 0.903 92.090 o
-14 11 11 9.008 7.892 0.943 77.537 o
-14 11 12 2.627 3.637 1.321 42.486 o
-14 11 13 3.219 1.964 1.829 22.319 o
-14 11 14 3.922 4.541 1.447 35.294 o
-14 11 15 12.958 14.444 4.394 3.864 o
-14 12 1 0.283 1.410 0.958 81.494 o
-14 12 2 64.505 66.828 2.247 11.490 o
-14 12 3 84.847 82.323 2.807 7.388 o
-14 12 4 16.039 16.802 1.654 25.756 o
-14 12 5 1.393 -0.508 1.122 59.370 o
-14 12 6 0.043 -0.535 0.978 78.605 o
-14 12 7 0.167 -0.294 0.907 91.307 o
-14 12 8 1.862 0.987 0.964 79.863 o
-14 12 9 9.149 8.951 1.016 67.193 o
-14 12 10 9.104 11.744 1.078 59.724 o
-14 12 11 1.320 1.554 0.874 96.944 o
-14 12 12 2.917 5.678 1.589 29.407 o
-14 12 13 2.296 1.482 1.702 25.806 o
-14 12 14 5.543 4.851 2.370 13.269 o
-14 13 1 47.519 44.848 1.885 17.047 o
-14 13 2 29.692 26.898 1.705 22.692 o
-14 13 3 5.958 5.812 1.515 32.030 o
-14 13 4 5.164 5.056 1.107 59.244 o
-14 13 5 5.443 4.913 1.037 67.037 o
-14 13 6 0.210 -0.995 0.995 75.825 o
-14 13 7 0.347 0.106 0.975 78.842 o
-14 13 8 1.373 2.459 0.956 81.040 o
-14 13 9 0.941 0.970 0.933 85.541 o
-14 13 10 15.150 15.616 1.402 35.236 o
-14 13 11 1.304 0.611 1.845 22.024 o
-14 13 12 4.125 3.714 1.819 22.490 o
-14 13 13 0.399 2.769 2.271 14.538 o
-14 14 1 1.412 2.529 1.109 60.451 o
-14 14 2 80.155 81.004 2.854 7.314 o
-14 14 3 20.379 18.760 1.202 44.697 o
-14 14 4 8.306 9.530 1.160 52.642 o
-14 14 5 12.137 12.309 1.263 43.714 o
-14 14 6 0.099 0.830 0.963 80.849 o
-14 14 7 3.984 5.991 1.037 67.480 o
-14 14 8 20.224 21.088 1.270 40.356 o
-14 14 9 0.180 -1.060 1.270 46.551 o
-14 14 10 16.568 14.405 1.814 21.671 o
-14 14 11 4.882 3.602 1.454 34.942 o
-14 15 1 0.689 1.397 1.346 41.317 o
-14 15 2 11.969 9.187 1.356 38.569 o
-14 15 3 14.520 14.182 1.232 44.934 o
-14 15 4 2.126 0.446 0.989 75.896 o
-14 15 5 18.894 19.229 1.681 24.634 o
-14 15 6 9.396 10.511 1.231 46.731 o
-14 15 7 9.773 10.509 1.601 28.264 o
-14 15 8 9.981 11.323 1.349 39.127 o
-14 15 9 5.617 4.915 2.864 9.109 o
-14 15 10 3.501 3.177 1.844 21.919 o
-14 16 1 0.014 0.177 1.325 42.758 o
-14 16 2 3.568 3.290 1.130 57.556 o
-14 16 3 1.445 0.795 1.161 55.399 o
-14 16 4 1.159 -0.350 1.239 48.789 o
-14 16 5 1.275 0.569 1.180 53.614 o
-14 16 6 0.022 0.345 1.185 53.492 o
-14 16 7 14.354 15.659 1.429 34.120 o
-14 16 8 17.937 26.732 3.714 5.349 o
-14 17 1 0.243 -0.864 1.113 60.607 o
-14 17 2 2.936 2.809 1.100 60.976 o
-14 17 3 0.558 -1.365 1.365 40.236 o
-14 17 4 5.771 5.280 1.836 21.976 o
-14 17 5 12.166 11.973 1.590 28.355 o
-14 17 6 1.618 3.693 3.058 8.019 o
-14 18 1 0.008 -0.982 1.063 66.494 o
-14 18 2 0.102 0.230 1.393 38.690 o
-14 18 3 0.698 -0.252 1.330 42.378 o
-13 -8 1 0.382 -2.272 2.272 14.550 o
-13 -8 2 0.014 -0.974 1.100 62.067 o
-13 -8 3 4.878 3.959 0.914 85.943 o
-13 -8 4 0.291 -0.735 0.947 83.653 o
-13 -8 5 35.788 34.865 1.950 17.235 o
-13 -8 6 34.050 31.738 1.632 23.711 o
-13 -8 7 3.740 1.937 1.003 72.879 o
-13 -8 8 27.841 25.012 1.961 17.832 o
-13 -8 9 13.729 13.197 1.262 43.311 o
-13 -8 10 8.960 11.350 1.142 53.739 o
-13 -8 11 66.023 71.397 2.821 7.873 o
-13 -8 12 11.382 12.115 1.359 38.263 o
-13 -7 1 12.219 12.289 1.165 50.694 o
-13 -7 2 4.554 3.264 0.944 81.292 o
-13 -7 3 26.160 21.205 1.285 38.097 o
-13 -7 4 6.640 4.971 1.284 44.178 o
-13 -7 5 5.115 5.436 1.212 49.667 o
-13 -7 6 5.705 5.480 1.196 50.838 o
-13 -7 7 0.156 -0.057 1.331 42.378 o
-13 -7 8 0.681 1.594 1.101 61.605 o
-13 -7 9 8.868 11.854 1.195 49.314 o
-13 -7 10 1.106 1.919 1.001 74.241 o
-13 -7 11 5.661 9.546 1.130 56.154 o
-13 -7 12 2.572 3.743 1.033 68.880 o
-13 -7 13 16.159 19.087 2.130 15.887 o
-13 -7 14 6.488 6.810 1.404 37.042 o
-13 -6 1 4.775 5.352 0.985 74.197 o
-13 -6 2 17.006 17.835 1.339 37.760 o
-13 -6 3 0.006 -0.190 1.046 68.693 o
-13 -6 4 0.306 1.311 1.152 56.412 o
-13 -6 5 6.335 5.833 1.569 29.859 o
-13 -6 6 0.204 2.140 1.314 43.346 o
-13 -6 7 1.779 1.811 0.992 75.226 o
-13 -6 8 19.540 21.419 1.481 30.835 o
-13 -6 9 3.267 4.128 1.099 60.718 o
-13 -6 10 4.912 6.644 1.129 56.872 o
-13 -6 11 3.861 3.491 1.073 63.553 o
-13 -6 12 0.793 0.592 1.069 65.458 o
-13 -6 13 9.507 12.454 1.209 48.023 o
-13 -6 14 9.653 9.524 1.124 55.464 o
-13 -6 15 0.403 0.277 1.061 66.526 o
-13 -6 16 9.504 12.012 1.488 32.443 o
-13 -5 1 16.838 14.520 1.170 48.581 o
-13 -5 2 0.325 0.924 1.016 72.568 o
-13 -5 3 0.140 0.462 1.064 66.249 o
-13 -5 4 0.003 -1.246 1.468 34.842 o
-13 -5 5 1.309 3.647 1.624 28.329 o
-13 -5 6 0.979 1.332 1.037 69.289 o
-13 -5 7 15.194 16.934 1.399 35.250 o
-13 -5 8 0.345 0.398 1.139 57.798 o
-13 -5 9 0.610 -0.155 1.066 65.999 o
-13 -5 10 72.134 77.091 2.291 10.610 o
-13 -5 11 1.662 2.375 0.916 87.995 o
-13 -5 12 0.170 0.266 1.066 66.037 o
-13 -5 13 0.805 0.694 1.023 71.405 o
-13 -5 14 0.384 0.890 0.848 103.998 o
-13 -5 15 2.208 1.020 0.917 87.909 o
-13 -5 16 0.264 -0.179 1.146 57.181 o
-13 -5 17 0.935 2.814 1.128 58.452 o
-13 -4 1 13.541 14.970 1.210 46.608 o
-13 -4 2 10.399 11.884 1.241 45.584 o
-13 -4 3 19.007 20.265 1.716 23.651 o
-13 -4 4 1.223 2.506 1.205 51.266 o
-13 -4 5 0.956 1.365 0.868 98.556 o
-13 -4 6 1.720 0.399 0.960 80.729 o
-13 -4 7 8.010 7.695 1.427 35.639 o
-13 -4 8 15.315 15.849 1.392 35.683 o
-13 -4 9 18.441 21.295 1.744 22.968 o
-13 -4 10 0.004 1.478 1.040 69.242 o
-13 -4 11 5.534 5.856 1.134 56.270 o
-13 -4 12 1.481 1.481 0.864 99.095 o
-13 -4 13 2.500 3.202 0.926 85.458 o
-13 -4 14 0.213 -0.463 0.907 91.235 o
-13 -4 15 23.617 24.297 1.336 35.917 o
-13 -4 16 5.563 5.410 1.221 48.844 o
-13 -4 17 0.120 0.218 1.087 63.549 o
-13 -4 18 5.173 4.699 1.184 52.067 o
-13 -3 1 4.956 5.624 0.968 76.629 o
-13 -3 2 44.483 49.340 1.956 16.106 o
-13 -3 3 39.150 39.080 2.387 11.841 o
-13 -3 4 8.416 8.903 1.258 45.213 o
-13 -3 5 26.128 27.953 1.277 37.672 o
-13 -3 6 24.783 24.586 1.441 31.292 o
-13 -3 7 1.045 1.410 1.174 54.120 o
-13 -3 8 7.796 9.432 1.031 65.933 o
-13 -3 9 3.407 3.080 0.949 80.994 o
-13 -3 10 10.788 10.034 0.908 81.091 o
-13 -3 11 5.300 4.750 0.844 99.389 o
-13 -3 12 4.444 5.016 0.958 78.630 o
-13 -3 13 13.755 13.700 1.096 55.885 o
-13 -3 14 16.830 18.112 1.163 48.538 o
-13 -3 15 1.649 2.629 1.017 71.603 o
-13 -3 16 12.182 10.705 1.274 43.195 o
-13 -3 17 2.864 3.241 1.151 55.733 o
-13 -3 18 5.641 3.513 1.439 35.573 o
-13 -3 19 0.376 -0.985 1.371 39.951 o
-13 -2 1 26.599 27.711 1.491 28.994 o
-13 -2 2 0.102 -0.227 1.012 73.376 o
-13 -2 3 7.759 7.172 1.251 45.995 o
-13 -2 4 28.302 28.713 1.607 25.208 o
-13 -2 5 18.743 19.518 1.292 39.676 o
-13 -2 6 41.832 42.042 1.948 16.641 o
-13 -2 7 22.612 21.803 1.315 37.378 o
-13 -2 8 13.039 11.738 0.904 79.349 o
-13 -2 9 0.276 -0.354 0.796 118.328 o
-13 -2 10 5.696 6.878 0.889 89.025 o
-13 -2 11 5.559 6.065 0.996 72.174 o
-13 -2 12 29.905 34.905 1.436 29.726 o
-13 -2 13 72.718 76.448 2.081 12.182 o
-13 -2 14 5.795 5.222 1.009 70.427 o
-13 -2 15 23.048 22.109 1.363 35.004 o
-13 -2 16 14.207 15.862 1.242 44.138 o
-13 -2 17 8.354 11.229 1.164 52.104 o
-13 -2 18 7.039 9.160 1.682 25.908 o
-13 -2 19 0.648 1.962 1.150 56.445 o
-13 -1 1 3.202 2.953 1.032 68.979 o
-13 -1 2 6.292 7.121 1.168 52.806 o
-13 -1 3 10.672 9.922 2.045 17.545 o
-13 -1 4 3.383 3.464 0.966 78.277 o
-13 -1 5 23.122 24.249 1.227 41.554 o
-13 -1 6 13.003 10.853 1.080 58.196 o
-13 -1 7 7.550 8.471 1.022 67.288 o
-13 -1 8 30.740 32.773 1.398 31.096 o
-13 -1 9 3.420 2.439 0.909 88.232 o
-13 -1 10 52.527 51.319 2.103 13.796 o
-13 -1 11 77.548 81.047 2.704 8.029 o
-13 -1 12 54.330 53.229 2.037 14.352 o
-13 -1 13 0.065 0.157 0.896 93.469 o
-13 -1 14 1.726 0.735 0.923 87.084 o
-13 -1 15 3.475 3.242 1.037 68.179 o
-13 -1 16 27.263 29.366 1.491 28.770 o
-13 -1 17 1.654 2.836 1.267 46.377 o
-13 -1 18 6.578 6.692 1.742 24.283 o
-13 -1 19 0.333 0.330 0.995 75.756 o
-13 -1 20 10.202 10.717 1.359 38.568 o
-13 0 1 28.586 25.752 1.562 26.636 o
-13 0 2 2.997 3.148 1.490 33.487 o
-13 0 3 21.256 20.045 1.480 30.740 o
-13 0 4 1.811 3.229 1.012 72.055 o
-13 0 5 25.386 25.294 1.406 32.492 o
-13 0 6 0.736 -0.900 0.900 92.334 o
-13 0 7 1.958 1.372 0.756 128.345 o
-13 0 8 5.772 7.045 1.216 49.036 o
-13 0 9 8.173 7.631 0.967 74.599 o
-13 0 10 1.138 1.308 1.039 68.998 o
-13 0 11 38.856 35.952 2.196 13.813 o
-13 0 12 76.969 77.931 2.026 12.343 o
-13 0 13 28.035 30.132 1.293 36.179 o
-13 0 14 11.989 12.099 0.990 68.194 o
-13 0 15 11.554 14.505 1.421 34.966 o
-13 0 16 4.144 3.297 1.150 55.458 o
-13 0 17 0.544 0.177 1.130 58.663 o
-13 0 18 10.936 10.567 1.242 45.601 o
-13 0 19 2.323 2.277 1.016 71.557 o
-13 0 20 9.503 10.806 1.448 34.294 o
-13 1 1 0.850 1.452 0.937 84.787 o
-13 1 2 8.112 7.227 1.379 38.072 o
-13 1 3 24.934 25.300 1.540 27.803 o
-13 1 4 14.084 14.111 1.036 61.489 o
-13 1 5 0.134 0.278 1.071 65.392 o
-13 1 6 28.688 30.316 1.899 18.689 o
-13 1 7 0.022 0.213 1.039 69.606 o
-13 1 8 0.530 1.708 0.982 77.343 o
-13 1 9 7.400 7.099 0.904 85.134 o
-13 1 10 19.290 18.146 1.008 60.701 o
-13 1 11 24.458 24.572 1.935 18.478 o
-13 1 12 6.338 5.723 0.898 87.469 o
-13 1 13 21.042 23.030 1.646 25.214 o
-13 1 14 0.298 1.063 0.940 84.601 o
-13 1 15 28.493 29.817 1.656 23.855 o
-13 1 16 0.164 -0.491 1.093 62.876 o
-13 1 17 0.274 0.701 1.243 48.507 o
-13 1 18 0.391 -0.828 1.272 46.398 o
-13 1 19 0.076 -0.022 1.251 48.028 o
-13 1 20 2.494 2.380 0.940 83.254 o
-13 2 1 10.422 9.296 1.158 52.299 o
-13 2 2 9.007 8.064 0.753 116.017 o
-13 2 3 12.434 14.737 0.949 72.407 o
-13 2 4 8.917 8.324 1.000 69.515 o
-13 2 5 103.392 104.068 3.215 5.506 o
-13 2 6 3.708 3.589 0.984 75.331 o
-13 2 7 16.469 17.148 1.096 54.094 o
-13 2 8 0.007 0.215 0.753 132.463 o
-13 2 9 12.116 12.938 0.918 77.512 o
-13 2 10 14.142 14.294 1.012 63.956 o
-13 2 11 0.082 -0.885 0.885 95.799 o
-13 2 12 3.241 3.182 0.827 105.806 o
-13 2 13 8.781 9.309 0.979 72.107 o
-13 2 14 0.002 -0.840 0.955 82.298 o
-13 2 15 2.664 3.154 1.124 58.423 o
-13 2 16 0.005 -0.190 1.272 46.402 o
-13 2 17 1.003 1.720 1.299 44.287 o
-13 2 18 1.959 1.831 1.129 58.251 o
-13 2 19 0.935 0.405 1.110 60.735 o
-13 2 20 5.653 5.643 1.400 37.413 o
-13 3 1 14.930 12.871 0.916 75.820 o
-13 3 2 2.560 1.884 0.832 105.752 o
-13 3 3 21.303 19.000 1.828 20.930 o
-13 3 4 5.448 4.149 0.850 98.175 o
-13 3 5 0.009 0.371 1.049 68.278 o
-13 3 6 34.105 34.556 1.444 28.746 o
-13 3 7 27.213 28.908 1.296 36.390 o
-13 3 8 14.424 13.392 0.943 72.378 o
-13 3 9 0.102 1.065 0.780 122.876 o
-13 3 10 35.653 34.059 1.525 26.154 o
-13 3 11 2.458 2.997 0.820 108.514 o
-13 3 12 16.451 16.447 1.165 48.778 o
-13 3 13 0.313 -0.140 0.902 92.212 o
-13 3 14 28.528 30.106 1.460 29.538 o
-13 3 15 35.047 34.686 1.987 16.722 o
-13 3 16 19.592 20.108 1.669 24.874 o
-13 3 17 6.225 7.938 1.910 20.254 o
-13 3 18 5.461 3.571 1.147 55.369 o
-13 3 19 4.501 2.048 3.272 6.996 o
-13 3 20 11.810 14.248 1.697 24.976 o
-13 4 1 69.843 73.772 2.201 11.445 o
-13 4 2 329.365 333.149 5.808 1.208 o
-13 4 3 111.816 114.874 2.819 6.369 o
-13 4 4 5.053 3.903 0.713 137.332 o
-13 4 5 15.779 13.697 0.818 90.245 o
-13 4 6 5.018 3.954 0.722 134.119 o
-13 4 7 16.639 16.269 0.909 74.294 o
-13 4 8 20.280 19.129 0.945 66.400 o
-13 4 9 0.256 1.015 0.693 155.391 o
-13 4 10 17.998 18.703 0.946 67.946 o
-13 4 11 2.789 3.384 0.700 146.307 o
-13 4 12 62.668 62.717 1.505 20.558 o
-13 4 13 22.286 21.335 1.027 56.534 o
-13 4 14 3.434 4.772 1.028 69.042 o
-13 4 15 1.422 0.570 0.936 84.862 o
-13 4 16 21.736 21.953 1.378 34.605 o
-13 4 17 2.857 2.476 1.180 53.131 o
-13 4 18 17.846 17.710 1.876 20.181 o
-13 4 19 0.080 0.637 1.461 35.166 o
-13 4 20 0.027 -0.510 1.017 72.601 o
-13 5 1 108.617 105.859 2.794 6.621 o
-13 5 2 12.761 12.364 1.183 49.157 o
-13 5 3 10.595 11.150 0.724 119.349 o
-13 5 4 0.361 -0.242 0.671 166.133 o
-13 5 5 9.513 8.195 0.842 94.702 o
-13 5 6 6.410 5.794 0.640 162.236 o
-13 5 7 1.300 1.780 0.707 146.901 o
-13 5 8 9.730 9.113 0.806 101.424 o
-13 5 9 13.274 12.478 0.882 82.289 o
-13 5 10 5.104 4.832 0.738 127.927 o
-13 5 11 2.219 1.798 0.685 154.984 o
-13 5 12 27.960 30.188 1.304 35.718 o
-13 5 13 3.505 3.433 0.842 101.959 o
-13 5 14 1.656 2.540 1.071 64.623 o
-13 5 15 34.120 36.669 2.508 10.994 o
-13 5 16 0.614 -0.052 0.948 83.245 o
-13 5 17 15.549 19.227 1.369 36.421 o
-13 5 18 23.666 27.358 3.450 6.145 o
-13 5 19 2.004 0.773 1.060 66.092 o
-13 6 1 74.014 76.903 2.969 7.023 o
-13 6 2 9.544 10.019 0.780 107.221 o
-13 6 3 0.527 -0.166 0.695 154.830 o
-13 6 4 32.818 32.024 1.559 25.744 o
-13 6 5 13.445 11.736 0.819 93.533 o
-13 6 6 21.021 20.908 1.027 57.322 o
-13 6 7 6.656 4.418 0.763 118.777 o
-13 6 8 0.559 0.001 0.743 135.415 o
-13 6 9 9.764 10.643 0.855 90.798 o
-13 6 10 4.290 4.216 0.743 128.054 o
-13 6 11 0.098 0.469 0.791 119.737 o
-13 6 12 0.646 0.971 0.871 98.308 o
-13 6 13 0.223 0.010 0.798 117.863 o
-13 6 14 8.427 9.379 0.985 71.416 o
-13 6 15 28.936 29.511 1.636 24.322 o
-13 6 16 0.231 -0.855 1.076 64.878 o
-13 6 17 5.718 6.228 1.133 56.266 o
-13 6 18 3.588 3.623 1.167 53.973 o
-13 6 19 3.892 3.543 1.124 58.017 o
-13 7 1 52.572 51.863 1.372 25.778 o
-13 7 2 2.379 1.193 0.761 126.522 o
-13 7 3 0.282 0.687 0.755 131.219 o
-13 7 4 25.287 25.589 1.178 43.553 o
-13 7 5 77.310 78.316 2.038 12.212 o
-13 7 6 1.078 1.205 0.678 160.332 o
-13 7 7 27.680 24.793 0.997 55.320 o
-13 7 8 0.133 0.377 0.745 135.121 o
-13 7 9 9.744 10.502 1.180 50.457 o
-13 7 10 0.057 1.378 0.890 94.334 o
-13 7 11 28.135 28.161 1.396 32.107 o
-13 7 12 6.583 5.195 0.867 93.338 o
-13 7 13 0.922 0.594 0.872 98.046 o
-13 7 14 18.387 19.195 1.496 30.585 o
-13 7 15 15.578 17.200 1.410 34.674 o
-13 7 16 8.659 7.312 1.189 50.485 o
-13 7 17 42.301 39.455 2.610 9.996 o
-13 7 18 5.383 5.132 1.164 53.638 o
-13 7 19 0.046 2.397 1.509 32.913 o
-13 8 1 6.932 5.988 0.767 116.159 o
-13 8 2 1.022 -0.496 0.768 126.407 o
-13 8 3 6.673 5.319 0.757 119.650 o
-13 8 4 0.015 0.319 0.624 192.486 o
-13 8 5 14.526 15.793 1.192 47.512 o
-13 8 6 10.841 10.563 0.872 86.808 o
-13 8 7 19.815 18.319 1.073 54.412 o
-13 8 8 0.054 -0.425 0.857 102.166 o
-13 8 9 0.124 0.511 0.904 91.770 o
-13 8 10 0.006 1.191 0.913 89.793 o
-13 8 11 30.451 29.286 1.306 35.145 o
-13 8 12 16.155 15.015 1.091 55.085 o
-13 8 13 2.470 2.448 0.945 82.289 o
-13 8 14 14.909 14.747 1.364 37.207 o
-13 8 15 0.860 0.486 1.123 59.344 o
-13 8 16 10.472 12.539 1.247 45.087 o
-13 8 17 0.525 -0.672 1.439 36.224 o
-13 8 18 0.587 -0.331 1.029 70.822 o
-13 9 1 1.453 1.090 0.902 91.242 o
-13 9 2 20.402 20.806 1.235 42.354 o
-13 9 3 25.266 24.250 1.176 43.916 o
-13 9 4 80.760 83.087 2.437 9.262 o
-13 9 5 42.524 43.632 1.610 22.488 o
-13 9 6 5.637 5.827 0.889 89.588 o
-13 9 7 14.313 13.101 1.110 54.475 o
-13 9 8 5.309 5.505 0.876 92.394 o
-13 9 9 6.545 4.715 1.024 68.252 o
-13 9 10 3.475 4.587 0.978 76.110 o
-13 9 11 23.308 20.852 1.486 30.150 o
-13 9 12 9.625 10.521 0.948 75.587 o
-13 9 13 0.166 0.439 0.857 101.969 o
-13 9 14 11.812 14.550 1.394 36.222 o
-13 9 15 0.042 -0.147 1.095 62.673 o
-13 9 16 18.416 11.286 2.009 17.833 o
-13 9 17 1.718 -0.819 1.770 23.911 o
-13 10 1 51.246 50.263 1.925 16.008 o
-13 10 2 19.927 20.590 1.491 30.475 o
-13 10 3 0.472 0.086 0.867 99.594 o
-13 10 4 13.161 13.206 1.276 42.586 o
-13 10 5 8.918 11.312 1.019 66.392 o
-13 10 6 14.970 16.626 1.080 56.207 o
-13 10 7 8.584 8.605 0.977 72.677 o
-13 10 8 3.510 3.255 0.880 93.654 o
-13 10 9 12.791 12.138 1.044 61.689 o
-13 10 10 14.640 13.450 1.002 65.048 o
-13 10 11 6.202 4.961 0.858 95.613 o
-13 10 12 6.216 5.384 1.129 56.645 o
-13 10 13 0.311 -0.280 1.166 55.220 o
-13 10 14 3.595 1.268 1.089 62.239 o
-13 10 15 0.048 0.653 1.558 30.934 o
-13 10 16 0.045 -0.163 1.869 21.508 o
-13 10 17 2.971 1.577 2.070 17.453 o
-13 11 1 16.720 13.867 1.446 33.203 o
-13 11 2 5.951 5.720 1.638 27.468 o
-13 11 3 3.334 2.820 1.190 52.148 o
-13 11 4 3.675 3.387 0.767 121.741 o
-13 11 5 0.251 1.009 0.809 114.023 o
-13 11 6 2.626 2.683 0.892 92.101 o
-13 11 7 69.016 67.614 1.823 15.208 o
-13 11 8 22.076 21.397 1.061 53.801 o
-13 11 9 1.709 1.519 0.779 121.354 o
-13 11 10 5.110 5.556 0.845 98.930 o
-13 11 11 0.177 -0.080 0.778 124.023 o
-13 11 12 4.465 2.572 0.948 80.736 o
-13 11 13 0.060 -0.941 1.189 53.144 o
-13 11 14 3.503 2.712 1.277 45.382 o
-13 11 15 0.003 -1.037 2.482 12.199 o
-13 11 16 0.903 -0.383 1.405 37.956 o
-13 12 1 4.131 5.190 1.235 48.088 o
-13 12 2 0.696 -0.145 1.066 65.964 o
-13 12 3 6.835 5.763 1.011 69.628 o
-13 12 4 8.293 8.197 1.170 51.959 o
-13 12 5 11.847 9.550 0.901 81.543 o
-13 12 6 8.371 6.796 1.007 69.247 o
-13 12 7 2.154 2.130 0.814 110.534 o
-13 12 8 12.531 12.730 0.936 74.787 o
-13 12 9 21.940 21.570 1.023 56.986 o
-13 12 10 11.512 13.595 1.159 51.174 o
-13 12 11 18.989 19.396 1.321 38.144 o
-13 12 12 3.971 2.273 1.040 67.720 o
-13 12 13 0.323 -0.347 1.128 59.023 o
-13 12 14 0.981 2.175 1.562 30.675 o
-13 12 15 0.081 -0.480 1.396 38.555 o
-13 13 1 1.743 1.730 1.109 60.435 o
-13 13 2 4.289 5.089 1.160 54.292 o
-13 13 3 9.752 8.034 1.232 46.857 o
-13 13 4 1.664 1.705 1.098 61.633 o
-13 13 5 3.053 1.893 0.845 102.123 o
-13 13 6 21.297 20.038 1.141 48.235 o
-13 13 7 4.656 5.643 1.023 69.040 o
-13 13 8 1.422 1.162 0.788 119.167 o
-13 13 9 32.467 33.108 1.323 33.533 o
-13 13 10 3.332 3.228 0.871 95.789 o
-13 13 11 24.406 26.262 1.483 29.687 o
-13 13 12 13.224 14.692 2.441 12.316 o
-13 13 13 0.787 0.463 1.681 26.540 o
-13 13 14 0.329 -0.629 1.187 53.269 o
-13 14 1 13.241 13.583 1.321 39.898 o
-13 14 2 8.589 9.474 1.172 51.539 o
-13 14 3 8.231 8.052 1.159 52.951 o
-13 14 4 2.222 1.926 0.943 82.938 o
-13 14 5 2.029 0.969 0.921 87.269 o
-13 14 6 10.154 10.482 1.060 61.456 o
-13 14 7 1.744 3.030 1.031 69.609 o
-13 14 8 0.679 2.110 0.902 91.407 o
-13 14 9 15.103 16.631 1.033 60.672 o
-13 14 10 3.417 4.269 1.384 38.605 o
-13 14 11 2.059 2.632 1.542 31.346 o
-13 14 12 6.305 6.467 1.935 19.779 o
-13 14 13 5.528 4.850 1.301 43.245 o
-13 15 1 0.558 -0.980 1.412 37.609 o
-13 15 2 6.403 7.703 1.210 49.312 o
-13 15 3 2.646 1.012 1.044 67.896 o
-13 15 4 0.196 -0.971 1.162 55.596 o
-13 15 5 0.168 0.623 1.109 60.938 o
-13 15 6 5.058 4.224 1.357 39.935 o
-13 15 7 3.966 5.562 1.112 58.971 o
-13 15 8 21.085 23.646 1.461 31.208 o
-13 15 9 0.539 0.350 1.032 70.274 o
-13 15 10 42.863 47.506 2.468 10.917 o
-13 15 11 52.475 60.923 5.041 2.831 o
-13 16 1 1.723 3.201 1.250 47.569 o
-13 16 2 0.695 -1.042 1.042 69.032 o
-13 16 3 1.710 3.105 0.896 91.696 o
-13 16 4 0.028 0.245 0.829 109.264 o
-13 16 5 0.016 -0.506 0.997 75.548 o
-13 16 6 3.019 2.489 0.976 77.057 o
-13 16 7 6.272 5.247 1.296 43.409 o
-13 16 8 1.217 1.610 1.040 68.843 o
-13 16 9 10.620 11.761 1.624 27.369 o
-13 16 10 4.188 5.436 1.742 24.449 o
-13 17 1 2.113 2.875 1.059 65.942 o
-13 17 2 1.417 1.134 0.858 100.601 o
-13 17 3 0.775 0.208 0.841 105.569 o
-13 17 4 2.218 1.038 0.816 110.567 o
-13 17 5 0.665 1.459 1.316 43.192 o
-13 17 6 0.431 1.151 1.191 52.765 o
-13 17 7 1.569 1.259 1.373 39.591 o
-13 17 8 4.472 4.331 1.798 22.986 o
-13 18 1 0.287 -0.556 1.027 71.189 o
-13 18 2 0.369 0.952 1.006 73.860 o
-13 18 3 2.424 2.991 1.009 72.375 o
-13 18 4 4.877 3.698 0.998 72.749 o
-13 18 5 0.046 0.715 1.159 55.811 o
-13 18 6 3.520 4.001 1.951 19.581 o
-13 19 1 34.748 38.806 1.590 24.245 o
-13 19 2 11.752 11.716 1.334 39.610 o
-13 19 3 1.477 1.466 2.488 12.118 o
-12 -10 3 0.114 -0.590 1.090 63.220 o
-12 -10 4 0.598 1.110 1.005 73.911 o
-12 -10 5 2.757 1.282 0.988 75.644 o
-12 -10 6 0.538 2.253 1.184 53.271 o
-12 -10 7 3.805 3.226 0.963 78.498 o
-12 -10 8 0.581 0.064 1.012 73.071 o
-12 -10 9 4.520 4.973 1.300 43.483 o
-12 -10 10 1.306 1.500 1.054 67.002 o
-12 -10 11 19.309 20.278 1.468 31.453 o
-12 -9 1 4.145 4.932 0.907 87.389 o
-12 -9 2 0.067 -0.253 0.941 84.897 o
-12 -9 3 0.298 0.063 0.880 96.897 o
-12 -9 4 1.104 1.338 0.914 88.895 o
-12 -9 5 6.684 4.472 1.084 61.275 o
-12 -9 6 7.269 6.185 1.620 27.973 o
-12 -9 7 1.352 1.770 1.183 53.251 o
-12 -9 8 0.705 0.818 1.076 64.585 o
-12 -9 9 6.463 6.029 1.136 55.790 o
-12 -9 10 56.428 58.904 2.337 11.287 o
-12 -9 11 29.031 28.252 1.480 28.949 o
-12 -9 12 0.981 0.818 0.999 74.743 o
-12 -9 13 6.383 5.585 1.229 48.019 o
-12 -9 14 1.451 2.219 0.941 83.589 o
-12 -9 15 1.822 1.824 1.286 45.021 o
-12 -8 1 0.063 -0.004 0.985 77.382 o
-12 -8 2 5.725 4.943 0.945 79.937 o
-12 -8 3 1.736 0.417 1.026 70.693 o
-12 -8 4 1.336 0.981 1.000 74.393 o
-12 -8 5 17.127 17.772 1.320 38.749 o
-12 -8 6 1.387 1.861 1.100 61.530 o
-12 -8 7 2.028 2.408 0.988 75.724 o
-12 -8 8 20.511 19.987 1.514 29.594 o
-12 -8 9 24.467 26.148 1.519 28.496 o
-12 -8 10 2.434 3.539 1.016 71.298 o
-12 -8 11 9.259 10.327 1.194 49.533 o
-12 -8 12 12.212 13.298 1.268 43.285 o
-12 -8 13 1.046 2.608 1.268 46.404 o
-12 -8 14 12.347 10.836 1.338 39.374 o
-12 -8 15 0.273 2.268 0.939 84.523 o
-12 -8 16 4.322 4.176 1.343 40.834 o
-12 -8 17 5.933 4.356 1.836 21.976 o
-12 -7 1 23.175 22.480 1.558 27.635 o
-12 -7 2 17.688 13.826 1.252 42.935 o
-12 -7 3 28.622 28.119 1.393 32.122 o
-12 -7 4 0.162 0.250 1.052 67.845 o
-12 -7 5 2.640 3.806 1.443 35.670 o
-12 -7 6 0.001 0.647 0.961 81.159 o
-12 -7 7 0.281 -0.073 1.092 62.905 o
-12 -7 8 0.004 1.028 1.194 52.603 o
-12 -7 9 6.914 8.763 1.119 56.926 o
-12 -7 10 22.062 20.210 1.306 38.112 o
-12 -7 11 7.404 4.775 1.132 56.139 o
-12 -7 12 1.925 2.591 0.948 82.011 o
-12 -7 13 4.862 4.343 1.067 63.789 o
-12 -7 14 0.014 0.665 0.857 102.070 o
-12 -7 15 5.125 5.642 1.011 70.451 o
-12 -7 16 0.172 0.807 0.858 101.599 o
-12 -7 17 8.438 9.470 1.055 62.836 o
-12 -7 18 2.697 1.794 1.347 40.995 o
-12 -6 1 0.903 0.569 0.947 83.305 o
-12 -6 2 1.106 2.057 0.933 85.309 o
-12 -6 3 2.219 2.400 1.004 73.244 o
-12 -6 4 14.430 15.542 1.634 26.543 o
-12 -6 5 4.007 5.121 1.105 59.768 o
-12 -6 6 2.798 3.327 0.895 91.185 o
-12 -6 7 27.001 30.406 3.374 6.381 o
-12 -6 8 6.533 4.832 1.068 63.040 o
-12 -6 9 30.961 31.387 1.352 32.889 o
-12 -6 10 1.270 0.844 0.960 80.703 o
-12 -6 11 7.682 6.234 1.141 54.987 o
-12 -6 12 0.242 -0.809 0.809 114.657 o
-12 -6 13 8.495 8.074 0.977 72.800 o
-12 -6 14 39.576 41.500 1.971 16.467 o
-12 -6 15 2.574 1.430 1.268 46.239 o
-12 -6 16 0.604 -0.081 0.973 79.173 o
-12 -6 17 0.005 0.758 1.147 57.037 o
-12 -6 18 0.278 -0.565 1.353 41.009 o
-12 -6 19 0.398 -0.525 1.135 58.185 o
-12 -5 1 9.300 8.908 1.126 55.503 o
-12 -5 2 8.242 6.815 1.388 37.645 o
-12 -5 3 38.767 43.333 2.200 13.611 o
-12 -5 4 0.439 1.955 0.902 91.469 o
-12 -5 5 2.356 2.157 0.877 95.576 o
-12 -5 6 0.093 -0.553 0.876 97.738 o
-12 -5 7 0.324 1.046 1.006 73.886 o
-12 -5 8 29.118 29.798 1.521 27.523 o
-12 -5 9 33.432 37.866 1.561 25.207 o
-12 -5 10 14.815 14.669 1.084 56.295 o
-12 -5 11 1.170 2.068 0.920 87.534 o
-12 -5 12 0.554 0.876 0.843 105.082 o
-12 -5 13 9.774 9.826 0.956 74.636 o
-12 -5 14 20.256 20.463 1.441 32.371 o
-12 -5 15 0.863 1.022 1.021 71.591 o
-12 -5 16 0.000 -0.991 0.991 76.460 o
-12 -5 17 3.532 3.504 1.242 47.845 o
-12 -5 18 0.566 -0.914 1.531 32.018 o
-12 -5 19 28.952 35.133 2.276 13.333 o
-12 -5 20 8.957 8.295 1.675 26.026 o
-12 -4 1 176.161 184.417 4.949 2.248 o
-12 -4 2 146.482 157.169 5.125 2.296 o
-12 -4 3 0.077 1.448 0.875 97.627 o
-12 -4 4 11.677 14.725 1.177 49.602 o
-12 -4 5 0.011 -0.311 0.878 97.370 o
-12 -4 6 24.035 21.399 1.490 29.885 o
-12 -4 7 41.544 39.227 1.975 16.364 o
-12 -4 8 5.762 4.204 0.968 76.525 o
-12 -4 9 28.261 30.165 1.468 29.317 o
-12 -4 10 5.316 5.569 0.858 95.997 o
-12 -4 11 9.607 8.827 0.961 74.208 o
-12 -4 12 27.580 29.657 2.021 16.768 o
-12 -4 13 35.203 34.851 1.346 31.867 o
-12 -4 14 1.824 1.465 0.903 90.633 o
-12 -4 15 6.238 7.113 1.098 59.455 o
-12 -4 16 1.137 0.453 0.880 96.106 o
-12 -4 17 0.128 -0.628 1.033 70.332 o
-12 -4 18 0.091 -0.616 1.260 47.313 o
-12 -4 19 1.306 2.025 1.050 67.405 o
-12 -4 20 1.229 2.195 1.210 50.884 o
-12 -3 1 40.287 42.213 1.811 18.896 o
-12 -3 2 14.644 12.004 1.194 47.871 o
-12 -3 3 15.175 16.637 1.106 53.821 o
-12 -3 4 0.302 1.814 1.040 69.017 o
-12 -3 5 5.194 5.835 1.431 35.896 o
-12 -3 6 4.349 3.554 0.924 84.687 o
-12 -3 7 8.340 7.171 0.824 99.955 o
-12 -3 8 11.091 11.130 0.892 82.960 o
-12 -3 9 18.550 19.956 1.069 54.948 o
-12 -3 10 5.298 5.139 0.871 93.450 o
-12 -3 11 22.811 23.674 1.244 40.776 o
-12 -3 12 30.730 29.980 1.374 32.254 o
-12 -3 13 2.393 1.233 0.774 122.374 o
-12 -3 14 9.974 9.145 0.863 89.725 o
-12 -3 15 2.875 3.301 0.911 87.928 o
-12 -3 16 13.195 13.446 1.206 47.212 o
-12 -3 17 23.936 24.874 1.767 21.861 o
-12 -3 18 0.038 1.827 1.236 49.011 o
-12 -3 19 0.289 -0.234 1.053 67.641 o
-12 -3 20 0.101 0.060 1.016 72.732 o
-12 -3 21 0.580 1.323 1.249 47.945 o
-12 -2 1 5.634 4.646 1.016 69.795 o
-12 -2 2 2.313 1.536 0.806 112.844 o
-12 -2 3 3.451 2.397 0.990 74.716 o
-12 -2 4 17.831 15.997 1.222 44.530 o
-12 -2 5 5.040 4.785 0.876 92.818 o
-12 -2 6 13.000 12.111 0.965 70.767 o
-12 -2 7 1.203 1.880 0.777 122.139 o
-12 -2 8 70.981 68.778 2.010 13.128 o
-12 -2 9 2.566 1.577 0.902 90.501 o
-12 -2 10 0.786 0.551 0.901 91.857 o
-12 -2 11 0.062 -0.604 0.884 96.031 o
-12 -2 12 20.473 22.007 1.272 40.077 o
-12 -2 13 1.761 1.213 0.972 78.521 o
-12 -2 14 12.611 14.150 1.113 54.630 o
-12 -2 15 29.318 26.362 1.646 24.201 o
-12 -2 16 0.819 0.423 0.878 96.710 o
-12 -2 17 1.590 2.415 1.170 54.273 o
-12 -2 18 15.060 13.981 1.333 38.808 o
-12 -2 19 8.333 6.843 1.099 58.759 o
-12 -2 20 0.127 0.873 1.037 69.629 o
-12 -2 21 4.023 5.092 1.208 50.210 o
-12 -1 1 1.071 0.790 1.009 73.271 o
-12 -1 2 23.334 21.454 2.134 15.521 o
-12 -1 3 10.436 9.958 0.969 72.350 o
-12 -1 4 20.518 21.821 1.394 34.147 o
-12 -1 5 65.064 62.456 1.969 14.109 o
-12 -1 6 2.863 2.835 0.752 127.713 o
-12 -1 7 0.767 -0.048 0.724 142.389 o
-12 -1 8 0.956 0.662 0.793 118.195 o
-12 -1 9 11.584 12.043 1.036 63.094 o
-12 -1 10 0.924 -0.072 0.859 101.117 o
-12 -1 11 0.186 0.662 0.808 114.597 o
-12 -1 12 3.802 4.454 0.944 81.314 o
-12 -1 13 6.537 6.203 0.895 87.570 o
-12 -1 14 0.274 -0.115 0.883 96.189 o
-12 -1 15 2.323 3.261 1.230 48.957 o
-12 -1 16 0.001 -0.635 1.145 57.276 o
-12 -1 17 19.373 16.677 1.457 32.122 o
-12 -1 18 0.594 1.292 1.273 46.155 o
-12 -1 19 1.634 1.134 1.055 66.792 o
-12 -1 20 4.747 5.347 1.068 63.514 o
-12 -1 21 2.946 3.480 0.946 81.669 o
-12 0 1 0.334 -0.572 0.800 116.970 o
-12 0 2 67.047 64.478 2.498 9.681 o
-12 0 3 78.317 73.988 2.821 7.573 o
-12 0 4 40.883 39.284 1.205 35.261 o
-12 0 5 2.242 2.514 1.026 70.206 o
-12 0 6 5.491 6.318 1.181 52.036 o
-12 0 7 21.984 21.693 1.164 46.193 o
-12 0 8 8.988 8.133 0.764 113.091 o
-12 0 9 22.188 23.238 1.193 44.032 o
-12 0 10 12.320 11.984 0.897 80.868 o
-12 0 11 33.729 34.842 1.659 22.930 o
-12 0 12 13.244 11.990 0.992 67.281 o
-12 0 13 2.919 3.832 0.892 91.531 o
-12 0 14 27.068 28.676 1.673 23.620 o
-12 0 15 4.558 6.001 1.033 67.734 o
-12 0 16 1.098 0.421 1.220 50.263 o
-12 0 17 2.136 2.256 1.380 39.118 o
-12 0 18 5.566 5.171 1.393 37.794 o
-12 0 19 0.005 1.508 1.206 51.539 o
-12 0 20 8.073 10.166 1.091 59.063 o
-12 0 21 1.856 1.724 1.133 57.894 o
-12 1 1 7.134 6.746 0.796 107.968 o
-12 1 2 61.050 58.996 1.853 15.854 o
-12 1 3 14.405 13.082 1.083 56.893 o
-12 1 4 256.742 266.424 6.435 1.265 o
-12 1 5 7.108 7.560 0.951 77.449 o
-12 1 6 0.661 -0.329 0.905 91.329 o
-12 1 7 1.326 1.387 0.714 144.333 o
-12 1 8 1.938 1.979 0.730 137.023 o
-12 1 9 0.727 0.418 0.747 133.509 o
-12 1 10 5.338 5.599 0.927 82.964 o
-12 1 11 5.670 6.459 0.957 77.644 o
-12 1 12 4.205 4.344 0.802 110.844 o
-12 1 13 0.271 -0.018 0.837 106.992 o
-12 1 14 8.421 10.046 0.970 73.337 o
-12 1 15 0.805 0.449 1.280 45.714 o
-12 1 16 4.928 6.953 1.396 37.640 o
-12 1 17 0.053 -1.308 1.356 40.876 o
-12 1 18 0.875 1.011 1.264 46.855 o
-12 1 19 2.300 1.753 1.183 53.039 o
-12 1 20 33.256 32.242 3.221 6.911 o
-12 1 21 33.349 33.440 1.671 22.766 o
-12 2 1 39.310 38.852 1.359 30.094 o
-12 2 2 8.416 7.797 0.938 78.578 o
-12 2 3 0.231 0.428 0.592 212.757 o
-12 2 4 107.599 109.288 2.928 6.187 o
-12 2 5 20.998 17.799 0.791 86.896 o
-12 2 6 5.845 6.866 0.698 138.714 o
-12 2 7 0.019 0.471 0.632 187.577 o
-12 2 8 19.671 19.992 0.868 75.930 o
-12 2 9 56.374 57.818 2.167 12.786 o
-12 2 10 0.681 1.013 0.632 185.215 o
-12 2 11 5.930 6.024 0.704 137.303 o
-12 2 12 0.120 0.761 0.728 141.100 o
-12 2 13 4.026 4.455 0.770 119.784 o
-12 2 14 13.895 15.922 0.961 69.594 o
-12 2 15 0.197 1.490 1.294 44.737 o
-12 2 16 4.165 3.178 1.402 37.612 o
-12 2 17 6.287 6.407 1.300 43.034 o
-12 2 18 3.089 1.011 1.195 51.944 o
-12 2 19 58.865 62.833 3.011 7.250 o
-12 2 20 31.302 29.268 2.167 14.620 o
-12 2 21 0.170 0.299 1.115 60.307 o
-12 3 1 117.571 114.053 2.604 6.923 o
-12 3 2 57.075 60.313 1.617 19.562 o
-12 3 3 69.534 73.153 2.194 11.528 o
-12 3 4 0.955 0.636 0.659 170.687 o
-12 3 5 15.986 14.501 0.989 65.478 o
-12 3 6 25.705 25.990 0.832 72.445 o
-12 3 7 157.810 164.570 3.410 3.977 o
-12 3 8 48.241 46.621 1.302 29.085 o
-12 3 9 9.669 10.154 0.781 106.649 o
-12 3 10 0.026 -0.010 0.642 182.482 o
-12 3 11 25.578 23.042 0.996 57.079 o
-12 3 12 1.103 -0.156 0.673 164.035 o
-12 3 13 24.738 24.092 1.060 51.998 o
-12 3 14 19.132 18.254 1.082 54.010 o
-12 3 15 8.860 11.078 1.057 62.210 o
-12 3 16 11.175 12.232 1.608 27.824 o
-12 3 17 17.888 19.901 1.213 44.532 o
-12 3 18 0.526 -0.233 1.103 61.678 o
-12 3 19 1.720 1.755 1.531 31.882 o
-12 3 20 8.142 8.895 1.308 42.015 o
-12 3 21 3.540 4.933 1.161 54.426 o
-12 4 1 59.502 56.851 1.660 18.798 o
-12 4 2 0.843 0.093 0.538 255.274 o
-12 4 3 44.167 45.851 1.568 23.052 o
-12 4 4 3.358 1.518 0.659 164.951 o
-12 4 5 13.412 11.357 0.824 92.846 o
-12 4 6 2.481 2.784 0.522 256.757 o
-12 4 7 1.008 0.828 0.587 213.833 o
-12 4 8 13.624 13.217 0.829 90.751 o
-12 4 9 2.571 3.164 0.691 150.653 o
-12 4 10 0.592 0.747 0.684 159.100 o
-12 4 11 5.685 4.853 0.710 136.559 o
-12 4 12 10.983 11.501 0.829 94.207 o
-12 4 13 5.573 6.481 0.758 120.135 o
-12 4 14 0.232 -0.108 0.744 135.387 o
-12 4 15 0.064 -0.081 0.951 83.055 o
-12 4 16 5.037 6.372 1.154 54.524 o
-12 4 17 18.879 19.790 1.420 33.520 o
-12 4 18 1.273 2.149 1.106 60.835 o
-12 4 19 9.835 12.279 1.056 61.622 o
-12 4 20 0.005 0.585 1.184 53.511 o
-12 4 21 6.663 7.306 1.114 57.698 o
-12 5 1 0.664 -0.494 0.688 157.603 o
-12 5 2 8.316 8.906 0.821 99.905 o
-12 5 3 11.228 12.087 1.384 37.023 o
-12 5 4 0.533 0.586 0.600 206.181 o
-12 5 5 0.468 -0.413 0.619 194.819 o
-12 5 6 7.979 8.133 0.767 113.479 o
-12 5 7 20.389 19.456 0.849 78.153 o
-12 5 8 8.235 8.126 0.778 110.505 o
-12 5 9 3.054 3.372 0.707 142.925 o
-12 5 10 3.451 3.674 0.732 133.229 o
-12 5 11 37.588 35.991 1.309 32.544 o
-12 5 12 7.385 6.750 0.757 117.932 o
-12 5 13 1.405 1.002 0.788 119.098 o
-12 5 14 2.816 2.922 0.861 98.418 o
-12 5 15 0.341 0.063 0.982 77.712 o
-12 5 16 7.104 8.127 1.193 50.418 o
-12 5 17 0.292 0.210 0.943 84.259 o
-12 5 18 8.879 9.550 1.077 60.308 o
-12 5 19 0.043 0.951 1.104 61.556 o
-12 5 20 0.334 0.855 1.249 48.012 o
-12 5 21 0.003 1.955 2.930 8.748 o
-12 6 1 0.313 0.737 0.633 185.962 o
-12 6 2 19.405 17.869 0.929 69.253 o
-12 6 3 0.412 0.135 0.555 241.652 o
-12 6 4 47.319 44.199 1.469 25.028 o
-12 6 5 5.682 4.826 0.667 152.867 o
-12 6 6 12.679 11.563 0.662 133.318 o
-12 6 7 1.738 1.618 0.656 169.532 o
-12 6 8 5.871 6.713 0.728 128.888 o
-12 6 9 1.980 2.407 0.748 130.502 o
-12 6 10 86.139 86.227 2.104 11.015 o
-12 6 11 127.204 130.399 2.803 5.913 o
-12 6 12 15.498 15.868 1.005 63.624 o
-12 6 13 0.266 0.450 0.788 120.435 o
-12 6 14 1.912 1.873 0.914 88.437 o
-12 6 15 0.113 -0.123 1.131 58.665 o
-12 6 16 4.880 3.833 1.242 47.523 o
-12 6 17 1.561 0.811 1.105 61.074 o
-12 6 18 9.888 9.803 1.350 39.176 o
-12 6 19 0.564 0.513 1.237 48.997 o
-12 6 20 0.110 -0.840 1.169 54.984 o
-12 7 1 1.111 1.037 0.631 185.077 o
-12 7 2 0.024 -0.383 0.545 252.588 o
-12 7 3 2.439 2.480 0.730 136.046 o
-12 7 4 16.186 15.273 0.989 65.114 o
-12 7 5 0.137 -0.028 0.562 237.503 o
-12 7 6 34.094 31.502 1.128 42.335 o
-12 7 7 0.026 -0.079 0.613 200.172 o
-12 7 8 0.339 -0.111 0.692 156.189 o
-12 7 9 9.064 8.039 0.885 86.914 o
-12 7 10 212.651 205.887 4.551 2.291 o
-12 7 11 62.284 64.364 2.173 12.268 o
-12 7 12 0.592 0.046 0.851 103.319 o
-12 7 13 0.003 -0.003 0.911 90.518 o
-12 7 14 7.369 8.413 1.078 60.967 o
-12 7 15 3.219 3.316 1.009 72.009 o
-12 7 16 5.324 4.439 1.121 57.835 o
-12 7 17 0.330 -1.269 1.269 46.583 o
-12 7 18 0.253 0.036 1.012 73.258 o
-12 7 19 0.123 1.184 1.186 53.277 o
-12 7 20 0.550 -0.083 1.112 60.584 o
-12 8 1 0.012 0.797 0.582 220.364 o
-12 8 2 14.548 14.502 0.868 82.664 o
-12 8 3 3.753 4.367 0.797 112.627 o
-12 8 4 3.177 3.104 0.628 178.983 o
-12 8 5 7.094 7.463 0.658 151.029 o
-12 8 6 22.430 22.020 1.134 48.001 o
-12 8 7 0.648 0.978 0.687 157.321 o
-12 8 8 2.922 2.553 0.819 108.359 o
-12 8 9 70.691 67.505 1.659 17.026 o
-12 8 10 34.599 35.615 1.430 29.042 o
-12 8 11 9.962 10.436 1.287 42.851 o
-12 8 12 5.808 6.117 0.829 101.844 o
-12 8 13 4.588 6.309 0.943 80.556 o
-12 8 14 6.945 7.583 1.123 56.727 o
-12 8 15 1.799 1.894 1.072 64.625 o
-12 8 16 0.939 -0.709 1.249 47.983 o
-12 8 17 1.982 3.660 1.468 34.563 o
-12 8 18 3.452 3.386 1.707 25.527 o
-12 8 19 1.541 0.478 1.031 70.093 o
-12 9 1 47.146 44.457 1.885 17.082 o
-12 9 2 8.040 9.554 1.029 66.071 o
-12 9 3 57.548 60.082 2.032 14.004 o
-12 9 4 33.283 32.332 1.090 44.598 o
-12 9 5 14.493 15.660 0.919 74.831 o
-12 9 6 8.276 8.387 0.878 88.630 o
-12 9 7 1.028 0.941 0.810 113.266 o
-12 9 8 10.861 8.807 0.882 85.668 o
-12 9 9 9.800 10.086 0.950 75.291 o
-12 9 10 0.002 -0.379 0.805 115.800 o
-12 9 11 1.228 0.633 0.809 113.329 o
-12 9 12 7.563 9.409 0.888 87.023 o
-12 9 13 4.492 3.767 0.836 102.286 o
-12 9 14 0.100 -0.913 1.094 62.801 o
-12 9 15 6.633 6.864 1.455 34.514 o
-12 9 16 9.942 9.785 1.528 30.932 o
-12 9 17 0.137 -1.090 1.100 62.091 o
-12 9 18 0.072 -0.014 0.973 79.338 o
-12 9 19 6.735 10.527 1.985 18.729 o
-12 10 1 5.410 5.938 0.887 90.069 o
-12 10 2 0.070 0.065 0.709 149.386 o
-12 10 3 18.938 19.016 1.042 57.374 o
-12 10 4 4.823 5.387 0.813 106.913 o
-12 10 5 2.104 1.735 0.748 130.656 o
-12 10 6 22.296 22.546 1.303 37.972 o
-12 10 7 3.377 2.686 0.792 115.264 o
-12 10 8 1.028 0.911 0.810 113.231 o
-12 10 9 0.009 0.373 0.743 136.027 o
-12 10 10 0.238 -0.296 0.744 135.612 o
-12 10 11 6.391 4.773 0.786 112.369 o
-12 10 12 3.728 3.420 0.898 89.804 o
-12 10 13 56.807 63.092 2.289 11.571 o
-12 10 14 14.183 10.820 1.433 34.325 o
-12 10 15 0.402 1.706 1.361 40.420 o
-12 10 16 0.829 1.074 1.018 72.079 o
-12 10 17 3.494 2.411 1.248 47.494 o
-12 10 18 6.667 4.841 1.488 33.148 o
-12 11 1 186.998 187.080 5.695 1.783 o
-12 11 2 27.982 23.536 1.607 25.541 o
-12 11 3 0.887 0.871 0.736 136.993 o
-12 11 4 3.073 2.736 0.791 115.755 o
-12 11 5 0.253 -0.181 0.925 87.711 o
-12 11 6 0.297 -0.083 0.746 134.587 o
-12 11 7 5.025 4.840 0.849 98.523 o
-12 11 8 9.904 11.340 0.960 73.532 o
-12 11 9 0.331 0.281 0.745 134.665 o
-12 11 10 1.283 0.024 0.736 137.222 o
-12 11 11 4.807 4.552 0.816 106.608 o
-12 11 12 2.437 2.772 0.917 87.286 o
-12 11 13 1.721 1.450 1.140 57.278 o
-12 11 14 4.488 3.612 1.013 70.796 o
-12 11 15 2.939 2.599 0.939 83.109 o
-12 11 16 2.026 1.473 1.313 43.207 o
-12 11 17 2.946 4.566 1.252 47.081 o
-12 12 1 58.506 61.896 2.402 10.659 o
-12 12 2 25.987 26.691 1.647 24.515 o
-12 12 3 0.972 0.756 0.771 125.009 o
-12 12 4 3.911 2.342 0.821 107.146 o
-12 12 5 1.496 0.533 0.810 112.918 o
-12 12 6 0.094 -0.761 0.761 129.684 o
-12 12 7 3.616 3.864 0.837 102.934 o
-12 12 8 2.845 2.061 0.828 106.334 o
-12 12 9 1.548 2.241 0.804 113.810 o
-12 12 10 7.336 6.510 0.850 95.752 o
-12 12 11 2.065 2.845 0.888 93.081 o
-12 12 12 10.881 12.237 1.161 51.478 o
-12 12 13 0.845 0.912 0.998 74.928 o
-12 12 14 4.498 4.597 0.992 73.542 o
-12 12 15 0.598 0.873 1.264 46.869 o
-12 12 16 1.882 0.477 1.174 54.101 o
-12 13 1 29.026 30.630 1.446 29.890 o
-12 13 2 12.360 12.709 1.028 63.410 o
-12 13 3 6.140 6.189 0.967 76.032 o
-12 13 4 1.349 0.634 0.912 89.477 o
-12 13 5 5.404 5.190 0.775 116.183 o
-12 13 6 3.719 3.563 0.770 120.632 o
-12 13 7 0.213 -0.097 0.875 97.988 o
-12 13 8 3.313 1.905 0.841 103.021 o
-12 13 9 10.242 10.153 0.953 74.660 o
-12 13 10 0.174 1.181 0.774 124.592 o
-12 13 11 2.395 2.092 1.128 58.190 o
-12 13 12 7.701 6.293 1.576 29.465 o
-12 13 13 0.103 0.457 1.298 44.577 o
-12 13 14 3.363 4.624 1.349 40.623 o
-12 13 15 0.502 0.372 1.474 34.511 o
-12 14 1 22.003 24.941 1.780 21.703 o
-12 14 2 0.197 -0.932 0.938 85.252 o
-12 14 3 9.779 11.166 1.233 46.410 o
-12 14 4 25.825 28.642 1.584 26.158 o
-12 14 5 5.864 7.681 1.010 69.744 o
-12 14 6 3.451 3.456 0.967 78.089 o
-12 14 7 3.839 2.156 1.199 51.335 o
-12 14 8 0.791 -0.365 1.002 74.490 o
-12 14 9 1.414 1.668 1.096 61.981 o
-12 14 10 4.162 4.400 1.112 59.064 o
-12 14 11 1.355 1.291 1.291 44.837 o
-12 14 12 0.769 2.088 1.307 43.718 o
-12 14 13 0.133 -0.799 1.265 46.919 o
-12 14 14 2.355 2.501 1.218 49.988 o
-12 15 1 2.152 0.011 1.200 51.773 o
-12 15 2 10.435 10.082 1.247 45.428 o
-12 15 3 9.848 10.609 1.098 57.635 o
-12 15 4 1.592 0.700 0.929 86.144 o
-12 15 5 4.545 3.326 0.829 104.149 o
-12 15 6 26.988 28.680 1.207 40.904 o
-12 15 7 0.460 0.299 0.933 86.087 o
-12 15 8 15.217 16.465 1.166 49.087 o
-12 15 9 0.716 -0.883 0.883 95.848 o
-12 15 10 6.171 5.756 1.026 67.967 o
-12 15 11 2.392 2.150 1.421 36.904 o
-12 15 12 2.210 2.089 1.242 48.181 o
-12 15 13 2.329 5.587 1.954 19.535 o
-12 16 1 0.018 -1.138 1.138 57.967 o
-12 16 2 3.736 1.704 1.109 59.908 o
-12 16 3 20.422 18.391 1.144 48.621 o
-12 16 4 6.223 7.123 0.884 89.657 o
-12 16 5 0.027 -0.188 0.796 118.683 o
-12 16 6 0.028 1.030 0.782 122.254 o
-12 16 7 0.011 1.298 0.829 108.840 o
-12 16 8 13.425 14.011 1.151 51.175 o
-12 16 9 3.253 3.998 1.142 56.413 o
-12 16 10 0.021 -1.387 1.387 39.058 o
-12 16 11 4.154 2.769 1.274 45.437 o
-12 17 1 1.712 0.380 1.122 59.243 o
-12 17 2 0.326 -0.672 0.869 99.266 o
-12 17 3 0.675 0.997 0.919 88.272 o
-12 17 4 3.093 3.492 0.890 91.856 o
-12 17 5 2.824 2.271 0.794 115.401 o
-12 17 6 0.749 0.933 0.742 134.872 o
-12 17 7 14.960 14.786 1.304 40.366 o
-12 17 8 6.002 6.031 1.232 47.836 o
-12 17 9 0.225 -0.387 1.676 26.736 o
-12 18 1 11.815 12.445 1.036 62.872 o
-12 18 2 5.461 8.169 0.953 77.875 o
-12 18 3 2.349 2.759 0.969 78.385 o
-12 18 4 0.083 0.744 1.003 74.514 o
-12 18 5 2.102 2.013 0.929 85.393 o
-12 18 6 0.382 0.318 0.904 91.710 o
-12 18 7 1.203 1.854 1.657 27.245 o
-12 18 8 6.129 6.421 3.094 7.805 o
-12 19 1 0.203 0.304 1.034 70.102 o
-12 19 2 4.086 4.731 1.023 69.405 o
-12 19 3 0.134 0.684 0.940 84.830 o
-12 19 4 0.311 0.542 0.913 89.868 o
-12 19 5 0.522 1.369 2.076 17.412 o
-12 20 1 2.396 2.521 0.954 80.879 o
-12 20 2 1.741 2.267 1.621 28.424 o
-11 -12 7 1.017 0.021 1.577 30.135 o
-11 -12 8 0.110 -0.331 1.558 30.927 o
-11 -11 1 23.570 25.689 2.302 13.382 o
-11 -11 2 1.194 0.845 0.962 80.426 o
-11 -11 3 3.269 3.337 1.042 67.495 o
-11 -11 4 4.827 6.016 1.128 57.040 o
-11 -11 5 5.294 3.326 0.946 80.519 o
-11 -11 6 5.177 3.672 1.026 68.857 o
-11 -11 7 12.506 11.605 1.068 59.382 o
-11 -11 8 0.497 -0.886 0.886 95.361 o
-11 -11 9 0.789 0.252 0.970 79.479 o
-11 -11 10 0.373 -0.793 0.854 102.639 o
-11 -11 11 2.613 1.852 0.917 87.432 o
-11 -11 12 2.305 2.070 0.906 89.678 o
-11 -11 13 0.024 1.642 0.898 92.646 o
-11 -11 14 0.065 1.262 1.269 46.529 o
-11 -10 1 0.611 0.632 0.858 101.396 o
-11 -10 2 0.028 -0.604 0.903 92.029 o
-11 -10 3 0.040 0.706 1.093 62.740 o
-11 -10 4 1.794 2.130 1.127 58.504 o
-11 -10 5 1.739 0.658 1.319 42.900 o
-11 -10 6 1.604 0.489 1.083 63.557 o
-11 -10 7 1.340 1.041 0.881 95.622 o
-11 -10 8 1.111 0.526 1.019 71.937 o
-11 -10 9 5.782 6.596 1.103 59.164 o
-11 -10 10 0.220 0.072 1.065 66.227 o
-11 -10 11 0.004 -0.294 1.143 57.471 o
-11 -10 12 0.752 1.954 1.110 60.572 o
-11 -10 13 0.684 0.319 0.969 79.723 o
-11 -10 14 5.063 4.449 0.956 78.757 o
-11 -10 15 0.269 0.107 1.125 59.236 o
-11 -10 16 0.921 2.163 1.363 40.205 o
-11 -9 1 3.404 3.281 1.070 64.164 o
-11 -9 2 2.246 1.621 0.942 83.195 o
-11 -9 3 8.420 7.668 1.055 63.217 o
-11 -9 4 87.578 89.954 2.388 9.160 o
-11 -9 5 3.261 1.938 1.483 33.834 o
-11 -9 6 37.746 37.637 1.693 21.594 o
-11 -9 7 21.008 19.616 1.543 28.570 o
-11 -9 8 0.573 0.145 1.215 50.813 o
-11 -9 9 59.595 61.596 2.659 8.974 o
-11 -9 10 61.463 67.000 2.074 13.150 o
-11 -9 11 1.841 3.182 1.114 59.651 o
-11 -9 12 5.380 4.245 1.220 49.078 o
-11 -9 13 0.084 -0.282 0.944 84.332 o
-11 -9 14 0.442 1.200 0.872 98.248 o
-11 -9 15 0.103 0.130 0.876 97.729 o
-11 -9 16 0.038 0.569 0.862 100.796 o
-11 -9 17 2.610 2.285 0.946 82.219 o
-11 -9 18 6.359 7.140 2.055 17.544 o
-11 -8 1 33.744 33.883 1.790 20.195 o
-11 -8 2 44.231 41.214 1.993 15.884 o
-11 -8 3 17.546 17.252 1.565 28.358 o
-11 -8 4 1.353 2.177 1.111 60.237 o
-11 -8 5 0.017 0.191 1.095 62.596 o
-11 -8 6 0.434 -0.491 0.982 77.687 o
-11 -8 7 4.064 3.841 1.269 45.723 o
-11 -8 8 28.281 27.782 1.828 20.127 o
-11 -8 9 8.665 10.378 1.198 49.367 o
-11 -8 10 1.375 -0.056 0.920 88.015 o
-11 -8 11 21.571 22.352 1.120 49.261 o
-11 -8 12 17.669 18.520 1.377 35.749 o
-11 -8 13 2.061 4.352 0.880 94.360 o
-11 -8 14 5.413 5.153 0.820 104.749 o
-11 -8 15 4.157 5.747 0.882 92.022 o
-11 -8 16 2.902 3.705 0.921 85.988 o
-11 -8 17 2.092 2.045 0.981 76.814 o
-11 -8 18 0.174 0.444 1.120 59.761 o
-11 -8 19 3.564 2.038 1.149 55.852 o
-11 -7 1 0.219 -0.062 0.893 94.011 o
-11 -7 2 11.441 10.104 1.139 53.466 o
-11 -7 3 17.814 17.709 1.240 43.139 o
-11 -7 4 6.426 5.112 1.080 61.673 o
-11 -7 5 2.951 1.990 1.064 65.194 o
-11 -7 6 33.868 34.342 1.578 24.946 o
-11 -7 7 0.651 0.576 1.056 67.092 o
-11 -7 8 1.176 1.014 1.040 68.912 o
-11 -7 9 5.270 4.178 0.927 83.507 o
-11 -7 10 9.460 11.073 1.036 64.223 o
-11 -7 11 22.552 24.182 1.031 55.342 o
-11 -7 12 12.127 12.059 1.101 56.272 o
-11 -7 13 4.288 3.851 0.831 103.620 o
-11 -7 14 11.098 12.194 0.919 78.441 o
-11 -7 15 8.215 9.137 0.931 79.406 o
-11 -7 16 2.340 2.903 1.010 72.207 o
-11 -7 17 20.498 24.825 1.418 32.906 o
-11 -7 18 2.258 1.278 1.200 51.618 o
-11 -7 19 9.960 11.223 1.176 50.617 o
-11 -7 20 18.520 20.852 1.469 31.470 o
-11 -6 1 0.690 1.100 0.933 85.662 o
-11 -6 2 0.248 0.041 1.156 56.152 o
-11 -6 3 1.232 1.321 0.921 87.571 o
-11 -6 4 0.207 0.401 0.912 90.146 o
-11 -6 5 5.867 5.406 0.896 88.111 o
-11 -6 6 13.613 12.864 1.032 62.409 o
-11 -6 7 1.421 1.371 1.000 74.283 o
-11 -6 8 112.843 117.611 3.051 5.668 o
-11 -6 9 24.506 23.420 1.365 34.536 o
-11 -6 10 6.862 5.511 0.874 91.637 o
-11 -6 11 2.056 1.975 0.820 109.064 o
-11 -6 12 0.482 0.050 0.824 110.259 o
-11 -6 13 2.201 2.924 0.882 94.184 o
-11 -6 14 1.189 2.198 0.836 105.860 o
-11 -6 15 2.316 2.347 0.851 101.250 o
-11 -6 16 6.043 6.424 0.961 76.912 o
-11 -6 17 0.698 0.397 1.205 51.616 o
-11 -6 18 31.544 28.742 1.936 17.925 o
-11 -6 19 35.146 32.946 1.716 21.621 o
-11 -6 20 11.938 10.705 1.137 53.336 o
-11 -6 21 0.004 -0.804 1.124 59.452 o
-11 -5 1 44.039 43.273 2.702 9.307 o
-11 -5 2 2.778 3.091 0.797 114.139 o
-11 -5 3 0.216 1.478 0.865 99.863 o
-11 -5 4 1.658 1.677 0.883 94.736 o
-11 -5 5 6.787 6.095 0.884 89.626 o
-11 -5 6 4.797 3.679 0.906 87.585 o
-11 -5 7 38.809 36.520 1.611 23.369 o
-11 -5 8 3.333 3.992 0.790 115.025 o
-11 -5 9 6.276 5.116 0.777 114.667 o
-11 -5 10 13.431 12.601 0.957 71.344 o
-11 -5 11 0.131 0.491 0.777 124.089 o
-11 -5 12 5.532 7.342 0.941 80.107 o
-11 -5 13 42.124 43.324 1.835 18.302 o
-11 -5 14 5.552 5.820 0.811 106.453 o
-11 -5 15 5.138 4.820 0.812 107.150 o
-11 -5 16 4.513 3.259 0.862 96.807 o
-11 -5 17 2.056 0.273 1.263 46.753 o
-11 -5 18 2.698 2.481 1.408 37.503 o
-11 -5 19 0.699 -0.720 1.079 64.392 o
-11 -5 20 5.577 6.654 1.120 57.546 o
-11 -5 21 0.168 1.011 1.124 59.309 o
-11 -4 1 88.801 90.649 3.282 5.639 o
-11 -4 2 14.937 15.732 0.872 81.222 o
-11 -4 3 27.153 27.952 1.232 39.651 o
-11 -4 4 10.915 8.846 0.951 74.835 o
-11 -4 5 7.870 7.942 0.850 94.543 o
-11 -4 6 2.225 2.588 0.915 87.835 o
-11 -4 7 0.388 0.158 0.725 142.331 o
-11 -4 8 19.373 18.425 0.979 63.560 o
-11 -4 9 0.442 -0.279 0.745 134.772 o
-11 -4 10 8.882 8.443 0.921 80.788 o
-11 -4 11 0.028 -0.365 0.757 130.958 o
-11 -4 12 8.086 6.424 0.813 103.050 o
-11 -4 13 1.640 0.976 0.761 127.434 o
-11 -4 14 3.485 3.232 0.784 117.026 o
-11 -4 15 9.169 9.842 0.882 86.696 o
-11 -4 16 3.825 3.311 0.846 100.854 o
-11 -4 17 2.738 3.113 1.077 63.544 o
-11 -4 18 1.147 2.172 1.004 73.751 o
-11 -4 19 1.359 2.142 1.017 71.746 o
-11 -4 20 1.570 1.225 1.077 64.216 o
-11 -4 21 7.711 9.274 1.148 53.888 o
-11 -4 22 0.317 0.065 0.977 78.566 o
-11 -3 1 25.126 25.166 0.964 59.573 o
-11 -3 2 35.714 33.594 1.149 40.298 o
-11 -3 3 0.259 -0.463 0.868 99.613 o
-11 -3 4 98.100 99.799 2.290 9.074 o
-11 -3 5 0.391 0.114 0.642 181.308 o
-11 -3 6 46.537 46.763 1.416 26.279 o
-11 -3 7 0.522 1.254 0.759 129.138 o
-11 -3 8 2.187 1.813 0.720 140.509 o
-11 -3 9 0.696 0.373 0.766 127.016 o
-11 -3 10 12.205 10.736 0.996 67.687 o
-11 -3 11 80.385 79.626 2.188 10.890 o
-11 -3 12 31.397 33.040 1.325 33.682 o
-11 -3 13 6.315 8.166 0.866 92.524 o
-11 -3 14 10.328 9.679 0.819 97.760 o
-11 -3 15 13.091 12.643 0.876 83.483 o
-11 -3 16 0.748 1.131 0.882 95.788 o
-11 -3 17 1.232 2.210 0.978 77.606 o
-11 -3 18 6.248 4.514 0.932 81.840 o
-11 -3 19 0.137 -1.231 1.231 49.583 o
-11 -3 20 0.693 -0.148 1.097 62.232 o
-11 -3 21 17.613 17.993 1.226 44.029 o
-11 -3 22 17.038 16.952 1.160 48.853 o
-11 -2 1 39.265 37.590 1.241 34.512 o
-11 -2 2 0.262 0.442 0.729 140.791 o
-11 -2 3 6.423 5.591 0.903 86.445 o
-11 -2 4 81.170 78.316 2.461 9.195 o
-11 -2 5 5.575 5.443 0.696 141.176 o
-11 -2 6 135.274 140.712 3.535 4.182 o
-11 -2 7 0.594 0.512 0.737 137.421 o
-11 -2 8 54.876 60.312 3.098 6.975 o
-11 -2 9 123.399 125.617 2.869 5.868 o
-11 -2 10 287.833 289.519 5.103 1.567 o
-11 -2 11 14.899 14.866 1.003 64.428 o
-11 -2 12 14.083 14.744 1.260 43.214 o
-11 -2 13 10.706 9.593 0.965 72.885 o
-11 -2 14 29.436 28.184 1.486 28.701 o
-11 -2 15 8.677 9.045 0.987 71.188 o
-11 -2 16 2.734 1.835 1.194 52.036 o
-11 -2 17 1.988 1.440 1.368 39.879 o
-11 -2 18 1.800 -0.452 1.143 57.068 o
-11 -2 19 3.372 3.676 1.135 57.038 o
-11 -2 20 0.103 -0.490 0.995 75.908 o
-11 -2 21 0.031 -0.993 0.993 76.112 o
-11 -2 22 0.404 0.265 1.094 62.691 o
-11 -1 1 30.047 28.811 1.170 41.930 o
-11 -1 2 2.670 2.628 0.886 93.314 o
-11 -1 3 25.074 23.299 0.949 61.541 o
-11 -1 4 79.662 81.150 1.856 13.526 o
-11 -1 5 6.801 5.960 0.811 105.147 o
-11 -1 6 43.130 41.265 1.651 21.680 o
-11 -1 7 9.130 10.025 0.809 101.042 o
-11 -1 8 7.081 5.823 0.722 129.657 o
-11 -1 9 19.057 15.912 0.978 64.573 o
-11 -1 10 86.868 90.173 2.004 11.566 o
-11 -1 11 106.150 108.667 3.746 4.285 o
-11 -1 12 0.003 0.806 0.833 107.864 o
-11 -1 13 23.186 21.600 1.159 46.108 o
-11 -1 14 8.628 8.289 0.959 75.190 o
-11 -1 15 21.634 21.113 1.157 46.870 o
-11 -1 16 3.353 4.905 1.350 40.548 o
-11 -1 17 5.469 5.623 1.419 36.446 o
-11 -1 18 0.033 -0.601 1.191 52.985 o
-11 -1 19 9.239 8.547 1.339 40.006 o
-11 -1 20 0.026 -1.045 1.045 68.845 o
-11 -1 21 6.727 5.990 1.246 46.669 o
-11 -1 22 0.026 -0.985 1.102 61.891 o
-11 -1 23 1.883 0.914 1.188 52.763 o
-11 0 1 46.677 47.750 1.782 18.592 o
-11 0 2 0.083 0.050 0.588 216.667 o
-11 0 3 18.949 18.723 0.809 85.842 o
-11 0 4 18.570 19.268 0.877 75.987 o
-11 0 5 19.644 18.033 1.041 57.392 o
-11 0 6 2.708 2.596 0.534 245.294 o
-11 0 7 13.378 12.225 0.742 109.753 o
-11 0 8 21.817 21.276 0.914 68.083 o
-11 0 9 101.169 103.441 2.315 8.765 o
-11 0 10 2.842 1.849 0.823 107.781 o
-11 0 11 86.349 93.766 2.297 9.631 o
-11 0 12 16.233 16.406 1.030 60.494 o
-11 0 13 40.136 42.853 1.687 21.202 o
-11 0 14 19.523 21.511 1.191 45.190 o
-11 0 15 0.364 0.291 0.898 92.853 o
-11 0 16 0.538 0.619 1.311 43.578 o
-11 0 17 2.878 2.165 1.217 49.999 o
-11 0 18 0.416 0.045 1.215 50.844 o
-11 0 19 1.308 1.231 1.625 28.338 o
-11 0 20 0.379 1.100 1.532 31.962 o
-11 0 21 8.190 8.805 1.206 49.034 o
-11 0 22 0.527 0.415 0.969 79.753 o
-11 0 23 2.900 1.957 1.188 52.441 o
-11 1 1 20.586 21.545 0.926 67.561 o
-11 1 2 9.229 7.473 0.758 114.711 o
-11 1 3 329.323 332.211 4.978 1.413 o
-11 1 4 0.329 0.369 0.474 330.699 o
-11 1 5 138.626 143.256 2.743 5.682 o
-11 1 6 13.015 12.947 0.614 146.844 o
-11 1 7 16.771 16.348 0.737 103.092 o
-11 1 8 48.886 50.495 1.305 28.433 o
-11 1 9 0.618 1.178 0.537 255.392 o
-11 1 10 15.814 17.082 0.807 90.360 o
-11 1 11 37.723 39.356 1.179 37.265 o
-11 1 12 0.586 1.066 0.762 128.193 o
-11 1 13 1.738 0.859 0.738 135.074 o
-11 1 14 0.434 0.546 0.723 142.897 o
-11 1 15 5.192 4.312 0.843 99.949 o
-11 1 16 0.430 -0.894 0.894 93.829 o
-11 1 17 0.753 0.917 0.912 89.584 o
-11 1 18 2.669 4.879 1.618 28.385 o
-11 1 19 3.384 3.801 1.741 24.547 o
-11 1 20 17.779 18.733 1.531 29.428 o
-11 1 21 2.152 0.285 1.175 54.008 o
-11 1 22 1.108 1.421 1.109 60.642 o
-11 1 23 0.642 -0.030 1.794 23.331 o
-11 2 1 9.110 9.044 1.172 51.495 o
-11 2 2 26.120 24.582 1.418 31.951 o
-11 2 3 4.676 4.455 0.560 213.279 o
-11 2 4 17.143 14.389 0.926 72.463 o
-11 2 5 16.197 16.159 0.705 111.075 o
-11 2 6 2.309 1.942 0.440 356.130 o
-11 2 7 3.247 2.329 0.491 284.109 o
-11 2 8 52.673 52.725 1.259 28.595 o
-11 2 9 3.492 3.306 0.615 184.868 o
-11 2 10 95.414 97.528 1.865 11.785 o
-11 2 11 5.554 6.816 0.685 144.213 o
-11 2 12 67.589 70.504 1.742 16.159 o
-11 2 13 123.979 126.947 2.693 6.324 o
-11 2 14 36.871 35.781 1.326 32.128 o
-11 2 15 17.170 17.517 1.137 50.438 o
-11 2 16 8.654 9.377 1.050 63.340 o
-11 2 17 2.861 1.933 1.039 68.309 o
-11 2 18 21.795 21.731 1.648 25.161 o
-11 2 19 8.588 8.986 1.071 61.166 o
-11 2 20 1.421 1.814 0.904 90.537 o
-11 2 21 0.733 0.861 1.150 56.561 o
-11 2 22 2.549 3.857 1.283 44.975 o
-11 2 23 1.790 3.524 2.784 9.669 o
-11 3 1 540.468 549.285 9.521 0.455 o
-11 3 2 0.057 -0.426 0.491 311.064 o
-11 3 3 72.618 73.037 1.525 18.259 o
-11 3 4 0.559 0.835 0.553 242.219 o
-11 3 5 2.129 1.603 0.547 239.079 o
-11 3 6 38.871 39.154 1.106 40.252 o
-11 3 7 5.166 4.796 0.493 262.830 o
-11 3 8 6.719 6.493 0.627 166.388 o
-11 3 9 4.522 3.941 0.641 168.243 o
-11 3 10 84.375 85.656 3.049 6.465 o
-11 3 11 15.840 14.713 0.850 84.240 o
-11 3 12 1.637 2.467 0.734 135.810 o
-11 3 13 0.167 0.346 0.653 175.635 o
-11 3 14 4.270 3.241 0.748 127.165 o
-11 3 15 0.293 0.254 1.065 66.060 o
-11 3 16 25.175 27.264 1.662 24.155 o
-11 3 17 0.010 0.547 1.098 62.193 o
-11 3 18 0.814 1.590 1.212 50.890 o
-11 3 19 0.568 -0.155 0.965 80.394 o
-11 3 20 18.019 17.813 1.260 41.849 o
-11 3 21 5.100 5.460 1.602 28.773 o
-11 3 22 1.543 0.422 1.205 51.404 o
-11 4 1 2.577 2.227 0.497 282.319 o
-11 4 2 9.400 9.809 0.653 145.410 o
-11 4 3 1.275 1.212 0.595 206.645 o
-11 4 4 39.948 35.391 1.126 39.613 o
-11 4 5 31.614 30.404 1.128 43.428 o
-11 4 6 74.570 72.035 1.305 21.281 o
-11 4 7 0.208 0.190 0.464 346.733 o
-11 4 8 5.893 6.053 0.596 184.997 o
-11 4 9 3.445 3.649 0.602 192.440 o
-11 4 10 9.914 9.967 0.798 102.582 o
-11 4 11 2.298 1.405 0.668 162.648 o
-11 4 12 1.082 0.636 0.627 187.748 o
-11 4 13 27.350 24.413 1.157 44.355 o
-11 4 14 0.057 -0.472 0.836 107.468 o
-11 4 15 6.108 7.470 1.084 60.948 o
-11 4 16 40.297 39.788 1.841 18.491 o
-11 4 17 14.646 15.082 1.165 49.587 o
-11 4 18 0.368 -0.420 0.974 79.036 o
-11 4 19 1.114 1.109 1.021 71.564 o
-11 4 20 0.237 0.631 1.020 71.974 o
-11 4 21 3.362 3.781 1.280 45.062 o
-11 4 22 0.724 0.858 1.027 70.808 o
-11 5 1 36.091 34.558 1.101 42.415 o
-11 5 2 109.542 109.251 2.020 9.721 o
-11 5 3 40.574 40.589 1.515 25.197 o
-11 5 4 0.153 0.086 0.541 255.833 o
-11 5 5 11.040 10.661 0.678 132.372 o
-11 5 6 45.381 42.858 1.657 21.231 o
-11 5 7 0.202 0.725 0.478 324.918 o
-11 5 8 5.997 7.204 0.687 142.330 o
-11 5 9 6.651 7.161 0.699 136.812 o
-11 5 10 24.522 24.948 1.597 26.132 o
-11 5 11 4.550 3.956 0.673 153.645 o
-11 5 12 11.370 11.751 0.780 103.882 o
-11 5 13 4.282 3.512 0.797 112.433 o
-11 5 14 6.276 6.577 1.166 53.076 o
-11 5 15 0.705 1.299 1.094 62.403 o
-11 5 16 8.108 7.719 1.247 46.182 o
-11 5 17 9.759 11.092 1.952 19.225 o
-11 5 18 5.944 6.668 1.126 56.865 o
-11 5 19 3.409 3.979 0.997 73.432 o
-11 5 20 7.877 10.718 1.035 65.148 o
-11 5 21 3.390 3.026 1.067 64.532 o
-11 5 22 5.634 5.384 2.316 13.890 o
-11 6 1 0.844 0.949 0.584 216.404 o
-11 6 2 52.445 50.431 1.339 26.783 o
-11 6 3 199.086 197.741 3.331 3.425 o
-11 6 4 104.091 103.165 2.022 10.145 o
-11 6 5 132.486 128.690 2.323 7.190 o
-11 6 6 56.450 54.770 1.893 15.878 o
-11 6 7 10.372 10.282 0.823 96.691 o
-11 6 8 21.189 22.959 0.874 72.685 o
-11 6 9 14.488 14.536 0.751 104.521 o
-11 6 10 23.704 24.229 0.963 60.803 o
-11 6 11 3.467 3.285 0.702 144.611 o
-11 6 12 2.337 2.860 0.739 132.783 o
-11 6 13 16.444 15.870 0.938 70.854 o
-11 6 14 0.043 -0.433 0.778 123.948 o
-11 6 15 48.378 48.000 1.631 21.078 o
-11 6 16 33.783 33.576 1.806 19.888 o
-11 6 17 0.509 0.485 1.092 62.806 o
-11 6 18 4.742 4.222 1.075 62.987 o
-11 6 19 2.042 1.473 0.973 78.105 o
-11 6 20 1.854 3.479 1.180 53.247 o
-11 6 21 0.002 -0.802 1.093 62.880 o
-11 7 1 2.616 2.151 0.601 197.456 o
-11 7 2 0.145 -0.355 0.546 251.770 o
-11 7 3 0.676 0.490 0.568 229.571 o
-11 7 4 26.390 25.084 0.928 62.167 o
-11 7 5 157.245 155.975 2.409 5.870 o
-11 7 6 12.666 11.361 0.658 134.873 o
-11 7 7 8.509 8.802 0.653 148.419 o
-11 7 8 4.790 4.239 0.637 169.381 o
-11 7 9 3.349 3.294 0.709 141.990 o
-11 7 10 103.621 105.780 2.066 9.864 o
-11 7 11 3.771 3.691 0.728 134.065 o
-11 7 12 4.012 3.640 0.726 134.381 o
-11 7 13 6.232 7.060 0.820 102.961 o
-11 7 14 4.690 6.272 1.007 70.966 o
-11 7 15 1.878 1.673 0.932 85.138 o
-11 7 16 2.964 2.652 1.046 67.285 o
-11 7 17 1.561 -0.249 1.018 71.942 o
-11 7 18 2.581 2.021 0.911 88.561 o
-11 7 19 7.844 9.124 1.043 64.544 o
-11 7 20 0.022 0.012 0.989 76.852 o
-11 7 21 0.078 1.067 1.930 20.143 o
-11 8 1 79.411 80.451 1.713 14.946 o
-11 8 2 111.037 111.525 2.185 8.813 o
-11 8 3 214.728 219.263 3.677 2.864 o
-11 8 4 30.707 31.330 0.982 53.101 o
-11 8 5 96.122 98.746 1.904 11.434 o
-11 8 6 11.998 10.722 0.804 98.541 o
-11 8 7 26.956 25.755 0.980 56.889 o
-11 8 8 19.676 19.311 0.869 76.071 o
-11 8 9 45.169 46.337 1.284 30.396 o
-11 8 10 26.772 27.980 1.044 51.381 o
-11 8 11 5.630 4.496 0.904 87.159 o
-11 8 12 7.872 7.323 0.786 109.179 o
-11 8 13 11.338 12.634 0.955 72.978 o
-11 8 14 19.035 18.898 2.007 17.669 o
-11 8 15 26.130 29.216 1.626 24.913 o
-11 8 16 2.392 2.629 1.314 43.039 o
-11 8 17 4.424 4.992 1.284 44.527 o
-11 8 18 1.572 1.486 0.905 90.507 o
-11 8 19 8.412 7.719 1.503 32.179 o
-11 8 20 65.902 63.232 4.539 3.402 o
-11 9 1 4.877 4.444 0.533 232.081 o
-11 9 2 35.924 33.806 1.297 33.670 o
-11 9 3 30.803 29.707 1.133 43.554 o
-11 9 4 59.879 60.403 1.571 19.973 o
-11 9 5 55.056 55.231 1.564 21.063 o
-11 9 6 38.972 39.751 1.259 33.605 o
-11 9 7 34.839 36.945 1.185 38.280 o
-11 9 8 71.253 73.037 2.011 12.964 o
-11 9 9 3.795 3.422 0.636 172.810 o
-11 9 10 8.744 9.543 0.750 116.260 o
-11 9 11 1.580 1.210 0.659 168.753 o
-11 9 12 8.206 8.232 0.748 118.351 o
-11 9 13 1.296 0.669 0.869 98.355 o
-11 9 14 0.551 0.131 1.065 66.077 o
-11 9 15 12.157 13.887 1.292 41.712 o
-11 9 16 0.010 0.480 1.047 68.420 o
-11 9 17 9.871 10.875 1.215 47.698 o
-11 9 18 54.561 54.513 2.152 13.104 o
-11 9 19 31.402 32.702 1.824 19.784 o
-11 9 20 0.200 0.717 2.290 14.324 o
-11 10 1 66.552 68.006 2.789 8.047 o
-11 10 2 10.177 9.154 1.016 66.741 o
-11 10 3 0.004 -0.488 0.769 127.009 o
-11 10 4 3.789 4.643 0.737 130.289 o
-11 10 5 69.968 67.668 1.735 16.157 o
-11 10 6 53.134 50.735 1.477 23.386 o
-11 10 7 7.442 5.857 0.758 118.096 o
-11 10 8 3.264 2.612 0.825 106.697 o
-11 10 9 0.052 -0.611 0.763 128.935 o
-11 10 10 0.007 -0.239 0.770 126.825 o
-11 10 11 6.044 6.100 0.829 101.501 o
-11 10 12 10.776 8.010 0.906 82.041 o
-11 10 13 0.661 0.521 0.867 99.281 o
-11 10 14 0.554 -0.035 0.956 81.945 o
-11 10 15 0.952 -0.339 0.926 87.053 o
-11 10 16 2.227 1.439 0.976 77.591 o
-11 10 17 0.887 1.579 0.959 80.921 o
-11 10 18 0.778 0.814 1.195 52.364 o
-11 10 19 13.398 10.472 1.946 19.189 o
-11 11 1 0.880 1.082 0.905 90.972 o
-11 11 2 34.502 33.803 1.437 28.990 o
-11 11 3 10.174 9.041 0.814 99.395 o
-11 11 4 26.194 23.871 0.901 65.365 o
-11 11 5 15.197 13.448 0.853 84.971 o
-11 11 6 9.193 8.841 0.724 123.431 o
-11 11 7 37.424 37.651 1.115 40.621 o
-11 11 8 17.773 17.470 1.035 58.971 o
-11 11 9 15.075 15.546 0.944 71.117 o
-11 11 10 6.122 5.291 0.758 120.157 o
-11 11 11 2.063 2.517 0.747 130.544 o
-11 11 12 2.630 2.017 0.764 124.823 o
-11 11 13 0.408 -0.855 0.855 102.429 o
-11 11 14 0.007 -0.026 1.044 68.976 o
-11 11 15 0.014 0.108 1.029 70.910 o
-11 11 16 11.663 10.466 1.037 63.341 o
-11 11 17 2.475 2.826 1.121 58.782 o
-11 11 18 2.946 2.205 1.343 41.194 o
-11 12 1 8.934 8.823 1.103 57.785 o
-11 12 2 15.031 15.286 1.050 59.350 o
-11 12 3 0.071 -0.124 0.730 140.862 o
-11 12 4 15.694 14.844 0.845 85.155 o
-11 12 5 11.367 10.810 1.226 46.560 o
-11 12 6 5.086 5.223 0.760 121.039 o
-11 12 7 63.389 63.398 2.644 8.935 o
-11 12 8 12.164 11.610 0.862 86.896 o
-11 12 9 9.527 9.609 0.832 96.043 o
-11 12 10 57.424 59.990 1.589 20.007 o
-11 12 11 0.697 0.784 0.824 109.655 o
-11 12 12 0.567 0.359 0.961 81.056 o
-11 12 13 0.042 -0.197 0.999 75.204 o
-11 12 14 2.271 2.317 1.114 59.659 o
-11 12 15 5.074 7.559 1.375 38.698 o
-11 12 16 0.005 -0.087 1.269 46.640 o
-11 12 17 1.970 3.126 1.212 50.476 o
-11 13 1 20.153 20.548 1.261 40.925 o
-11 13 2 32.270 34.219 1.595 24.709 o
-11 13 3 0.555 1.018 0.906 90.964 o
-11 13 4 16.679 14.293 0.917 73.966 o
-11 13 5 1.584 1.201 0.783 120.423 o
-11 13 6 0.089 0.471 0.784 121.977 o
-11 13 7 13.366 14.328 1.210 46.711 o
-11 13 8 29.291 31.291 1.464 29.200 o
-11 13 9 15.802 14.660 0.976 66.998 o
-11 13 10 7.247 8.839 0.974 73.671 o
-11 13 11 9.473 8.414 0.951 75.949 o
-11 13 12 13.629 14.371 1.271 42.673 o
-11 13 13 2.841 1.750 1.050 66.930 o
-11 13 14 0.217 -0.160 0.972 79.467 o
-11 13 15 8.637 8.172 1.789 22.900 o
-11 13 16 0.337 -1.165 1.226 49.916 o
-11 14 1 0.046 0.492 0.968 80.014 o
-11 14 2 3.939 5.467 0.961 78.191 o
-11 14 3 3.595 2.337 0.928 84.820 o
-11 14 4 6.367 7.136 0.991 72.200 o
-11 14 5 66.439 69.413 1.771 15.963 o
-11 14 6 44.456 47.436 1.462 25.395 o
-11 14 7 12.790 14.009 0.875 83.326 o
-11 14 8 29.453 31.095 1.034 50.048 o
-11 14 9 142.399 150.575 3.076 4.837 o
-11 14 10 66.014 69.341 1.807 15.578 o
-11 14 11 3.843 4.834 0.996 73.221 o
-11 14 12 6.312 9.284 0.965 75.422 o
-11 14 13 5.213 5.784 1.071 63.008 o
-11 14 14 0.465 1.619 1.281 45.630 o
-11 14 15 16.975 17.712 2.045 17.168 o
-11 15 1 0.429 0.957 1.150 56.589 o
-11 15 2 1.233 0.137 0.928 86.622 o
-11 15 3 0.221 -0.638 0.948 83.563 o
-11 15 4 0.207 0.084 0.821 111.279 o
-11 15 5 14.193 13.781 1.238 44.673 o
-11 15 6 0.008 0.017 0.861 101.376 o
-11 15 7 33.209 35.207 1.287 34.556 o
-11 15 8 20.119 19.302 1.038 57.180 o
-11 15 9 0.427 -0.056 0.865 100.242 o
-11 15 10 1.067 0.204 0.889 94.296 o
-11 15 11 0.727 0.653 0.971 79.169 o
-11 15 12 0.742 -0.850 1.146 57.022 o
-11 15 13 1.503 3.515 1.563 30.526 o
-11 15 14 0.081 7.040 2.943 8.656 o
-11 16 1 6.404 7.391 1.063 63.157 o
-11 16 2 4.923 2.218 0.985 74.823 o
-11 16 3 2.857 2.560 0.834 104.681 o
-11 16 4 9.334 10.601 0.949 75.569 o
-11 16 5 1.466 1.789 0.820 109.659 o
-11 16 6 11.707 11.737 0.935 75.715 o
-11 16 7 5.484 4.469 0.816 105.949 o
-11 16 8 1.002 0.346 0.802 115.741 o
-11 16 9 1.384 0.871 1.005 73.748 o
-11 16 10 0.999 1.754 1.005 73.677 o
-11 16 11 0.019 -1.155 1.517 32.633 o
-11 16 12 0.931 1.357 1.466 34.812 o
-11 17 1 2.982 1.924 0.965 79.006 o
-11 17 2 18.282 18.458 1.171 47.446 o
-11 17 3 0.093 0.130 0.826 110.037 o
-11 17 4 7.504 8.740 0.913 82.978 o
-11 17 5 0.329 0.195 0.800 116.978 o
-11 17 6 0.503 0.875 0.778 123.046 o
-11 17 7 0.067 -0.103 0.755 131.794 o
-11 17 8 2.549 3.543 1.111 59.751 o
-11 17 9 2.580 0.975 1.743 24.606 o
-11 17 10 0.129 0.458 1.628 28.332 o
-11 17 11 4.578 4.244 1.851 21.698 o
-11 18 1 8.754 7.752 0.961 75.032 o
-11 18 2 3.595 3.698 0.871 95.238 o
-11 18 3 0.116 -0.548 0.806 115.644 o
-11 18 4 11.681 11.946 0.974 70.489 o
-11 18 5 0.516 -0.047 0.779 123.346 o
-11 18 6 7.435 7.109 0.962 75.845 o
-11 18 7 0.210 1.524 0.824 109.864 o
-11 18 8 0.436 1.827 2.142 16.358 o
-11 18 9 2.980 2.799 1.550 30.979 o
-11 19 1 32.904 34.619 1.369 31.534 o
-11 19 2 17.267 17.566 1.440 33.085 o
-11 19 3 1.215 0.361 1.001 74.484 o
-11 19 4 5.505 3.500 0.915 85.649 o
-11 19 5 1.330 0.965 0.865 99.309 o
-11 19 6 7.475 7.155 1.082 60.725 o
-11 19 7 6.067 10.150 2.909 8.809 o
-11 20 1 9.430 7.823 1.240 46.354 o
-11 20 2 6.821 6.634 1.080 61.222 o
-11 20 3 0.176 -0.343 0.968 80.070 o
-11 20 4 4.787 3.369 2.011 18.407 o
-10 -13 4 1.382 0.985 0.844 104.215 o
-10 -13 5 2.624 0.797 0.890 92.976 o
-10 -13 6 15.323 14.898 1.187 47.729 o
-10 -13 7 15.013 17.354 1.242 43.772 o
-10 -13 8 0.198 -0.348 0.870 99.116 o
-10 -13 9 1.435 1.798 1.095 62.082 o
-10 -13 10 6.980 7.266 1.464 34.036 o
-10 -13 11 0.011 -0.348 1.055 67.556 o
-10 -12 1 17.187 16.715 1.140 50.361 o
-10 -12 2 1.901 1.498 0.840 104.515 o
-10 -12 3 20.049 19.032 1.173 46.625 o
-10 -12 4 5.476 4.464 0.966 76.858 o
-10 -12 5 8.179 7.851 1.064 62.262 o
-10 -12 6 7.039 7.626 1.495 32.663 o
-10 -12 7 1.913 1.326 0.855 100.960 o
-10 -12 8 1.164 2.460 0.931 85.495 o
-10 -12 9 1.496 -0.086 1.010 73.049 o
-10 -12 10 0.126 1.239 0.976 78.496 o
-10 -12 11 3.724 4.913 0.944 81.154 o
-10 -12 12 2.630 3.571 0.869 96.556 o
-10 -12 13 0.798 1.038 0.949 82.775 o
-10 -12 14 1.966 1.293 1.128 58.439 o
-10 -12 15 0.024 1.040 1.411 37.711 o
-10 -11 1 3.341 2.543 1.046 67.157 o
-10 -11 2 0.004 1.143 1.112 60.614 o
-10 -11 3 25.333 29.026 2.526 11.147 o
-10 -11 4 2.466 1.572 0.994 74.713 o
-10 -11 5 11.990 9.590 1.158 51.789 o
-10 -11 6 33.214 34.918 1.323 33.146 o
-10 -11 7 3.336 3.847 0.859 98.153 o
-10 -11 8 4.313 5.163 1.076 62.847 o
-10 -11 9 19.502 22.237 1.319 37.838 o
-10 -11 10 23.678 25.221 1.373 34.172 o
-10 -11 11 29.690 31.171 1.746 21.557 o
-10 -11 12 0.586 -0.085 1.030 70.630 o
-10 -11 13 35.050 33.303 1.496 27.112 o
-10 -11 14 0.490 0.491 0.976 78.557 o
-10 -11 15 17.301 17.675 1.226 44.140 o
-10 -11 16 7.106 7.644 1.088 60.123 o
-10 -11 17 0.274 1.550 1.341 41.678 o
-10 -10 1 3.079 2.610 0.963 79.021 o
-10 -10 2 10.124 11.138 1.278 43.272 o
-10 -10 3 51.910 51.575 2.143 13.397 o
-10 -10 4 1.841 1.446 1.148 56.409 o
-10 -10 5 43.002 38.943 2.150 14.082 o
-10 -10 6 10.849 8.926 1.005 67.784 o
-10 -10 7 17.815 19.366 1.094 53.299 o
-10 -10 8 136.493 143.705 3.443 4.304 o
-10 -10 9 103.057 111.685 3.220 5.442 o
-10 -10 10 5.225 6.392 1.316 42.183 o
-10 -10 11 0.087 -1.192 1.192 52.857 o
-10 -10 12 0.074 1.072 1.017 72.488 o
-10 -10 13 12.992 12.954 1.135 52.807 o
-10 -10 14 2.752 2.601 0.794 115.216 o
-10 -10 15 3.424 4.062 0.850 99.833 o
-10 -10 16 12.738 11.590 1.133 53.304 o
-10 -10 17 1.041 3.360 0.996 74.683 o
-10 -10 18 55.540 61.151 2.630 9.256 o
-10 -9 1 0.724 1.805 0.845 103.947 o
-10 -9 2 21.298 21.998 1.238 41.780 o
-10 -9 3 56.691 54.181 2.321 11.498 o
-10 -9 4 2.126 0.848 1.130 58.211 o
-10 -9 5 50.865 50.036 1.915 16.183 o
-10 -9 6 43.304 40.892 1.663 21.446 o
-10 -9 7 7.555 7.442 1.118 57.040 o
-10 -9 8 1.138 0.650 1.116 60.020 o
-10 -9 9 6.871 7.047 1.347 40.060 o
-10 -9 10 41.693 44.980 1.782 19.166 o
-10 -9 11 19.301 21.520 1.374 35.284 o
-10 -9 12 36.381 39.586 1.445 27.910 o
-10 -9 13 9.916 11.106 1.154 52.505 o
-10 -9 14 4.449 4.622 0.825 104.701 o
-10 -9 15 18.750 18.739 1.012 60.394 o
-10 -9 16 0.707 0.474 0.890 94.363 o
-10 -9 17 0.574 0.580 1.040 69.135 o
-10 -9 18 25.163 26.008 1.431 31.505 o
-10 -9 19 29.186 31.656 2.711 9.655 o
-10 -9 20 12.355 15.081 1.911 19.831 o
-10 -8 1 38.797 35.522 1.409 28.931 o
-10 -8 2 3.647 1.650 0.997 73.877 o
-10 -8 3 0.069 2.167 0.800 116.234 o
-10 -8 4 8.064 6.750 1.111 57.642 o
-10 -8 5 27.882 26.391 1.371 33.298 o
-10 -8 6 6.902 7.148 1.001 70.608 o
-10 -8 7 0.082 -0.119 1.082 64.130 o
-10 -8 8 28.387 28.355 1.541 27.101 o
-10 -8 9 40.225 39.256 1.626 22.675 o
-10 -8 10 27.621 28.249 1.414 31.517 o
-10 -8 11 30.241 30.671 1.206 39.684 o
-10 -8 12 3.330 2.557 0.804 112.093 o
-10 -8 13 23.264 25.595 1.067 51.784 o
-10 -8 14 0.276 0.719 0.759 129.855 o
-10 -8 15 12.420 13.506 0.895 80.549 o
-10 -8 16 24.906 26.416 1.176 43.665 o
-10 -8 17 13.212 14.049 1.539 29.945 o
-10 -8 18 9.985 9.703 1.024 65.710 o
-10 -8 19 1.738 2.139 0.875 96.365 o
-10 -8 20 1.962 2.397 0.914 88.290 o
-10 -8 21 5.377 7.237 1.272 45.007 o
-10 -7 1 5.255 4.632 0.898 88.569 o
-10 -7 2 18.214 20.214 1.003 61.195 o
-10 -7 3 19.905 21.440 1.262 40.852 o
-10 -7 4 0.602 -0.109 1.046 68.461 o
-10 -7 5 51.069 53.614 1.552 21.924 o
-10 -7 6 11.937 12.150 0.984 69.009 o
-10 -7 7 84.414 82.065 2.250 10.244 o
-10 -7 8 7.107 6.186 1.036 66.244 o
-10 -7 9 16.345 15.747 0.936 71.269 o
-10 -7 10 6.275 5.825 0.766 117.428 o
-10 -7 11 10.049 10.626 0.894 83.625 o
-10 -7 12 38.234 37.009 1.313 32.126 o
-10 -7 13 21.161 22.277 1.113 49.961 o
-10 -7 14 0.967 0.215 0.732 139.002 o
-10 -7 15 0.007 -0.738 0.738 138.020 o
-10 -7 16 0.627 0.156 0.848 103.906 o
-10 -7 17 1.878 1.544 1.082 63.434 o
-10 -7 18 0.017 0.149 1.083 64.048 o
-10 -7 19 9.865 10.070 1.076 59.992 o
-10 -7 20 13.776 13.473 1.474 32.419 o
-10 -7 21 5.767 5.606 0.990 72.977 o
-10 -7 22 0.222 -0.839 2.053 17.823 o
-10 -6 1 49.921 49.133 1.784 18.199 o
-10 -6 2 10.635 10.139 0.873 86.955 o
-10 -6 3 0.008 0.205 0.741 136.641 o
-10 -6 4 15.715 15.833 0.963 68.229 o
-10 -6 5 0.790 0.096 0.823 110.334 o
-10 -6 6 21.670 21.430 1.180 45.244 o
-10 -6 7 10.737 10.943 1.028 64.575 o
-10 -6 8 88.015 86.433 2.327 9.546 o
-10 -6 9 2.692 3.246 0.921 86.222 o
-10 -6 10 6.922 8.518 1.018 68.058 o
-10 -6 11 17.096 17.301 0.997 63.246 o
-10 -6 12 52.975 54.264 1.421 24.345 o
-10 -6 13 0.651 1.165 0.716 144.793 o
-10 -6 14 3.188 4.043 0.757 125.021 o
-10 -6 15 3.077 1.952 0.781 119.137 o
-10 -6 16 0.434 0.237 0.922 88.054 o
-10 -6 17 52.111 52.249 1.823 17.273 o
-10 -6 18 18.317 17.292 1.218 44.426 o
-10 -6 19 0.009 -0.394 0.985 77.471 o
-10 -6 20 0.306 0.509 0.928 86.949 o
-10 -6 21 2.071 1.133 0.999 74.349 o
-10 -6 22 0.101 -1.068 1.129 58.934 o
-10 -5 1 43.409 43.645 1.268 31.651 o
-10 -5 2 85.186 84.109 1.864 12.947 o
-10 -5 3 9.842 10.560 0.836 94.297 o
-10 -5 4 33.626 33.349 1.176 39.678 o
-10 -5 5 81.613 78.814 1.975 12.446 o
-10 -5 6 0.444 -0.724 0.724 142.753 o
-10 -5 7 44.257 41.151 1.341 29.385 o
-10 -5 8 82.942 79.775 1.795 13.882 o
-10 -5 9 24.378 26.580 1.393 33.072 o
-10 -5 10 62.695 64.736 2.049 13.379 o
-10 -5 11 64.693 65.058 1.593 18.751 o
-10 -5 12 3.932 3.527 0.731 132.783 o
-10 -5 13 23.664 24.419 1.063 52.225 o
-10 -5 14 2.884 2.259 0.776 120.541 o
-10 -5 15 0.244 -0.516 0.768 127.115 o
-10 -5 16 0.784 -0.048 0.805 115.182 o
-10 -5 17 0.025 -0.724 0.931 86.611 o
-10 -5 18 2.378 2.246 0.871 96.663 o
-10 -5 19 4.939 4.167 0.993 73.299 o
-10 -5 20 4.194 2.620 1.001 72.866 o
-10 -5 21 0.173 0.240 0.966 80.467 o
-10 -5 22 6.537 7.702 0.945 78.737 o
-10 -5 23 0.888 -1.201 1.694 26.148 o
-10 -4 1 27.402 27.165 0.991 55.355 o
-10 -4 2 21.686 19.268 0.918 68.411 o
-10 -4 3 35.121 33.795 1.585 24.644 o
-10 -4 4 11.536 11.154 0.812 97.320 o
-10 -4 5 33.752 34.229 1.063 45.586 o
-10 -4 6 3.933 3.566 0.724 135.365 o
-10 -4 7 71.249 73.218 1.814 14.902 o
-10 -4 8 104.789 106.568 2.254 8.851 o
-10 -4 9 63.196 64.182 1.551 19.637 o
-10 -4 10 110.442 111.351 2.210 8.726 o
-10 -4 11 26.143 23.812 0.989 57.148 o
-10 -4 12 6.709 6.446 0.706 134.879 o
-10 -4 13 59.401 62.608 1.508 20.963 o
-10 -4 14 3.145 3.111 0.735 132.756 o
-10 -4 15 68.783 68.352 2.166 11.905 o
-10 -4 16 15.341 13.524 0.963 69.206 o
-10 -4 17 0.791 -0.060 0.838 106.273 o
-10 -4 18 0.003 -0.820 0.862 101.125 o
-10 -4 19 0.785 0.292 0.839 106.042 o
-10 -4 20 11.564 13.565 1.113 55.115 o
-10 -4 21 3.964 2.444 0.912 87.441 o
-10 -4 22 3.180 2.653 0.999 73.573 o
-10 -4 23 24.334 28.592 3.115 7.478 o
-10 -3 1 11.890 11.801 0.687 127.163 o
-10 -3 2 5.624 5.512 0.751 122.806 o
-10 -3 3 11.767 10.972 0.785 102.875 o
-10 -3 4 23.250 22.615 0.865 72.167 o
-10 -3 5 86.558 90.336 1.988 11.694 o
-10 -3 6 43.499 43.131 1.544 23.873 o
-10 -3 7 164.657 164.907 3.125 4.312 o
-10 -3 8 4.724 3.731 0.680 150.499 o
-10 -3 9 9.553 10.408 0.854 91.320 o
-10 -3 10 73.096 76.544 2.292 10.576 o
-10 -3 11 27.564 24.581 1.157 44.220 o
-10 -3 12 21.429 21.555 1.137 48.234 o
-10 -3 13 223.097 228.277 3.945 2.570 o
-10 -3 14 0.748 1.684 0.764 126.894 o
-10 -3 15 3.988 2.865 0.792 114.551 o
-10 -3 16 8.294 6.793 0.915 82.676 o
-10 -3 17 16.131 16.386 2.132 15.897 o
-10 -3 18 8.571 8.586 1.091 59.130 o
-10 -3 19 0.834 1.451 0.841 104.966 o
-10 -3 20 18.670 19.540 1.182 46.371 o
-10 -3 21 16.101 17.621 1.265 42.094 o
-10 -3 22 0.336 -0.080 0.998 75.254 o
-10 -3 23 1.833 1.208 0.991 75.525 o
-10 -2 1 7.176 8.758 0.659 148.936 o
-10 -2 2 117.119 117.772 2.226 8.270 o
-10 -2 3 141.135 137.202 2.462 6.405 o
-10 -2 4 0.904 0.299 0.556 239.148 o
-10 -2 5 72.341 69.027 2.102 12.229 o
-10 -2 6 2.588 2.456 0.624 183.359 o
-10 -2 7 200.815 202.412 3.701 3.027 o
-10 -2 8 1.521 0.540 0.590 210.668 o
-10 -2 9 5.480 5.169 0.659 156.404 o
-10 -2 10 37.937 37.441 1.303 32.521 o
-10 -2 11 0.609 0.744 0.766 127.094 o
-10 -2 12 40.603 41.552 1.307 31.260 o
-10 -2 13 21.808 18.695 0.994 60.502 o
-10 -2 14 0.071 0.450 0.736 138.457 o
-10 -2 15 105.148 106.192 4.056 3.781 o
-10 -2 16 17.208 18.201 1.395 35.005 o
-10 -2 17 9.968 10.896 1.306 41.603 o
-10 -2 18 33.831 33.506 1.586 24.802 o
-10 -2 19 0.346 -0.363 0.919 88.705 o
-10 -2 20 11.086 12.568 2.165 15.638 o
-10 -2 21 0.030 -0.875 1.006 74.266 o
-10 -2 22 9.508 7.349 1.137 54.640 o
-10 -2 23 5.623 3.661 0.988 73.856 o
-10 -2 24 0.002 0.886 1.268 46.697 o
-10 -1 1 4.797 4.159 0.456 305.178 o
-10 -1 2 33.350 30.358 1.023 49.143 o
-10 -1 3 24.769 23.274 0.702 92.918 o
-10 -1 4 0.458 0.806 0.511 283.136 o
-10 -1 5 6.061 5.308 0.585 191.512 o
-10 -1 6 35.558 35.816 1.128 40.989 o
-10 -1 7 3.657 3.386 0.886 92.408 o
-10 -1 8 53.812 47.706 1.500 23.027 o
-10 -1 9 99.681 99.143 2.376 8.611 o
-10 -1 10 57.735 54.927 1.466 22.563 o
-10 -1 11 0.115 0.558 0.701 152.151 o
-10 -1 12 230.139 238.755 6.452 1.336 o
-10 -1 13 3.118 3.272 0.722 137.441 o
-10 -1 14 13.000 12.160 0.933 75.085 o
-10 -1 15 0.007 -0.180 0.763 128.936 o
-10 -1 16 10.025 10.373 2.297 13.985 o
-10 -1 17 3.585 2.314 1.026 69.723 o
-10 -1 18 26.538 25.440 1.650 24.429 o
-10 -1 19 14.848 13.811 1.538 29.798 o
-10 -1 20 4.593 4.267 1.311 42.756 o
-10 -1 21 0.083 -0.922 0.922 88.270 o
-10 -1 22 6.861 5.680 0.949 78.439 o
-10 -1 23 0.615 -0.831 1.023 71.572 o
-10 -1 24 0.230 -1.135 1.211 51.198 o
-10 0 1 17.107 16.549 0.681 114.936 o
-10 0 2 592.792 609.870 8.677 0.455 o
-10 0 3 0.240 0.697 0.517 278.237 o
-10 0 4 45.569 46.908 0.988 41.438 o
-10 0 5 22.410 22.274 0.897 69.182 o
-10 0 6 22.935 21.588 0.969 61.515 o
-10 0 7 0.156 0.061 0.408 448.515 o
-10 0 8 0.052 -0.079 0.469 341.520 o
-10 0 9 5.927 6.839 0.559 205.051 o
-10 0 10 41.585 42.484 1.104 38.743 o
-10 0 11 7.206 6.370 0.698 137.051 o
-10 0 12 50.526 50.262 1.391 25.851 o
-10 0 13 0.132 0.313 0.619 195.275 o
-10 0 14 30.904 29.296 1.027 50.291 o
-10 0 15 4.227 3.660 0.652 163.769 o
-10 0 16 1.892 1.985 0.810 112.070 o
-10 0 17 0.416 0.672 0.811 113.631 o
-10 0 18 59.822 55.398 2.571 9.580 o
-10 0 19 114.104 116.245 2.886 6.108 o
-10 0 20 24.218 21.394 1.385 33.905 o
-10 0 21 0.201 -0.057 1.021 72.000 o
-10 0 22 15.052 18.283 1.663 25.524 o
-10 0 23 0.001 -0.080 1.270 46.598 o
-10 0 24 2.888 -0.800 2.915 8.826 o
-10 1 1 4.999 4.254 0.603 186.174 o
-10 1 2 165.757 164.684 2.527 5.327 o
-10 1 3 161.801 158.676 2.618 5.299 o
-10 1 4 191.448 192.354 3.347 3.519 o
-10 1 5 0.284 0.608 0.503 293.643 o
-10 1 6 85.949 82.996 1.459 16.828 o
-10 1 7 110.886 112.145 1.720 11.185 o
-10 1 8 6.686 5.226 0.556 206.739 o
-10 1 9 14.191 13.716 0.709 115.432 o
-10 1 10 15.604 16.769 0.813 89.666 o
-10 1 11 23.632 24.892 0.843 73.551 o
-10 1 12 28.706 26.751 1.018 52.628 o
-10 1 13 2.116 1.887 0.669 162.076 o
-10 1 14 18.231 16.561 0.964 66.351 o
-10 1 15 8.129 7.288 1.036 65.596 o
-10 1 16 7.165 5.018 0.858 94.723 o
-10 1 17 95.726 94.250 2.510 8.212 o
-10 1 18 76.608 78.073 2.269 10.550 o
-10 1 19 1.589 0.569 0.864 99.466 o
-10 1 20 1.216 0.611 0.919 88.131 o
-10 1 21 0.235 0.386 0.920 88.478 o
-10 1 22 1.992 0.638 1.094 62.147 o
-10 1 23 1.849 2.881 1.226 49.457 o
-10 1 24 0.009 -1.712 1.762 24.190 o
-10 2 1 106.982 113.515 2.062 9.530 o
-10 2 2 108.008 109.592 1.840 10.767 o
-10 2 3 26.871 25.928 0.857 68.662 o
-10 2 4 192.645 194.775 3.471 3.360 o
-10 2 5 203.337 199.455 3.842 2.895 o
-10 2 6 150.421 148.966 2.151 6.787 o
-10 2 7 12.165 12.398 0.564 169.687 o
-10 2 8 63.936 61.228 1.148 27.612 o
-10 2 9 93.743 95.482 1.913 11.627 o
-10 2 10 11.508 11.588 0.705 122.885 o
-10 2 11 83.490 85.068 1.654 14.950 o
-10 2 12 15.374 15.188 0.759 101.114 o
-10 2 13 45.861 43.118 1.094 37.507 o
-10 2 14 12.115 12.110 0.883 83.248 o
-10 2 15 32.929 31.995 1.240 37.072 o
-10 2 16 0.632 -0.042 0.909 90.643 o
-10 2 17 2.551 3.082 0.973 77.665 o
-10 2 18 11.593 11.869 1.025 64.381 o
-10 2 19 18.694 19.901 1.182 46.349 o
-10 2 20 0.230 -0.435 0.953 82.535 o
-10 2 21 6.110 5.734 0.966 76.299 o
-10 2 22 1.010 1.500 1.009 73.230 o
-10 2 23 0.941 1.794 1.110 60.499 o
-10 3 1 136.774 134.292 2.361 6.854 o
-10 3 2 203.123 205.880 3.039 3.640 o
-10 3 3 1.870 1.928 0.465 325.196 o
-10 3 4 74.988 71.225 1.501 18.402 o
-10 3 5 10.489 7.760 0.635 151.817 o
-10 3 6 18.758 17.780 0.717 103.119 o
-10 3 7 92.352 91.767 1.512 15.095 o
-10 3 8 15.325 15.100 0.626 134.629 o
-10 3 9 86.155 85.677 1.618 15.015 o
-10 3 10 50.071 48.852 1.257 29.730 o
-10 3 11 2.962 2.559 0.580 209.399 o
-10 3 12 4.441 4.178 0.579 202.390 o
-10 3 13 7.890 6.567 0.668 146.241 o
-10 3 14 1.338 1.364 0.556 235.131 o
-10 3 15 53.789 53.021 1.541 21.814 o
-10 3 16 3.423 2.595 0.927 84.934 o
-10 3 17 10.639 11.970 1.053 61.693 o
-10 3 18 8.175 9.893 1.030 65.781 o
-10 3 19 16.262 16.980 1.174 48.053 o
-10 3 20 10.710 12.527 1.096 57.228 o
-10 3 21 18.875 20.509 1.113 51.135 o
-10 3 22 8.023 8.900 1.461 33.957 o
-10 3 23 10.340 9.724 1.548 30.140 o
-10 4 1 201.608 198.223 2.801 3.981 o
-10 4 2 81.339 81.477 1.399 18.213 o
-10 4 3 123.227 123.428 2.235 7.900 o
-10 4 4 25.473 24.325 0.835 73.050 o
-10 4 5 93.520 92.118 1.744 13.005 o
-10 4 6 35.191 33.306 0.961 51.525 o
-10 4 7 173.431 174.159 2.538 5.047 o
-10 4 8 0.759 0.236 0.412 431.662 o
-10 4 9 341.383 347.781 5.176 1.309 o
-10 4 10 69.626 65.383 1.484 19.745 o
-10 4 11 0.026 -0.290 0.523 274.963 o
-10 4 12 63.032 60.098 1.534 20.196 o
-10 4 13 6.987 6.321 0.716 131.342 o
-10 4 14 25.489 24.942 1.189 42.924 o
-10 4 15 10.272 7.951 1.161 52.208 o
-10 4 16 3.842 4.093 0.949 80.539 o
-10 4 17 4.097 2.470 0.983 75.487 o
-10 4 18 0.390 0.309 0.837 106.815 o
-10 4 19 0.059 1.113 0.854 102.704 o
-10 4 20 24.348 23.787 1.183 43.852 o
-10 4 21 16.856 17.957 1.162 48.634 o
-10 4 22 1.480 3.108 1.102 61.030 o
-10 4 23 0.156 -1.577 2.463 12.379 o
-10 5 1 140.494 138.652 2.183 7.196 o
-10 5 2 85.926 86.084 1.911 12.449 o
-10 5 3 105.482 101.823 1.944 10.549 o
-10 5 4 62.423 60.896 1.217 26.422 o
-10 5 5 18.045 16.811 0.704 107.751 o
-10 5 6 87.269 85.608 1.485 16.249 o
-10 5 7 110.951 109.549 1.798 10.825 o
-10 5 8 9.310 8.807 0.699 130.908 o
-10 5 9 168.096 168.014 2.432 5.419 o
-10 5 10 34.274 34.567 0.931 53.806 o
-10 5 11 14.691 15.018 0.684 119.757 o
-10 5 12 65.032 66.973 1.324 23.084 o
-10 5 13 0.226 0.208 0.690 157.305 o
-10 5 14 32.975 35.522 1.778 20.427 o
-10 5 15 8.662 8.891 1.071 61.172 o
-10 5 16 14.708 15.225 1.135 51.840 o
-10 5 17 9.831 9.422 1.326 40.579 o
-10 5 18 0.010 -0.516 0.768 127.405 o
-10 5 19 1.013 1.533 0.825 108.903 o
-10 5 20 9.971 10.970 1.024 65.425 o
-10 5 21 1.303 -0.130 0.993 75.744 o
-10 5 22 15.005 17.367 2.081 16.683 o
-10 5 23 0.213 1.057 1.866 21.545 o
-10 6 1 134.972 136.025 2.225 7.300 o
-10 6 2 6.986 5.998 0.519 228.935 o
-10 6 3 6.062 6.808 0.613 174.490 o
-10 6 4 132.744 130.853 2.020 8.170 o
-10 6 5 0.445 -0.390 0.526 268.967 o
-10 6 6 98.695 100.886 1.757 12.193 o
-10 6 7 6.248 7.337 0.500 244.086 o
-10 6 8 796.743 800.804 9.165 0.311 o
-10 6 9 339.575 354.855 4.395 1.499 o
-10 6 10 0.263 0.701 0.496 301.223 o
-10 6 11 36.142 35.677 1.130 40.687 o
-10 6 12 62.850 60.143 2.316 11.170 o
-10 6 13 10.909 12.246 0.854 89.299 o
-10 6 14 54.569 51.385 1.572 21.224 o
-10 6 15 14.487 13.245 1.164 49.994 o
-10 6 16 4.754 5.035 1.033 67.795 o
-10 6 17 14.360 15.104 1.296 40.900 o
-10 6 18 0.881 -0.056 0.890 94.238 o
-10 6 19 0.506 0.278 0.903 91.723 o
-10 6 20 0.205 0.219 0.837 106.957 o
-10 6 21 2.855 2.643 1.405 37.666 o
-10 6 22 4.685 3.012 2.173 15.796 o
-10 7 1 33.030 33.056 0.857 60.903 o
-10 7 2 4.827 5.050 0.615 179.187 o
-10 7 3 13.377 12.349 0.626 142.578 o
-10 7 4 97.526 98.017 1.876 11.559 o
-10 7 5 1.022 0.873 0.493 299.810 o
-10 7 6 100.371 102.832 2.182 9.468 o
-10 7 7 31.399 30.676 1.004 51.302 o
-10 7 8 19.293 17.902 0.784 90.013 o
-10 7 9 15.114 14.027 0.834 87.959 o
-10 7 10 11.168 10.488 0.692 127.982 o
-10 7 11 67.045 68.375 1.554 18.842 o
-10 7 12 22.753 21.333 1.105 50.067 o
-10 7 13 14.060 12.588 0.929 74.758 o
-10 7 14 36.152 37.090 1.638 23.023 o
-10 7 15 2.344 3.051 0.889 92.666 o
-10 7 16 1.351 1.557 0.952 81.847 o
-10 7 17 10.224 9.611 1.178 50.592 o
-10 7 18 6.301 5.898 1.094 60.107 o
-10 7 19 14.386 14.749 0.999 65.129 o
-10 7 20 3.459 3.597 0.910 87.800 o
-10 7 21 9.762 9.796 1.092 58.419 o
-10 7 22 2.298 1.797 2.404 12.960 o
-10 8 1 57.422 58.531 1.025 33.178 o
-10 8 2 98.775 97.993 1.604 13.423 o
-10 8 3 16.957 16.611 0.928 71.490 o
-10 8 4 112.010 113.667 2.082 9.199 o
-10 8 5 11.507 11.446 0.695 125.879 o
-10 8 6 88.053 87.811 1.548 15.408 o
-10 8 7 1.084 0.523 0.498 294.813 o
-10 8 8 0.005 -0.526 0.526 271.496 o
-10 8 9 6.744 6.992 0.595 181.504 o
-10 8 10 1.455 1.690 0.584 212.908 o
-10 8 11 22.088 21.619 0.937 65.236 o
-10 8 12 0.041 -0.377 0.695 155.482 o
-10 8 13 33.528 32.750 1.220 37.720 o
-10 8 14 46.436 50.739 2.285 12.286 o
-10 8 15 0.805 -0.332 0.840 105.882 o
-10 8 16 13.405 11.656 1.050 60.905 o
-10 8 17 1.825 1.082 0.927 86.281 o
-10 8 18 0.997 1.396 0.953 82.005 o
-10 8 19 5.313 4.594 0.916 85.281 o
-10 8 20 4.839 5.010 1.041 66.805 o
-10 8 21 4.705 6.825 1.473 33.899 o
-10 9 1 38.752 37.414 0.844 56.140 o
-10 9 2 68.977 67.364 1.580 18.286 o
-10 9 3 10.712 10.337 0.666 137.267 o
-10 9 4 165.472 167.523 2.813 4.786 o
-10 9 5 0.035 -0.069 0.551 247.210 o
-10 9 6 10.899 10.654 0.609 157.367 o
-10 9 7 2.760 2.629 0.509 267.418 o
-10 9 8 10.018 10.974 0.643 146.378 o
-10 9 9 30.099 28.890 0.953 56.353 o
-10 9 10 4.512 3.740 0.650 164.176 o
-10 9 11 124.846 123.878 2.230 7.850 o
-10 9 12 49.092 48.214 1.468 24.422 o
-10 9 13 1.705 1.918 0.710 145.301 o
-10 9 14 7.721 9.083 0.894 85.879 o
-10 9 15 1.731 0.841 0.828 107.941 o
-10 9 16 19.557 19.991 1.157 47.776 o
-10 9 17 16.554 14.578 1.158 49.589 o
-10 9 18 12.610 13.741 1.023 63.681 o
-10 9 19 2.133 1.943 0.888 93.305 o
-10 9 20 0.042 -0.189 1.088 63.504 o
-10 10 1 31.099 30.562 1.169 41.341 o
-10 10 2 10.224 9.367 0.722 121.806 o
-10 10 3 75.953 75.856 1.909 13.496 o
-10 10 4 32.202 32.241 1.036 48.389 o
-10 10 5 0.050 0.523 0.585 218.524 o
-10 10 6 18.662 18.042 0.770 93.005 o
-10 10 7 21.667 19.546 0.779 86.995 o
-10 10 8 6.709 6.435 0.595 182.393 o
-10 10 9 21.455 20.421 0.885 72.122 o
-10 10 10 8.415 7.295 0.681 139.989 o
-10 10 11 2.940 2.890 0.648 169.751 o
-10 10 12 4.911 4.419 0.726 132.405 o
-10 10 13 6.873 6.487 0.987 72.609 o
-10 10 14 11.498 10.028 1.092 57.709 o
-10 10 15 1.246 1.175 0.814 111.933 o
-10 10 16 11.325 13.134 1.025 64.189 o
-10 10 17 0.697 0.730 0.829 108.379 o
-10 10 18 1.048 1.815 0.924 86.980 o
-10 10 19 7.190 8.754 1.978 18.857 o
-10 11 1 98.390 95.034 2.301 9.105 o
-10 11 2 4.726 4.422 0.720 135.056 o
-10 11 3 144.257 146.642 3.138 4.723 o
-10 11 4 8.581 7.357 0.665 145.288 o
-10 11 5 32.629 30.015 1.200 39.324 o
-10 11 6 30.064 30.382 1.003 52.153 o
-10 11 7 46.480 44.823 1.099 36.766 o
-10 11 8 41.032 40.392 1.449 26.900 o
-10 11 9 43.696 43.879 1.738 19.805 o
-10 11 10 8.309 7.932 0.747 118.633 o
-10 11 11 14.880 12.879 0.828 89.903 o
-10 11 12 0.360 0.593 0.719 144.544 o
-10 11 13 7.371 6.527 0.868 91.967 o
-10 11 14 6.143 6.046 0.832 100.797 o
-10 11 15 5.771 6.516 1.086 60.975 o
-10 11 16 0.031 -0.935 1.169 54.981 o
-10 11 17 15.135 18.505 1.648 25.929 o
-10 11 18 7.315 13.161 1.761 23.563 o
-10 11 19 6.859 9.062 2.409 12.791 o
-10 12 1 139.745 137.368 2.838 5.500 o
-10 12 2 30.090 29.527 0.990 53.344 o
-10 12 3 184.850 187.655 3.051 3.980 o
-10 12 4 0.707 1.106 0.722 142.570 o
-10 12 5 3.670 2.668 0.746 128.809 o
-10 12 6 59.508 57.100 1.515 21.212 o
-10 12 7 34.560 35.288 1.050 45.712 o
-10 12 8 20.642 19.882 0.856 76.721 o
-10 12 9 1.519 1.227 0.605 199.611 o
-10 12 10 22.885 24.332 1.133 47.465 o
-10 12 11 21.810 21.485 1.545 28.289 o
-10 12 12 1.150 2.154 0.944 83.220 o
-10 12 13 16.913 16.625 1.120 52.069 o
-10 12 14 0.041 0.234 0.818 112.232 o
-10 12 15 59.410 66.351 2.002 14.014 o
-10 12 16 28.245 28.381 1.477 29.172 o
-10 12 17 6.744 6.665 1.586 29.186 o
-10 12 18 8.082 10.492 1.753 23.805 o
-10 13 1 54.966 55.050 1.843 16.640 o
-10 13 2 0.238 0.992 0.676 163.133 o
-10 13 3 45.726 43.239 1.334 29.073 o
-10 13 4 4.672 5.974 0.841 100.143 o
-10 13 5 51.641 50.315 1.374 26.071 o
-10 13 6 47.258 46.967 1.288 29.683 o
-10 13 7 0.006 1.295 0.698 153.013 o
-10 13 8 48.242 49.484 1.309 28.564 o
-10 13 9 18.022 20.397 0.904 72.449 o
-10 13 10 0.489 1.272 0.684 158.722 o
-10 13 11 13.422 15.783 1.001 65.189 o
-10 13 12 6.713 5.092 1.008 70.188 o
-10 13 13 16.159 15.958 1.158 49.486 o
-10 13 14 24.616 25.273 1.569 26.942 o
-10 13 15 1.261 0.859 0.919 88.132 o
-10 13 16 17.257 22.008 3.435 6.249 o
-10 13 17 0.172 -0.378 1.731 25.056 o
-10 14 1 14.964 14.053 1.025 62.199 o
-10 14 2 102.021 103.936 2.194 9.312 o
-10 14 3 8.165 8.439 1.004 69.360 o
-10 14 4 32.771 30.876 1.206 38.875 o
-10 14 5 8.613 8.066 0.931 79.529 o
-10 14 6 82.517 86.180 1.780 13.795 o
-10 14 7 17.212 18.690 0.939 69.341 o
-10 14 8 51.298 50.730 1.303 27.936 o
-10 14 9 10.353 10.785 0.768 108.518 o
-10 14 10 2.394 2.906 0.695 149.302 o
-10 14 11 0.018 -0.308 0.950 83.219 o
-10 14 12 0.015 0.060 0.926 87.632 o
-10 14 13 1.437 0.093 0.895 92.923 o
-10 14 14 0.014 0.890 0.963 80.827 o
-10 14 15 4.102 4.838 1.645 27.384 o
-10 14 16 8.190 9.845 2.611 10.892 o
-10 15 1 13.342 14.560 0.974 68.775 o
-10 15 2 1.682 1.062 0.776 122.530 o
-10 15 3 0.792 1.025 0.769 125.519 o
-10 15 4 0.342 0.537 0.718 144.821 o
-10 15 5 7.582 9.138 0.860 92.369 o
-10 15 6 20.804 19.962 1.149 47.862 o
-10 15 7 0.007 -0.224 0.743 135.903 o
-10 15 8 3.096 2.676 0.677 156.161 o
-10 15 9 5.781 4.761 0.722 132.379 o
-10 15 10 0.237 -0.816 0.816 112.507 o
-10 15 11 10.414 10.241 1.051 62.364 o
-10 15 12 0.410 -0.450 1.009 73.590 o
-10 15 13 1.759 3.041 1.194 52.070 o
-10 15 14 1.815 0.888 1.172 54.236 o
-10 15 15 2.986 -0.842 2.142 16.322 o
-10 16 1 0.228 -0.104 0.921 88.366 o
-10 16 2 6.638 5.348 0.950 78.493 o
-10 16 3 9.180 8.540 0.874 88.588 o
-10 16 4 0.066 0.645 0.732 139.680 o
-10 16 5 57.289 58.588 1.536 21.038 o
-10 16 6 20.571 21.384 1.038 56.407 o
-10 16 7 1.602 2.100 0.745 132.122 o
-10 16 8 5.319 6.092 0.770 117.316 o
-10 16 9 0.094 0.429 0.757 130.924 o
-10 16 10 0.290 -0.683 1.012 73.197 o
-10 16 11 6.492 4.399 1.528 31.487 o
-10 16 12 0.841 2.968 1.469 34.609 o
-10 16 13 0.227 -0.351 1.165 55.281 o
-10 17 1 1.913 1.504 0.928 85.958 o
-10 17 2 0.437 0.992 0.776 123.853 o
-10 17 3 21.557 22.619 1.094 51.110 o
-10 17 4 0.122 0.302 0.781 122.760 o
-10 17 5 0.299 0.840 0.804 115.589 o
-10 17 6 11.978 12.427 1.131 53.596 o
-10 17 7 15.089 16.341 1.450 33.053 o
-10 17 8 12.500 9.969 0.917 78.434 o
-10 17 9 1.346 0.807 0.938 84.500 o
-10 17 10 7.168 8.625 1.385 37.805 o
-10 17 11 11.086 13.392 1.646 26.566 o
-10 18 1 4.527 2.984 0.824 105.432 o
-10 18 2 5.716 7.627 0.871 92.287 o
-10 18 3 23.795 24.302 1.514 28.888 o
-10 18 4 11.995 12.107 0.911 79.030 o
-10 18 5 74.232 79.387 1.874 13.824 o
-10 18 6 6.048 5.826 0.835 100.371 o
-10 18 7 10.570 10.358 1.042 63.203 o
-10 18 8 19.588 16.860 2.287 13.788 o
-10 18 9 0.964 1.609 1.544 31.408 o
-10 18 10 2.700 2.501 1.571 30.169 o
-10 19 1 18.111 18.719 1.060 56.262 o
-10 19 2 1.198 0.339 0.948 82.992 o
-10 19 3 11.965 9.263 0.995 68.415 o
-10 19 4 0.081 -0.666 0.927 87.309 o
-10 19 5 3.035 2.893 0.906 88.867 o
-10 19 6 4.510 5.127 0.932 82.769 o
-10 19 7 1.876 0.771 1.328 42.346 o
-10 19 8 18.180 18.242 1.849 20.703 o
-10 20 1 0.984 -0.015 1.023 71.522 o
-10 20 2 7.302 6.748 1.036 66.067 o
-10 20 3 0.088 -0.733 0.941 84.834 o
-10 20 4 2.880 2.793 0.867 96.952 o
-10 20 5 0.036 -1.234 1.234 49.307 o
-10 21 1 2.822 2.283 0.875 95.447 o
-10 21 2 13.169 13.479 1.624 27.070 o
-9 -14 3 1.037 0.435 0.807 114.321 o
-9 -14 4 0.142 0.283 0.830 108.782 o
-9 -14 5 9.345 10.544 0.938 77.285 o
-9 -14 6 3.373 1.814 0.990 74.942 o
-9 -14 7 6.472 4.914 0.794 110.238 o
-9 -14 8 11.820 11.730 0.983 69.301 o
-9 -14 9 2.084 0.630 1.278 45.693 o
-9 -14 10 1.407 1.472 0.938 84.278 o
-9 -14 11 21.122 21.458 1.145 47.800 o
-9 -14 12 17.720 20.588 1.334 37.591 o
-9 -14 13 2.101 1.019 1.829 22.368 o
-9 -13 1 32.090 34.674 1.543 26.111 o
-9 -13 2 15.037 16.547 1.059 58.225 o
-9 -13 3 1.190 1.160 0.894 92.973 o
-9 -13 4 39.619 40.650 1.689 21.323 o
-9 -13 5 12.329 15.095 1.190 48.374 o
-9 -13 6 5.600 4.299 0.930 82.666 o
-9 -13 7 10.150 9.152 0.882 86.246 o
-9 -13 8 0.109 -0.317 0.858 102.048 o
-9 -13 9 9.142 9.421 1.122 55.844 o
-9 -13 10 8.060 7.040 0.962 75.528 o
-9 -13 11 0.178 -0.109 0.826 109.977 o
-9 -13 12 6.699 6.905 1.002 70.619 o
-9 -13 13 9.179 9.054 1.083 59.710 o
-9 -13 14 0.873 0.665 0.942 84.031 o
-9 -13 15 12.556 11.205 1.283 42.454 o
-9 -13 16 1.912 3.026 2.037 18.035 o
-9 -12 1 3.227 2.492 0.836 103.901 o
-9 -12 2 8.354 7.422 0.967 74.542 o
-9 -12 3 0.298 0.817 0.877 97.275 o
-9 -12 4 36.658 35.098 1.438 28.446 o
-9 -12 5 31.170 31.681 1.726 21.840 o
-9 -12 6 24.672 24.350 1.208 42.202 o
-9 -12 7 15.613 17.342 1.140 50.801 o
-9 -12 8 2.461 0.875 0.981 76.834 o
-9 -12 9 8.160 6.914 1.143 54.601 o
-9 -12 10 11.355 12.752 1.290 42.139 o
-9 -12 11 2.288 1.797 0.852 101.216 o
-9 -12 12 16.776 16.394 1.327 38.592 o
-9 -12 13 8.221 7.281 1.292 43.155 o
-9 -12 14 44.205 47.464 1.572 22.859 o
-9 -12 15 22.796 25.051 1.738 22.604 o
-9 -12 16 0.150 1.260 0.906 91.047 o
-9 -12 17 0.242 -0.381 0.943 84.458 o
-9 -11 1 12.923 13.511 1.211 46.871 o
-9 -11 2 2.216 1.063 0.947 82.466 o
-9 -11 3 41.494 40.232 1.425 27.513 o
-9 -11 4 36.484 37.734 1.269 34.118 o
-9 -11 5 0.677 0.115 0.955 82.022 o
-9 -11 6 47.874 49.370 1.920 16.357 o
-9 -11 7 37.351 39.959 1.383 29.603 o
-9 -11 8 16.288 17.066 1.205 45.894 o
-9 -11 9 39.379 42.311 4.100 4.296 o
-9 -11 10 0.028 -0.034 1.132 58.647 o
-9 -11 11 3.314 2.736 0.893 91.450 o
-9 -11 12 42.708 42.648 1.461 26.105 o
-9 -11 13 1.034 2.783 0.781 120.666 o
-9 -11 14 18.714 20.194 1.204 44.833 o
-9 -11 15 0.674 1.187 0.800 116.239 o
-9 -11 16 32.432 33.897 1.581 25.074 o
-9 -11 17 37.121 37.219 1.737 20.779 o
-9 -11 18 3.914 4.103 1.584 29.548 o
-9 -11 19 14.118 14.499 1.404 35.398 o
-9 -11 20 19.235 24.974 4.416 3.802 o
-9 -10 1 21.803 22.163 1.618 25.975 o
-9 -10 2 101.156 102.896 2.363 8.553 o
-9 -10 3 0.157 0.523 0.854 102.809 o
-9 -10 4 79.538 78.191 2.352 9.894 o
-9 -10 5 10.880 11.588 1.049 62.107 o
-9 -10 6 32.853 36.544 1.396 30.408 o
-9 -10 7 90.202 93.067 2.474 8.574 o
-9 -10 8 18.101 20.594 1.635 25.962 o
-9 -10 9 11.740 11.820 1.373 37.497 o
-9 -10 10 5.139 6.224 1.030 67.783 o
-9 -10 11 23.235 20.012 1.082 51.927 o
-9 -10 12 10.696 13.120 1.430 34.771 o
-9 -10 13 5.786 4.437 0.798 110.264 o
-9 -10 14 38.503 41.199 1.358 30.076 o
-9 -10 15 0.371 0.928 0.830 108.323 o
-9 -10 16 1.272 1.221 0.941 83.990 o
-9 -10 17 43.828 44.558 1.565 23.255 o
-9 -10 18 7.553 9.675 1.153 53.430 o
-9 -10 19 41.401 41.989 1.750 19.905 o
-9 -10 20 1.186 1.055 0.909 90.016 o
-9 -10 21 15.778 18.850 1.473 31.849 o
-9 -9 1 6.948 6.646 0.826 101.032 o
-9 -9 2 11.127 12.463 1.066 60.011 o
-9 -9 3 15.179 13.884 0.983 66.811 o
-9 -9 4 6.853 6.554 0.980 73.663 o
-9 -9 5 6.884 7.044 1.596 28.808 o
-9 -9 6 6.386 5.812 0.998 71.609 o
-9 -9 7 1.288 2.082 1.013 72.432 o
-9 -9 8 6.241 7.027 1.015 69.114 o
-9 -9 9 40.315 41.380 1.923 17.123 o
-9 -9 10 16.105 15.326 0.941 70.856 o
-9 -9 11 23.667 23.814 1.110 48.882 o
-9 -9 12 36.070 38.911 1.177 37.944 o
-9 -9 13 4.494 4.624 0.793 112.631 o
-9 -9 14 25.429 26.625 1.025 53.820 o
-9 -9 15 1.924 2.971 0.748 130.218 o
-9 -9 16 12.176 10.996 1.039 62.775 o
-9 -9 17 12.670 11.514 1.078 58.340 o
-9 -9 18 53.222 55.419 1.716 18.654 o
-9 -9 19 0.039 1.340 0.967 79.972 o
-9 -9 20 1.271 2.659 1.017 71.672 o
-9 -9 21 0.153 0.720 0.909 90.627 o
-9 -9 22 6.574 8.586 1.669 26.360 o
-9 -8 1 49.513 46.580 1.268 29.807 o
-9 -8 2 20.366 18.495 0.958 65.152 o
-9 -8 3 9.767 10.512 1.284 43.046 o
-9 -8 4 91.558 96.246 2.349 9.099 o
-9 -8 5 0.091 1.378 0.750 132.637 o
-9 -8 6 35.144 35.608 1.313 32.995 o
-9 -8 7 2.609 2.704 0.894 91.582 o
-9 -8 8 5.791 5.252 0.783 113.773 o
-9 -8 9 29.848 28.858 1.007 52.350 o
-9 -8 10 20.169 20.078 1.227 42.978 o
-9 -8 11 0.851 1.400 0.734 137.612 o
-9 -8 12 18.995 19.854 0.893 73.269 o
-9 -8 13 0.200 0.696 0.736 137.941 o
-9 -8 14 4.932 5.132 0.767 119.249 o
-9 -8 15 15.960 17.058 0.945 69.938 o
-9 -8 16 1.820 0.838 0.843 104.155 o
-9 -8 17 1.839 2.725 0.930 85.230 o
-9 -8 18 59.013 62.318 1.854 15.869 o
-9 -8 19 46.256 48.043 1.624 21.473 o
-9 -8 20 1.815 2.863 1.004 73.278 o
-9 -8 21 1.542 1.692 0.976 77.943 o
-9 -8 22 0.040 1.037 1.032 70.304 o
-9 -8 23 0.425 0.418 1.859 21.727 o
-9 -7 1 49.841 51.727 1.614 21.002 o
-9 -7 2 5.940 5.613 0.790 111.399 o
-9 -7 3 8.017 9.435 0.945 77.334 o
-9 -7 4 3.056 2.937 0.766 123.020 o
-9 -7 5 0.001 0.031 0.680 162.388 o
-9 -7 6 240.170 244.286 3.788 2.504 o
-9 -7 7 90.073 87.594 1.860 12.518 o
-9 -7 8 11.458 10.806 0.811 97.637 o
-9 -7 9 25.645 28.120 1.125 46.292 o
-9 -7 10 0.857 1.132 0.641 180.001 o
-9 -7 11 15.715 14.867 0.838 86.327 o
-9 -7 12 10.053 9.735 0.819 98.132 o
-9 -7 13 0.255 0.107 0.722 143.734 o
-9 -7 14 8.782 9.188 0.821 99.186 o
-9 -7 15 1.719 2.192 0.754 128.918 o
-9 -7 16 71.237 70.106 1.805 15.128 o
-9 -7 17 101.247 102.274 2.970 6.252 o
-9 -7 18 15.431 16.301 1.347 37.820 o
-9 -7 19 0.008 -0.201 1.001 74.922 o
-9 -7 20 13.696 14.017 1.274 42.462 o
-9 -7 21 1.657 0.010 1.051 67.446 o
-9 -7 22 1.698 0.055 1.022 71.326 o
-9 -7 23 1.779 1.867 1.100 61.373 o
-9 -6 1 73.736 76.056 1.990 12.908 o
-9 -6 2 1.286 1.943 0.821 109.720 o
-9 -6 3 102.244 103.636 2.192 9.319 o
-9 -6 4 84.307 85.528 1.746 13.984 o
-9 -6 5 6.700 7.185 0.644 157.785 o
-9 -6 6 1.412 1.356 0.666 165.316 o
-9 -6 7 29.418 26.603 1.139 44.275 o
-9 -6 8 27.371 27.561 1.075 48.974 o
-9 -6 9 49.639 49.769 1.285 28.901 o
-9 -6 10 7.979 7.840 0.701 133.237 o
-9 -6 11 189.649 194.530 3.141 3.763 o
-9 -6 12 22.526 24.418 1.027 55.664 o
-9 -6 13 20.960 20.761 0.974 62.409 o
-9 -6 14 18.168 18.718 0.952 67.128 o
-9 -6 15 16.276 15.685 1.036 60.061 o
-9 -6 16 24.807 24.633 1.417 32.195 o
-9 -6 17 23.138 25.068 1.256 39.862 o
-9 -6 18 22.440 24.794 1.462 30.868 o
-9 -6 19 3.142 1.809 1.052 66.623 o
-9 -6 20 0.001 0.019 1.002 74.899 o
-9 -6 21 0.220 1.457 0.989 76.417 o
-9 -6 22 0.005 0.776 0.966 80.314 o
-9 -6 23 0.269 0.224 1.192 52.819 o
-9 -6 24 0.012 1.385 2.579 11.288 o
-9 -5 1 176.641 179.425 2.911 4.349 o
-9 -5 2 1.874 2.661 0.693 151.129 o
-9 -5 3 79.083 80.425 1.656 15.574 o
-9 -5 4 23.636 23.452 0.890 68.572 o
-9 -5 5 26.828 27.411 0.840 69.870 o
-9 -5 6 137.870 140.962 2.614 6.041 o
-9 -5 7 31.126 29.887 1.278 36.128 o
-9 -5 8 109.179 105.886 1.956 10.164 o
-9 -5 9 78.530 80.626 2.460 9.250 o
-9 -5 10 7.633 7.686 0.723 126.932 o
-9 -5 11 13.497 11.558 0.803 96.601 o
-9 -5 12 6.287 6.511 0.690 141.405 o
-9 -5 13 19.732 19.074 0.864 76.775 o
-9 -5 14 68.745 69.350 1.558 18.513 o
-9 -5 15 1.073 0.262 0.772 124.963 o
-9 -5 16 55.508 55.320 1.568 20.922 o
-9 -5 17 9.483 9.955 0.961 74.032 o
-9 -5 18 6.008 6.797 1.098 59.657 o
-9 -5 19 48.887 52.373 1.622 20.934 o
-9 -5 20 1.256 0.192 0.979 77.829 o
-9 -5 21 38.901 41.546 1.688 21.379 o
-9 -5 22 60.400 58.709 3.856 4.650 o
-9 -5 23 9.615 8.349 1.618 27.778 o
-9 -5 24 2.801 2.954 1.169 54.096 o
-9 -4 1 3.959 3.948 0.562 215.713 o
-9 -4 2 17.561 16.467 0.822 86.292 o
-9 -4 3 79.801 77.835 1.776 14.395 o
-9 -4 4 79.268 81.616 1.871 13.400 o
-9 -4 5 75.090 75.038 1.398 19.569 o
-9 -4 6 84.890 87.808 1.849 12.957 o
-9 -4 7 5.635 6.880 0.659 154.236 o
-9 -4 8 250.019 253.243 4.345 2.103 o
-9 -4 9 374.414 379.783 5.915 1.051 o
-9 -4 10 2.640 2.860 0.647 170.870 o
-9 -4 11 46.752 47.431 1.665 20.659 o
-9 -4 12 49.048 48.301 1.421 25.553 o
-9 -4 13 74.429 78.061 1.875 13.851 o
-9 -4 14 77.756 78.212 2.018 12.352 o
-9 -4 15 15.357 14.024 1.023 62.232 o
-9 -4 16 97.474 96.014 2.911 6.581 o
-9 -4 17 1.284 0.941 0.975 78.374 o
-9 -4 18 17.902 18.258 1.121 51.323 o
-9 -4 19 74.160 76.044 1.861 14.081 o
-9 -4 20 46.622 49.142 1.904 16.682 o
-9 -4 21 0.025 0.795 1.031 70.578 o
-9 -4 22 13.815 14.924 1.225 45.477 o
-9 -4 23 1.127 0.562 1.049 67.828 o
-9 -4 24 26.842 23.349 1.406 32.406 o
-9 -3 1 20.111 20.382 0.732 96.509 o
-9 -3 2 0.438 0.442 0.500 296.588 o
-9 -3 3 10.051 10.912 0.662 139.481 o
-9 -3 4 62.142 59.171 1.751 17.076 o
-9 -3 5 14.279 14.914 0.634 134.979 o
-9 -3 6 253.320 259.763 4.406 2.040 o
-9 -3 7 84.815 83.914 1.766 13.828 o
-9 -3 8 76.981 72.846 1.635 16.397 o
-9 -3 9 83.261 80.614 2.000 12.089 o
-9 -3 10 31.309 30.360 1.088 45.900 o
-9 -3 11 6.686 6.081 0.744 123.027 o
-9 -3 12 28.324 27.158 1.089 47.717 o
-9 -3 13 0.523 -0.548 0.832 108.157 o
-9 -3 14 73.923 73.888 3.286 5.945 o
-9 -3 15 68.221 70.647 2.007 13.271 o
-9 -3 16 38.634 39.238 1.613 23.180 o
-9 -3 17 5.066 6.307 1.133 56.435 o
-9 -3 18 23.374 21.745 1.722 23.081 o
-9 -3 19 13.474 15.308 1.411 35.096 o
-9 -3 20 2.167 3.506 1.076 63.712 o
-9 -3 21 53.023 56.999 2.501 10.223 o
-9 -3 22 4.761 6.091 0.964 77.194 o
-9 -3 23 0.989 0.445 1.072 65.001 o
-9 -3 24 10.383 5.084 1.216 48.211 o
-9 -2 1 10.588 9.706 0.426 267.341 o
-9 -2 2 3.815 4.030 0.419 362.059 o
-9 -2 3 19.711 17.526 0.564 138.963 o
-9 -2 4 7.774 7.094 0.501 235.468 o
-9 -2 5 8.245 7.160 0.528 214.594 o
-9 -2 6 10.833 11.531 0.696 126.443 o
-9 -2 7 157.731 167.730 2.744 5.049 o
-9 -2 8 532.508 530.910 7.499 0.589 o
-9 -2 9 94.903 99.453 1.916 11.413 o
-9 -2 10 4.681 4.639 0.636 169.662 o
-9 -2 11 139.861 147.046 2.748 5.604 o
-9 -2 12 14.833 12.629 0.930 74.044 o
-9 -2 13 8.085 9.357 0.682 138.081 o
-9 -2 14 0.511 0.371 0.615 196.766 o
-9 -2 15 4.217 4.583 0.702 142.048 o
-9 -2 16 3.476 3.708 0.693 147.822 o
-9 -2 17 1.509 2.095 1.038 68.857 o
-9 -2 18 4.023 3.478 1.099 60.670 o
-9 -2 19 33.524 34.745 1.981 16.900 o
-9 -2 20 8.475 9.830 1.175 51.315 o
-9 -2 21 21.048 21.020 1.670 24.674 o
-9 -2 22 5.200 4.479 0.981 74.849 o
-9 -2 23 0.051 -0.161 1.164 55.483 o
-9 -2 24 0.017 0.452 1.076 64.829 o
-9 -1 1 45.706 46.679 0.914 44.887 o
-9 -1 2 180.190 178.801 2.524 4.888 o
-9 -1 3 32.519 31.575 0.952 54.220 o
-9 -1 4 0.007 0.052 0.309 787.831 o
-9 -1 5 82.534 82.317 1.506 16.753 o
-9 -1 6 106.722 106.646 1.697 11.802 o
-9 -1 7 0.863 1.274 0.408 432.268 o
-9 -1 8 14.789 15.231 0.737 106.584 o
-9 -1 9 59.785 58.495 1.289 25.650 o
-9 -1 10 20.511 20.342 0.843 78.480 o
-9 -1 11 97.737 94.859 1.812 12.088 o
-9 -1 12 64.760 61.367 1.405 22.098 o
-9 -1 13 70.753 71.837 2.137 11.949 o
-9 -1 14 12.259 12.631 0.771 104.331 o
-9 -1 15 1.095 0.683 0.603 202.792 o
-9 -1 16 0.146 -0.220 0.645 180.310 o
-9 -1 17 14.755 16.224 1.532 29.914 o
-9 -1 18 10.711 11.251 1.293 42.241 o
-9 -1 19 13.628 11.900 1.157 50.947 o
-9 -1 20 6.242 5.999 0.952 78.250 o
-9 -1 21 26.884 25.544 1.129 46.039 o
-9 -1 22 0.115 -0.299 1.108 61.162 o
-9 -1 23 20.201 18.558 1.496 30.389 o
-9 -1 24 7.951 7.291 1.076 61.206 o
-9 -1 25 8.428 4.827 2.593 11.068 o
-9 0 1 387.697 385.856 5.209 1.144 o
-9 0 2 14.716 13.556 0.490 191.338 o
-9 0 3 367.516 361.113 4.482 1.377 o
-9 0 4 0.965 0.506 0.424 404.781 o
-9 0 5 208.728 207.273 3.056 3.547 o
-9 0 6 174.829 174.686 2.642 4.839 o
-9 0 7 68.888 68.535 1.194 24.636 o
-9 0 8 32.054 31.944 0.877 60.332 o
-9 0 9 64.214 60.703 1.187 26.712 o
-9 0 10 2.355 2.510 0.493 287.357 o
-9 0 11 40.861 42.257 1.057 41.206 o
-9 0 12 15.861 16.726 1.007 62.953 o
-9 0 13 56.997 54.134 1.654 19.314 o
-9 0 14 0.634 0.209 0.591 212.997 o
-9 0 15 0.262 0.374 0.649 177.515 o
-9 0 16 3.709 2.890 0.918 86.354 o
-9 0 17 4.882 4.143 1.357 39.974 o
-9 0 18 69.494 66.419 3.309 5.980 o
-9 0 19 3.090 2.822 0.960 79.449 o
-9 0 20 7.055 8.544 1.035 65.985 o
-9 0 21 5.986 5.916 1.022 68.534 o
-9 0 22 1.980 1.873 0.893 92.475 o
-9 0 23 3.257 3.590 1.047 66.902 o
-9 0 24 0.005 0.102 0.974 79.247 o
-9 0 25 1.815 0.628 1.770 23.911 o
-9 1 1 17.609 17.860 0.593 135.464 o
-9 1 2 0.638 0.217 0.378 511.828 o
-9 1 3 113.123 114.293 1.761 10.744 o
-9 1 4 19.470 20.673 1.037 57.218 o
-9 1 5 133.196 132.253 2.509 6.554 o
-9 1 6 46.236 43.882 0.947 43.723 o
-9 1 7 26.255 25.426 0.669 94.334 o
-9 1 8 329.272 329.471 3.961 1.710 o
-9 1 9 3.559 2.583 0.506 266.960 o
-9 1 10 260.037 263.509 3.605 2.412 o
-9 1 11 590.425 604.698 8.069 0.488 o
-9 1 12 34.595 33.124 1.001 49.259 o
-9 1 13 60.453 59.883 2.471 10.143 o
-9 1 14 58.264 58.751 1.411 23.287 o
-9 1 15 7.418 7.361 0.825 100.638 o
-9 1 16 70.715 70.489 2.080 12.470 o
-9 1 17 32.399 31.137 2.476 11.374 o
-9 1 18 11.062 14.491 1.118 54.671 o
-9 1 19 0.797 0.423 0.946 83.482 o
-9 1 20 4.644 5.402 1.002 71.883 o
-9 1 21 18.760 15.924 1.101 53.000 o
-9 1 22 0.103 0.287 0.862 101.008 o
-9 1 23 7.289 6.740 1.116 57.376 o
-9 1 24 14.742 14.143 1.416 34.787 o
-9 2 1 174.751 174.930 2.695 4.751 o
-9 2 2 14.402 13.804 0.566 159.518 o
-9 2 3 116.220 119.968 1.936 9.528 o
-9 2 4 8.318 7.197 0.574 186.995 o
-9 2 5 109.254 106.672 1.774 11.159 o
-9 2 6 0.817 0.448 0.373 520.697 o
-9 2 7 0.674 0.584 0.368 535.575 o
-9 2 8 272.903 267.444 3.600 2.316 o
-9 2 9 111.860 112.968 1.683 11.303 o
-9 2 10 133.397 131.445 2.448 6.735 o
-9 2 11 30.235 28.460 1.072 47.786 o
-9 2 12 21.465 20.913 0.795 84.058 o
-9 2 13 5.003 4.800 0.556 214.059 o
-9 2 14 101.198 95.301 2.119 9.946 o
-9 2 15 4.938 3.667 0.692 145.664 o
-9 2 16 46.916 45.502 1.732 19.524 o
-9 2 17 0.392 0.455 0.844 105.070 o
-9 2 18 71.809 73.630 1.908 13.875 o
-9 2 19 0.283 -0.164 0.876 97.747 o
-9 2 20 17.582 18.616 1.368 36.175 o
-9 2 21 9.378 8.987 0.967 73.496 o
-9 2 22 1.975 1.178 0.849 102.368 o
-9 2 23 4.125 4.103 0.975 76.332 o
-9 2 24 11.949 9.984 1.412 35.680 o
-9 3 1 1.470 0.728 0.367 520.894 o
-9 3 2 21.828 20.528 0.656 108.216 o
-9 3 3 4.803 3.809 0.427 342.864 o
-9 3 4 8.011 7.523 0.519 220.520 o
-9 3 5 23.666 21.645 0.680 99.654 o
-9 3 6 0.836 0.902 0.408 434.397 o
-9 3 7 46.217 44.635 0.958 43.040 o
-9 3 8 182.829 181.583 2.566 4.744 o
-9 3 9 1.186 1.261 0.458 343.807 o
-9 3 10 252.519 255.055 3.367 2.639 o
-9 3 11 40.934 38.361 0.926 49.105 o
-9 3 12 16.982 16.262 0.633 127.601 o
-9 3 13 107.647 109.147 1.695 11.659 o
-9 3 14 97.481 96.971 2.920 6.540 o
-9 3 15 3.384 2.511 0.890 92.086 o
-9 3 16 14.295 12.897 1.386 36.333 o
-9 3 17 2.450 2.134 0.843 103.173 o
-9 3 18 0.518 -0.012 0.803 116.156 o
-9 3 19 37.658 38.691 1.351 30.729 o
-9 3 20 17.821 18.273 1.084 54.337 o
-9 3 21 14.554 14.960 0.983 66.840 o
-9 3 22 0.006 -0.135 0.893 94.136 o
-9 3 23 10.118 11.375 2.071 17.103 o
-9 3 24 3.560 3.538 2.487 12.089 o
-9 4 1 79.201 76.766 1.361 19.343 o
-9 4 2 235.432 238.429 3.204 2.969 o
-9 4 3 67.974 68.720 1.476 19.877 o
-9 4 4 46.654 46.826 1.038 38.825 o
-9 4 5 6.006 6.144 0.434 312.296 o
-9 4 6 0.724 0.689 0.442 374.243 o
-9 4 7 25.804 25.827 0.676 93.688 o
-9 4 8 0.033 -0.287 0.364 565.466 o
-9 4 9 36.600 36.158 1.169 38.607 o
-9 4 10 252.856 259.160 3.151 2.755 o
-9 4 11 2.066 1.803 0.469 319.734 o
-9 4 12 8.139 9.107 0.566 188.296 o
-9 4 13 61.904 64.899 1.302 24.295 o
-9 4 14 27.592 27.361 1.096 47.555 o
-9 4 15 161.981 161.666 3.793 3.446 o
-9 4 16 52.543 51.511 1.797 17.646 o
-9 4 17 30.028 29.438 1.339 33.841 o
-9 4 18 4.160 2.862 0.806 110.509 o
-9 4 19 2.465 2.480 0.846 102.196 o
-9 4 20 0.611 0.066 0.810 113.975 o
-9 4 21 2.780 2.878 0.821 107.954 o
-9 4 22 0.001 -0.344 0.901 92.586 o
-9 4 23 13.937 16.049 1.369 36.982 o
-9 4 24 6.511 5.603 2.333 13.669 o
-9 5 1 153.855 151.596 2.085 6.804 o
-9 5 2 2.872 1.895 0.347 536.232 o
-9 5 3 56.599 54.094 1.205 28.951 o
-9 5 4 6.589 5.336 0.429 315.830 o
-9 5 5 7.458 7.897 0.580 185.198 o
-9 5 6 76.102 75.839 1.292 20.893 o
-9 5 7 164.004 164.919 2.105 6.232 o
-9 5 8 0.029 -0.101 0.417 432.204 o
-9 5 9 190.585 190.137 2.437 4.707 o
-9 5 10 3.475 2.818 0.451 327.080 o
-9 5 11 9.827 9.102 0.549 191.383 o
-9 5 12 24.912 26.004 1.103 48.409 o
-9 5 13 125.019 126.811 2.175 7.992 o
-9 5 14 34.969 31.687 1.003 49.276 o
-9 5 15 57.158 60.127 1.578 20.211 o
-9 5 16 5.118 4.626 0.837 101.120 o
-9 5 17 0.955 0.509 0.918 88.534 o
-9 5 18 9.712 7.636 0.891 85.508 o
-9 5 19 6.868 5.548 0.893 88.065 o
-9 5 20 15.675 14.571 0.975 67.219 o
-9 5 21 5.701 4.974 0.936 81.362 o
-9 5 22 3.809 2.682 1.016 70.873 o
-9 5 23 4.032 2.539 1.217 49.758 o
-9 6 1 79.010 79.064 1.442 18.150 o
-9 6 2 368.501 367.606 5.545 1.143 o
-9 6 3 84.113 83.537 1.536 16.179 o
-9 6 4 15.423 14.611 0.725 108.892 o
-9 6 5 60.087 60.729 1.177 27.963 o
-9 6 6 7.228 7.427 0.468 264.019 o
-9 6 7 71.308 71.953 1.343 21.228 o
-9 6 8 229.478 234.989 3.151 3.085 o
-9 6 9 115.752 115.560 1.720 10.758 o
-9 6 10 4.171 3.675 0.530 239.348 o
-9 6 11 2.776 2.545 0.523 254.704 o
-9 6 12 64.634 62.068 1.330 23.490 o
-9 6 13 13.954 14.622 0.734 108.940 o
-9 6 14 11.347 12.038 0.806 98.255 o
-9 6 15 18.404 19.971 1.057 56.105 o
-9 6 16 1.008 1.872 0.843 104.396 o
-9 6 17 0.008 0.117 0.863 100.830 o
-9 6 18 1.569 1.856 0.803 114.270 o
-9 6 19 15.693 15.671 0.988 65.472 o
-9 6 20 7.141 5.303 0.792 109.744 o
-9 6 21 5.910 6.849 0.887 89.366 o
-9 6 22 5.108 3.352 1.156 54.664 o
-9 6 23 11.250 10.581 1.468 33.209 o
-9 7 1 81.313 79.510 1.456 17.658 o
-9 7 2 77.520 78.202 1.455 18.237 o
-9 7 3 116.251 111.509 1.653 11.223 o
-9 7 4 26.611 27.839 0.701 87.240 o
-9 7 5 144.328 144.792 1.979 7.561 o
-9 7 6 39.614 39.130 0.839 55.226 o
-9 7 7 6.752 7.153 0.459 276.174 o
-9 7 8 0.753 0.882 0.473 326.914 o
-9 7 9 8.968 8.146 0.607 167.432 o
-9 7 10 16.362 15.954 0.681 116.613 o
-9 7 11 23.919 23.265 1.227 41.489 o
-9 7 12 52.108 51.864 1.130 32.709 o
-9 7 13 99.874 95.918 1.734 12.449 o
-9 7 14 34.985 34.607 1.167 39.492 o
-9 7 15 25.626 27.335 1.178 43.192 o
-9 7 16 2.679 1.993 0.854 100.469 o
-9 7 17 65.657 68.498 1.850 15.139 o
-9 7 18 134.381 142.980 2.905 5.397 o
-9 7 19 16.140 17.048 1.360 36.970 o
-9 7 20 12.337 12.127 0.982 68.972 o
-9 7 21 1.710 2.473 1.155 55.647 o
-9 7 22 6.259 6.297 1.550 30.565 o
-9 8 1 12.725 13.236 0.480 207.008 o
-9 8 2 90.357 91.063 1.440 16.039 o
-9 8 3 257.104 253.718 3.455 2.555 o
-9 8 4 153.301 153.567 2.282 6.299 o
-9 8 5 384.316 386.389 5.050 1.181 o
-9 8 6 73.756 71.692 1.337 20.941 o
-9 8 7 11.046 10.217 0.593 164.456 o
-9 8 8 3.302 2.721 0.471 304.639 o
-9 8 9 17.646 18.168 0.720 103.956 o
-9 8 10 71.556 71.922 1.349 21.096 o
-9 8 11 5.445 4.590 0.549 217.517 o
-9 8 12 14.864 14.103 0.675 122.696 o
-9 8 13 31.988 30.892 0.976 52.960 o
-9 8 14 0.897 1.102 0.687 156.862 o
-9 8 15 17.098 17.263 1.014 61.516 o
-9 8 16 101.944 102.754 3.345 5.211 o
-9 8 17 38.060 39.114 1.654 22.321 o
-9 8 18 12.296 11.726 0.960 72.002 o
-9 8 19 1.284 1.115 0.827 108.396 o
-9 8 20 6.590 4.990 0.977 74.620 o
-9 8 21 1.830 1.590 1.087 62.868 o
-9 9 1 68.358 69.132 1.517 19.162 o
-9 9 2 31.282 29.012 0.781 71.337 o
-9 9 3 120.594 118.321 1.996 9.080 o
-9 9 4 4.535 3.928 0.481 281.711 o
-9 9 5 29.362 30.316 0.850 65.511 o
-9 9 6 62.575 60.880 1.357 23.429 o
-9 9 7 31.866 32.266 0.902 58.272 o
-9 9 8 0.217 -0.053 0.522 274.975 o
-9 9 9 2.711 2.196 0.496 282.459 o
-9 9 10 108.872 108.574 1.790 11.030 o
-9 9 11 6.992 6.397 0.579 189.807 o
-9 9 12 37.833 36.754 1.026 45.316 o
-9 9 13 8.917 9.882 0.829 97.070 o
-9 9 14 6.121 6.606 0.723 129.982 o
-9 9 15 14.363 13.173 0.842 87.715 o
-9 9 16 4.686 4.149 0.775 117.797 o
-9 9 17 33.528 35.108 1.279 34.790 o
-9 9 18 13.104 13.875 1.127 53.334 o
-9 9 19 0.823 0.627 0.926 86.988 o
-9 9 20 8.514 9.330 1.102 57.921 o
-9 9 21 0.702 0.514 1.370 39.928 o
-9 10 1 51.375 50.067 1.013 37.337 o
-9 10 2 228.870 232.044 3.852 2.581 o
-9 10 3 20.763 20.344 1.153 47.585 o
-9 10 4 324.236 326.427 4.607 1.541 o
-9 10 5 124.183 124.788 2.245 7.805 o
-9 10 6 16.915 17.077 0.934 70.597 o
-9 10 7 60.103 59.800 1.275 25.747 o
-9 10 8 49.325 50.570 1.139 33.440 o
-9 10 9 33.167 34.658 0.969 51.706 o
-9 10 10 13.320 13.549 0.684 123.792 o
-9 10 11 11.131 10.590 0.754 111.169 o
-9 10 12 36.777 34.069 1.327 32.277 o
-9 10 13 0.399 1.295 0.706 149.225 o
-9 10 14 13.182 13.371 1.375 37.028 o
-9 10 15 25.183 25.961 1.290 37.539 o
-9 10 16 2.843 1.378 0.840 103.895 o
-9 10 17 11.921 13.476 1.046 61.501 o
-9 10 18 12.097 10.435 1.057 60.985 o
-9 10 19 3.634 4.538 1.071 63.744 o
-9 10 20 10.090 11.317 1.672 25.934 o
-9 11 1 17.096 16.109 0.711 108.238 o
-9 11 2 116.142 115.454 1.893 9.852 o
-9 11 3 3.446 3.191 0.598 195.468 o
-9 11 4 65.338 64.073 1.329 23.195 o
-9 11 5 38.711 36.045 1.096 41.394 o
-9 11 6 1.475 1.429 0.575 219.622 o
-9 11 7 49.915 53.972 1.484 23.477 o
-9 11 8 124.136 127.557 2.234 7.796 o
-9 11 9 24.689 23.200 0.814 76.866 o
-9 11 10 21.877 21.738 1.001 59.048 o
-9 11 11 24.469 23.386 0.926 64.183 o
-9 11 12 51.479 49.345 1.296 28.239 o
-9 11 13 1.134 1.521 0.716 144.050 o
-9 11 14 37.324 40.557 1.139 39.013 o
-9 11 15 12.901 14.944 0.876 82.565 o
-9 11 16 0.920 1.224 0.700 150.941 o
-9 11 17 8.766 8.703 0.993 70.345 o
-9 11 18 12.171 12.779 1.314 40.575 o
-9 11 19 0.012 -0.118 1.210 51.348 o
-9 12 1 5.244 4.849 0.729 130.898 o
-9 12 2 97.806 96.001 1.983 10.912 o
-9 12 3 30.429 31.326 1.115 44.473 o
-9 12 4 84.367 83.451 1.983 12.071 o
-9 12 5 18.941 20.117 0.880 74.866 o
-9 12 6 13.538 13.891 0.743 108.041 o
-9 12 7 3.876 3.228 0.659 161.734 o
-9 12 8 80.331 78.063 1.598 16.200 o
-9 12 9 145.333 142.565 2.309 6.622 o
-9 12 10 35.824 36.983 0.986 48.559 o
-9 12 11 12.258 12.952 1.001 66.518 o
-9 12 12 9.174 9.355 0.892 85.183 o
-9 12 13 12.022 13.194 0.850 88.445 o
-9 12 14 27.655 28.458 1.123 45.557 o
-9 12 15 19.922 17.947 1.025 58.733 o
-9 12 16 0.759 0.648 0.772 124.825 o
-9 12 17 10.524 11.981 1.173 50.645 o
-9 12 18 0.222 0.188 1.376 39.628 o
-9 13 1 12.199 12.046 0.839 90.840 o
-9 13 2 8.120 9.611 0.823 99.229 o
-9 13 3 22.529 22.974 1.253 40.488 o
-9 13 4 64.112 63.460 1.529 19.920 o
-9 13 5 17.451 18.093 0.854 80.629 o
-9 13 6 60.987 61.028 1.725 17.456 o
-9 13 7 357.769 358.490 4.973 1.298 o
-9 13 8 83.071 85.143 1.811 13.517 o
-9 13 9 1.243 1.562 0.612 195.484 o
-9 13 10 0.284 -0.391 0.572 229.015 o
-9 13 11 0.004 -0.035 0.672 166.593 o
-9 13 12 6.600 7.379 0.862 93.386 o
-9 13 13 9.340 9.188 0.906 82.726 o
-9 13 14 7.456 8.494 0.897 85.894 o
-9 13 15 6.573 7.610 1.030 66.904 o
-9 13 16 0.346 2.196 1.140 57.512 o
-9 13 17 10.087 8.235 1.261 44.734 o
-9 14 1 29.349 26.837 1.305 35.737 o
-9 14 2 0.020 0.300 0.788 120.814 o
-9 14 3 5.555 6.040 1.061 63.944 o
-9 14 4 13.295 14.249 0.857 85.677 o
-9 14 5 49.578 52.620 1.303 28.089 o
-9 14 6 13.589 12.361 0.896 79.957 o
-9 14 7 0.064 0.016 0.711 148.433 o
-9 14 8 2.835 1.061 0.670 161.061 o
-9 14 9 10.138 10.521 0.796 102.569 o
-9 14 10 0.645 0.267 0.702 151.203 o
-9 14 11 0.653 -0.297 0.927 87.128 o
-9 14 12 1.239 0.908 0.869 98.414 o
-9 14 13 0.226 0.102 0.948 83.490 o
-9 14 14 6.945 9.236 1.022 67.408 o
-9 14 15 11.200 13.771 1.952 19.107 o
-9 14 16 2.909 3.721 1.070 64.186 o
-9 15 1 16.376 15.969 1.090 54.870 o
-9 15 2 6.858 6.032 0.870 92.151 o
-9 15 3 6.096 4.617 0.846 98.482 o
-9 15 4 29.925 29.846 1.089 46.510 o
-9 15 5 38.345 40.711 1.236 34.519 o
-9 15 6 17.322 17.993 0.932 70.350 o
-9 15 7 9.909 11.169 0.887 84.712 o
-9 15 8 2.369 1.922 0.733 135.353 o
-9 15 9 0.557 1.345 0.695 153.474 o
-9 15 10 0.534 2.547 0.809 113.151 o
-9 15 11 3.520 4.579 1.080 62.685 o
-9 15 12 17.534 17.720 1.323 38.526 o
-9 15 13 0.239 -0.037 0.927 87.379 o
-9 15 14 1.476 1.921 1.236 48.816 o
-9 15 15 2.004 2.576 1.316 42.981 o
-9 16 1 20.291 23.515 1.132 48.622 o
-9 16 2 3.764 4.308 0.842 101.389 o
-9 16 3 1.401 1.790 0.732 137.131 o
-9 16 4 7.861 9.646 0.971 73.644 o
-9 16 5 0.052 0.356 0.729 141.141 o
-9 16 6 40.823 37.495 1.430 27.738 o
-9 16 7 16.553 17.519 0.989 64.344 o
-9 16 8 4.752 4.324 0.771 118.660 o
-9 16 9 18.817 17.644 1.000 61.878 o
-9 16 10 27.755 29.809 1.596 25.509 o
-9 16 11 0.384 -0.965 1.111 60.757 o
-9 16 12 1.465 2.555 1.270 46.144 o
-9 16 13 3.285 3.463 1.238 48.150 o
-9 16 14 13.359 12.934 2.159 15.656 o
-9 17 1 8.667 7.796 1.112 57.228 o
-9 17 2 11.790 11.879 0.857 88.028 o
-9 17 3 5.739 5.433 0.781 114.181 o
-9 17 4 80.778 87.157 1.824 13.499 o
-9 17 5 1.219 1.878 0.741 134.131 o
-9 17 6 33.359 30.556 1.132 42.522 o
-9 17 7 8.192 9.682 0.838 95.964 o
-9 17 8 0.000 0.190 0.733 139.739 o
-9 17 9 0.288 -0.950 0.950 83.090 o
-9 17 10 0.011 0.298 1.540 31.650 o
-9 17 11 14.986 15.063 1.541 29.628 o
-9 17 12 15.695 16.525 1.705 24.363 o
-9 18 1 5.036 5.267 0.860 95.910 o
-9 18 2 4.815 4.156 0.872 94.156 o
-9 18 3 4.368 4.902 0.798 111.453 o
-9 18 4 37.116 38.109 1.201 36.709 o
-9 18 5 0.019 0.141 0.814 113.289 o
-9 18 6 15.846 18.628 1.390 35.448 o
-9 18 7 8.799 7.820 0.879 88.198 o
-9 18 8 0.364 -0.057 0.930 86.623 o
-9 18 9 17.588 20.772 1.580 27.697 o
-9 18 10 0.032 -0.853 1.483 34.145 o
-9 19 1 0.036 -0.560 0.961 81.363 o
-9 19 2 2.775 1.395 0.978 77.078 o
-9 19 3 4.873 4.259 1.025 68.932 o
-9 19 4 0.621 0.185 0.929 86.728 o
-9 19 5 2.196 1.651 0.876 95.977 o
-9 19 6 0.995 0.352 1.016 72.327 o
-9 19 7 0.024 0.749 1.036 69.859 o
-9 19 8 2.797 2.724 1.075 63.752 o
-9 20 1 2.862 3.188 0.907 88.871 o
-9 20 2 0.635 1.046 0.872 98.141 o
-9 20 3 11.782 11.364 1.123 54.512 o
-9 20 4 0.263 -0.511 0.847 104.487 o
-9 20 5 4.191 4.564 0.967 77.443 o
-9 20 6 1.875 5.560 1.863 21.495 o
-9 21 1 14.351 15.146 1.033 61.415 o
-9 21 2 2.627 2.540 0.801 113.554 o
-9 21 3 0.420 0.821 1.190 52.888 o
-8 -15 2 0.004 -1.178 1.735 24.959 o
-8 -15 3 0.294 1.063 0.780 122.691 o
-8 -15 4 1.135 0.900 0.801 115.650 o
-8 -15 5 7.306 8.504 0.951 77.073 o
-8 -15 6 29.996 30.416 1.252 37.536 o
-8 -15 7 13.262 11.107 1.177 49.628 o
-8 -15 8 13.711 15.105 1.194 47.688 o
-8 -15 9 18.582 17.031 1.245 42.710 o
-8 -15 10 9.698 11.170 1.077 59.660 o
-8 -15 11 0.006 -0.604 0.887 95.454 o
-8 -15 12 0.210 -0.738 0.871 98.974 o
-8 -15 13 2.528 2.303 0.830 106.163 o
-8 -15 14 0.972 2.139 2.045 17.916 o
-8 -14 1 1.163 0.821 0.857 101.107 o
-8 -14 2 13.570 13.482 1.042 61.236 o
-8 -14 3 6.661 6.059 0.934 80.929 o
-8 -14 4 1.180 0.788 0.923 87.333 o
-8 -14 5 1.824 0.876 0.827 107.951 o
-8 -14 6 0.110 -0.245 0.866 100.160 o
-8 -14 7 7.535 5.780 0.940 79.544 o
-8 -14 8 1.035 -0.983 0.983 77.281 o
-8 -14 9 5.408 3.729 0.958 78.438 o
-8 -14 10 37.470 36.010 1.974 16.740 o
-8 -14 11 35.638 39.344 2.643 9.917 o
-8 -14 12 0.518 -0.408 0.924 87.755 o
-8 -14 13 21.428 24.405 1.225 42.179 o
-8 -14 14 20.992 23.415 1.876 19.821 o
-8 -14 15 3.584 3.884 0.925 84.766 o
-8 -14 16 2.798 2.667 3.552 5.943 o
-8 -13 1 3.115 3.514 0.835 103.984 o
-8 -13 2 4.771 5.107 0.888 90.491 o
-8 -13 3 4.112 4.229 0.945 81.043 o
-8 -13 4 0.108 1.050 0.814 112.783 o
-8 -13 5 26.938 27.458 1.444 30.597 o
-8 -13 6 0.021 -0.594 0.934 86.046 o
-8 -13 7 15.595 15.148 1.149 50.493 o
-8 -13 8 1.948 1.554 1.035 69.193 o
-8 -13 9 5.211 5.719 1.136 56.217 o
-8 -13 10 16.654 16.289 1.040 59.300 o
-8 -13 11 0.840 0.343 0.843 104.896 o
-8 -13 12 13.270 15.667 1.190 48.033 o
-8 -13 13 8.553 7.845 0.927 80.291 o
-8 -13 14 2.772 2.822 0.864 97.831 o
-8 -13 15 7.914 7.745 0.782 109.963 o
-8 -13 16 4.180 5.510 0.902 88.114 o
-8 -13 17 2.255 3.198 1.079 63.448 o
-8 -13 18 1.288 2.357 1.374 39.508 o
-8 -13 19 2.232 3.973 1.947 19.696 o
-8 -12 1 0.122 0.376 0.818 112.023 o
-8 -12 2 1.780 1.411 0.853 101.535 o
-8 -12 3 2.874 1.876 0.816 109.567 o
-8 -12 4 8.757 9.129 0.963 74.326 o
-8 -12 5 15.015 15.052 1.157 50.056 o
-8 -12 6 1.072 -0.386 0.937 85.052 o
-8 -12 7 115.646 113.013 2.383 7.788 o
-8 -12 8 59.958 61.189 2.067 13.471 o
-8 -12 9 1.408 1.122 1.066 65.485 o
-8 -12 10 2.794 2.311 0.986 75.662 o
-8 -12 11 22.288 22.924 1.177 45.045 o
-8 -12 12 20.213 20.098 1.447 32.139 o
-8 -12 13 67.062 70.185 1.626 17.717 o
-8 -12 14 4.133 5.311 0.808 108.907 o
-8 -12 15 42.024 42.860 1.271 32.017 o
-8 -12 16 7.271 9.686 1.334 40.550 o
-8 -12 17 15.651 17.203 1.849 20.871 o
-8 -12 18 8.900 11.649 1.388 37.160 o
-8 -12 19 13.859 16.402 1.317 39.704 o
-8 -12 20 0.238 0.449 1.153 56.425 o
-8 -11 1 13.845 15.099 1.015 63.565 o
-8 -11 2 1.961 0.877 0.693 152.399 o
-8 -11 3 50.411 49.867 1.922 16.132 o
-8 -11 4 1.878 1.004 0.862 99.436 o
-8 -11 5 32.999 33.816 1.836 19.387 o
-8 -11 6 89.991 92.027 2.029 11.158 o
-8 -11 7 85.825 85.363 1.957 12.121 o
-8 -11 8 32.344 30.061 1.956 17.505 o
-8 -11 9 33.221 33.498 1.740 21.273 o
-8 -11 10 8.697 9.634 0.968 73.575 o
-8 -11 11 0.494 0.978 0.771 125.359 o
-8 -11 12 2.836 2.706 0.796 114.454 o
-8 -11 13 15.645 15.202 0.937 71.790 o
-8 -11 14 0.227 0.143 0.788 120.794 o
-8 -11 15 5.267 5.259 0.753 122.690 o
-8 -11 16 63.098 62.060 1.725 17.206 o
-8 -11 17 0.868 1.481 0.919 88.025 o
-8 -11 18 13.067 15.138 1.726 24.047 o
-8 -11 19 0.260 -1.080 1.080 64.342 o
-8 -11 20 15.479 18.251 1.591 27.687 o
-8 -11 21 3.193 4.092 0.975 76.694 o
-8 -10 1 32.134 31.353 1.417 30.299 o
-8 -10 2 2.734 1.640 0.752 128.545 o
-8 -10 3 69.138 67.483 2.306 10.833 o
-8 -10 4 17.239 15.248 1.010 62.381 o
-8 -10 5 3.911 4.293 0.808 109.638 o
-8 -10 6 0.006 0.065 0.839 106.582 o
-8 -10 7 33.455 35.057 1.725 21.490 o
-8 -10 8 47.378 49.056 2.022 15.072 o
-8 -10 9 7.948 8.480 1.125 56.057 o
-8 -10 10 46.130 46.342 1.428 26.059 o
-8 -10 11 8.192 9.218 0.892 85.874 o
-8 -10 12 24.832 26.212 1.089 49.377 o
-8 -10 13 50.409 50.541 1.418 25.200 o
-8 -10 14 9.449 9.512 0.802 102.479 o
-8 -10 15 16.314 16.915 1.228 44.393 o
-8 -10 16 1.339 1.976 0.815 111.186 o
-8 -10 17 28.014 27.427 1.665 23.784 o
-8 -10 18 22.063 24.122 1.365 34.918 o
-8 -10 19 9.345 12.440 1.396 36.669 o
-8 -10 20 7.152 7.453 1.210 49.123 o
-8 -10 21 17.202 17.460 1.363 36.586 o
-8 -10 22 0.274 0.360 1.046 68.467 o
-8 -9 1 1.339 0.455 0.721 142.221 o
-8 -9 2 54.358 50.953 1.564 21.425 o
-8 -9 3 78.785 77.496 2.066 11.925 o
-8 -9 4 50.060 46.997 1.716 19.408 o
-8 -9 5 20.729 19.123 1.053 55.560 o
-8 -9 6 3.331 2.498 0.704 144.554 o
-8 -9 7 36.414 35.049 1.263 34.739 o
-8 -9 8 37.498 37.212 1.174 37.925 o
-8 -9 9 24.507 21.518 0.986 58.948 o
-8 -9 10 1.154 0.647 0.712 146.062 o
-8 -9 11 49.964 50.879 1.222 30.557 o
-8 -9 12 1.708 0.471 0.647 175.291 o
-8 -9 13 22.054 22.247 1.015 57.501 o
-8 -9 14 8.714 8.363 0.732 122.053 o
-8 -9 15 26.631 27.781 1.388 32.725 o
-8 -9 16 10.254 10.772 0.870 87.528 o
-8 -9 17 0.178 -0.691 0.796 118.547 o
-8 -9 18 9.423 9.577 1.082 59.590 o
-8 -9 19 3.350 2.860 0.981 76.060 o
-8 -9 20 2.089 2.969 1.166 54.473 o
-8 -9 21 0.047 0.086 1.079 64.473 o
-8 -9 22 0.111 0.384 1.052 67.789 o
-8 -9 23 17.183 19.599 1.700 24.267 o
-8 -8 1 7.525 7.449 0.803 105.539 o
-8 -8 2 63.076 67.493 1.762 16.458 o
-8 -8 3 36.361 35.720 1.386 30.119 o
-8 -8 4 0.028 0.633 0.829 109.043 o
-8 -8 5 252.782 249.521 3.621 2.502 o
-8 -8 6 5.446 5.988 0.725 130.980 o
-8 -8 7 5.616 5.947 0.650 159.099 o
-8 -8 8 9.734 10.154 1.103 57.282 o
-8 -8 9 2.825 2.215 0.619 185.988 o
-8 -8 10 9.761 9.898 0.824 97.255 o
-8 -8 11 45.261 43.505 1.206 33.342 o
-8 -8 12 19.646 19.257 1.010 59.986 o
-8 -8 13 3.548 3.899 0.706 142.099 o
-8 -8 14 13.145 13.163 0.828 91.423 o
-8 -8 15 6.615 6.533 0.856 94.993 o
-8 -8 16 0.038 0.364 0.786 121.455 o
-8 -8 17 30.212 31.835 1.645 23.817 o
-8 -8 18 59.946 69.315 2.801 8.122 o
-8 -8 19 4.994 3.451 1.094 60.932 o
-8 -8 20 9.938 12.556 1.197 48.824 o
-8 -8 21 0.922 1.381 1.043 68.614 o
-8 -8 22 0.855 1.571 0.915 88.804 o
-8 -8 23 0.052 0.849 1.049 68.161 o
-8 -8 24 1.076 1.637 1.649 27.548 o
-8 -7 1 53.652 52.272 1.385 25.244 o
-8 -7 2 171.638 173.637 3.751 3.355 o
-8 -7 3 20.745 19.652 1.048 55.899 o
-8 -7 4 57.312 57.568 1.356 24.721 o
-8 -7 5 26.026 26.489 0.800 75.731 o
-8 -7 6 36.365 35.686 1.017 46.769 o
-8 -7 7 98.065 94.860 2.563 7.896 o
-8 -7 8 20.570 17.828 1.082 53.465 o
-8 -7 9 60.399 61.610 1.360 23.698 o
-8 -7 10 323.477 328.083 4.545 1.559 o
-8 -7 11 3.390 2.788 0.654 165.609 o
-8 -7 12 42.079 40.761 1.155 36.677 o
-8 -7 13 3.526 2.845 0.661 162.250 o
-8 -7 14 1.893 1.419 0.773 122.923 o
-8 -7 15 108.674 108.125 2.172 9.043 o
-8 -7 16 75.528 73.229 1.717 15.585 o
-8 -7 17 21.248 25.239 1.238 41.367 o
-8 -7 18 5.520 5.196 1.002 71.540 o
-8 -7 19 2.212 3.034 1.055 66.366 o
-8 -7 20 4.657 4.853 1.061 64.505 o
-8 -7 21 0.134 -0.783 1.010 73.531 o
-8 -7 22 0.155 -0.627 0.952 82.805 o
-8 -7 23 8.067 7.976 1.662 26.495 o
-8 -7 24 0.198 0.217 1.424 37.044 o
-8 -6 1 30.453 30.195 0.978 53.841 o
-8 -6 2 98.484 98.660 2.054 10.371 o
-8 -6 3 7.740 7.914 0.711 130.506 o
-8 -6 4 66.150 65.934 1.202 25.364 o
-8 -6 5 82.303 79.695 1.473 17.320 o
-8 -6 6 1.574 1.061 0.544 245.154 o
-8 -6 7 173.524 173.354 2.809 4.604 o
-8 -6 8 57.451 57.703 1.326 25.365 o
-8 -6 9 0.211 -0.102 0.610 201.388 o
-8 -6 10 14.885 13.863 0.763 101.827 o
-8 -6 11 0.226 0.585 0.607 202.817 o
-8 -6 12 46.381 46.105 1.125 35.576 o
-8 -6 13 0.253 0.637 0.633 186.332 o
-8 -6 14 46.655 47.777 1.774 18.718 o
-8 -6 15 25.973 26.116 1.057 51.195 o
-8 -6 16 7.457 6.140 0.717 130.251 o
-8 -6 17 78.247 79.161 2.121 11.490 o
-8 -6 18 33.646 34.310 2.147 14.653 o
-8 -6 19 19.908 20.569 1.252 41.498 o
-8 -6 20 35.528 34.205 1.452 28.287 o
-8 -6 21 6.763 5.301 1.000 71.170 o
-8 -6 22 29.570 32.201 1.581 25.542 o
-8 -6 23 2.452 4.004 1.323 42.374 o
-8 -6 24 1.440 1.159 1.040 68.877 o
-8 -6 25 23.987 24.240 1.681 23.943 o
-8 -5 1 2.917 3.279 0.556 225.486 o
-8 -5 2 12.377 12.003 0.796 99.176 o
-8 -5 3 12.499 11.809 0.820 94.206 o
-8 -5 4 30.664 30.407 0.891 60.685 o
-8 -5 5 16.712 16.360 0.956 68.386 o
-8 -5 6 1.781 1.650 0.458 337.269 o
-8 -5 7 123.385 124.466 2.324 7.553 o
-8 -5 8 117.410 119.012 2.685 6.602 o
-8 -5 9 19.198 20.012 0.741 96.270 o
-8 -5 10 43.414 44.470 1.049 40.100 o
-8 -5 11 0.029 0.379 0.558 240.120 o
-8 -5 12 71.111 72.222 1.565 17.957 o
-8 -5 13 44.294 45.097 1.166 34.876 o
-8 -5 14 6.773 7.252 0.745 121.936 o
-8 -5 15 21.203 21.493 0.951 64.384 o
-8 -5 16 19.140 19.092 0.961 65.400 o
-8 -5 17 42.007 40.061 1.526 24.760 o
-8 -5 18 11.967 12.586 0.974 70.074 o
-8 -5 19 4.546 3.872 0.865 95.836 o
-8 -5 20 17.074 17.493 1.213 45.084 o
-8 -5 21 39.344 40.086 2.720 9.324 o
-8 -5 22 14.675 17.018 1.733 23.698 o
-8 -5 23 38.255 35.775 1.877 18.203 o
-8 -5 24 9.937 12.092 1.522 31.057 o
-8 -5 25 0.011 0.530 1.097 62.332 o
-8 -4 1 8.903 7.448 0.510 222.177 o
-8 -4 2 0.829 0.819 0.409 433.176 o
-8 -4 3 14.963 14.645 0.597 145.486 o
-8 -4 4 96.488 93.597 1.566 14.130 o
-8 -4 5 122.621 122.859 1.952 9.067 o
-8 -4 6 57.094 55.211 1.242 27.729 o
-8 -4 7 19.820 21.712 0.751 92.521 o
-8 -4 8 24.012 23.413 0.902 67.050 o
-8 -4 9 31.123 28.315 1.042 49.414 o
-8 -4 10 1.306 0.552 0.592 209.644 o
-8 -4 11 59.001 58.450 1.484 21.770 o
-8 -4 12 0.915 1.219 0.683 158.620 o
-8 -4 13 3.649 4.185 0.728 133.822 o
-8 -4 14 108.714 108.884 2.649 7.071 o
-8 -4 15 103.626 101.410 2.491 7.930 o
-8 -4 16 3.709 2.516 0.752 126.832 o
-8 -4 17 53.361 55.628 2.297 11.799 o
-8 -4 18 7.103 7.561 0.982 72.930 o
-8 -4 19 4.373 2.599 0.942 81.840 o
-8 -4 20 1.731 1.914 1.114 59.835 o
-8 -4 21 0.636 1.039 1.067 65.714 o
-8 -4 22 2.626 1.687 0.949 81.845 o
-8 -4 23 10.081 7.784 1.356 38.991 o
-8 -4 24 1.243 0.786 1.196 52.234 o
-8 -4 25 21.710 17.241 1.773 22.192 o
-8 -3 1 166.585 162.170 2.165 6.069 o
-8 -3 2 40.709 38.667 0.715 63.538 o
-8 -3 3 18.511 18.427 0.546 146.381 o
-8 -3 4 6.058 4.945 0.356 427.782 o
-8 -3 5 77.506 74.962 1.298 20.646 o
-8 -3 6 2.021 1.479 0.408 415.606 o
-8 -3 7 17.724 17.296 0.677 113.973 o
-8 -3 8 0.189 -0.419 0.490 311.395 o
-8 -3 9 56.188 55.277 1.367 24.897 o
-8 -3 10 21.101 19.882 0.868 74.805 o
-8 -3 11 19.811 18.980 1.202 44.797 o
-8 -3 12 19.960 20.079 0.771 90.051 o
-8 -3 13 131.457 136.275 2.373 6.948 o
-8 -3 14 0.148 -0.331 0.639 183.835 o
-8 -3 15 29.669 28.235 1.053 49.367 o
-8 -3 16 0.208 -0.085 0.650 177.179 o
-8 -3 17 4.994 4.161 0.835 101.890 o
-8 -3 18 7.172 4.448 0.960 76.930 o
-8 -3 19 6.224 5.416 0.890 88.991 o
-8 -3 20 27.601 28.949 2.212 14.217 o
-8 -3 21 1.312 0.662 1.013 72.658 o
-8 -3 22 8.158 8.465 1.069 61.626 o
-8 -3 23 0.114 -0.311 1.214 50.964 o
-8 -3 24 2.193 1.900 1.075 64.056 o
-8 -3 25 2.360 2.028 1.002 73.535 o
-8 -2 1 202.692 202.022 2.418 4.398 o
-8 -2 2 1.132 0.918 0.327 655.577 o
-8 -2 3 2.215 1.868 0.283 778.085 o
-8 -2 4 121.884 122.919 1.622 10.619 o
-8 -2 5 14.435 13.308 0.488 194.027 o
-8 -2 6 101.697 104.650 1.767 11.778 o
-8 -2 7 309.487 310.411 4.493 1.658 o
-8 -2 8 3.654 3.675 0.473 296.867 o
-8 -2 9 9.350 8.774 0.506 219.665 o
-8 -2 10 160.544 163.061 2.405 5.709 o
-8 -2 11 1.402 0.956 0.506 282.620 o
-8 -2 12 70.614 70.262 1.487 19.240 o
-8 -2 13 1.218 0.926 0.604 200.990 o
-8 -2 14 15.117 14.311 0.767 100.516 o
-8 -2 15 0.248 -0.091 0.565 234.507 o
-8 -2 16 0.043 0.895 0.653 175.395 o
-8 -2 17 47.774 45.741 1.669 20.550 o
-8 -2 18 0.111 0.569 0.984 77.498 o
-8 -2 19 3.716 4.569 1.103 60.138 o
-8 -2 20 30.139 33.935 1.281 35.745 o
-8 -2 21 3.716 4.405 0.844 100.879 o
-8 -2 22 0.496 0.564 0.968 79.819 o
-8 -2 23 0.199 -0.418 1.117 60.137 o
-8 -2 24 0.003 -0.770 1.049 68.302 o
-8 -2 25 1.671 1.530 0.974 78.128 o
-8 -1 1 1.275 1.255 0.355 554.693 o
-8 -1 2 228.308 229.914 2.719 3.490 o
-8 -1 3 2.517 2.242 0.308 658.539 o
-8 -1 4 59.146 58.397 1.093 30.708 o
-8 -1 5 5.779 5.856 0.643 162.194 o
-8 -1 6 95.280 101.180 1.855 11.741 o
-8 -1 7 55.697 54.596 1.163 30.278 o
-8 -1 8 1.506 1.921 0.344 574.974 o
-8 -1 9 50.102 50.273 0.920 41.545 o
-8 -1 10 33.487 33.068 0.887 58.089 o
-8 -1 11 0.228 0.673 0.570 229.367 o
-8 -1 12 183.498 184.508 3.314 3.689 o
-8 -1 13 1.202 1.217 0.541 248.654 o
-8 -1 14 92.821 90.326 1.807 12.632 o
-8 -1 15 0.289 0.401 0.614 197.872 o
-8 -1 16 157.377 151.610 3.366 4.125 o
-8 -1 17 326.397 320.038 7.714 0.864 o
-8 -1 18 84.540 86.645 2.236 10.226 o
-8 -1 19 2.793 4.450 1.016 70.991 o
-8 -1 20 40.133 39.544 2.036 15.603 o
-8 -1 21 0.101 -0.086 0.800 117.168 o
-8 -1 22 19.008 20.050 1.202 44.881 o
-8 -1 23 0.635 -0.033 0.912 89.895 o
-8 -1 24 0.219 -0.668 1.028 71.021 o
-8 -1 25 0.095 -0.842 1.229 49.686 o
-8 0 1 69.466 67.669 1.400 20.939 o
-8 0 2 367.487 364.375 4.282 1.417 o
-8 0 3 73.061 72.624 1.469 19.016 o
-8 0 4 379.619 374.848 5.273 1.163 o
-8 0 5 321.492 324.750 4.633 1.546 o
-8 0 6 80.374 82.503 1.386 18.445 o
-8 0 7 76.842 75.300 1.164 22.799 o
-8 0 8 19.376 18.510 0.605 127.238 o
-8 0 9 61.031 59.235 1.109 29.617 o
-8 0 10 67.179 65.151 1.657 17.555 o
-8 0 11 14.896 15.381 0.664 124.460 o
-8 0 12 270.958 276.243 4.181 2.021 o
-8 0 13 9.407 10.720 0.678 135.621 o
-8 0 14 75.097 73.945 1.515 18.040 o
-8 0 15 99.679 98.610 2.210 9.448 o
-8 0 16 101.622 97.131 3.049 6.053 o
-8 0 17 0.015 1.022 0.913 89.883 o
-8 0 18 3.945 3.952 0.960 78.706 o
-8 0 19 26.308 27.277 1.446 30.635 o
-8 0 20 8.301 5.620 1.254 45.860 o
-8 0 21 0.152 -0.480 0.891 94.503 o
-8 0 22 4.653 4.518 0.925 84.073 o
-8 0 23 4.774 4.269 0.956 78.961 o
-8 0 24 5.879 5.079 1.072 62.747 o
-8 0 25 6.577 6.115 1.252 46.285 o
-8 1 1 34.404 33.442 0.738 70.340 o
-8 1 2 91.991 93.404 1.380 16.294 o
-8 1 3 45.591 45.319 0.884 46.863 o
-8 1 4 44.977 42.108 1.073 38.917 o
-8 1 5 50.690 52.701 1.196 30.927 o
-8 1 6 23.936 22.922 0.595 114.330 o
-8 1 7 78.536 81.371 1.443 18.048 o
-8 1 8 5.545 5.384 0.400 362.762 o
-8 1 9 282.321 280.551 3.870 2.091 o
-8 1 10 68.653 71.010 1.289 22.675 o
-8 1 11 4.606 4.127 0.488 273.537 o
-8 1 12 73.660 70.414 1.391 20.221 o
-8 1 13 0.500 0.675 0.469 335.001 o
-8 1 14 41.427 40.530 1.199 35.158 o
-8 1 15 4.971 4.587 0.721 134.201 o
-8 1 16 53.001 54.134 2.639 9.356 o
-8 1 17 191.256 194.960 3.572 3.269 o
-8 1 18 6.147 6.116 0.864 93.938 o
-8 1 19 92.666 92.564 2.077 10.687 o
-8 1 20 7.191 4.645 0.854 95.780 o
-8 1 21 0.396 0.633 0.899 92.559 o
-8 1 22 23.415 26.190 1.559 27.354 o
-8 1 23 9.220 8.767 0.981 71.691 o
-8 1 24 0.428 -1.052 1.277 45.993 o
-8 1 25 15.173 12.621 2.104 16.402 o
-8 2 1 70.661 69.721 1.169 24.600 o
-8 2 2 0.798 0.731 0.318 704.476 o
-8 2 3 13.652 14.656 0.538 171.681 o
-8 2 4 180.530 180.420 3.501 3.523 o
-8 2 5 10.879 11.987 0.505 205.041 o
-8 2 6 38.436 36.983 0.814 58.706 o
-8 2 7 20.282 19.819 0.535 142.150 o
-8 2 8 0.301 0.133 0.301 814.292 o
-8 2 9 40.229 38.551 0.809 57.050 o
-8 2 10 18.203 18.148 0.613 128.169 o
-8 2 11 171.963 174.461 2.334 5.438 o
-8 2 12 1.344 1.119 0.417 409.684 o
-8 2 13 0.145 -0.354 0.449 370.824 o
-8 2 14 0.443 -0.061 0.548 248.581 o
-8 2 15 2.394 1.590 0.830 106.438 o
-8 2 16 2.426 1.871 0.917 87.532 o
-8 2 17 80.003 83.183 1.985 12.328 o
-8 2 18 1.985 2.521 0.807 112.352 o
-8 2 19 124.996 125.151 2.516 6.853 o
-8 2 20 33.707 34.805 1.341 32.368 o
-8 2 21 0.165 0.070 0.861 101.109 o
-8 2 22 11.615 11.559 1.035 63.330 o
-8 2 23 3.924 3.889 1.095 61.064 o
-8 2 24 4.266 2.229 1.253 46.973 o
-8 2 25 6.925 6.190 2.680 10.375 o
-8 3 1 232.958 234.833 3.271 2.958 o
-8 3 2 9.232 8.705 0.439 270.156 o
-8 3 3 1.517 0.998 0.334 616.165 o
-8 3 4 36.516 36.066 1.009 47.099 o
-8 3 5 0.011 0.133 0.328 695.039 o
-8 3 6 2.684 2.597 0.412 394.312 o
-8 3 7 254.867 253.280 2.938 2.902 o
-8 3 8 138.027 134.281 1.685 9.065 o
-8 3 9 39.438 39.313 0.780 59.457 o
-8 3 10 5.322 4.393 0.421 342.415 o
-8 3 11 45.050 43.596 1.124 36.479 o
-8 3 12 0.200 -0.057 0.419 424.944 o
-8 3 13 2.370 2.164 0.441 354.079 o
-8 3 14 11.499 12.798 0.963 71.739 o
-8 3 15 2.508 3.134 0.790 116.469 o
-8 3 16 55.043 54.325 1.786 17.461 o
-8 3 17 0.452 -0.426 0.786 121.162 o
-8 3 18 1.400 0.925 0.789 118.924 o
-8 3 19 15.450 17.529 1.691 24.739 o
-8 3 20 0.104 -0.844 0.844 105.458 o
-8 3 21 20.041 20.367 1.125 49.838 o
-8 3 22 14.722 11.950 0.968 69.388 o
-8 3 23 4.898 4.376 0.920 84.781 o
-8 3 24 5.833 3.381 1.458 34.663 o
-8 4 1 42.531 42.415 0.910 47.978 o
-8 4 2 73.993 73.277 1.182 23.284 o
-8 4 3 41.005 39.962 0.895 50.475 o
-8 4 4 9.025 8.364 0.426 285.348 o
-8 4 5 11.618 10.549 0.450 238.930 o
-8 4 6 1.923 1.793 0.322 634.946 o
-8 4 7 634.775 640.734 6.753 0.512 o
-8 4 8 275.363 279.401 3.280 2.423 o
-8 4 9 145.483 144.642 1.970 7.546 o
-8 4 10 1.415 1.108 0.419 404.894 o
-8 4 11 9.771 9.769 0.517 208.071 o
-8 4 12 0.406 0.405 0.400 461.520 o
-8 4 13 3.873 3.812 0.520 248.977 o
-8 4 14 31.978 33.146 1.682 22.680 o
-8 4 15 3.180 2.109 0.714 141.011 o
-8 4 16 36.618 35.029 1.379 30.398 o
-8 4 17 0.458 1.312 0.948 83.131 o
-8 4 18 77.311 79.612 1.974 12.706 o
-8 4 19 23.707 22.547 1.157 45.926 o
-8 4 20 4.647 3.875 0.812 107.944 o
-8 4 21 5.407 5.713 0.853 96.908 o
-8 4 22 10.164 10.401 1.139 53.823 o
-8 4 23 0.235 -0.615 1.157 56.082 o
-8 4 24 5.147 5.502 1.206 50.137 o
-8 5 1 17.152 17.682 0.719 105.339 o
-8 5 2 129.142 127.463 1.918 8.788 o
-8 5 3 40.686 41.639 0.847 53.091 o
-8 5 4 25.344 24.084 0.711 90.195 o
-8 5 5 3.383 2.603 0.356 495.835 o
-8 5 6 948.644 937.923 10.085 0.234 o
-8 5 7 1121.540 1123.830 11.288 0.172 o
-8 5 8 59.589 60.338 1.088 30.431 o
-8 5 9 133.423 132.449 2.067 7.945 o
-8 5 10 0.203 -0.180 0.410 443.793 o
-8 5 11 4.990 4.842 0.509 249.676 o
-8 5 12 58.578 58.327 1.113 30.330 o
-8 5 13 19.074 18.291 0.709 103.851 o
-8 5 14 17.001 17.778 0.798 90.293 o
-8 5 15 7.445 6.940 0.809 104.328 o
-8 5 16 29.828 29.263 1.300 35.563 o
-8 5 17 8.423 8.208 0.935 78.989 o
-8 5 18 6.899 5.843 0.848 96.657 o
-8 5 19 12.395 14.104 0.953 72.146 o
-8 5 20 0.201 0.448 0.772 125.707 o
-8 5 21 9.816 9.579 0.944 76.382 o
-8 5 22 6.767 6.704 1.037 66.183 o
-8 5 23 18.529 18.019 1.481 31.210 o
-8 5 24 13.316 14.048 2.218 14.842 o
-8 6 1 176.682 174.504 2.126 5.704 o
-8 6 2 19.241 19.325 0.906 71.615 o
-8 6 3 3.164 2.482 0.319 602.030 o
-8 6 4 67.168 64.882 1.020 29.228 o
-8 6 5 8.346 8.541 0.459 260.834 o
-8 6 6 9.155 9.460 0.434 272.649 o
-8 6 7 27.579 25.804 0.606 102.046 o
-8 6 8 47.138 43.295 0.842 48.760 o
-8 6 9 72.884 71.539 1.559 17.875 o
-8 6 10 1.763 1.543 0.448 351.795 o
-8 6 11 14.583 13.935 0.606 144.323 o
-8 6 12 131.184 129.959 1.923 8.615 o
-8 6 13 13.315 13.046 0.642 136.860 o
-8 6 14 40.342 38.876 1.110 39.560 o
-8 6 15 0.087 0.014 0.679 162.882 o
-8 6 16 6.000 5.734 0.839 99.421 o
-8 6 17 27.912 26.977 1.225 39.907 o
-8 6 18 0.931 0.857 0.741 135.313 o
-8 6 19 17.357 18.192 1.019 60.616 o
-8 6 20 0.394 0.680 0.853 102.715 o
-8 6 21 11.957 12.911 1.431 34.606 o
-8 6 22 26.401 27.139 1.525 27.972 o
-8 6 23 3.800 2.533 1.105 60.166 o
-8 7 1 90.813 91.111 1.674 13.838 o
-8 7 2 27.510 26.690 0.633 97.049 o
-8 7 3 47.129 47.907 0.764 51.399 o
-8 7 4 109.446 110.536 1.516 12.590 o
-8 7 5 1.165 1.510 0.354 557.238 o
-8 7 6 60.519 59.865 1.058 31.013 o
-8 7 7 0.236 0.116 0.409 446.168 o
-8 7 8 139.339 132.292 1.942 8.137 o
-8 7 9 3.457 3.984 0.436 342.084 o
-8 7 10 11.211 11.392 0.570 172.228 o
-8 7 11 141.360 138.515 2.017 7.681 o
-8 7 12 148.551 148.721 2.139 6.884 o
-8 7 13 8.455 6.607 0.565 192.350 o
-8 7 14 88.408 90.064 1.755 13.396 o
-8 7 15 4.865 5.850 0.733 129.341 o
-8 7 16 0.006 -0.074 0.751 133.230 o
-8 7 17 12.813 12.435 1.062 59.681 o
-8 7 18 0.997 1.375 0.716 144.142 o
-8 7 19 7.686 7.200 0.968 74.821 o
-8 7 20 0.014 0.561 0.926 87.385 o
-8 7 21 16.546 18.537 1.259 42.179 o
-8 7 22 0.083 -0.440 1.051 68.046 o
-8 7 23 11.681 12.037 2.348 13.346 o
-8 8 1 4.445 4.862 0.328 515.787 o
-8 8 2 34.623 34.077 0.633 80.645 o
-8 8 3 0.009 0.183 0.271 1018.650 o
-8 8 4 26.020 26.746 0.740 83.380 o
-8 8 5 81.258 77.152 1.412 18.363 o
-8 8 6 32.145 31.882 0.794 67.824 o
-8 8 7 35.402 33.733 0.813 62.505 o
-8 8 8 55.515 56.428 1.065 32.933 o
-8 8 9 123.158 120.431 1.768 9.920 o
-8 8 10 61.136 61.984 1.355 23.635 o
-8 8 11 44.620 45.785 1.071 38.419 o
-8 8 12 19.335 19.760 0.748 95.106 o
-8 8 13 49.020 49.135 1.243 30.375 o
-8 8 14 44.499 45.064 1.632 21.703 o
-8 8 15 8.447 8.543 0.756 115.640 o
-8 8 16 5.118 4.454 0.758 122.015 o
-8 8 17 3.993 4.414 0.759 123.013 o
-8 8 18 3.427 3.105 0.808 110.671 o
-8 8 19 8.774 8.957 1.085 59.694 o
-8 8 20 1.976 0.863 1.012 72.507 o
-8 8 21 9.386 10.385 1.278 43.525 o
-8 8 22 7.274 7.535 1.784 23.133 o
-8 9 1 28.107 27.590 0.622 96.904 o
-8 9 2 0.022 -0.073 0.327 701.582 o
-8 9 3 1.594 1.063 0.511 276.833 o
-8 9 4 8.926 8.262 0.595 172.907 o
-8 9 5 3.338 3.983 0.484 285.509 o
-8 9 6 50.977 51.621 1.149 32.447 o
-8 9 7 79.133 77.852 1.385 18.960 o
-8 9 8 2.207 1.829 0.507 275.172 o
-8 9 9 33.058 30.615 0.965 53.213 o
-8 9 10 84.425 79.010 1.394 18.033 o
-8 9 11 97.071 98.694 1.740 12.512 o
-8 9 12 0.500 0.629 0.633 185.887 o
-8 9 13 35.953 35.383 1.195 37.743 o
-8 9 14 16.242 15.800 0.883 78.412 o
-8 9 15 0.756 0.196 0.773 124.845 o
-8 9 16 35.290 36.956 1.395 29.914 o
-8 9 17 2.892 1.351 0.836 104.773 o
-8 9 18 4.432 4.959 1.028 68.624 o
-8 9 19 3.901 2.246 0.954 80.114 o
-8 9 20 4.115 5.460 1.093 60.928 o
-8 9 21 0.354 -0.094 1.066 66.073 o
-8 10 1 66.772 67.293 1.199 25.133 o
-8 10 2 0.771 0.241 0.453 358.851 o
-8 10 3 64.622 64.981 1.359 22.672 o
-8 10 4 30.910 28.141 0.889 61.554 o
-8 10 5 4.435 4.569 0.535 232.101 o
-8 10 6 1.593 0.973 0.514 274.035 o
-8 10 7 0.627 0.425 0.548 246.438 o
-8 10 8 0.900 0.924 0.588 213.145 o
-8 10 9 6.180 5.431 0.621 172.197 o
-8 10 10 40.536 38.940 0.975 46.317 o
-8 10 11 52.415 51.121 1.500 22.976 o
-8 10 12 30.315 27.734 1.124 44.651 o
-8 10 13 3.053 4.597 0.730 133.593 o
-8 10 14 25.698 27.825 1.176 43.191 o
-8 10 15 0.803 -0.221 0.702 151.366 o
-8 10 16 35.970 36.142 1.551 25.260 o
-8 10 17 1.940 2.031 0.798 115.261 o
-8 10 18 6.368 7.705 0.895 87.164 o
-8 10 19 6.853 7.000 0.983 73.127 o
-8 10 20 8.812 10.717 1.375 37.947 o
-8 11 1 230.811 232.441 4.167 2.363 o
-8 11 2 0.206 -0.048 0.553 244.540 o
-8 11 3 37.432 37.739 1.017 45.802 o
-8 11 4 17.330 16.529 0.763 97.031 o
-8 11 5 1.895 1.240 0.580 215.191 o
-8 11 6 4.587 3.292 0.561 215.691 o
-8 11 7 0.114 -0.136 0.524 272.876 o
-8 11 8 26.617 25.878 0.892 65.197 o
-8 11 9 29.511 29.033 0.858 65.090 o
-8 11 10 45.182 43.319 1.032 40.400 o
-8 11 11 29.221 28.091 1.271 37.159 o
-8 11 12 32.032 30.653 1.009 50.609 o
-8 11 13 133.094 133.923 2.211 7.442 o
-8 11 14 50.095 48.944 1.536 22.710 o
-8 11 15 0.660 0.649 0.700 151.961 o
-8 11 16 12.933 12.926 0.949 72.698 o
-8 11 17 2.158 2.306 0.834 105.418 o
-8 11 18 1.816 1.479 0.817 110.383 o
-8 11 19 0.196 0.641 1.058 66.957 o
-8 11 20 0.154 -0.622 1.760 24.244 o
-8 12 1 27.545 29.585 0.992 54.546 o
-8 12 2 14.101 14.753 0.800 94.840 o
-8 12 3 205.060 206.616 3.250 3.396 o
-8 12 4 11.247 11.419 0.771 106.300 o
-8 12 5 1.078 1.387 0.565 228.929 o
-8 12 6 8.184 8.204 0.685 137.953 o
-8 12 7 57.377 58.072 1.518 21.402 o
-8 12 8 1.484 1.746 0.510 276.540 o
-8 12 9 6.268 6.993 0.616 171.862 o
-8 12 10 0.098 -0.503 0.503 296.553 o
-8 12 11 1.251 1.923 0.550 239.860 o
-8 12 12 5.740 4.357 0.703 139.327 o
-8 12 13 9.471 9.716 0.795 103.862 o
-8 12 14 11.259 12.349 0.895 81.870 o
-8 12 15 3.002 3.079 0.772 121.102 o
-8 12 16 6.366 7.585 0.915 83.687 o
-8 12 17 0.005 1.069 0.810 113.967 o
-8 12 18 16.141 17.964 1.851 20.779 o
-8 12 19 1.088 1.377 1.316 43.138 o
-8 13 1 33.923 35.083 1.399 30.231 o
-8 13 2 1.227 0.686 0.766 126.255 o
-8 13 3 15.340 15.664 0.868 81.530 o
-8 13 4 42.470 43.416 1.252 32.487 o
-8 13 5 9.696 8.071 0.689 133.934 o
-8 13 6 97.804 98.626 1.860 11.630 o
-8 13 7 35.243 34.416 1.071 44.402 o
-8 13 8 33.809 34.684 0.998 49.416 o
-8 13 9 2.419 2.145 0.564 223.348 o
-8 13 10 13.681 14.753 0.696 118.834 o
-8 13 11 3.296 3.750 0.742 129.749 o
-8 13 12 0.000 -0.769 0.828 109.664 o
-8 13 13 11.034 10.891 0.867 87.332 o
-8 13 14 6.141 6.803 0.870 92.414 o
-8 13 15 9.633 10.352 0.893 84.188 o
-8 13 16 3.405 3.790 0.804 111.365 o
-8 13 17 1.221 2.176 1.085 63.239 o
-8 13 18 3.759 2.764 2.111 16.761 o
-8 14 1 2.836 2.879 0.890 92.131 o
-8 14 2 81.682 80.459 2.171 10.927 o
-8 14 3 9.927 8.699 0.909 82.037 o
-8 14 4 0.049 0.199 0.667 168.752 o
-8 14 5 0.134 0.169 0.657 173.532 o
-8 14 6 22.998 21.600 0.934 65.005 o
-8 14 7 0.050 0.164 0.699 153.498 o
-8 14 8 10.003 9.744 0.689 131.795 o
-8 14 9 3.195 2.980 0.613 187.356 o
-8 14 10 4.844 5.029 0.714 136.493 o
-8 14 11 0.730 0.302 0.804 115.469 o
-8 14 12 1.541 0.691 0.945 83.241 o
-8 14 13 10.295 12.918 1.107 56.259 o
-8 14 14 5.143 3.850 0.869 94.519 o
-8 14 15 16.478 16.946 1.182 47.452 o
-8 14 16 55.076 59.006 1.835 16.573 o
-8 15 1 0.019 -0.566 0.848 104.500 o
-8 15 2 46.372 48.898 1.595 21.989 o
-8 15 3 31.448 31.224 1.358 32.578 o
-8 15 4 19.974 21.123 0.962 64.177 o
-8 15 5 6.835 7.664 0.767 115.158 o
-8 15 6 18.308 16.344 0.930 70.451 o
-8 15 7 29.303 27.428 1.253 38.055 o
-8 15 8 8.673 10.884 1.017 66.861 o
-8 15 9 1.630 0.381 0.716 144.009 o
-8 15 10 0.006 -0.117 0.860 101.682 o
-8 15 11 0.457 0.163 0.852 103.141 o
-8 15 12 1.994 1.803 0.997 74.491 o
-8 15 13 7.855 8.976 1.157 53.114 o
-8 15 14 0.010 0.505 1.308 43.855 o
-8 15 15 4.241 3.256 1.174 53.316 o
-8 16 1 1.301 0.360 0.936 84.951 o
-8 16 2 9.068 7.769 0.862 91.312 o
-8 16 3 8.639 8.549 0.868 90.127 o
-8 16 4 62.252 59.001 1.467 21.554 o
-8 16 5 79.386 79.370 2.230 10.660 o
-8 16 6 7.154 5.678 0.782 112.091 o
-8 16 7 21.144 20.812 1.117 49.881 o
-8 16 8 6.262 7.629 0.876 90.787 o
-8 16 9 1.557 1.437 0.796 116.389 o
-8 16 10 2.306 2.263 0.915 87.937 o
-8 16 11 13.029 13.521 1.346 38.545 o
-8 16 12 10.889 10.874 2.204 15.138 o
-8 16 13 16.064 12.738 1.427 34.166 o
-8 16 14 4.721 4.804 1.464 34.398 o
-8 17 1 0.116 0.338 0.783 122.373 o
-8 17 2 3.237 2.693 0.840 102.981 o
-8 17 3 71.447 74.851 1.754 15.474 o
-8 17 4 5.888 4.754 0.773 116.636 o
-8 17 5 37.104 35.108 1.198 37.293 o
-8 17 6 4.163 4.329 0.739 129.485 o
-8 17 7 6.761 8.538 0.806 105.006 o
-8 17 8 0.005 0.134 0.908 91.050 o
-8 17 9 1.522 -0.364 1.351 41.012 o
-8 17 10 0.051 0.575 1.078 64.541 o
-8 17 11 4.398 4.618 1.311 42.767 o
-8 17 12 0.815 -0.555 1.239 48.807 o
-8 17 13 0.475 -0.422 2.268 14.599 o
-8 18 1 0.968 1.775 0.777 122.446 o
-8 18 2 6.863 7.747 0.865 92.606 o
-8 18 3 0.294 -0.135 0.887 95.226 o
-8 18 4 0.744 0.653 0.880 96.265 o
-8 18 5 1.952 0.941 0.878 96.034 o
-8 18 6 0.770 1.057 0.776 123.337 o
-8 18 7 3.885 3.442 0.873 94.734 o
-8 18 8 2.961 0.458 1.281 45.314 o
-8 18 9 0.072 1.091 1.153 56.352 o
-8 18 10 14.222 13.262 1.283 41.886 o
-8 18 11 0.032 -0.981 1.401 38.285 o
-8 19 1 0.031 -0.786 0.941 84.919 o
-8 19 2 1.150 0.887 0.848 103.367 o
-8 19 3 0.123 -0.621 0.838 106.940 o
-8 19 4 8.838 6.877 0.950 76.782 o
-8 19 5 0.893 1.551 0.831 107.592 o
-8 19 6 20.996 19.391 1.124 49.691 o
-8 19 7 16.447 14.969 1.224 44.908 o
-8 19 8 19.066 19.311 1.727 23.408 o
-8 19 9 13.962 14.380 1.428 34.326 o
-8 20 1 8.914 9.249 1.015 67.420 o
-8 20 2 2.396 1.252 0.884 94.365 o
-8 20 3 4.418 4.896 0.893 89.913 o
-8 20 4 8.432 7.720 0.890 86.685 o
-8 20 5 19.844 20.135 1.104 51.534 o
-8 20 6 27.200 27.516 1.680 23.502 o
-8 21 1 0.563 0.957 0.834 107.230 o
-8 21 2 3.190 3.324 0.844 101.863 o
-8 21 3 1.260 0.709 0.892 93.498 o
-8 21 4 0.069 -0.674 1.773 23.889 o
-7 -16 2 1.053 1.198 1.301 44.161 o
-7 -16 3 5.468 5.236 1.040 66.669 o
-7 -16 4 0.252 0.440 0.960 81.246 o
-7 -16 5 1.810 0.856 0.995 75.061 o
-7 -16 6 7.443 7.382 1.214 48.762 o
-7 -16 7 10.806 11.043 1.254 44.738 o
-7 -16 8 3.646 4.774 0.909 87.487 o
-7 -16 9 3.203 4.963 1.388 38.402 o
-7 -16 10 17.113 18.094 1.225 44.236 o
-7 -16 11 4.070 3.624 0.858 97.852 o
-7 -16 12 0.401 0.611 0.808 114.492 o
-7 -16 13 0.032 -0.264 0.842 106.061 o
-7 -16 14 2.167 0.865 1.894 20.870 o
-7 -15 1 1.009 0.245 0.801 116.064 o
-7 -15 2 0.336 0.833 0.863 100.333 o
-7 -15 3 3.544 2.870 0.876 94.718 o
-7 -15 4 4.796 5.946 0.805 108.650 o
-7 -15 5 1.305 1.998 0.837 105.473 o
-7 -15 6 2.178 3.827 1.039 68.284 o
-7 -15 7 7.599 8.231 1.459 34.171 o
-7 -15 8 4.309 5.168 1.009 71.124 o
-7 -15 9 45.197 47.284 1.858 17.530 o
-7 -15 10 11.267 13.291 1.107 55.850 o
-7 -15 11 3.028 3.855 0.943 82.015 o
-7 -15 12 9.049 7.717 1.010 68.266 o
-7 -15 13 0.604 0.490 1.292 44.905 o
-7 -15 14 11.805 12.551 1.257 44.173 o
-7 -15 15 6.701 3.291 0.953 78.614 o
-7 -15 16 7.416 3.573 1.577 29.592 o
-7 -14 1 4.555 4.236 0.860 96.730 o
-7 -14 2 10.088 12.758 0.996 68.346 o
-7 -14 3 0.782 1.612 0.752 130.962 o
-7 -14 4 0.157 0.234 0.832 108.203 o
-7 -14 5 0.037 0.908 0.945 83.900 o
-7 -14 6 0.461 -0.235 0.983 77.623 o
-7 -14 7 3.307 0.725 0.986 75.732 o
-7 -14 8 1.177 -0.589 1.029 70.538 o
-7 -14 9 0.389 0.907 0.989 76.414 o
-7 -14 10 3.573 2.771 1.001 73.000 o
-7 -14 11 0.240 -0.641 0.983 77.579 o
-7 -14 12 2.773 2.228 0.906 89.275 o
-7 -14 13 0.180 0.066 0.854 102.795 o
-7 -14 14 9.688 8.351 0.816 99.706 o
-7 -14 15 1.093 0.920 0.724 141.142 o
-7 -14 16 5.212 5.605 1.021 69.015 o
-7 -14 17 0.155 -0.246 1.057 67.247 o
-7 -14 18 4.362 4.777 1.191 51.629 o
-7 -14 19 2.059 2.328 1.971 19.248 o
-7 -13 1 1.531 1.328 0.797 116.297 o
-7 -13 2 0.907 0.099 0.749 132.976 o
-7 -13 3 28.880 28.259 1.113 45.754 o
-7 -13 4 0.810 1.537 0.827 108.719 o
-7 -13 5 11.908 11.225 1.406 35.869 o
-7 -13 6 6.174 5.297 1.089 60.718 o
-7 -13 7 0.253 -0.365 0.970 79.761 o
-7 -13 8 0.016 -1.078 1.078 64.614 o
-7 -13 9 0.434 0.759 0.939 84.876 o
-7 -13 10 1.184 1.107 0.765 126.648 o
-7 -13 11 19.311 20.227 1.156 47.858 o
-7 -13 12 25.392 26.423 1.078 49.901 o
-7 -13 13 7.438 6.615 0.844 96.710 o
-7 -13 14 0.147 0.470 0.767 127.181 o
-7 -13 15 7.043 7.981 0.837 97.995 o
-7 -13 16 13.161 15.289 0.994 66.279 o
-7 -13 17 0.113 0.399 1.020 72.061 o
-7 -13 18 6.147 5.259 1.110 58.575 o
-7 -13 19 9.286 8.798 1.124 55.714 o
-7 -13 20 3.911 3.878 1.435 35.918 o
-7 -12 1 45.911 47.653 1.875 17.201 o
-7 -12 2 18.195 17.772 0.935 69.362 o
-7 -12 3 0.001 -0.744 0.744 135.658 o
-7 -12 4 34.800 33.129 1.180 39.124 o
-7 -12 5 46.960 45.151 1.608 21.879 o
-7 -12 6 23.202 22.444 1.406 33.131 o
-7 -12 7 41.735 42.304 1.859 17.978 o
-7 -12 8 5.019 4.282 1.094 60.726 o
-7 -12 9 0.346 -0.450 0.955 82.154 o
-7 -12 10 11.319 10.620 0.881 84.899 o
-7 -12 11 3.525 4.280 0.824 105.843 o
-7 -12 12 5.479 6.933 0.857 95.581 o
-7 -12 13 0.576 0.535 0.725 141.979 o
-7 -12 14 25.778 25.674 1.031 53.380 o
-7 -12 15 42.656 44.080 1.321 30.038 o
-7 -12 16 25.941 27.804 1.361 33.946 o
-7 -12 17 6.768 8.738 1.120 56.822 o
-7 -12 18 1.308 1.832 1.105 60.956 o
-7 -12 19 0.432 -0.309 1.106 61.321 o
-7 -12 20 1.545 2.502 1.137 57.456 o
-7 -12 21 7.994 8.859 1.181 51.053 o
-7 -12 22 4.618 5.592 1.555 30.534 o
-7 -11 1 20.868 19.719 0.892 71.946 o
-7 -11 2 48.100 48.115 1.663 20.507 o
-7 -11 3 36.015 34.341 1.236 36.075 o
-7 -11 4 35.351 32.350 1.321 33.026 o
-7 -11 5 106.521 107.455 2.180 9.114 o
-7 -11 6 11.608 11.807 0.884 83.691 o
-7 -11 7 0.131 0.148 0.837 107.155 o
-7 -11 8 3.495 2.892 0.895 90.850 o
-7 -11 9 24.596 24.356 1.022 55.023 o
-7 -11 10 7.465 7.576 0.812 103.311 o
-7 -11 11 6.374 6.181 0.801 107.916 o
-7 -11 12 48.507 48.394 1.279 29.518 o
-7 -11 13 0.117 0.246 0.727 141.839 o
-7 -11 14 0.208 0.522 0.758 130.126 o
-7 -11 15 13.852 15.423 0.971 68.609 o
-7 -11 16 14.661 16.228 0.936 72.201 o
-7 -11 17 34.358 35.074 1.322 32.905 o
-7 -11 18 0.283 -0.184 1.197 52.363 o
-7 -11 19 14.177 14.521 1.311 40.179 o
-7 -11 20 17.891 21.404 2.222 14.561 o
-7 -11 21 15.868 18.269 1.388 35.541 o
-7 -11 22 8.747 10.552 1.174 51.240 o
-7 -11 23 0.285 0.856 1.965 19.432 o
-7 -10 1 12.151 12.204 0.777 103.313 o
-7 -10 2 14.564 13.255 0.860 84.488 o
-7 -10 3 36.763 34.017 1.192 37.835 o
-7 -10 4 0.103 0.180 0.815 112.994 o
-7 -10 5 14.523 13.886 0.995 65.814 o
-7 -10 6 16.855 15.962 0.897 75.900 o
-7 -10 7 30.690 29.992 1.123 44.135 o
-7 -10 8 3.137 3.391 0.821 107.468 o
-7 -10 9 26.844 28.172 1.038 51.755 o
-7 -10 10 38.489 39.142 1.126 39.447 o
-7 -10 11 17.003 17.277 0.868 79.398 o
-7 -10 12 39.100 39.020 1.195 36.241 o
-7 -10 13 2.527 3.075 0.718 139.895 o
-7 -10 14 50.199 51.588 1.310 27.875 o
-7 -10 15 3.783 3.996 0.765 121.990 o
-7 -10 16 53.143 53.512 1.444 23.880 o
-7 -10 17 21.524 21.797 1.145 47.611 o
-7 -10 18 0.166 -0.983 0.983 77.618 o
-7 -10 19 0.961 0.550 1.176 54.078 o
-7 -10 20 3.050 2.925 1.306 43.468 o
-7 -10 21 0.055 1.120 1.279 45.847 o
-7 -10 22 7.880 10.661 1.231 47.029 o
-7 -10 23 1.708 1.558 1.145 56.804 o
-7 -9 1 0.353 -0.548 0.711 148.084 o
-7 -9 2 72.876 71.347 1.716 15.931 o
-7 -9 3 0.954 1.413 0.859 100.647 o
-7 -9 4 67.283 64.120 1.846 15.239 o
-7 -9 5 113.964 112.446 2.110 9.006 o
-7 -9 6 0.045 0.629 0.586 217.649 o
-7 -9 7 0.659 1.512 0.599 205.188 o
-7 -9 8 0.483 0.723 0.573 226.344 o
-7 -9 9 2.367 2.098 0.564 223.744 o
-7 -9 10 0.035 0.813 0.602 206.399 o
-7 -9 11 13.770 13.344 0.737 109.489 o
-7 -9 12 13.137 13.797 0.768 103.092 o
-7 -9 13 2.548 2.326 0.643 173.679 o
-7 -9 14 0.909 1.246 0.692 154.291 o
-7 -9 15 19.985 19.665 0.913 70.132 o
-7 -9 16 136.217 141.229 2.318 6.892 o
-7 -9 17 102.237 104.423 2.150 9.520 o
-7 -9 18 6.733 7.078 0.932 80.800 o
-7 -9 19 23.014 25.405 1.528 28.422 o
-7 -9 20 1.504 3.034 1.174 53.910 o
-7 -9 21 5.622 4.870 1.072 62.842 o
-7 -9 22 2.266 3.258 0.959 79.929 o
-7 -9 23 2.050 1.461 1.222 49.837 o
-7 -9 24 5.426 5.818 1.423 36.239 o
-7 -8 1 9.650 9.205 0.739 118.164 o
-7 -8 2 34.390 33.901 1.126 41.843 o
-7 -8 3 39.075 36.365 1.538 25.148 o
-7 -8 4 108.909 110.290 2.123 9.221 o
-7 -8 5 51.293 52.716 1.157 31.950 o
-7 -8 6 5.899 6.217 0.621 171.522 o
-7 -8 7 0.179 0.674 0.535 260.273 o
-7 -8 8 10.580 11.307 0.655 140.337 o
-7 -8 9 12.157 11.167 0.700 123.506 o
-7 -8 10 128.488 127.113 2.162 7.902 o
-7 -8 11 40.279 37.639 1.100 40.308 o
-7 -8 12 0.051 0.126 0.635 185.873 o
-7 -8 13 24.971 23.253 1.248 40.033 o
-7 -8 14 118.913 113.395 2.108 8.779 o
-7 -8 15 53.843 51.217 1.329 26.674 o
-7 -8 16 10.058 8.512 0.766 111.012 o
-7 -8 17 1.496 1.856 0.803 114.397 o
-7 -8 18 1.975 1.969 0.943 83.099 o
-7 -8 19 0.317 0.082 1.180 53.925 o
-7 -8 20 3.688 3.387 1.096 61.097 o
-7 -8 21 1.088 0.589 1.011 72.963 o
-7 -8 22 0.070 0.453 1.100 62.041 o
-7 -8 23 1.912 1.084 1.274 45.971 o
-7 -8 24 9.514 10.270 1.253 45.186 o
-7 -8 25 0.640 0.712 1.184 53.428 o
-7 -7 1 82.136 82.593 1.642 15.321 o
-7 -7 2 35.520 36.010 1.701 21.747 o
-7 -7 3 0.067 0.266 0.572 228.775 o
-7 -7 4 63.564 62.878 1.166 27.083 o
-7 -7 5 0.323 -0.037 0.475 331.356 o
-7 -7 6 0.748 0.167 0.506 288.332 o
-7 -7 7 0.468 0.406 0.527 267.442 o
-7 -7 8 31.414 29.712 0.842 64.859 o
-7 -7 9 89.885 88.987 1.647 14.247 o
-7 -7 10 1.215 1.216 0.582 216.269 o
-7 -7 11 75.376 75.654 1.430 19.028 o
-7 -7 12 4.008 3.721 0.594 195.086 o
-7 -7 13 20.998 18.787 0.862 76.126 o
-7 -7 14 4.121 3.060 0.676 154.285 o
-7 -7 15 2.404 2.588 0.595 201.212 o
-7 -7 16 66.037 64.933 1.436 21.083 o
-7 -7 17 12.552 14.921 0.913 77.193 o
-7 -7 18 45.047 45.818 1.780 18.858 o
-7 -7 19 7.366 6.444 1.112 57.822 o
-7 -7 20 23.494 25.088 1.308 37.142 o
-7 -7 21 17.059 17.599 1.593 27.502 o
-7 -7 22 5.805 7.290 1.157 53.866 o
-7 -7 23 0.745 -0.489 1.108 61.057 o
-7 -7 24 18.714 20.435 1.404 34.151 o
-7 -7 25 0.043 0.634 1.185 53.469 o
-7 -6 1 113.329 110.357 1.841 10.419 o
-7 -6 2 0.045 0.310 0.510 287.413 o
-7 -6 3 9.924 10.155 0.618 157.001 o
-7 -6 4 19.816 19.555 0.734 97.058 o
-7 -6 5 76.060 75.849 1.296 20.834 o
-7 -6 6 39.575 36.965 0.967 47.807 o
-7 -6 7 25.480 24.042 0.803 77.162 o
-7 -6 8 13.226 11.172 0.566 167.407 o
-7 -6 9 4.403 3.923 0.517 248.561 o
-7 -6 10 12.598 12.290 0.631 142.776 o
-7 -6 11 15.796 15.448 0.696 114.496 o
-7 -6 12 0.020 -0.183 0.539 258.868 o
-7 -6 13 26.420 26.157 1.100 47.993 o
-7 -6 14 13.885 13.234 0.730 111.041 o
-7 -6 15 1.653 0.619 0.605 200.139 o
-7 -6 16 21.800 22.463 0.871 72.728 o
-7 -6 17 43.466 44.237 1.227 33.008 o
-7 -6 18 21.872 22.019 1.218 42.796 o
-7 -6 19 37.040 41.297 2.820 8.753 o
-7 -6 20 46.889 47.406 2.905 8.071 o
-7 -6 21 12.089 11.645 1.229 46.101 o
-7 -6 22 7.072 6.894 1.048 64.759 o
-7 -6 23 25.301 28.022 1.728 22.492 o
-7 -6 24 8.374 10.756 1.437 34.907 o
-7 -6 25 0.502 1.336 1.181 53.649 o
-7 -5 1 43.321 41.159 1.120 37.644 o
-7 -5 2 72.614 71.964 1.251 22.512 o
-7 -5 3 24.970 24.690 0.726 87.967 o
-7 -5 4 87.666 89.178 1.401 16.867 o
-7 -5 5 35.033 36.060 0.941 52.189 o
-7 -5 6 173.812 177.220 2.779 4.614 o
-7 -5 7 568.763 571.510 6.853 0.585 o
-7 -5 8 99.556 97.912 1.545 13.816 o
-7 -5 9 2.020 2.449 0.486 296.902 o
-7 -5 10 62.519 63.516 1.219 26.074 o
-7 -5 11 34.073 33.716 1.335 32.645 o
-7 -5 12 12.818 13.593 0.762 104.912 o
-7 -5 13 14.984 13.154 0.741 107.019 o
-7 -5 14 34.110 32.974 1.154 40.705 o
-7 -5 15 0.402 0.625 0.616 196.121 o
-7 -5 16 69.378 69.818 1.689 16.670 o
-7 -5 17 23.410 23.131 1.068 52.197 o
-7 -5 18 21.451 23.513 1.289 38.757 o
-7 -5 19 19.051 18.709 1.114 51.317 o
-7 -5 20 0.683 0.346 1.052 67.610 o
-7 -5 21 9.697 9.278 1.273 43.871 o
-7 -5 22 27.338 30.773 1.483 28.910 o
-7 -5 23 4.304 2.443 1.219 49.550 o
-7 -5 24 0.431 -1.176 1.176 54.232 o
-7 -5 25 15.882 15.820 1.322 39.108 o
-7 -5 26 24.058 18.966 1.820 20.912 o
-7 -4 1 1.309 1.061 0.289 808.887 o
-7 -4 2 14.941 13.416 0.447 212.465 o
-7 -4 3 3.198 2.699 0.370 466.539 o
-7 -4 4 402.095 406.760 4.754 1.167 o
-7 -4 5 123.104 124.635 2.006 8.776 o
-7 -4 6 121.539 117.042 1.929 9.362 o
-7 -4 7 177.715 169.723 2.528 5.022 o
-7 -4 8 65.215 67.655 1.494 20.040 o
-7 -4 9 13.150 13.045 0.689 123.127 o
-7 -4 10 0.111 0.324 0.534 262.078 o
-7 -4 11 99.060 96.934 1.843 11.716 o
-7 -4 12 40.684 40.095 1.097 39.818 o
-7 -4 13 25.079 24.520 1.032 53.990 o
-7 -4 14 42.948 42.628 1.361 28.908 o
-7 -4 15 0.699 0.404 0.513 280.501 o
-7 -4 16 59.820 58.645 2.133 12.909 o
-7 -4 17 0.052 -0.199 0.691 157.473 o
-7 -4 18 12.958 11.075 1.057 60.417 o
-7 -4 19 28.348 30.034 1.316 35.095 o
-7 -4 20 11.373 11.983 0.938 75.437 o
-7 -4 21 5.374 4.849 1.051 65.397 o
-7 -4 22 5.690 4.554 1.283 44.438 o
-7 -4 23 0.042 -0.937 1.125 59.365 o
-7 -4 24 1.343 0.368 1.094 62.338 o
-7 -4 25 0.499 -0.631 1.058 66.976 o
-7 -4 26 0.057 1.092 1.391 38.785 o
-7 -3 1 7.075 6.455 0.323 455.439 o
-7 -3 2 1.447 1.205 0.260 964.996 o
-7 -3 3 35.328 35.541 0.693 72.590 o
-7 -3 4 38.217 36.822 0.786 61.059 o
-7 -3 5 317.136 321.790 4.534 1.596 o
-7 -3 6 952.078 952.839 11.013 0.218 o
-7 -3 7 220.714 220.630 2.717 3.649 o
-7 -3 8 8.189 8.749 0.435 281.609 o
-7 -3 9 275.262 269.884 3.612 2.287 o
-7 -3 10 26.326 24.595 0.705 89.311 o
-7 -3 11 8.714 8.136 0.554 194.535 o
-7 -3 12 11.408 11.969 0.649 139.819 o
-7 -3 13 1.392 1.230 0.536 252.926 o
-7 -3 14 22.484 21.994 0.808 80.544 o
-7 -3 15 23.262 23.633 0.905 67.150 o
-7 -3 16 1.246 0.926 0.582 216.480 o
-7 -3 17 6.386 6.017 0.825 102.272 o
-7 -3 18 12.389 11.685 1.010 65.757 o
-7 -3 19 19.327 20.162 0.953 65.807 o
-7 -3 20 5.041 4.925 0.782 115.061 o
-7 -3 21 1.521 1.109 0.735 136.450 o
-7 -3 22 6.358 6.345 1.114 57.925 o
-7 -3 23 11.121 9.342 1.048 62.528 o
-7 -3 24 5.804 6.982 1.183 51.687 o
-7 -3 25 0.301 1.270 1.053 67.446 o
-7 -3 26 0.351 1.043 1.643 27.781 o
-7 -2 1 0.425 0.402 0.291 857.142 o
-7 -2 2 30.058 27.748 0.587 98.759 o
-7 -2 3 167.087 175.945 2.062 6.071 o
-7 -2 4 39.674 37.881 1.293 32.409 o
-7 -2 5 92.873 94.073 1.408 15.878 o
-7 -2 6 15.698 17.189 0.504 173.203 o
-7 -2 7 17.299 16.753 0.543 153.785 o
-7 -2 8 3.194 2.353 0.402 406.505 o
-7 -2 9 25.768 26.670 0.919 62.878 o
-7 -2 10 73.628 71.790 1.339 20.925 o
-7 -2 11 48.098 47.405 1.103 35.643 o
-7 -2 12 4.157 4.353 0.635 171.559 o
-7 -2 13 26.436 26.354 0.885 65.915 o
-7 -2 14 4.033 3.823 0.546 227.350 o
-7 -2 15 136.184 135.491 2.219 7.285 o
-7 -2 16 15.142 15.014 1.009 63.584 o
-7 -2 17 0.396 0.396 0.807 114.732 o
-7 -2 18 1.767 1.443 0.779 121.180 o
-7 -2 19 69.507 70.189 1.745 15.963 o
-7 -2 20 1.464 2.715 0.730 137.190 o
-7 -2 21 72.420 74.489 1.579 17.495 o
-7 -2 22 1.962 2.085 0.860 99.614 o
-7 -2 23 6.867 7.717 0.996 71.147 o
-7 -2 24 0.739 0.308 0.922 87.886 o
-7 -2 25 0.246 -0.589 1.276 46.142 o
-7 -2 26 0.224 -1.523 1.523 32.376 o
-7 -1 1 167.777 162.733 2.317 5.714 o
-7 -1 2 7.172 7.770 0.347 402.606 o
-7 -1 3 312.077 315.137 3.446 2.003 o
-7 -1 4 23.616 23.372 0.657 102.368 o
-7 -1 5 237.968 242.199 3.280 2.873 o
-7 -1 6 33.929 33.514 0.740 70.594 o
-7 -1 7 17.385 18.133 0.506 164.036 o
-7 -1 8 18.940 17.129 0.537 150.113 o
-7 -1 9 1.084 0.650 0.307 744.025 o
-7 -1 10 129.226 132.642 2.446 6.843 o
-7 -1 11 87.839 84.459 2.805 7.304 o
-7 -1 12 3.127 2.320 0.563 221.137 o
-7 -1 13 74.237 73.914 1.356 20.388 o
-7 -1 14 11.868 12.749 0.951 73.069 o
-7 -1 15 86.990 84.969 2.592 8.239 o
-7 -1 16 83.032 85.104 2.082 11.364 o
-7 -1 17 0.080 0.525 0.722 143.507 o
-7 -1 18 26.555 27.614 1.078 49.103 o
-7 -1 19 20.394 20.446 1.245 41.841 o
-7 -1 20 14.418 16.157 0.963 69.001 o
-7 -1 21 11.092 10.267 0.794 101.920 o
-7 -1 22 3.072 3.283 0.810 110.386 o
-7 -1 23 22.127 24.787 1.833 20.569 o
-7 -1 24 0.083 0.288 0.872 98.560 o
-7 -1 25 4.241 3.789 1.261 46.276 o
-7 -1 26 16.177 14.054 2.086 16.617 o
-7 0 1 10.655 10.823 0.403 281.498 o
-7 0 2 14.723 13.579 0.470 201.125 o
-7 0 3 45.647 45.077 0.811 50.816 o
-7 0 4 45.990 46.527 0.974 41.970 o
-7 0 5 14.538 16.169 0.548 162.080 o
-7 0 6 255.062 254.483 3.359 2.626 o
-7 0 7 65.868 68.423 1.237 24.454 o
-7 0 8 315.261 321.583 4.117 1.737 o
-7 0 9 385.520 389.823 5.172 1.152 o
-7 0 10 116.179 117.455 1.793 10.296 o
-7 0 11 60.815 62.577 1.117 29.008 o
-7 0 12 36.254 34.933 0.906 54.217 o
-7 0 13 91.892 87.545 1.595 14.597 o
-7 0 14 0.372 0.037 0.480 323.515 o
-7 0 15 11.791 10.265 0.680 130.701 o
-7 0 16 0.103 -0.234 0.634 186.600 o
-7 0 17 15.887 15.594 0.873 80.344 o
-7 0 18 37.449 38.127 1.219 35.821 o
-7 0 19 19.388 20.364 1.160 47.534 o
-7 0 20 33.077 32.355 1.194 39.136 o
-7 0 21 11.555 11.883 0.913 79.135 o
-7 0 22 3.779 4.301 0.951 80.126 o
-7 0 23 8.526 7.174 0.945 77.649 o
-7 0 24 10.972 9.837 1.203 48.453 o
-7 0 25 5.889 3.838 1.740 24.457 o
-7 0 26 42.531 37.497 3.778 5.019 o
-7 1 1 135.741 137.263 1.761 8.827 o
-7 1 2 31.598 31.494 0.605 90.308 o
-7 1 3 0.063 0.254 0.322 718.745 o
-7 1 4 46.037 44.243 1.039 39.556 o
-7 1 5 0.059 0.154 0.380 519.042 o
-7 1 6 24.794 24.937 0.595 110.333 o
-7 1 7 74.450 75.587 1.134 23.769 o
-7 1 8 31.995 32.002 0.740 73.495 o
-7 1 9 0.069 -0.069 0.298 842.478 o
-7 1 10 41.264 41.684 0.822 54.297 o
-7 1 11 5.419 5.094 0.412 349.310 o
-7 1 12 1.048 1.196 0.369 520.570 o
-7 1 13 1.339 0.714 0.421 405.118 o
-7 1 14 0.020 0.543 0.534 262.254 o
-7 1 15 3.731 2.439 0.645 169.956 o
-7 1 16 36.835 36.478 1.369 30.545 o
-7 1 17 2.632 3.006 0.654 167.071 o
-7 1 18 136.813 136.502 2.634 6.067 o
-7 1 19 5.230 6.487 0.791 111.343 o
-7 1 20 2.809 2.220 0.751 128.614 o
-7 1 21 1.019 0.242 0.918 88.638 o
-7 1 22 0.391 0.046 0.936 85.474 o
-7 1 23 0.102 0.692 0.969 79.774 o
-7 1 24 24.606 25.124 1.508 28.888 o
-7 1 25 13.083 8.332 2.579 11.105 o
-7 2 1 3.883 3.478 0.332 535.258 o
-7 2 2 0.042 -0.104 0.291 883.474 o
-7 2 3 31.840 30.377 0.665 83.147 o
-7 2 4 0.629 0.103 0.283 899.098 o
-7 2 5 11.583 11.522 0.396 276.180 o
-7 2 6 32.358 31.646 0.692 78.556 o
-7 2 7 17.414 16.629 0.497 170.244 o
-7 2 8 87.768 86.920 1.340 17.671 o
-7 2 9 41.788 41.380 0.784 56.551 o
-7 2 10 6.166 6.577 0.417 328.569 o
-7 2 11 127.396 125.488 1.760 9.579 o
-7 2 12 5.682 4.325 0.388 385.419 o
-7 2 13 140.921 140.032 1.937 7.925 o
-7 2 14 6.497 6.341 0.521 229.403 o
-7 2 15 1.898 1.643 0.589 207.997 o
-7 2 16 7.634 8.110 0.662 147.469 o
-7 2 17 22.157 22.104 0.873 72.359 o
-7 2 18 31.210 30.274 0.999 51.849 o
-7 2 19 0.165 0.160 0.698 153.715 o
-7 2 20 2.505 2.734 0.925 85.825 o
-7 2 21 2.688 2.268 0.921 86.581 o
-7 2 22 0.006 0.552 0.914 89.862 o
-7 2 23 1.589 -0.025 1.060 66.410 o
-7 2 24 12.350 12.366 1.189 48.820 o
-7 2 25 41.407 39.010 2.330 12.288 o
-7 3 1 177.547 175.359 2.351 5.269 o
-7 3 2 25.716 27.588 0.656 95.576 o
-7 3 3 4.908 5.175 0.314 533.244 o
-7 3 4 1.441 0.970 0.247 1060.290 o
-7 3 5 32.060 32.339 0.738 73.412 o
-7 3 6 88.220 87.990 1.331 17.639 o
-7 3 7 7.930 8.080 0.317 433.392 o
-7 3 8 216.572 215.263 2.562 3.900 o
-7 3 9 13.787 13.598 0.493 193.928 o
-7 3 10 101.952 101.191 1.575 13.225 o
-7 3 11 12.265 11.066 0.495 206.044 o
-7 3 12 81.343 78.778 1.307 19.589 o
-7 3 13 120.461 119.464 1.573 11.077 o
-7 3 14 81.936 81.640 1.523 16.663 o
-7 3 15 7.135 8.570 0.661 148.744 o
-7 3 16 37.850 38.575 1.127 39.741 o
-7 3 17 22.110 22.370 0.921 66.717 o
-7 3 18 18.372 18.820 0.958 66.285 o
-7 3 19 5.375 5.993 0.866 94.149 o
-7 3 20 0.006 0.777 0.825 110.109 o
-7 3 21 2.382 1.053 0.847 102.662 o
-7 3 22 7.363 4.923 1.046 65.227 o
-7 3 23 7.813 6.815 1.253 45.859 o
-7 3 24 5.694 6.911 1.602 28.674 o
-7 3 25 0.006 0.307 1.125 59.319 o
-7 4 1 17.930 17.533 0.445 186.869 o
-7 4 2 28.413 27.023 0.966 56.844 o
-7 4 3 4.710 4.156 0.306 573.047 o
-7 4 4 81.510 80.961 1.091 22.402 o
-7 4 5 87.964 85.834 1.261 18.612 o
-7 4 6 7.596 6.658 0.331 429.998 o
-7 4 7 366.020 367.956 3.750 1.541 o
-7 4 8 2.415 2.468 0.328 594.824 o
-7 4 9 24.224 23.670 0.623 107.457 o
-7 4 10 134.583 134.820 1.844 8.641 o
-7 4 11 12.183 12.530 0.583 161.493 o
-7 4 12 105.268 102.865 1.506 13.355 o
-7 4 13 24.142 22.571 0.708 93.409 o
-7 4 14 29.476 29.115 0.824 68.531 o
-7 4 15 6.945 5.509 0.615 172.770 o
-7 4 16 21.075 20.209 0.865 75.014 o
-7 4 17 54.483 56.265 2.170 12.889 o
-7 4 18 4.982 2.747 0.732 131.510 o
-7 4 19 4.675 3.242 0.752 125.181 o
-7 4 20 6.468 6.117 0.851 96.341 o
-7 4 21 3.640 3.842 0.957 79.429 o
-7 4 22 3.880 5.692 1.261 46.164 o
-7 4 23 8.905 9.134 1.274 44.028 o
-7 4 24 0.074 -0.049 1.356 40.842 o
-7 5 1 92.349 89.101 1.183 18.578 o
-7 5 2 8.972 8.894 0.438 272.367 o
-7 5 3 92.484 89.296 1.450 15.794 o
-7 5 4 9.580 10.355 0.337 361.252 o
-7 5 5 22.799 21.696 0.497 142.043 o
-7 5 6 367.477 366.857 4.108 1.453 o
-7 5 7 97.829 96.509 1.278 16.338 o
-7 5 8 131.791 127.013 1.655 9.731 o
-7 5 9 51.020 50.403 0.865 43.398 o
-7 5 10 142.311 145.455 1.926 7.790 o
-7 5 11 0.070 0.377 0.385 503.146 o
-7 5 12 25.698 24.298 0.695 91.883 o
-7 5 13 17.293 18.120 0.646 121.504 o
-7 5 14 7.456 6.532 0.589 182.765 o
-7 5 15 34.007 34.295 1.393 30.500 o
-7 5 16 3.825 2.331 0.690 149.524 o
-7 5 17 88.664 88.463 1.976 11.709 o
-7 5 18 11.117 12.138 0.828 94.012 o
-7 5 19 3.108 2.772 0.735 133.293 o
-7 5 20 5.968 5.875 0.919 83.788 o
-7 5 21 21.423 23.517 1.503 29.632 o
-7 5 22 0.861 0.428 1.161 55.520 o
-7 5 23 4.473 5.845 1.839 21.953 o
-7 5 24 0.301 -0.012 1.255 47.669 o
-7 6 1 92.410 92.530 1.346 16.630 o
-7 6 2 4.325 4.143 0.315 557.977 o
-7 6 3 11.566 11.277 0.325 342.119 o
-7 6 4 29.281 28.318 0.469 119.400 o
-7 6 5 10.421 10.614 0.393 293.255 o
-7 6 6 5.492 5.194 0.364 421.917 o
-7 6 7 0.242 -0.154 0.354 593.899 o
-7 6 8 44.713 44.032 0.875 48.201 o
-7 6 9 43.197 42.204 0.791 54.685 o
-7 6 10 7.589 7.867 0.431 294.622 o
-7 6 11 111.919 110.391 2.016 9.600 o
-7 6 12 37.903 36.393 0.819 58.934 o
-7 6 13 117.504 116.132 1.714 10.658 o
-7 6 14 20.060 19.295 0.758 92.630 o
-7 6 15 270.398 278.502 4.165 2.025 o
-7 6 16 118.830 118.990 2.217 8.218 o
-7 6 17 52.866 52.146 1.469 23.499 o
-7 6 18 25.167 25.381 0.993 56.949 o
-7 6 19 0.296 1.063 0.670 165.754 o
-7 6 20 21.192 20.697 1.134 48.655 o
-7 6 21 19.505 17.405 1.181 46.519 o
-7 6 22 9.438 11.874 1.581 28.915 o
-7 6 23 0.464 0.432 1.325 42.732 o
-7 7 1 313.767 313.375 3.732 1.895 o
-7 7 2 129.978 133.548 1.551 10.079 o
-7 7 3 366.029 362.674 3.675 1.569 o
-7 7 4 127.148 126.348 1.785 9.459 o
-7 7 5 13.544 12.015 0.480 205.705 o
-7 7 6 0.052 -0.127 0.393 486.472 o
-7 7 7 0.017 0.275 0.397 474.865 o
-7 7 8 8.947 9.621 0.483 235.358 o
-7 7 9 21.269 22.011 0.625 114.413 o
-7 7 10 2.771 2.392 0.371 474.955 o
-7 7 11 13.493 12.633 0.510 189.363 o
-7 7 12 1.865 1.554 0.431 376.867 o
-7 7 13 27.567 26.964 1.059 50.197 o
-7 7 14 14.931 14.723 1.078 56.794 o
-7 7 15 81.401 78.239 1.890 13.203 o
-7 7 16 142.288 145.067 2.822 5.410 o
-7 7 17 1.537 0.917 0.684 157.179 o
-7 7 18 3.370 2.562 0.699 146.333 o
-7 7 19 0.114 0.095 0.892 94.318 o
-7 7 20 14.877 16.044 1.348 37.892 o
-7 7 21 2.431 2.113 1.042 68.037 o
-7 7 22 5.922 7.358 1.241 47.044 o
-7 7 23 14.969 10.183 2.417 12.561 o
-7 8 1 26.153 24.206 0.635 101.225 o
-7 8 2 143.226 141.421 1.763 8.358 o
-7 8 3 0.067 0.252 0.277 969.672 o
-7 8 4 61.132 61.612 1.080 29.996 o
-7 8 5 30.578 31.759 0.732 76.025 o
-7 8 6 12.309 12.513 0.486 207.549 o
-7 8 7 6.060 5.083 0.457 291.394 o
-7 8 8 0.522 0.671 0.407 442.091 o
-7 8 9 32.123 32.382 1.013 49.852 o
-7 8 10 3.443 2.243 0.398 410.747 o
-7 8 11 8.724 7.179 0.462 260.193 o
-7 8 12 12.794 11.809 0.592 157.365 o
-7 8 13 32.094 31.560 0.990 51.687 o
-7 8 14 112.996 112.689 2.195 8.662 o
-7 8 15 9.779 10.237 0.838 94.299 o
-7 8 16 3.942 3.104 0.748 127.382 o
-7 8 17 6.594 6.078 0.754 120.352 o
-7 8 18 4.277 5.301 0.950 79.857 o
-7 8 19 2.114 3.352 0.911 88.411 o
-7 8 20 13.392 14.594 1.310 40.348 o
-7 8 21 0.816 1.173 1.038 69.319 o
-7 8 22 0.207 0.263 1.422 37.117 o
-7 9 1 2.717 3.101 0.321 597.712 o
-7 9 2 245.384 239.712 3.097 2.948 o
-7 9 3 187.191 185.054 2.377 4.915 o
-7 9 4 0.085 0.064 0.376 528.015 o
-7 9 5 72.794 70.825 1.402 20.160 o
-7 9 6 28.650 28.798 0.742 78.688 o
-7 9 7 34.110 33.220 0.819 63.255 o
-7 9 8 13.582 14.144 0.557 165.168 o
-7 9 9 0.438 0.319 0.418 422.014 o
-7 9 10 33.924 33.411 0.758 68.914 o
-7 9 11 5.075 5.082 0.454 301.929 o
-7 9 12 4.300 3.189 0.545 228.639 o
-7 9 13 4.271 4.467 0.651 163.361 o
-7 9 14 0.617 0.328 0.560 236.444 o
-7 9 15 0.073 -0.202 0.609 202.078 o
-7 9 16 5.551 4.215 0.690 144.538 o
-7 9 17 4.327 5.079 0.751 124.761 o
-7 9 18 6.073 5.779 0.886 89.744 o
-7 9 19 2.800 3.817 1.071 64.062 o
-7 9 20 0.313 -0.579 0.923 87.976 o
-7 9 21 7.086 5.270 1.105 58.826 o
-7 9 22 2.697 6.877 2.196 15.473 o
-7 10 1 0.317 0.228 0.364 556.808 o
-7 10 2 31.266 30.905 0.683 81.472 o
-7 10 3 88.248 86.851 1.353 17.465 o
-7 10 4 9.237 8.521 0.477 240.632 o
-7 10 5 89.650 88.283 1.385 16.853 o
-7 10 6 87.732 88.941 1.448 16.387 o
-7 10 7 19.487 21.227 0.659 111.253 o
-7 10 8 21.314 21.418 0.719 96.333 o
-7 10 9 3.495 2.466 0.444 338.498 o
-7 10 10 96.252 96.068 1.319 16.192 o
-7 10 11 0.725 0.613 0.449 362.713 o
-7 10 12 130.084 132.177 1.915 8.647 o
-7 10 13 3.173 3.213 0.589 201.523 o
-7 10 14 11.751 10.197 0.705 123.582 o
-7 10 15 0.080 -0.135 0.666 169.013 o
-7 10 16 10.997 11.969 0.936 76.041 o
-7 10 17 1.625 1.608 0.775 122.698 o
-7 10 18 5.124 6.041 0.885 90.592 o
-7 10 19 26.365 26.127 1.337 35.058 o
-7 10 20 8.645 9.626 1.279 43.707 o
-7 10 21 0.178 -0.664 1.893 20.968 o
-7 11 1 0.157 0.218 0.439 387.670 o
-7 11 2 247.645 238.944 2.842 3.114 o
-7 11 3 18.562 18.474 0.596 131.588 o
-7 11 4 0.033 0.078 0.432 401.040 o
-7 11 5 18.568 19.073 0.646 117.978 o
-7 11 6 239.701 243.867 3.041 3.024 o
-7 11 7 140.055 141.735 1.986 7.766 o
-7 11 8 137.515 137.978 1.897 8.247 o
-7 11 9 9.557 8.267 0.511 216.526 o
-7 11 10 48.493 49.226 0.977 40.130 o
-7 11 11 1.402 1.506 0.495 294.056 o
-7 11 12 24.955 23.932 0.863 70.393 o
-7 11 13 13.906 14.827 0.953 70.994 o
-7 11 14 3.514 2.681 0.697 146.840 o
-7 11 15 15.552 16.290 0.895 77.093 o
-7 11 16 0.011 0.547 0.737 137.832 o
-7 11 17 25.136 29.287 1.191 42.274 o
-7 11 18 5.166 6.071 0.917 84.680 o
-7 11 19 0.216 0.393 1.054 67.463 o
-7 11 20 0.256 1.419 0.974 78.723 o
-7 12 1 51.656 50.434 1.076 34.869 o
-7 12 2 72.064 70.023 1.255 22.736 o
-7 12 3 90.147 92.093 2.072 10.864 o
-7 12 4 154.131 162.314 2.312 6.086 o
-7 12 5 329.748 331.306 3.871 1.732 o
-7 12 6 249.889 254.710 3.210 2.762 o
-7 12 7 0.852 0.606 0.483 313.828 o
-7 12 8 4.724 4.990 0.533 231.701 o
-7 12 9 4.573 3.386 0.491 272.845 o
-7 12 10 17.346 18.483 0.667 115.911 o
-7 12 11 0.196 0.504 0.548 248.074 o
-7 12 12 1.088 1.291 0.664 167.078 o
-7 12 13 13.855 12.557 0.884 81.580 o
-7 12 14 0.068 0.138 0.749 133.848 o
-7 12 15 20.355 22.254 1.020 57.917 o
-7 12 16 1.260 -0.316 0.845 104.393 o
-7 12 17 7.523 8.103 0.836 97.704 o
-7 12 18 0.277 0.985 0.959 81.383 o
-7 12 19 0.614 0.322 1.043 68.858 o
-7 13 1 42.370 41.848 1.144 36.866 o
-7 13 2 15.922 14.619 0.784 95.772 o
-7 13 3 5.461 5.536 0.621 173.664 o
-7 13 4 10.654 10.302 0.578 172.208 o
-7 13 5 40.862 40.894 1.035 42.598 o
-7 13 6 0.061 0.630 0.514 282.570 o
-7 13 7 19.740 19.805 0.921 69.361 o
-7 13 8 0.634 -0.126 0.493 304.884 o
-7 13 9 42.769 42.654 1.014 42.374 o
-7 13 10 2.916 2.097 0.541 239.999 o
-7 13 11 10.168 10.453 0.806 100.368 o
-7 13 12 0.226 -0.654 0.654 175.432 o
-7 13 13 29.962 31.894 1.225 38.645 o
-7 13 14 8.621 8.711 0.941 77.864 o
-7 13 15 27.761 30.338 1.140 44.136 o
-7 13 16 3.760 2.779 0.822 106.943 o
-7 13 17 0.220 1.056 0.958 81.474 o
-7 13 18 0.136 -1.224 1.224 50.134 o
-7 14 1 6.680 4.837 0.739 125.467 o
-7 14 2 29.161 29.831 0.884 62.624 o
-7 14 3 14.791 14.039 0.699 116.666 o
-7 14 4 0.011 -0.137 0.524 273.390 o
-7 14 5 2.312 2.051 0.537 246.085 o
-7 14 6 1.585 1.788 0.555 234.675 o
-7 14 7 1.757 1.427 0.571 221.661 o
-7 14 8 8.525 8.669 0.595 173.228 o
-7 14 9 25.034 26.873 0.985 57.234 o
-7 14 10 0.093 0.233 0.635 186.103 o
-7 14 11 2.205 1.667 0.712 143.688 o
-7 14 12 0.678 0.893 0.725 141.426 o
-7 14 13 0.031 0.172 0.831 108.672 o
-7 14 14 8.730 7.370 0.900 84.870 o
-7 14 15 1.718 1.809 0.837 105.266 o
-7 14 16 4.757 2.975 1.397 37.833 o
-7 14 17 0.730 0.759 1.176 54.088 o
-7 15 1 7.034 6.473 0.886 88.758 o
-7 15 2 0.171 -0.105 0.778 124.098 o
-7 15 3 8.423 8.722 0.630 157.960 o
-7 15 4 4.305 3.441 0.563 214.424 o
-7 15 5 35.597 37.433 1.150 39.625 o
-7 15 6 1.808 1.111 0.562 229.133 o
-7 15 7 20.125 18.132 0.817 83.675 o
-7 15 8 10.455 10.464 0.694 128.964 o
-7 15 9 8.543 8.115 0.717 126.878 o
-7 15 10 15.651 16.476 0.984 65.668 o
-7 15 11 2.382 0.847 0.762 126.194 o
-7 15 12 16.596 17.930 0.985 64.586 o
-7 15 13 0.018 1.244 1.012 73.076 o
-7 15 14 4.496 4.187 1.049 66.074 o
-7 15 15 0.665 0.903 1.150 56.545 o
-7 15 16 3.400 3.380 2.491 12.057 o
-7 16 1 0.297 0.954 0.783 121.895 o
-7 16 2 66.775 64.254 1.502 19.930 o
-7 16 3 3.432 4.818 0.736 131.084 o
-7 16 4 16.752 17.637 0.946 69.053 o
-7 16 5 31.942 31.484 1.115 43.826 o
-7 16 6 0.185 -0.085 0.679 162.403 o
-7 16 7 5.776 4.275 0.674 150.725 o
-7 16 8 11.521 12.167 0.842 90.865 o
-7 16 9 0.005 -0.477 0.785 121.918 o
-7 16 10 14.651 16.377 1.463 32.601 o
-7 16 11 0.262 0.319 1.150 56.736 o
-7 16 12 9.557 9.938 1.554 29.949 o
-7 16 13 2.845 2.494 1.494 33.335 o
-7 16 14 15.766 19.950 3.660 5.527 o
-7 17 1 0.585 0.843 0.674 163.562 o
-7 17 2 26.956 27.294 1.347 34.371 o
-7 17 3 24.066 24.350 1.014 55.985 o
-7 17 4 20.715 23.447 1.030 56.571 o
-7 17 5 28.547 27.972 1.274 37.213 o
-7 17 6 0.027 0.277 0.765 128.101 o
-7 17 7 12.118 12.755 0.963 71.355 o
-7 17 8 0.007 -0.896 0.896 93.480 o
-7 17 9 3.503 3.532 1.276 45.355 o
-7 17 10 0.635 0.084 1.173 54.460 o
-7 17 11 0.633 -0.094 1.103 61.589 o
-7 17 12 0.012 -0.016 1.301 44.390 o
-7 17 13 4.831 8.365 1.718 25.015 o
-7 18 1 0.477 0.365 0.795 118.308 o
-7 18 2 3.120 3.983 0.841 102.267 o
-7 18 3 0.016 -0.838 0.838 106.845 o
-7 18 4 11.023 12.273 1.269 43.592 o
-7 18 5 0.010 -0.411 0.795 118.729 o
-7 18 6 6.458 8.204 0.949 77.945 o
-7 18 7 23.714 22.870 2.147 15.300 o
-7 18 8 26.830 27.637 1.686 23.390 o
-7 18 9 7.896 9.807 1.537 30.755 o
-7 18 10 9.265 9.756 1.245 45.852 o
-7 18 11 9.116 9.576 1.541 30.502 o
-7 19 1 7.692 7.933 0.892 86.702 o
-7 19 2 5.953 5.552 0.837 100.122 o
-7 19 3 8.580 7.227 0.886 87.492 o
-7 19 4 8.978 6.933 0.831 98.069 o
-7 19 5 1.001 0.810 0.827 108.616 o
-7 19 6 1.835 1.546 0.873 96.975 o
-7 19 7 0.081 1.814 1.217 50.554 o
-7 19 8 7.240 9.112 1.349 39.733 o
-7 19 9 0.025 -0.198 1.157 56.124 o
-7 20 1 0.031 0.252 0.777 124.313 o
-7 20 2 0.035 -0.221 0.751 133.303 o
-7 20 3 9.432 9.528 0.950 75.774 o
-7 20 4 12.202 11.498 0.940 74.759 o
-7 20 5 1.210 1.940 0.826 108.427 o
-7 20 6 2.805 3.190 1.246 47.706 o
-7 20 7 1.472 1.477 1.210 50.953 o
-7 21 1 8.657 9.124 0.957 75.282 o
-7 21 2 0.224 -0.042 0.817 112.288 o
-7 21 3 1.197 0.599 0.728 139.826 o
-7 21 4 0.029 0.327 1.219 50.543 o
-6 -17 2 22.161 20.762 2.185 14.899 o
-6 -17 3 0.798 -0.097 0.975 78.753 o
-6 -17 4 0.027 0.686 0.930 86.760 o
-6 -17 5 0.118 0.022 0.907 91.214 o
-6 -17 6 17.774 16.232 1.200 45.915 o
-6 -17 7 1.167 0.211 0.917 88.674 o
-6 -17 8 0.228 -0.881 0.881 96.649 o
-6 -17 9 1.639 1.115 0.992 75.538 o
-6 -17 10 13.124 15.491 1.141 51.845 o
-6 -17 11 0.376 -0.835 0.835 107.600 o
-6 -17 12 5.675 4.270 0.895 88.892 o
-6 -17 13 17.831 18.949 1.689 24.526 o
-6 -17 14 4.041 5.708 1.962 19.316 o
-6 -16 1 0.301 -0.678 0.779 123.548 o
-6 -16 2 0.237 0.651 0.828 109.041 o
-6 -16 3 1.980 1.905 0.831 106.595 o
-6 -16 4 13.948 14.534 1.207 46.791 o
-6 -16 5 30.080 28.561 1.666 23.487 o
-6 -16 6 1.016 0.988 1.312 43.464 o
-6 -16 7 32.186 39.083 1.602 24.239 o
-6 -16 8 1.237 -0.948 0.948 82.951 o
-6 -16 9 0.362 0.148 1.077 64.710 o
-6 -16 10 4.501 4.161 1.014 70.531 o
-6 -16 11 0.007 0.350 0.920 88.640 o
-6 -16 12 0.473 0.511 0.927 87.078 o
-6 -16 13 0.009 -0.919 0.919 88.979 o
-6 -16 14 5.612 4.953 0.935 81.689 o
-6 -16 15 32.517 29.869 1.457 29.021 o
-6 -15 1 16.126 17.761 1.056 57.670 o
-6 -15 2 6.242 6.094 0.749 122.198 o
-6 -15 3 9.359 8.723 0.829 97.246 o
-6 -15 4 3.353 4.329 0.784 116.575 o
-6 -15 5 0.847 0.815 0.928 86.568 o
-6 -15 6 0.130 0.480 0.979 78.315 o
-6 -15 7 0.713 0.267 0.853 102.570 o
-6 -15 8 22.372 24.801 1.434 31.958 o
-6 -15 9 28.852 29.858 1.617 24.813 o
-6 -15 10 3.758 2.316 1.004 72.603 o
-6 -15 11 1.477 1.068 0.953 81.734 o
-6 -15 12 26.974 29.913 1.301 36.091 o
-6 -15 13 0.470 0.192 0.861 100.950 o
-6 -15 14 0.302 0.650 0.747 134.018 o
-6 -15 15 0.573 0.708 0.787 120.389 o
-6 -15 16 7.589 6.731 1.498 32.533 o
-6 -15 17 0.469 1.158 0.972 79.078 o
-6 -15 18 0.017 -1.256 1.256 47.607 o
-6 -15 19 0.876 0.054 1.926 20.238 o
-6 -14 1 19.367 17.805 0.947 67.171 o
-6 -14 2 5.199 5.524 0.786 113.426 o
-6 -14 3 13.678 14.084 0.911 77.034 o
-6 -14 4 3.514 2.928 0.807 110.789 o
-6 -14 5 0.134 -0.280 0.944 84.191 o
-6 -14 6 1.605 0.268 0.915 88.760 o
-6 -14 7 0.483 -0.862 0.862 100.728 o
-6 -14 8 17.659 18.554 1.235 43.380 o
-6 -14 9 0.799 1.556 0.912 89.426 o
-6 -14 10 10.905 12.136 0.872 86.173 o
-6 -14 11 1.112 0.465 0.759 128.934 o
-6 -14 12 5.921 4.690 0.814 105.911 o
-6 -14 13 0.472 -0.036 0.789 120.099 o
-6 -14 14 2.343 1.492 0.720 140.668 o
-6 -14 15 0.031 -0.507 0.777 124.481 o
-6 -14 16 0.025 -0.896 0.896 93.655 o
-6 -14 17 7.600 8.134 1.019 67.691 o
-6 -14 18 5.719 5.587 1.168 53.131 o
-6 -14 19 11.408 12.729 1.206 47.720 o
-6 -14 20 0.835 0.749 1.031 70.231 o
-6 -13 1 14.249 14.380 0.914 76.035 o
-6 -13 2 7.308 6.903 0.816 102.981 o
-6 -13 3 4.257 5.525 0.809 108.363 o
-6 -13 4 33.322 32.022 1.399 30.640 o
-6 -13 5 78.130 79.532 1.994 12.483 o
-6 -13 6 185.665 192.415 3.446 3.470 o
-6 -13 7 8.650 7.849 0.934 79.037 o
-6 -13 8 0.123 -0.141 0.746 134.717 o
-6 -13 9 19.594 20.439 1.036 57.333 o
-6 -13 10 1.925 1.002 0.703 148.379 o
-6 -13 11 83.318 86.060 2.158 10.798 o
-6 -13 12 26.786 28.929 1.313 35.737 o
-6 -13 13 31.832 33.359 1.104 44.156 o
-6 -13 14 31.582 32.031 1.221 38.322 o
-6 -13 15 20.273 19.317 0.938 67.100 o
-6 -13 16 4.644 4.037 0.720 135.261 o
-6 -13 17 15.768 17.569 1.075 56.126 o
-6 -13 18 6.723 7.537 1.349 39.930 o
-6 -13 19 4.641 5.358 1.139 56.155 o
-6 -13 20 0.002 0.332 1.140 57.811 o
-6 -13 21 1.574 1.519 1.060 66.216 o
-6 -13 22 0.029 -0.922 1.503 33.248 o
-6 -12 1 53.515 53.382 1.150 31.428 o
-6 -12 2 4.797 3.399 0.601 189.150 o
-6 -12 3 28.062 25.464 0.896 63.936 o
-6 -12 4 170.236 169.548 2.788 4.728 o
-6 -12 5 91.029 89.132 1.753 13.239 o
-6 -12 6 34.650 34.428 1.303 33.662 o
-6 -12 7 73.945 72.307 1.744 15.466 o
-6 -12 8 20.530 20.759 0.941 66.115 o
-6 -12 9 6.212 5.986 0.822 103.101 o
-6 -12 10 1.386 0.967 0.762 127.490 o
-6 -12 11 28.006 29.325 1.040 50.736 o
-6 -12 12 1.219 1.330 0.758 128.478 o
-6 -12 13 3.969 3.261 0.952 80.275 o
-6 -12 14 82.880 86.232 1.826 13.358 o
-6 -12 15 0.786 0.320 0.722 142.859 o
-6 -12 16 34.334 37.574 1.246 35.665 o
-6 -12 17 1.300 1.220 0.776 122.692 o
-6 -12 18 9.619 12.768 1.297 42.069 o
-6 -12 19 7.617 7.852 1.231 47.434 o
-6 -12 20 14.850 17.551 1.376 36.381 o
-6 -12 21 14.724 14.903 1.436 33.809 o
-6 -12 22 1.318 4.558 2.375 13.280 o
-6 -12 23 5.756 5.852 1.472 33.893 o
-6 -11 1 26.393 25.697 0.829 72.308 o
-6 -11 2 28.066 28.327 0.857 66.673 o
-6 -11 3 5.639 5.421 0.659 155.814 o
-6 -11 4 7.030 6.498 0.739 123.888 o
-6 -11 5 67.814 66.982 1.363 21.883 o
-6 -11 6 65.393 61.903 1.882 15.061 o
-6 -11 7 2.526 1.722 0.810 111.522 o
-6 -11 8 17.998 20.336 1.343 37.149 o
-6 -11 9 18.709 18.198 0.856 79.182 o
-6 -11 10 28.295 27.595 0.987 55.096 o
-6 -11 11 65.080 66.791 1.446 20.914 o
-6 -11 12 11.058 12.335 0.905 80.441 o
-6 -11 13 68.047 69.977 1.491 19.548 o
-6 -11 14 2.531 1.821 0.751 129.000 o
-6 -11 15 20.932 20.718 1.052 55.172 o
-6 -11 16 10.061 11.296 0.737 116.563 o
-6 -11 17 8.839 8.917 0.814 100.819 o
-6 -11 18 3.223 1.842 1.059 65.704 o
-6 -11 19 23.817 23.855 1.555 27.560 o
-6 -11 20 0.010 0.371 1.110 60.942 o
-6 -11 21 3.993 5.609 1.328 41.708 o
-6 -11 22 16.852 17.245 1.510 30.411 o
-6 -11 23 10.424 10.781 1.796 22.579 o
-6 -11 24 5.998 4.606 1.363 39.462 o
-6 -10 1 65.925 66.144 1.226 24.884 o
-6 -10 2 4.465 4.166 0.593 193.476 o
-6 -10 3 82.366 84.265 2.094 11.340 o
-6 -10 4 2.216 2.957 0.645 172.493 o
-6 -10 5 37.940 36.185 1.025 45.436 o
-6 -10 6 1.891 2.147 0.599 200.842 o
-6 -10 7 38.781 38.904 1.347 30.609 o
-6 -10 8 19.728 19.445 0.962 64.862 o
-6 -10 9 53.715 55.641 1.390 24.808 o
-6 -10 10 0.690 1.261 0.653 173.641 o
-6 -10 11 5.519 5.087 0.689 144.468 o
-6 -10 12 2.151 0.584 0.609 195.931 o
-6 -10 13 11.757 12.184 0.923 77.332 o
-6 -10 14 4.469 3.540 0.646 166.241 o
-6 -10 15 1.133 1.339 0.771 124.353 o
-6 -10 16 0.086 0.146 0.620 195.242 o
-6 -10 17 0.482 0.727 0.656 173.014 o
-6 -10 18 2.193 2.268 0.841 103.683 o
-6 -10 19 0.558 0.836 1.086 63.399 o
-6 -10 20 0.858 1.091 1.094 62.391 o
-6 -10 21 17.082 19.014 1.321 38.544 o
-6 -10 22 5.441 5.459 1.154 54.532 o
-6 -10 23 1.327 1.442 1.296 44.491 o
-6 -10 24 0.122 -1.202 1.231 49.591 o
-6 -9 1 49.257 47.017 1.125 34.509 o
-6 -9 2 46.632 46.797 1.080 37.118 o
-6 -9 3 307.652 302.853 4.171 1.791 o
-6 -9 4 27.360 25.438 0.883 65.765 o
-6 -9 5 4.654 3.641 0.509 254.739 o
-6 -9 6 4.867 4.335 0.642 166.602 o
-6 -9 7 44.938 42.017 1.145 35.947 o
-6 -9 8 37.796 39.119 1.381 29.665 o
-6 -9 9 103.419 104.793 1.686 12.183 o
-6 -9 10 11.306 10.610 0.664 136.726 o
-6 -9 11 1.006 0.733 0.563 231.980 o
-6 -9 12 27.099 27.117 1.217 40.585 o
-6 -9 13 0.356 -0.194 0.611 200.209 o
-6 -9 14 26.500 24.883 0.839 71.367 o
-6 -9 15 39.520 40.242 0.958 47.488 o
-6 -9 16 17.270 17.916 0.758 97.178 o
-6 -9 17 10.048 10.498 0.657 141.698 o
-6 -9 18 5.441 5.032 0.908 86.479 o
-6 -9 19 0.351 0.364 1.072 65.277 o
-6 -9 20 2.576 2.576 0.990 75.097 o
-6 -9 21 4.339 4.941 1.116 58.541 o
-6 -9 22 3.891 3.481 1.326 42.024 o
-6 -9 23 0.199 -1.154 1.372 39.879 o
-6 -9 24 1.080 0.840 1.077 64.325 o
-6 -9 25 6.411 5.741 1.149 54.699 o
-6 -8 1 26.078 24.787 0.825 73.511 o
-6 -8 2 102.997 103.448 1.752 11.828 o
-6 -8 3 42.199 42.337 1.149 36.625 o
-6 -8 4 45.962 44.624 0.888 46.629 o
-6 -8 5 22.961 22.267 0.709 95.129 o
-6 -8 6 40.922 43.236 1.204 34.694 o
-6 -8 7 0.314 0.265 0.587 216.552 o
-6 -8 8 397.777 408.741 5.202 1.099 o
-6 -8 9 67.903 68.486 1.359 21.818 o
-6 -8 10 15.433 14.817 0.836 86.985 o
-6 -8 11 1.159 0.813 0.533 257.272 o
-6 -8 12 2.455 1.706 0.547 237.388 o
-6 -8 13 27.756 29.395 0.955 57.448 o
-6 -8 14 93.464 94.968 1.683 13.378 o
-6 -8 15 2.158 1.554 0.540 245.262 o
-6 -8 16 1.468 0.877 0.536 253.338 o
-6 -8 17 2.241 2.305 0.613 190.743 o
-6 -8 18 0.813 0.986 0.936 85.179 o
-6 -8 19 9.873 12.111 1.081 59.011 o
-6 -8 20 3.274 2.316 0.980 76.344 o
-6 -8 21 3.276 2.845 1.095 61.362 o
-6 -8 22 0.002 -0.596 1.422 37.170 o
-6 -8 23 5.637 6.129 1.340 40.692 o
-6 -8 24 1.493 1.382 1.268 46.398 o
-6 -8 25 28.810 30.184 1.692 22.904 o
-6 -7 1 134.580 134.929 2.026 7.989 o
-6 -7 2 89.252 89.353 1.628 14.464 o
-6 -7 3 163.556 163.027 2.203 6.060 o
-6 -7 4 21.746 20.515 0.559 130.622 o
-6 -7 5 96.832 97.659 1.972 10.989 o
-6 -7 6 252.350 251.005 4.322 2.109 o
-6 -7 7 16.425 15.022 0.711 110.310 o
-6 -7 8 30.982 30.995 0.860 63.014 o
-6 -7 9 11.644 11.264 0.577 167.588 o
-6 -7 10 22.085 23.110 0.720 93.862 o
-6 -7 11 1.179 0.851 0.492 300.202 o
-6 -7 12 29.793 29.402 1.074 47.602 o
-6 -7 13 17.154 15.961 0.719 106.495 o
-6 -7 14 13.361 13.251 0.625 141.927 o
-6 -7 15 5.656 5.156 0.548 216.163 o
-6 -7 16 57.444 56.376 1.460 22.631 o
-6 -7 17 8.960 8.406 0.614 163.798 o
-6 -7 18 25.390 26.330 1.122 46.928 o
-6 -7 19 3.445 2.556 0.950 80.921 o
-6 -7 20 38.230 37.024 1.693 21.587 o
-6 -7 21 4.334 3.961 1.102 60.200 o
-6 -7 22 2.639 3.884 1.348 40.821 o
-6 -7 23 11.429 9.902 1.450 34.016 o
-6 -7 24 39.473 40.188 2.598 10.134 o
-6 -7 25 7.512 8.512 1.269 44.656 o
-6 -7 26 5.226 5.774 1.066 63.582 o
-6 -6 1 0.704 0.330 0.380 504.567 o
-6 -6 2 156.973 158.956 2.084 6.587 o
-6 -6 3 12.796 13.376 0.566 165.513 o
-6 -6 4 20.627 20.025 0.596 124.812 o
-6 -6 5 81.611 81.246 1.530 16.644 o
-6 -6 6 552.909 556.878 8.166 0.522 o
-6 -6 7 16.400 16.098 0.622 132.146 o
-6 -6 8 125.442 125.035 1.801 9.520 o
-6 -6 9 27.349 27.462 0.723 83.546 o
-6 -6 10 108.794 108.984 1.778 11.092 o
-6 -6 11 103.937 104.707 1.569 12.947 o
-6 -6 12 60.528 59.434 1.186 27.793 o
-6 -6 13 10.454 9.962 0.594 165.987 o
-6 -6 14 4.346 4.462 0.495 267.428 o
-6 -6 15 17.796 16.337 0.971 65.922 o
-6 -6 16 39.192 37.930 0.898 51.992 o
-6 -6 17 1.573 0.816 0.645 176.240 o
-6 -6 18 11.740 11.616 0.851 89.311 o
-6 -6 19 24.955 24.286 1.388 33.377 o
-6 -6 20 3.146 2.547 1.018 70.958 o
-6 -6 21 48.256 54.883 1.855 17.029 o
-6 -6 22 6.202 6.687 1.139 55.509 o
-6 -6 23 0.629 0.822 0.986 76.903 o
-6 -6 24 29.445 28.488 1.918 18.370 o
-6 -6 25 50.438 52.998 3.222 6.604 o
-6 -6 26 1.283 2.829 1.005 73.320 o
-6 -5 1 2.873 2.582 0.268 799.884 o
-6 -5 2 138.181 140.446 1.884 8.206 o
-6 -5 3 201.413 196.885 2.344 4.562 o
-6 -5 4 16.907 15.486 0.633 128.723 o
-6 -5 5 148.835 149.181 2.225 6.638 o
-6 -5 6 99.528 101.032 1.623 13.082 o
-6 -5 7 140.878 142.035 1.922 7.932 o
-6 -5 8 15.022 15.245 0.628 134.716 o
-6 -5 9 49.223 48.372 1.069 36.343 o
-6 -5 10 0.157 -0.328 0.470 338.439 o
-6 -5 11 77.019 76.223 1.686 15.648 o
-6 -5 12 193.111 188.477 2.474 4.622 o
-6 -5 13 176.015 173.694 2.171 5.649 o
-6 -5 14 16.191 16.564 0.580 145.000 o
-6 -5 15 99.582 101.446 1.605 13.192 o
-6 -5 16 43.965 43.053 1.127 36.811 o
-6 -5 17 6.040 6.138 0.721 131.234 o
-6 -5 18 0.073 -0.156 0.655 175.140 o
-6 -5 19 3.982 3.578 0.640 170.202 o
-6 -5 20 2.906 1.837 0.730 135.781 o
-6 -5 21 10.286 9.689 0.846 92.391 o
-6 -5 22 1.178 -0.281 0.987 76.671 o
-6 -5 23 31.433 31.114 1.818 19.944 o
-6 -5 24 1.634 1.891 0.970 78.694 o
-6 -5 25 2.143 1.099 0.912 88.770 o
-6 -5 26 15.255 13.797 1.487 31.700 o
-6 -4 1 5.100 4.750 0.288 602.683 o
-6 -4 2 31.677 30.278 0.557 97.903 o
-6 -4 3 23.368 21.929 0.631 109.238 o
-6 -4 4 78.719 73.786 1.190 22.161 o
-6 -4 5 121.260 123.610 1.951 9.120 o
-6 -4 6 15.902 14.910 0.559 155.463 o
-6 -4 7 101.691 104.150 1.467 13.920 o
-6 -4 8 79.673 78.384 1.087 23.106 o
-6 -4 9 120.838 118.593 1.589 10.999 o
-6 -4 10 22.396 23.204 0.590 118.544 o
-6 -4 11 80.732 79.403 1.426 18.106 o
-6 -4 12 4.765 4.318 0.469 290.344 o
-6 -4 13 55.217 55.764 0.997 35.337 o
-6 -4 14 8.684 8.483 0.482 240.353 o
-6 -4 15 34.049 33.578 0.756 68.890 o
-6 -4 16 30.189 28.267 1.109 45.464 o
-6 -4 17 22.865 22.099 1.115 49.173 o
-6 -4 18 14.118 15.339 0.848 85.969 o
-6 -4 19 8.388 7.414 0.707 130.913 o
-6 -4 20 0.876 -0.346 0.701 151.613 o
-6 -4 21 3.506 3.006 0.743 129.696 o
-6 -4 22 9.942 10.873 0.951 74.865 o
-6 -4 23 3.787 3.630 0.860 97.524 o
-6 -4 24 4.197 4.288 0.833 103.018 o
-6 -4 25 0.014 -0.477 0.892 94.335 o
-6 -4 26 1.966 1.381 1.200 51.728 o
-6 -3 1 0.107 0.204 0.196 1896.130 o
-6 -3 2 10.365 9.995 0.358 331.006 o
-6 -3 3 4.668 4.598 0.219 868.288 o
-6 -3 4 101.176 103.933 1.385 14.618 o
-6 -3 5 468.185 472.677 5.765 0.842 o
-6 -3 6 1.541 1.521 0.268 900.508 o
-6 -3 7 4.781 4.617 0.297 587.455 o
-6 -3 8 49.875 48.486 0.945 40.997 o
-6 -3 9 1.957 1.670 0.326 623.927 o
-6 -3 10 130.042 128.361 1.740 9.438 o
-6 -3 11 45.764 45.937 0.814 50.304 o
-6 -3 12 22.522 21.800 0.596 118.405 o
-6 -3 13 0.281 0.258 0.368 545.927 o
-6 -3 14 13.798 13.994 0.581 155.243 o
-6 -3 15 32.750 31.831 1.063 46.515 o
-6 -3 16 69.242 67.773 1.660 17.153 o
-6 -3 17 11.655 12.191 0.860 87.478 o
-6 -3 18 21.764 20.721 0.948 64.571 o
-6 -3 19 0.553 0.427 0.685 159.069 o
-6 -3 20 2.815 2.495 0.694 149.572 o
-6 -3 21 2.491 1.679 0.718 140.858 o
-6 -3 22 3.779 4.565 0.873 94.414 o
-6 -3 23 0.055 -0.823 0.823 110.784 o
-6 -3 24 1.585 1.756 0.795 116.679 o
-6 -3 25 0.458 0.869 0.998 75.100 o
-6 -3 26 0.567 1.917 1.725 25.180 o
-6 -2 1 9.175 9.065 0.411 295.004 o
-6 -2 2 5.905 6.114 0.284 566.735 o
-6 -2 3 186.262 187.161 2.208 5.174 o
-6 -2 4 225.514 232.873 2.978 3.280 o
-6 -2 5 16.256 13.918 0.412 222.010 o
-6 -2 6 6.914 7.079 0.306 483.256 o
-6 -2 7 3.964 4.068 0.279 679.623 o
-6 -2 8 6.543 5.806 0.406 341.655 o
-6 -2 9 10.421 9.677 0.402 288.855 o
-6 -2 10 105.731 106.203 1.450 13.559 o
-6 -2 11 1.961 2.073 0.383 464.306 o
-6 -2 12 60.667 55.627 1.006 33.119 o
-6 -2 13 6.383 7.168 0.498 244.755 o
-6 -2 14 362.524 366.724 5.281 1.210 o
-6 -2 15 616.472 612.172 8.572 0.447 o
-6 -2 16 71.824 73.642 1.724 15.826 o
-6 -2 17 0.121 -0.427 0.683 160.765 o
-6 -2 18 22.735 23.132 1.075 51.957 o
-6 -2 19 9.393 8.746 0.827 97.515 o
-6 -2 20 60.563 62.151 1.410 22.640 o
-6 -2 21 0.725 0.618 0.703 150.560 o
-6 -2 22 7.584 7.695 0.888 87.574 o
-6 -2 23 12.644 14.960 0.979 68.389 o
-6 -2 24 6.523 5.504 0.833 100.577 o
-6 -2 25 2.931 3.003 1.004 72.815 o
-6 -2 26 0.048 2.393 1.591 29.589 o
-6 -1 1 111.431 108.848 1.685 11.468 o
-6 -1 2 740.267 747.059 7.990 0.374 o
-6 -1 3 1371.360 1381.150 15.112 0.109 o
-6 -1 4 7.909 7.566 0.465 261.972 o
-6 -1 5 122.022 120.332 1.567 10.968 o
-6 -1 6 0.128 0.002 0.279 954.715 o
-6 -1 7 0.486 0.549 0.249 1139.480 o
-6 -1 8 91.675 93.859 1.411 16.008 o
-6 -1 9 17.967 17.529 0.467 177.997 o
-6 -1 10 190.602 189.232 2.309 4.902 o
-6 -1 11 0.098 -0.217 0.348 619.718 o
-6 -1 12 44.346 42.729 1.107 37.583 o
-6 -1 13 66.377 64.618 1.251 24.460 o
-6 -1 14 76.778 73.717 1.496 18.086 o
-6 -1 15 66.857 66.516 1.298 23.270 o
-6 -1 16 11.401 9.005 0.691 129.402 o
-6 -1 17 0.859 0.681 0.658 171.081 o
-6 -1 18 11.602 11.515 0.762 107.841 o
-6 -1 19 0.013 -0.663 0.663 171.111 o
-6 -1 20 8.188 8.342 0.792 106.895 o
-6 -1 21 0.630 0.003 0.634 185.252 o
-6 -1 22 3.901 3.853 0.818 107.120 o
-6 -1 23 0.426 0.629 0.805 115.168 o
-6 -1 24 2.564 3.025 1.126 58.237 o
-6 -1 25 19.618 20.215 1.632 25.904 o
-6 -1 26 0.067 -0.221 1.622 28.537 o
-6 0 1 585.002 582.668 6.786 0.571 o
-6 0 2 35.262 32.795 0.587 85.784 o
-6 0 3 60.710 62.176 1.073 30.209 o
-6 0 4 16.739 16.261 0.528 162.065 o
-6 0 5 204.873 209.122 3.250 3.385 o
-6 0 6 97.790 95.892 1.357 15.677 o
-6 0 7 315.731 318.708 3.677 1.891 o
-6 0 8 387.784 390.513 4.486 1.274 o
-6 0 9 17.973 18.266 0.491 167.279 o
-6 0 10 11.040 9.975 0.416 270.793 o
-6 0 11 113.325 116.909 1.724 10.848 o
-6 0 12 58.147 58.909 1.260 26.629 o
-6 0 13 1.060 0.584 0.424 403.244 o
-6 0 14 41.605 40.487 0.975 45.413 o
-6 0 15 152.656 156.009 3.130 4.540 o
-6 0 16 0.766 0.731 0.639 181.260 o
-6 0 17 81.018 82.461 2.216 10.608 o
-6 0 18 26.709 27.441 1.581 26.206 o
-6 0 19 4.644 4.481 0.722 134.125 o
-6 0 20 18.982 17.555 0.930 69.514 o
-6 0 21 1.170 0.677 0.728 139.947 o
-6 0 22 5.359 5.795 0.777 115.564 o
-6 0 23 5.180 6.524 0.921 83.736 o
-6 0 24 2.820 2.157 1.118 59.104 o
-6 0 25 1.149 2.016 1.546 31.305 o
-6 0 26 0.033 0.453 1.380 39.415 o
-6 1 1 1.455 0.915 0.226 1234.740 o
-6 1 2 1056.170 1063.560 11.723 0.182 o
-6 1 3 2.148 1.993 0.304 690.024 o
-6 1 4 95.876 96.630 1.762 12.519 o
-6 1 5 229.180 231.617 3.337 2.957 o
-6 1 6 30.177 29.223 0.593 96.373 o
-6 1 7 110.953 112.275 1.436 12.899 o
-6 1 8 243.804 240.716 2.669 3.276 o
-6 1 9 109.510 109.408 1.345 13.770 o
-6 1 10 19.609 19.036 0.450 173.663 o
-6 1 11 29.767 30.740 0.672 84.966 o
-6 1 12 0.475 0.294 0.325 692.038 o
-6 1 13 3.393 2.780 0.385 433.036 o
-6 1 14 2.281 2.130 0.485 297.169 o
-6 1 15 10.170 9.779 0.703 127.064 o
-6 1 16 103.328 102.604 1.937 10.688 o
-6 1 17 159.166 157.485 3.313 4.146 o
-6 1 18 134.701 139.046 2.582 6.223 o
-6 1 19 1.851 1.517 0.682 157.149 o
-6 1 20 0.008 0.608 0.715 146.569 o
-6 1 21 8.595 8.944 0.915 81.798 o
-6 1 22 0.035 0.100 0.791 119.901 o
-6 1 23 6.592 7.537 1.030 66.916 o
-6 1 24 9.392 11.267 1.191 49.629 o
-6 1 25 0.518 -0.309 1.510 32.907 o
-6 1 26 2.870 1.955 1.383 38.863 o
-6 2 1 168.644 171.672 2.262 5.690 o
-6 2 2 122.421 126.626 1.734 9.943 o
-6 2 3 0.413 0.709 0.239 1230.600 o
-6 2 4 25.983 27.574 0.535 116.468 o
-6 2 5 532.555 535.492 6.878 0.631 o
-6 2 6 624.034 634.380 7.100 0.505 o
-6 2 7 175.245 174.053 1.911 6.157 o
-6 2 8 50.962 50.879 0.869 43.135 o
-6 2 9 17.151 16.781 0.528 159.657 o
-6 2 10 149.458 146.804 1.776 7.916 o
-6 2 11 0.975 0.852 0.284 855.901 o
-6 2 12 20.559 20.030 0.483 156.689 o
-6 2 13 5.272 5.128 0.396 373.298 o
-6 2 14 20.234 19.831 0.892 72.392 o
-6 2 15 1.090 1.385 0.579 218.467 o
-6 2 16 2.164 1.584 0.631 181.823 o
-6 2 17 10.710 10.446 0.749 112.939 o
-6 2 18 2.957 2.735 0.669 159.843 o
-6 2 19 42.719 42.394 1.359 29.050 o
-6 2 20 4.838 4.724 0.676 151.071 o
-6 2 21 19.676 19.419 0.983 62.649 o
-6 2 22 1.008 1.722 0.896 92.448 o
-6 2 23 0.007 -0.469 0.943 84.508 o
-6 2 24 15.155 16.752 1.278 41.635 o
-6 2 25 1.322 1.411 1.218 50.270 o
-6 3 1 478.452 481.349 5.650 0.833 o
-6 3 2 6.101 5.730 0.281 573.966 o
-6 3 3 19.268 18.304 0.513 154.555 o
-6 3 4 46.665 45.762 0.714 55.368 o
-6 3 5 1198.840 1244.080 14.252 0.133 o
-6 3 6 1279.470 1309.410 13.917 0.125 o
-6 3 7 411.935 411.520 4.370 1.202 o
-6 3 8 6.530 6.664 0.318 473.481 o
-6 3 9 75.550 75.673 1.098 24.120 o
-6 3 10 65.969 63.951 0.889 32.978 o
-6 3 11 5.946 6.406 0.373 391.141 o
-6 3 12 29.308 29.061 0.847 66.329 o
-6 3 13 8.069 8.077 0.441 279.869 o
-6 3 14 9.676 9.940 0.647 146.796 o
-6 3 15 11.555 9.969 0.658 138.773 o
-6 3 16 82.945 86.016 2.012 11.858 o
-6 3 17 139.920 141.508 3.008 5.087 o
-6 3 18 1.279 0.790 0.635 182.597 o
-6 3 19 1.656 0.889 0.656 170.402 o
-6 3 20 10.062 8.496 0.938 77.409 o
-6 3 21 3.820 2.961 0.876 94.392 o
-6 3 22 1.928 1.858 1.055 66.572 o
-6 3 23 20.146 19.409 1.238 42.431 o
-6 3 24 3.567 3.096 0.925 85.097 o
-6 3 25 0.557 1.458 1.090 62.852 o
-6 4 1 29.979 31.367 0.500 108.836 o
-6 4 2 2.756 2.916 0.224 1038.590 o
-6 4 3 10.979 10.269 0.378 302.818 o
-6 4 4 881.653 889.603 9.201 0.271 o
-6 4 5 2697.080 2716.660 29.654 0.028 o
-6 4 6 83.640 81.990 1.138 21.211 o
-6 4 7 242.238 238.686 2.576 3.380 o
-6 4 8 7.462 7.402 0.345 404.411 o
-6 4 9 98.278 93.372 1.121 17.971 o
-6 4 10 73.920 73.709 0.963 27.219 o
-6 4 11 0.030 -0.198 0.314 763.258 o
-6 4 12 0.062 0.152 0.330 686.350 o
-6 4 13 36.319 35.275 0.757 65.863 o
-6 4 14 25.406 26.042 0.804 76.081 o
-6 4 15 3.035 2.615 0.519 256.840 o
-6 4 16 92.245 92.984 1.701 13.414 o
-6 4 17 22.255 22.364 0.887 70.419 o
-6 4 18 18.470 18.871 0.998 61.896 o
-6 4 19 7.193 7.658 0.832 99.021 o
-6 4 20 13.595 12.363 0.896 79.965 o
-6 4 21 23.937 26.241 1.491 29.493 o
-6 4 22 56.558 53.715 2.234 12.255 o
-6 4 23 4.050 3.834 0.973 76.673 o
-6 4 24 4.277 4.242 1.061 64.703 o
-6 4 25 0.151 -0.367 1.333 42.251 o
-6 5 1 70.201 69.932 1.095 26.104 o
-6 5 2 54.005 52.815 0.845 42.075 o
-6 5 3 35.280 33.761 0.536 90.923 o
-6 5 4 33.695 34.894 0.561 89.702 o
-6 5 5 3.830 3.056 0.310 601.385 o
-6 5 6 38.594 36.821 0.699 67.839 o
-6 5 7 65.919 64.860 1.304 23.481 o
-6 5 8 5.393 5.491 0.315 516.068 o
-6 5 9 80.478 77.022 1.283 20.195 o
-6 5 10 76.838 76.598 1.032 24.846 o
-6 5 11 5.305 5.582 0.369 412.734 o
-6 5 12 32.062 30.575 0.673 81.821 o
-6 5 13 6.983 6.657 0.535 216.113 o
-6 5 14 1.395 1.899 0.445 358.269 o
-6 5 15 77.552 79.493 1.418 18.631 o
-6 5 16 10.408 11.156 0.753 111.919 o
-6 5 17 0.547 0.521 0.686 158.092 o
-6 5 18 0.367 0.942 0.702 151.338 o
-6 5 19 5.495 5.985 0.736 127.329 o
-6 5 20 34.768 34.787 1.635 23.389 o
-6 5 21 5.844 4.779 1.082 61.713 o
-6 5 22 0.320 0.259 0.911 90.237 o
-6 5 23 2.569 2.919 0.912 88.168 o
-6 5 24 0.024 -0.949 1.023 71.753 o
-6 6 1 0.359 0.378 0.314 740.024 o
-6 6 2 296.655 300.800 3.240 2.221 o
-6 6 3 152.022 153.129 1.651 8.025 o
-6 6 4 23.762 21.840 0.447 152.022 o
-6 6 5 10.014 9.669 0.373 320.649 o
-6 6 6 82.451 80.561 1.176 21.047 o
-6 6 7 28.352 26.311 0.587 103.423 o
-6 6 8 53.195 52.245 0.893 40.686 o
-6 6 9 218.097 216.895 2.385 4.048 o
-6 6 10 116.185 115.218 1.519 11.844 o
-6 6 11 14.445 14.405 0.550 164.742 o
-6 6 12 111.850 112.186 1.863 10.339 o
-6 6 13 5.460 4.671 0.533 228.860 o
-6 6 14 17.762 16.568 0.707 107.812 o
-6 6 15 0.267 0.350 0.567 232.398 o
-6 6 16 0.159 -0.414 0.586 218.043 o
-6 6 17 5.244 4.838 0.681 148.022 o
-6 6 18 0.876 0.678 0.708 148.103 o
-6 6 19 17.539 14.658 1.185 47.277 o
-6 6 20 1.199 0.413 1.045 68.310 o
-6 6 21 36.608 34.534 2.258 13.263 o
-6 6 22 26.113 28.113 2.546 10.974 o
-6 6 23 11.615 13.425 1.314 40.577 o
-6 6 24 0.006 0.010 1.561 30.814 o
-6 7 1 28.983 30.058 0.564 102.206 o
-6 7 2 315.929 314.517 3.397 2.001 o
-6 7 3 6.048 5.893 0.284 566.642 o
-6 7 4 126.007 125.773 1.411 11.243 o
-6 7 5 21.432 22.851 0.665 105.055 o
-6 7 6 2.493 2.317 0.332 581.683 o
-6 7 7 329.307 324.790 3.865 1.750 o
-6 7 8 108.925 112.209 1.760 11.087 o
-6 7 9 0.026 0.153 0.372 540.910 o
-6 7 10 54.562 53.339 0.904 39.392 o
-6 7 11 3.246 2.766 0.410 390.005 o
-6 7 12 126.435 126.411 1.972 8.723 o
-6 7 13 41.450 40.028 1.111 38.900 o
-6 7 14 1.682 1.807 0.613 193.319 o
-6 7 15 8.655 9.530 0.799 103.957 o
-6 7 16 4.797 3.457 0.634 171.636 o
-6 7 17 0.118 0.562 0.643 180.877 o
-6 7 18 17.198 14.916 1.213 45.404 o
-6 7 19 3.148 4.065 0.966 78.204 o
-6 7 20 10.072 10.572 1.199 48.922 o
-6 7 21 0.101 -0.912 0.912 90.201 o
-6 7 22 4.648 4.989 1.076 62.776 o
-6 7 23 3.309 0.395 2.252 14.761 o
-6 8 1 50.883 49.263 0.817 45.934 o
-6 8 2 195.515 194.741 2.015 5.160 o
-6 8 3 3.552 4.088 0.285 673.048 o
-6 8 4 183.530 185.008 2.121 5.405 o
-6 8 5 2.384 2.215 0.315 639.280 o
-6 8 6 7.464 7.798 0.449 278.307 o
-6 8 7 22.890 22.425 0.605 115.026 o
-6 8 8 131.875 128.431 1.730 9.379 o
-6 8 9 101.600 101.023 1.459 14.142 o
-6 8 10 15.730 16.752 0.604 138.353 o
-6 8 11 9.419 9.578 0.473 239.614 o
-6 8 12 146.302 145.042 2.048 7.277 o
-6 8 13 0.178 -0.256 0.663 170.570 o
-6 8 14 59.684 59.892 1.369 23.805 o
-6 8 15 0.033 -0.252 0.609 202.339 o
-6 8 16 9.282 9.502 0.721 123.580 o
-6 8 17 8.237 8.637 0.709 129.712 o
-6 8 18 0.428 0.361 0.680 161.497 o
-6 8 19 0.414 0.483 0.885 95.496 o
-6 8 20 1.708 1.847 0.979 77.283 o
-6 8 21 1.892 2.690 1.176 53.671 o
-6 8 22 4.096 3.233 2.321 13.864 o
-6 9 1 286.908 287.274 2.896 2.496 o
-6 9 2 279.764 288.089 2.841 2.578 o
-6 9 3 33.804 32.448 0.602 86.494 o
-6 9 4 40.520 40.424 0.753 60.076 o
-6 9 5 54.608 57.450 0.975 35.971 o
-6 9 6 34.256 32.964 0.657 79.220 o
-6 9 7 6.540 7.095 0.383 364.103 o
-6 9 8 22.760 22.631 0.570 122.777 o
-6 9 9 99.955 101.310 1.325 15.379 o
-6 9 10 0.089 0.165 0.369 547.328 o
-6 9 11 44.419 46.378 1.111 36.754 o
-6 9 12 18.655 18.381 0.707 104.917 o
-6 9 13 13.459 13.761 0.661 129.859 o
-6 9 14 17.791 18.301 0.861 79.239 o
-6 9 15 21.043 20.096 0.887 72.274 o
-6 9 16 0.049 0.043 0.689 158.292 o
-6 9 17 33.632 35.093 1.297 34.068 o
-6 9 18 2.209 1.848 0.695 150.577 o
-6 9 19 26.201 27.322 1.392 32.675 o
-6 9 20 4.579 5.645 0.919 84.766 o
-6 9 21 3.171 1.275 1.516 32.415 o
-6 9 22 0.006 -0.365 2.136 16.471 o
-6 10 1 361.148 368.082 3.895 1.524 o
-6 10 2 26.497 27.864 0.721 84.671 o
-6 10 3 1.157 0.777 0.315 702.504 o
-6 10 4 22.739 22.436 0.727 92.197 o
-6 10 5 0.850 0.736 0.413 426.436 o
-6 10 6 118.735 120.614 1.895 9.571 o
-6 10 7 55.881 54.454 0.878 39.488 o
-6 10 8 23.959 23.702 0.717 91.421 o
-6 10 9 125.109 127.297 1.593 10.402 o
-6 10 10 1.955 1.450 0.382 470.080 o
-6 10 11 402.469 406.927 4.599 1.193 o
-6 10 12 147.877 150.483 2.129 6.904 o
-6 10 13 10.575 11.437 0.631 148.822 o
-6 10 14 3.245 3.312 0.621 182.262 o
-6 10 15 33.422 34.858 1.070 45.170 o
-6 10 16 3.728 4.627 0.788 114.827 o
-6 10 17 1.060 1.308 0.786 119.977 o
-6 10 18 1.101 0.919 0.897 92.399 o
-6 10 19 9.833 8.854 1.337 39.998 o
-6 10 20 0.017 -0.861 1.091 63.091 o
-6 10 21 0.203 0.375 1.201 52.011 o
-6 11 1 473.182 477.874 4.893 0.926 o
-6 11 2 32.618 33.808 0.691 77.021 o
-6 11 3 23.916 23.086 0.737 88.619 o
-6 11 4 35.927 36.199 1.044 45.277 o
-6 11 5 28.426 29.029 0.966 56.304 o
-6 11 6 0.369 0.328 0.423 414.451 o
-6 11 7 3.525 3.736 0.455 317.927 o
-6 11 8 9.790 9.663 0.531 200.356 o
-6 11 9 16.794 16.551 0.533 159.227 o
-6 11 10 2.803 3.333 0.445 338.655 o
-6 11 11 0.206 0.402 0.434 394.473 o
-6 11 12 0.835 0.402 0.504 289.682 o
-6 11 13 0.690 1.013 0.571 226.597 o
-6 11 14 6.164 6.776 0.759 118.933 o
-6 11 15 6.833 7.015 0.808 105.138 o
-6 11 16 43.999 46.400 1.558 23.258 o
-6 11 17 10.910 12.515 0.865 87.137 o
-6 11 18 8.397 10.499 0.987 70.856 o
-6 11 19 0.488 0.386 0.985 77.103 o
-6 11 20 0.009 -0.409 1.018 72.473 o
-6 12 1 6.950 6.355 0.428 309.462 o
-6 12 2 77.446 77.745 1.183 22.148 o
-6 12 3 15.965 16.608 0.673 118.899 o
-6 12 4 162.119 160.383 2.153 6.249 o
-6 12 5 47.154 44.663 0.988 41.207 o
-6 12 6 16.264 15.820 0.679 117.533 o
-6 12 7 5.087 4.541 0.517 243.409 o
-6 12 8 32.373 32.447 1.063 46.544 o
-6 12 9 0.140 0.114 0.432 400.496 o
-6 12 10 8.188 8.374 0.564 190.703 o
-6 12 11 16.644 15.468 0.905 75.192 o
-6 12 12 0.057 -0.680 0.680 162.324 o
-6 12 13 1.853 1.946 0.690 153.098 o
-6 12 14 10.740 11.832 0.900 81.697 o
-6 12 15 3.832 5.243 0.816 107.006 o
-6 12 16 21.527 21.312 0.988 60.505 o
-6 12 17 3.010 3.021 0.757 125.695 o
-6 12 18 0.371 -0.310 0.842 105.811 o
-6 12 19 0.819 1.192 1.046 68.221 o
-6 13 1 31.794 31.320 0.733 74.796 o
-6 13 2 1.954 1.608 0.445 354.172 o
-6 13 3 6.625 6.379 0.602 178.778 o
-6 13 4 27.007 26.810 0.882 65.574 o
-6 13 5 5.521 5.946 0.563 205.582 o
-6 13 6 0.667 1.038 0.536 256.029 o
-6 13 7 45.168 43.784 1.040 39.928 o
-6 13 8 5.486 4.998 0.490 263.397 o
-6 13 9 7.601 7.527 0.550 202.672 o
-6 13 10 1.956 1.892 0.533 251.692 o
-6 13 11 0.561 0.539 0.658 171.901 o
-6 13 12 8.989 9.442 0.798 103.979 o
-6 13 13 0.708 2.109 0.751 131.169 o
-6 13 14 120.833 126.584 2.359 7.479 o
-6 13 15 38.451 36.191 1.188 37.169 o
-6 13 16 4.003 3.224 0.817 107.630 o
-6 13 17 2.453 2.721 0.853 100.536 o
-6 13 18 1.744 0.153 1.071 64.928 o
-6 14 1 78.712 76.097 1.458 18.175 o
-6 14 2 77.388 76.204 1.508 17.700 o
-6 14 3 2.864 3.250 0.522 253.572 o
-6 14 4 36.741 35.253 1.112 41.461 o
-6 14 5 3.945 3.111 0.578 206.729 o
-6 14 6 38.741 38.729 1.233 34.831 o
-6 14 7 3.971 2.973 0.566 214.527 o
-6 14 8 3.845 3.345 0.530 241.529 o
-6 14 9 0.008 0.066 0.529 268.112 o
-6 14 10 3.042 2.971 0.644 171.315 o
-6 14 11 0.213 -0.081 0.735 138.735 o
-6 14 12 3.341 3.033 0.750 127.639 o
-6 14 13 10.418 11.414 0.914 79.927 o
-6 14 14 29.945 32.579 1.508 27.585 o
-6 14 15 48.057 50.358 2.303 12.072 o
-6 14 16 3.779 3.730 0.915 86.498 o
-6 14 17 0.004 0.370 0.832 108.363 o
-6 15 1 7.987 7.334 0.935 79.541 o
-6 15 2 97.794 100.122 1.740 12.409 o
-6 15 3 169.295 162.600 2.475 5.372 o
-6 15 4 53.823 53.528 1.251 28.447 o
-6 15 5 10.527 11.977 0.818 96.618 o
-6 15 6 57.329 57.460 1.822 16.627 o
-6 15 7 16.192 16.520 0.772 96.747 o
-6 15 8 7.565 8.919 0.661 147.319 o
-6 15 9 22.573 24.344 0.870 71.372 o
-6 15 10 0.655 0.327 0.796 117.865 o
-6 15 11 22.451 23.897 1.849 20.249 o
-6 15 12 5.117 4.722 0.989 73.720 o
-6 15 13 59.124 63.337 2.166 12.520 o
-6 15 14 29.558 30.294 1.459 29.409 o
-6 15 15 0.005 0.262 0.902 92.292 o
-6 15 16 1.039 0.580 1.515 32.643 o
-6 16 1 173.174 182.812 2.792 4.557 o
-6 16 2 21.539 21.912 0.916 67.793 o
-6 16 3 74.996 71.883 1.482 18.627 o
-6 16 4 56.889 59.588 1.337 25.032 o
-6 16 5 11.528 12.300 1.036 63.072 o
-6 16 6 38.025 37.964 1.026 44.964 o
-6 16 7 10.622 10.873 0.952 74.305 o
-6 16 8 0.584 0.354 0.657 172.361 o
-6 16 9 3.334 3.552 0.784 116.985 o
-6 16 10 4.704 4.125 0.997 72.887 o
-6 16 11 9.350 10.676 1.124 55.410 o
-6 16 12 0.174 0.654 0.919 88.737 o
-6 16 13 17.079 18.798 1.666 25.221 o
-6 16 14 4.835 6.477 1.409 37.011 o
-6 17 1 1.934 2.412 0.672 160.458 o
-6 17 2 0.783 0.395 0.650 175.789 o
-6 17 3 9.438 9.558 0.978 71.749 o
-6 17 4 11.678 11.310 0.987 68.947 o
-6 17 5 0.456 0.367 0.836 106.957 o
-6 17 6 11.360 9.289 0.922 78.674 o
-6 17 7 0.314 0.847 0.851 103.235 o
-6 17 8 28.949 29.842 1.634 24.362 o
-6 17 9 3.950 5.229 1.237 47.980 o
-6 17 10 2.328 2.507 1.291 44.604 o
-6 17 11 31.698 34.737 2.094 15.412 o
-6 17 12 0.558 0.903 1.041 68.958 o
-6 17 13 1.010 -1.141 1.351 41.046 o
-6 18 1 1.572 0.986 0.813 111.887 o
-6 18 2 17.932 18.800 1.375 35.772 o
-6 18 3 2.850 2.695 0.906 89.205 o
-6 18 4 24.609 24.226 1.744 22.342 o
-6 18 5 84.327 84.881 1.989 11.984 o
-6 18 6 32.972 33.030 1.187 39.393 o
-6 18 7 16.550 17.487 1.359 36.883 o
-6 18 8 0.006 0.460 1.227 49.824 o
-6 18 9 5.944 5.069 1.223 48.633 o
-6 18 10 1.161 0.600 1.087 63.184 o
-6 18 11 3.392 1.645 1.424 36.635 o
-6 19 1 11.386 12.296 0.937 75.523 o
-6 19 2 3.926 2.928 0.842 101.707 o
-6 19 3 52.296 49.880 1.604 21.006 o
-6 19 4 33.675 36.322 1.310 33.369 o
-6 19 5 26.054 26.832 1.089 48.718 o
-6 19 6 7.841 7.548 0.736 122.784 o
-6 19 7 0.119 1.769 1.041 69.000 o
-6 19 8 1.366 0.589 1.051 67.537 o
-6 19 9 0.900 1.597 1.101 61.507 o
-6 20 1 0.005 0.591 0.798 117.688 o
-6 20 2 0.849 1.430 0.802 115.453 o
-6 20 3 0.450 -0.127 0.769 126.558 o
-6 20 4 11.646 11.261 0.805 98.479 o
-6 20 5 25.263 23.581 1.012 55.715 o
-6 20 6 2.833 2.979 1.137 57.149 o
-6 20 7 0.017 -0.082 1.197 52.459 o
-6 21 1 13.021 13.531 0.886 81.433 o
-6 21 2 0.718 0.932 0.669 165.805 o
-6 21 3 2.351 2.154 0.630 180.995 o
-6 21 4 0.439 0.410 0.914 89.603 o
-5 -18 4 0.417 0.709 1.246 48.310 o
-5 -18 5 16.469 16.681 1.199 46.297 o
-5 -18 6 0.520 0.297 0.924 87.741 o
-5 -18 7 0.957 -0.443 0.922 87.847 o
-5 -18 8 26.913 25.689 1.209 41.242 o
-5 -18 9 35.358 37.614 1.597 24.074 o
-5 -18 10 12.037 11.688 1.038 62.796 o
-5 -18 11 25.900 28.637 1.524 27.961 o
-5 -18 12 2.133 2.125 0.950 81.821 o
-5 -18 13 10.688 11.878 2.149 15.888 o
-5 -17 1 19.142 20.952 1.179 46.240 o
-5 -17 2 0.343 0.135 0.869 99.325 o
-5 -17 3 16.577 16.649 1.245 43.271 o
-5 -17 4 11.058 10.397 1.041 63.174 o
-5 -17 5 10.992 11.898 1.212 47.541 o
-5 -17 6 31.210 33.981 1.643 23.638 o
-5 -17 7 1.084 0.890 0.995 75.336 o
-5 -17 8 2.742 2.371 1.122 58.720 o
-5 -17 9 2.197 4.953 1.469 34.434 o
-5 -17 10 4.567 4.149 1.020 69.774 o
-5 -17 11 0.689 0.616 0.912 89.812 o
-5 -17 12 4.709 4.013 0.899 88.938 o
-5 -17 13 0.367 0.172 1.015 72.757 o
-5 -17 14 0.013 1.056 0.860 101.284 o
-5 -17 15 28.146 28.652 2.160 14.847 o
-5 -16 1 2.069 1.764 0.821 109.086 o
-5 -16 2 4.731 4.188 0.719 135.598 o
-5 -16 3 1.789 0.756 0.746 132.534 o
-5 -16 4 0.001 0.728 0.750 133.075 o
-5 -16 5 0.269 -0.912 0.912 90.228 o
-5 -16 6 0.260 -0.925 0.925 87.641 o
-5 -16 7 43.469 43.427 2.034 15.324 o
-5 -16 8 84.015 90.498 2.605 8.184 o
-5 -16 9 0.004 0.701 1.087 63.447 o
-5 -16 10 27.473 26.284 1.497 28.765 o
-5 -16 11 12.932 14.223 1.006 65.273 o
-5 -16 12 4.916 4.352 0.879 92.547 o
-5 -16 13 14.895 13.711 1.053 59.472 o
-5 -16 14 26.849 29.156 1.206 40.927 o
-5 -16 15 0.075 -0.873 0.873 98.462 o
-5 -16 16 10.264 8.674 1.094 58.245 o
-5 -16 17 2.183 1.825 0.811 111.437 o
-5 -16 18 0.687 -0.421 1.184 53.420 o
-5 -15 1 0.113 -0.084 0.677 163.743 o
-5 -15 2 33.853 33.685 1.069 45.253 o
-5 -15 3 1.613 2.330 0.731 137.091 o
-5 -15 4 6.307 5.534 0.883 90.358 o
-5 -15 5 23.603 24.729 1.234 40.994 o
-5 -15 6 2.909 2.820 0.778 119.758 o
-5 -15 7 23.377 25.845 1.088 50.154 o
-5 -15 8 6.489 5.739 0.978 74.264 o
-5 -15 9 10.226 9.830 1.277 43.460 o
-5 -15 10 0.095 1.290 0.872 98.395 o
-5 -15 11 0.181 -0.474 0.740 136.946 o
-5 -15 12 9.504 8.149 0.780 108.341 o
-5 -15 13 25.029 25.018 0.991 57.224 o
-5 -15 14 0.078 0.153 0.745 135.292 o
-5 -15 15 3.694 4.822 0.843 101.043 o
-5 -15 16 1.425 -0.063 0.856 101.540 o
-5 -15 17 1.731 0.910 0.823 109.131 o
-5 -15 18 9.052 5.891 1.171 52.029 o
-5 -15 19 1.533 1.299 1.037 69.178 o
-5 -15 20 10.905 8.487 1.107 56.839 o
-5 -14 1 2.892 2.845 0.681 154.280 o
-5 -14 2 9.710 10.697 0.740 116.565 o
-5 -14 3 9.188 10.409 0.895 84.210 o
-5 -14 4 23.842 24.620 1.472 30.288 o
-5 -14 5 16.140 15.651 1.389 35.667 o
-5 -14 6 0.150 -0.913 0.913 90.003 o
-5 -14 7 14.553 13.151 1.013 63.974 o
-5 -14 8 12.816 9.364 0.894 81.995 o
-5 -14 9 52.348 51.871 1.289 27.954 o
-5 -14 10 66.537 66.291 1.343 22.522 o
-5 -14 11 24.620 21.967 0.959 61.345 o
-5 -14 12 1.859 1.948 0.732 136.573 o
-5 -14 13 0.214 0.267 0.764 128.339 o
-5 -14 14 31.607 28.736 1.123 44.019 o
-5 -14 15 5.058 3.816 0.796 111.685 o
-5 -14 16 3.129 2.368 0.823 107.432 o
-5 -14 17 25.519 25.116 1.123 47.003 o
-5 -14 18 9.736 9.951 1.131 54.746 o
-5 -14 19 1.381 1.343 1.042 68.587 o
-5 -14 20 18.793 18.954 2.002 17.770 o
-5 -14 21 8.007 9.371 1.196 49.817 o
-5 -14 22 0.291 -1.966 2.047 17.921 o
-5 -13 1 11.823 11.748 0.729 115.547 o
-5 -13 2 53.079 54.481 1.288 27.526 o
-5 -13 3 35.679 34.800 1.467 27.747 o
-5 -13 4 26.547 26.609 1.462 30.078 o
-5 -13 5 129.646 130.732 2.574 6.480 o
-5 -13 6 9.581 9.062 0.770 110.269 o
-5 -13 7 51.142 52.207 1.268 28.773 o
-5 -13 8 0.923 0.345 0.691 155.530 o
-5 -13 9 0.005 -0.392 0.662 171.491 o
-5 -13 10 13.847 13.231 0.758 104.728 o
-5 -13 11 0.002 -0.154 0.728 141.805 o
-5 -13 12 41.628 41.612 1.207 34.623 o
-5 -13 13 130.638 133.002 2.216 7.531 o
-5 -13 14 41.291 40.416 1.276 32.327 o
-5 -13 15 37.798 39.012 1.535 25.201 o
-5 -13 16 0.003 -0.582 0.677 164.053 o
-5 -13 17 0.171 -0.183 0.796 118.471 o
-5 -13 18 0.887 1.548 1.195 52.267 o
-5 -13 19 18.086 16.696 1.287 40.450 o
-5 -13 20 10.471 9.868 1.163 51.772 o
-5 -13 21 0.112 -1.105 1.105 61.494 o
-5 -13 22 15.140 14.681 1.760 23.050 o
-5 -13 23 4.964 3.565 1.148 55.462 o
-5 -12 1 27.266 25.315 0.819 72.814 o
-5 -12 2 7.713 7.549 0.619 165.948 o
-5 -12 3 158.352 156.628 3.090 4.519 o
-5 -12 4 17.370 16.811 0.852 81.597 o
-5 -12 5 4.581 4.761 0.720 134.828 o
-5 -12 6 0.571 -0.494 0.588 215.408 o
-5 -12 7 52.832 50.459 1.297 27.796 o
-5 -12 8 1.915 1.685 0.676 159.600 o
-5 -12 9 5.955 5.515 0.690 142.702 o
-5 -12 10 79.776 77.570 1.562 16.699 o
-5 -12 11 2.035 1.905 0.717 141.805 o
-5 -12 12 13.683 13.898 0.848 86.937 o
-5 -12 13 4.536 2.948 0.869 95.264 o
-5 -12 14 26.849 26.356 1.029 52.854 o
-5 -12 15 49.773 51.202 1.545 22.405 o
-5 -12 16 3.917 3.834 0.695 146.106 o
-5 -12 17 13.759 14.801 0.869 83.006 o
-5 -12 18 27.318 27.767 1.438 30.723 o
-5 -12 19 14.884 16.298 1.483 31.750 o
-5 -12 20 26.567 32.505 1.701 22.816 o
-5 -12 21 0.644 1.525 1.114 60.195 o
-5 -12 22 10.557 11.813 1.567 29.305 o
-5 -12 23 9.729 11.160 1.459 33.738 o
-5 -12 24 0.004 -0.514 1.300 44.437 o
-5 -11 1 30.300 29.922 0.840 65.875 o
-5 -11 2 11.681 11.994 0.641 142.046 o
-5 -11 3 0.346 -0.120 0.674 164.678 o
-5 -11 4 16.061 16.581 0.735 104.296 o
-5 -11 5 107.558 109.911 1.664 11.832 o
-5 -11 6 0.198 -0.308 0.595 211.317 o
-5 -11 7 14.012 12.965 0.777 100.663 o
-5 -11 8 57.975 60.759 1.329 24.882 o
-5 -11 9 2.689 2.329 0.610 191.359 o
-5 -11 10 85.194 87.736 1.633 14.870 o
-5 -11 11 20.892 21.106 1.225 42.756 o
-5 -11 12 89.310 90.193 1.670 14.041 o
-5 -11 13 12.705 12.451 1.132 53.281 o
-5 -11 14 57.263 58.472 1.366 24.422 o
-5 -11 15 81.500 84.256 1.798 13.791 o
-5 -11 16 0.149 0.684 0.633 186.434 o
-5 -11 17 0.020 -0.097 0.683 160.810 o
-5 -11 18 0.166 0.880 0.990 76.478 o
-5 -11 19 2.545 1.719 1.165 54.620 o
-5 -11 20 11.363 13.799 1.283 42.443 o
-5 -11 21 3.159 2.893 1.005 72.617 o
-5 -11 22 14.428 15.621 1.514 30.643 o
-5 -11 23 1.107 0.205 1.280 45.698 o
-5 -11 24 4.218 2.485 1.250 47.211 o
-5 -11 25 0.323 -1.601 1.601 29.311 o
-5 -10 1 23.809 20.763 0.772 84.957 o
-5 -10 2 240.195 238.892 3.305 2.850 o
-5 -10 3 22.216 20.839 0.769 87.255 o
-5 -10 4 81.109 85.288 1.423 17.709 o
-5 -10 5 9.133 8.140 0.614 163.626 o
-5 -10 6 0.028 1.231 0.585 217.638 o
-5 -10 7 1.889 2.099 0.602 198.879 o
-5 -10 8 12.987 14.038 0.731 111.538 o
-5 -10 9 3.460 3.068 0.600 193.998 o
-5 -10 10 111.090 118.027 1.921 9.918 o
-5 -10 11 2.758 3.263 0.639 174.077 o
-5 -10 12 12.471 12.930 0.784 100.960 o
-5 -10 13 7.979 6.518 0.655 151.507 o
-5 -10 14 130.911 136.737 3.151 4.976 o
-5 -10 15 208.353 210.413 2.631 3.986 o
-5 -10 16 64.604 65.612 1.683 17.444 o
-5 -10 17 16.151 17.739 0.752 99.799 o
-5 -10 18 0.818 0.879 0.706 148.795 o
-5 -10 19 2.845 2.980 0.899 90.450 o
-5 -10 20 1.446 0.058 0.876 96.918 o
-5 -10 21 1.432 1.175 0.882 95.364 o
-5 -10 22 1.899 0.553 1.156 55.786 o
-5 -10 23 1.035 -0.077 1.340 41.736 o
-5 -10 24 3.158 4.126 1.212 50.178 o
-5 -10 25 0.882 1.686 1.205 51.421 o
-5 -9 1 106.125 105.635 1.618 12.399 o
-5 -9 2 430.214 433.433 5.205 1.008 o
-5 -9 3 195.770 195.297 2.678 4.242 o
-5 -9 4 123.507 123.768 1.748 9.897 o
-5 -9 5 7.820 7.270 0.567 192.380 o
-5 -9 6 5.891 4.012 0.611 179.931 o
-5 -9 7 59.438 59.215 1.420 22.874 o
-5 -9 8 26.663 25.847 0.723 85.499 o
-5 -9 9 188.645 191.399 2.461 4.697 o
-5 -9 10 26.375 27.787 0.988 56.011 o
-5 -9 11 22.446 21.431 0.703 97.515 o
-5 -9 12 220.631 226.921 2.809 3.523 o
-5 -9 13 159.609 160.388 2.292 6.010 o
-5 -9 14 16.833 17.323 0.847 82.608 o
-5 -9 15 0.017 -0.431 0.559 240.117 o
-5 -9 16 18.392 16.980 0.690 110.070 o
-5 -9 17 1.056 0.317 0.566 230.512 o
-5 -9 18 0.311 -0.421 0.718 145.451 o
-5 -9 19 0.026 1.427 0.871 98.586 o
-5 -9 20 0.116 0.183 0.968 80.146 o
-5 -9 21 1.054 1.307 0.954 81.841 o
-5 -9 22 4.945 5.910 1.779 23.418 o
-5 -9 23 0.361 0.904 1.470 34.712 o
-5 -9 24 4.525 5.012 1.273 45.253 o
-5 -9 25 19.193 17.704 1.417 33.753 o
-5 -9 26 0.748 -1.436 1.711 25.642 o
-5 -8 1 55.258 55.254 1.082 32.699 o
-5 -8 2 31.839 30.427 0.749 73.518 o
-5 -8 3 33.803 32.791 0.787 66.600 o
-5 -8 4 128.007 125.462 1.726 9.693 o
-5 -8 5 3.575 3.965 0.464 306.679 o
-5 -8 6 34.596 32.358 1.177 39.485 o
-5 -8 7 305.978 301.304 4.043 1.849 o
-5 -8 8 72.889 70.185 1.344 21.087 o
-5 -8 9 341.228 336.393 4.141 1.595 o
-5 -8 10 16.919 16.353 0.630 128.570 o
-5 -8 11 105.705 104.903 1.658 12.191 o
-5 -8 12 42.457 42.263 1.013 42.654 o
-5 -8 13 39.046 36.149 0.960 48.711 o
-5 -8 14 109.601 112.789 2.195 8.800 o
-5 -8 15 134.450 134.073 1.888 8.503 o
-5 -8 16 31.529 31.715 0.982 52.502 o
-5 -8 17 45.648 44.902 1.178 34.042 o
-5 -8 18 0.668 1.040 0.686 157.836 o
-5 -8 19 62.761 63.411 1.820 15.944 o
-5 -8 20 9.043 8.957 1.488 32.702 o
-5 -8 21 0.213 -0.198 1.150 56.807 o
-5 -8 22 6.574 7.466 1.384 38.013 o
-5 -8 23 4.115 5.143 1.301 43.448 o
-5 -8 24 7.282 6.252 1.065 62.794 o
-5 -8 25 13.812 16.095 1.340 38.513 o
-5 -8 26 0.007 -0.982 1.041 69.330 o
-5 -7 1 316.562 318.186 4.187 1.716 o
-5 -7 2 147.789 147.003 2.229 6.695 o
-5 -7 3 0.384 0.477 0.364 555.032 o
-5 -7 4 159.296 160.099 2.044 6.589 o
-5 -7 5 64.255 66.412 1.125 27.413 o
-5 -7 6 63.511 62.834 1.234 25.598 o
-5 -7 7 111.921 111.639 1.549 12.139 o
-5 -7 8 46.720 45.245 0.896 45.651 o
-5 -7 9 238.857 236.637 2.804 3.252 o
-5 -7 10 0.121 0.016 0.450 369.881 o
-5 -7 11 100.046 98.173 1.608 13.273 o
-5 -7 12 114.088 114.639 1.804 10.443 o
-5 -7 13 1.219 1.480 0.460 339.822 o
-5 -7 14 109.755 110.326 1.815 10.779 o
-5 -7 15 152.041 149.192 2.005 7.118 o
-5 -7 16 17.084 16.854 0.646 123.285 o
-5 -7 17 159.917 159.152 2.674 5.224 o
-5 -7 18 144.445 141.906 2.551 6.029 o
-5 -7 19 10.815 12.345 1.403 36.125 o
-5 -7 20 51.593 52.037 2.172 13.114 o
-5 -7 21 33.651 35.260 2.224 13.727 o
-5 -7 22 9.244 7.980 1.084 59.720 o
-5 -7 23 18.087 17.213 1.240 43.152 o
-5 -7 24 3.483 5.521 1.056 65.403 o
-5 -7 25 0.027 -0.055 0.928 87.201 o
-5 -7 26 1.645 0.546 0.860 100.172 o
-5 -6 1 350.827 355.475 3.633 1.657 o
-5 -6 2 188.922 189.587 2.168 5.147 o
-5 -6 3 27.512 26.093 0.536 114.418 o
-5 -6 4 198.732 203.808 2.548 4.289 o
-5 -6 5 1089.220 1106.300 14.049 0.153 o
-5 -6 6 109.710 110.348 1.666 11.648 o
-5 -6 7 47.250 47.756 1.081 36.717 o
-5 -6 8 15.644 14.412 0.525 170.506 o
-5 -6 9 102.279 100.397 1.452 14.162 o
-5 -6 10 22.565 23.272 0.921 66.132 o
-5 -6 11 84.554 81.618 1.286 19.151 o
-5 -6 12 87.362 85.424 1.430 16.831 o
-5 -6 13 0.132 0.388 0.377 523.667 o
-5 -6 14 242.037 240.978 2.768 3.220 o
-5 -6 15 58.665 58.063 0.978 34.259 o
-5 -6 16 10.461 9.686 0.523 201.744 o
-5 -6 17 0.131 0.195 0.539 257.447 o
-5 -6 18 20.636 20.683 0.962 63.911 o
-5 -6 19 3.688 2.936 0.832 104.372 o
-5 -6 20 30.390 30.095 1.234 38.326 o
-5 -6 21 0.385 0.544 0.725 142.185 o
-5 -6 22 13.989 12.419 0.955 71.357 o
-5 -6 23 8.240 8.133 1.076 60.882 o
-5 -6 24 61.311 64.897 1.915 14.874 o
-5 -6 25 15.582 16.515 1.640 26.223 o
-5 -6 26 4.590 4.926 1.050 65.803 o
-5 -6 27 0.946 3.372 1.921 20.287 o
-5 -5 1 72.236 71.092 0.882 29.718 o
-5 -5 2 212.757 214.370 2.688 3.831 o
-5 -5 3 65.365 67.449 1.009 29.640 o
-5 -5 4 115.396 116.535 1.461 12.182 o
-5 -5 5 133.781 128.384 1.839 8.852 o
-5 -5 6 479.358 487.294 5.577 0.835 o
-5 -5 7 14.646 13.754 0.474 199.253 o
-5 -5 8 177.568 172.031 2.032 5.887 o
-5 -5 9 195.758 189.262 2.395 4.675 o
-5 -5 10 15.633 15.356 0.482 186.809 o
-5 -5 11 17.259 17.123 0.568 145.012 o
-5 -5 12 119.502 120.975 1.571 11.101 o
-5 -5 13 6.487 6.625 0.470 269.714 o
-5 -5 14 109.653 110.022 1.508 12.648 o
-5 -5 15 9.582 9.652 0.492 225.119 o
-5 -5 16 89.082 89.003 1.537 15.344 o
-5 -5 17 63.122 64.807 1.728 17.024 o
-5 -5 18 10.552 10.955 0.692 128.778 o
-5 -5 19 15.679 16.517 0.814 89.579 o
-5 -5 20 9.255 9.148 0.725 122.592 o
-5 -5 21 6.476 5.440 0.739 125.454 o
-5 -5 22 13.835 13.821 0.998 65.859 o
-5 -5 23 0.019 0.320 0.853 103.203 o
-5 -5 24 0.630 0.017 0.823 110.438 o
-5 -5 25 4.987 5.079 0.836 101.462 o
-5 -5 26 0.077 -0.254 0.976 78.763 o
-5 -5 27 3.430 5.450 1.435 35.881 o
-5 -4 1 204.858 204.771 2.197 4.607 o
-5 -4 2 9.089 8.251 0.269 485.512 o
-5 -4 3 181.306 187.943 2.114 5.434 o
-5 -4 4 1934.330 1956.580 25.738 0.048 o
-5 -4 5 780.090 786.598 9.101 0.321 o
-5 -4 6 102.346 103.037 1.392 14.485 o
-5 -4 7 464.633 465.398 5.315 0.904 o
-5 -4 8 2.682 2.603 0.309 644.069 o
-5 -4 9 39.409 36.558 0.856 55.118 o
-5 -4 10 20.493 19.554 0.519 146.599 o
-5 -4 11 3.921 2.966 0.338 524.443 o
-5 -4 12 40.088 39.376 0.788 58.336 o
-5 -4 13 60.889 57.067 0.992 33.201 o
-5 -4 14 0.888 1.027 0.388 477.518 o
-5 -4 15 6.348 6.210 0.501 245.161 o
-5 -4 16 50.169 50.120 2.204 12.907 o
-5 -4 17 30.684 31.032 1.038 49.260 o
-5 -4 18 0.680 0.576 0.574 224.946 o
-5 -4 19 0.078 -0.609 0.609 202.361 o
-5 -4 20 6.086 6.096 0.750 121.954 o
-5 -4 21 19.227 18.279 0.898 73.025 o
-5 -4 22 41.629 37.206 1.299 31.814 o
-5 -4 23 4.497 3.917 0.881 92.624 o
-5 -4 24 2.287 2.291 0.841 103.556 o
-5 -4 25 0.001 -0.887 0.887 95.472 o
-5 -4 26 0.007 -0.374 0.982 77.889 o
-5 -4 27 1.728 2.254 1.462 34.917 o
-5 -3 1 277.954 286.613 3.057 2.489 o
-5 -3 2 97.422 98.520 1.065 18.234 o
-5 -3 3 94.911 96.054 1.282 16.710 o
-5 -3 4 550.997 548.682 6.349 0.645 o
-5 -3 5 45.857 45.580 0.738 54.633 o
-5 -3 6 190.973 189.150 2.219 5.029 o
-5 -3 7 48.469 48.452 0.764 50.305 o
-5 -3 8 192.904 193.285 2.470 4.587 o
-5 -3 9 45.368 43.716 0.693 58.548 o
-5 -3 10 56.763 56.587 0.909 37.522 o
-5 -3 11 57.295 57.115 0.872 38.433 o
-5 -3 12 18.236 16.227 0.490 170.659 o
-5 -3 13 79.587 77.897 1.393 18.781 o
-5 -3 14 74.811 75.286 1.356 20.197 o
-5 -3 15 6.702 6.585 0.623 168.139 o
-5 -3 16 1.082 0.401 0.562 233.400 o
-5 -3 17 55.583 57.489 1.300 26.362 o
-5 -3 18 1.959 2.840 0.617 188.968 o
-5 -3 19 70.423 70.209 1.525 18.712 o
-5 -3 20 25.359 25.915 0.987 57.206 o
-5 -3 21 2.182 1.529 0.697 149.786 o
-5 -3 22 7.268 5.475 0.996 71.538 o
-5 -3 23 1.431 1.533 0.817 110.707 o
-5 -3 24 0.511 0.347 0.783 122.013 o
-5 -3 25 2.536 1.629 0.878 95.273 o
-5 -3 26 1.528 -0.021 1.713 25.524 o
-5 -3 27 27.544 29.023 2.395 12.263 o
-5 -2 1 592.288 599.765 7.583 0.514 o
-5 -2 2 462.973 476.377 5.367 0.892 o
-5 -2 3 583.656 602.569 6.475 0.582 o
-5 -2 4 1278.110 1280.010 15.217 0.119 o
-5 -2 5 234.209 240.144 2.709 3.362 o
-5 -2 6 262.303 262.844 2.679 2.946 o
-5 -2 7 78.620 76.050 0.984 25.275 o
-5 -2 8 164.484 170.140 1.886 6.615 o
-5 -2 9 636.811 637.485 6.674 0.515 o
-5 -2 10 32.622 30.625 0.567 94.385 o
-5 -2 11 259.680 258.537 3.323 2.595 o
-5 -2 12 1.534 1.509 0.323 647.163 o
-5 -2 13 61.072 61.131 1.045 31.008 o
-5 -2 14 282.676 283.463 4.009 2.020 o
-5 -2 15 3.705 2.333 0.496 275.835 o
-5 -2 16 30.880 31.097 0.864 62.693 o
-5 -2 17 27.061 27.906 1.036 51.847 o
-5 -2 18 1.743 1.747 0.615 191.954 o
-5 -2 19 18.558 18.151 0.868 77.598 o
-5 -2 20 3.752 3.729 0.623 179.447 o
-5 -2 21 80.905 83.168 2.115 11.293 o
-5 -2 22 0.393 -0.053 0.746 134.535 o
-5 -2 23 8.315 8.658 0.918 81.538 o
-5 -2 24 13.114 13.495 1.101 55.669 o
-5 -2 25 0.388 -0.588 1.201 52.018 o
-5 -2 26 0.106 1.734 1.722 25.294 o
-5 -2 27 0.489 0.112 1.771 23.931 o
-5 -1 1 309.084 310.548 4.265 1.736 o
-5 -1 2 12.199 11.738 0.457 227.136 o
-5 -1 3 801.584 811.215 10.209 0.284 o
-5 -1 4 1207.250 1244.660 15.464 0.125 o
-5 -1 5 381.850 390.467 4.401 1.308 o
-5 -1 6 1359.530 1400.860 16.724 0.102 o
-5 -1 7 958.373 983.311 9.193 0.239 o
-5 -1 8 228.149 236.285 2.516 3.629 o
-5 -1 9 457.629 461.075 4.460 1.024 o
-5 -1 10 151.772 149.679 1.768 7.778 o
-5 -1 11 301.010 296.490 3.494 2.101 o
-5 -1 12 109.618 107.363 1.726 11.397 o
-5 -1 13 5.407 4.712 0.411 353.807 o
-5 -1 14 42.409 39.846 1.024 42.658 o
-5 -1 15 12.009 10.961 0.571 169.857 o
-5 -1 16 58.432 59.581 1.172 28.648 o
-5 -1 17 53.550 51.842 1.196 30.270 o
-5 -1 18 0.022 -0.550 0.565 234.919 o
-5 -1 19 100.698 102.918 1.864 11.279 o
-5 -1 20 9.841 8.082 0.743 117.483 o
-5 -1 21 13.491 14.233 0.880 81.785 o
-5 -1 22 15.841 16.914 1.009 62.758 o
-5 -1 23 2.518 2.396 0.728 136.623 o
-5 -1 24 48.600 46.030 1.680 20.254 o
-5 -1 25 40.877 42.967 1.968 16.389 o
-5 -1 26 26.272 22.218 3.103 7.545 o
-5 -1 27 0.849 0.828 2.294 14.257 o
-5 0 1 196.401 196.032 2.316 4.705 o
-5 0 2 36.098 36.938 0.715 68.920 o
-5 0 3 1171.350 1202.950 15.002 0.133 o
-5 0 4 1.459 1.727 0.228 1176.230 o
-5 0 5 4.553 4.826 0.279 645.377 o
-5 0 6 244.186 252.133 2.815 3.100 o
-5 0 7 42.289 43.139 0.719 59.793 o
-5 0 8 479.995 483.525 4.385 0.964 o
-5 0 9 292.569 293.958 3.003 2.377 o
-5 0 10 21.581 21.848 0.549 131.766 o
-5 0 11 94.218 93.834 1.352 16.268 o
-5 0 12 88.380 87.461 1.527 15.599 o
-5 0 13 16.532 17.391 0.627 129.143 o
-5 0 14 94.089 95.078 1.608 13.931 o
-5 0 15 59.257 56.767 1.226 27.425 o
-5 0 16 307.071 313.736 4.320 1.719 o
-5 0 17 10.517 11.309 0.736 115.960 o
-5 0 18 1.405 0.494 0.671 164.085 o
-5 0 19 49.978 51.783 1.503 23.227 o
-5 0 20 0.465 0.612 0.675 163.493 o
-5 0 21 0.347 -0.010 0.696 154.528 o
-5 0 22 24.890 24.454 0.963 60.004 o
-5 0 23 59.234 58.400 1.602 19.666 o
-5 0 24 19.029 18.664 1.251 42.035 o
-5 0 25 1.819 1.621 1.067 65.262 o
-5 0 26 15.581 15.733 1.773 22.669 o
-5 1 1 97.374 98.211 1.356 15.598 o
-5 1 2 254.095 260.611 3.405 2.582 o
-5 1 3 480.220 483.529 6.532 0.741 o
-5 1 4 24.359 22.852 0.575 117.594 o
-5 1 5 0.014 0.515 0.293 861.408 o
-5 1 6 331.481 336.570 3.462 1.839 o
-5 1 7 70.832 68.647 0.836 31.608 o
-5 1 8 238.772 243.051 2.519 3.440 o
-5 1 9 326.867 328.491 3.146 1.987 o
-5 1 10 7.706 7.075 0.305 468.208 o
-5 1 11 30.392 30.792 0.554 100.223 o
-5 1 12 30.125 29.897 0.571 99.010 o
-5 1 13 162.447 158.342 2.297 5.950 o
-5 1 14 1.098 0.537 0.570 226.610 o
-5 1 15 7.546 5.533 0.632 163.330 o
-5 1 16 31.604 33.014 1.011 50.102 o
-5 1 17 111.741 109.098 2.028 9.577 o
-5 1 18 51.149 55.416 1.639 20.172 o
-5 1 19 26.165 24.116 0.988 57.119 o
-5 1 20 0.961 0.309 0.673 163.976 o
-5 1 21 6.474 5.989 0.744 123.439 o
-5 1 22 9.905 10.628 0.907 81.641 o
-5 1 23 46.123 49.921 2.513 10.447 o
-5 1 24 60.260 63.062 2.188 12.275 o
-5 1 25 0.864 0.776 1.007 73.639 o
-5 1 26 12.240 11.673 1.913 19.870 o
-5 2 1 434.511 435.074 5.103 1.012 o
-5 2 2 205.333 210.058 2.928 3.705 o
-5 2 3 196.507 206.182 3.056 3.703 o
-5 2 4 490.362 505.732 5.895 0.776 o
-5 2 5 70.808 75.222 1.100 25.235 o
-5 2 6 508.720 519.125 4.938 0.829 o
-5 2 7 66.088 66.751 0.808 34.452 o
-5 2 8 751.753 749.312 7.065 0.396 o
-5 2 9 6.053 5.835 0.273 595.014 o
-5 2 10 172.193 174.072 1.903 6.266 o
-5 2 11 621.656 628.678 6.206 0.553 o
-5 2 12 35.412 36.713 0.669 74.198 o
-5 2 13 27.627 25.503 0.780 76.992 o
-5 2 14 115.440 109.010 1.883 10.117 o
-5 2 15 56.011 55.884 1.347 25.339 o
-5 2 16 1.074 0.717 0.544 247.462 o
-5 2 17 0.153 -0.209 0.577 224.777 o
-5 2 18 57.399 56.376 1.274 26.712 o
-5 2 19 0.036 -0.380 0.628 190.216 o
-5 2 20 7.683 6.379 0.679 142.869 o
-5 2 21 1.003 1.401 0.729 139.152 o
-5 2 22 26.563 29.341 1.428 31.071 o
-5 2 23 0.011 0.418 0.985 77.350 o
-5 2 24 1.380 2.509 0.953 81.445 o
-5 2 25 5.805 6.610 1.148 54.772 o
-5 2 26 1.146 0.990 1.213 50.750 o
-5 3 1 72.555 70.656 0.897 29.380 o
-5 3 2 0.086 0.253 0.151 3171.090 o
-5 3 3 0.505 0.611 0.183 2015.020 o
-5 3 4 251.038 242.612 2.629 3.211 o
-5 3 5 1002.890 1025.400 10.891 0.203 o
-5 3 6 93.878 91.837 1.086 19.145 o
-5 3 7 2.981 2.736 0.218 1066.550 o
-5 3 8 247.969 244.023 2.459 3.364 o
-5 3 9 6.185 6.058 0.264 610.317 o
-5 3 10 66.829 67.737 0.954 30.426 o
-5 3 11 25.991 25.868 0.631 100.777 o
-5 3 12 10.565 10.816 0.411 275.147 o
-5 3 13 23.964 23.298 0.771 83.430 o
-5 3 14 18.282 17.751 0.642 120.876 o
-5 3 15 41.380 41.037 0.947 46.931 o
-5 3 16 88.422 86.796 1.583 15.076 o
-5 3 17 0.872 0.546 0.556 238.882 o
-5 3 18 47.235 46.174 1.091 36.616 o
-5 3 19 1.919 1.293 0.624 186.464 o
-5 3 20 5.495 6.252 0.751 122.344 o
-5 3 21 12.512 12.552 1.147 52.057 o
-5 3 22 5.483 4.207 0.987 73.818 o
-5 3 23 7.904 7.970 1.048 64.195 o
-5 3 24 1.599 1.155 0.931 85.536 o
-5 3 25 12.851 12.916 1.600 27.887 o
-5 4 1 283.376 279.167 3.304 2.354 o
-5 4 2 16.080 17.297 0.463 188.591 o
-5 4 3 60.026 60.571 0.924 34.897 o
-5 4 4 1193.170 1203.090 13.234 0.143 o
-5 4 5 60.473 59.624 0.774 39.598 o
-5 4 6 917.640 923.067 8.678 0.265 o
-5 4 7 155.127 154.694 1.628 7.912 o
-5 4 8 214.388 218.465 2.169 4.327 o
-5 4 9 104.777 104.842 1.278 15.000 o
-5 4 10 169.866 162.528 1.822 6.700 o
-5 4 11 7.314 7.649 0.339 413.842 o
-5 4 12 5.316 5.223 0.338 471.783 o
-5 4 13 29.739 28.356 0.814 69.684 o
-5 4 14 0.227 -0.080 0.452 366.353 o
-5 4 15 159.819 156.393 2.166 6.344 o
-5 4 16 163.497 167.480 2.405 5.585 o
-5 4 17 15.225 14.074 0.886 79.565 o
-5 4 18 2.168 2.538 0.556 229.650 o
-5 4 19 21.802 19.109 0.873 73.848 o
-5 4 20 0.710 0.361 0.922 87.932 o
-5 4 21 7.994 5.373 0.971 74.677 o
-5 4 22 7.892 8.501 1.022 67.143 o
-5 4 23 13.197 13.148 1.091 56.638 o
-5 4 24 0.737 0.802 1.014 72.654 o
-5 4 25 7.871 8.250 1.690 25.657 o
-5 5 1 0.030 0.052 0.237 1333.390 o
-5 5 2 65.628 66.516 1.045 28.858 o
-5 5 3 376.648 383.298 3.663 1.491 o
-5 5 4 94.734 95.219 1.044 19.156 o
-5 5 5 126.046 122.201 1.364 11.605 o
-5 5 6 341.415 343.232 3.469 1.772 o
-5 5 7 55.690 53.499 0.714 46.168 o
-5 5 8 60.572 61.199 0.858 36.546 o
-5 5 9 397.598 392.655 4.099 1.317 o
-5 5 10 39.568 38.380 0.649 70.231 o
-5 5 11 286.816 287.361 3.124 2.387 o
-5 5 12 0.007 -0.070 0.307 794.613 o
-5 5 13 382.950 383.616 4.176 1.361 o
-5 5 14 461.322 461.460 5.322 0.912 o
-5 5 15 104.211 105.606 1.625 12.501 o
-5 5 16 55.923 56.682 1.198 28.980 o
-5 5 17 0.822 0.157 0.509 285.141 o
-5 5 18 10.189 9.637 0.673 136.957 o
-5 5 19 56.280 56.744 1.933 15.320 o
-5 5 20 0.874 0.647 1.055 67.182 o
-5 5 21 19.459 22.474 1.769 22.253 o
-5 5 22 0.629 0.164 1.049 67.997 o
-5 5 23 1.279 1.481 1.103 61.291 o
-5 5 24 2.022 1.888 1.255 47.247 o
-5 6 1 1100.100 1131.000 10.883 0.179 o
-5 6 2 141.565 145.816 1.514 9.162 o
-5 6 3 61.330 59.295 0.781 39.039 o
-5 6 4 9.657 9.191 0.291 430.249 o
-5 6 5 250.123 242.453 2.783 3.112 o
-5 6 6 106.174 108.345 1.316 14.373 o
-5 6 7 22.920 23.564 0.504 137.042 o
-5 6 8 143.846 143.237 1.710 8.459 o
-5 6 9 36.252 35.855 0.618 78.813 o
-5 6 10 9.224 9.708 0.377 325.079 o
-5 6 11 107.648 107.166 1.388 13.765 o
-5 6 12 40.033 39.019 1.150 37.852 o
-5 6 13 79.485 74.538 1.202 21.772 o
-5 6 14 92.285 92.199 1.784 12.781 o
-5 6 15 108.232 108.771 2.725 6.822 o
-5 6 16 0.047 -0.292 0.620 195.327 o
-5 6 17 0.853 -0.007 0.586 216.168 o
-5 6 18 15.123 16.726 0.971 67.406 o
-5 6 19 25.780 26.146 1.334 35.316 o
-5 6 20 0.311 1.409 0.940 84.557 o
-5 6 21 81.483 82.242 2.006 12.105 o
-5 6 22 0.535 0.749 0.948 83.141 o
-5 6 23 1.567 2.383 1.293 44.546 o
-5 6 24 0.884 0.256 1.203 51.727 o
-5 7 1 1.673 1.614 0.189 1559.440 o
-5 7 2 347.077 352.365 3.252 1.784 o
-5 7 3 702.521 709.642 6.531 0.452 o
-5 7 4 115.849 113.023 1.366 12.857 o
-5 7 5 434.166 440.472 5.052 1.014 o
-5 7 6 2.591 2.752 0.298 686.489 o
-5 7 7 5.936 5.985 0.346 438.359 o
-5 7 8 188.590 192.334 2.271 4.969 o
-5 7 9 8.865 8.363 0.370 344.526 o
-5 7 10 30.659 31.620 0.722 77.131 o
-5 7 11 280.303 280.911 3.582 2.235 o
-5 7 12 81.327 82.324 1.464 17.381 o
-5 7 13 180.636 179.138 2.806 4.442 o
-5 7 14 18.530 17.929 0.751 96.704 o
-5 7 15 54.194 54.141 1.182 30.181 o
-5 7 16 3.615 3.358 0.609 188.073 o
-5 7 17 0.696 1.146 0.677 161.792 o
-5 7 18 33.118 35.985 1.455 28.446 o
-5 7 19 10.053 11.485 0.947 75.176 o
-5 7 20 4.283 5.185 0.832 102.795 o
-5 7 21 6.555 7.178 0.938 80.030 o
-5 7 22 1.218 1.725 1.084 63.347 o
-5 7 23 0.096 0.257 1.262 47.135 o
-5 8 1 386.493 394.446 3.932 1.382 o
-5 8 2 135.688 136.246 1.391 10.268 o
-5 8 3 374.565 372.822 3.570 1.540 o
-5 8 4 24.970 23.635 0.484 135.325 o
-5 8 5 299.089 308.417 3.652 2.014 o
-5 8 6 0.658 0.551 0.294 824.540 o
-5 8 7 130.429 134.600 1.564 9.963 o
-5 8 8 198.046 196.766 2.208 4.812 o
-5 8 9 24.710 22.490 0.636 105.079 o
-5 8 10 35.354 35.772 0.907 54.447 o
-5 8 11 1.861 1.179 0.358 534.108 o
-5 8 12 0.574 -0.040 0.504 293.053 o
-5 8 13 95.568 95.740 1.681 13.186 o
-5 8 14 1.386 -0.033 0.620 191.825 o
-5 8 15 8.995 10.297 0.740 118.078 o
-5 8 16 20.533 19.843 0.878 73.913 o
-5 8 17 0.005 0.427 0.680 162.170 o
-5 8 18 14.070 15.176 0.924 74.526 o
-5 8 19 1.054 0.890 0.799 116.284 o
-5 8 20 37.711 39.367 1.555 24.683 o
-5 8 21 2.125 0.969 0.944 83.094 o
-5 8 22 0.642 0.247 1.280 45.740 o
-5 8 23 0.264 0.331 1.445 35.943 o
-5 9 1 83.880 85.362 1.032 22.285 o
-5 9 2 13.782 13.020 0.376 265.864 o
-5 9 3 146.422 146.332 1.633 8.504 o
-5 9 4 0.783 0.397 0.265 1004.270 o
-5 9 5 29.929 28.915 0.609 94.668 o
-5 9 6 9.698 10.068 0.384 311.275 o
-5 9 7 153.485 155.119 1.780 7.561 o
-5 9 8 153.439 151.953 1.771 7.651 o
-5 9 9 6.086 6.204 0.390 365.593 o
-5 9 10 418.542 416.495 3.902 1.255 o
-5 9 11 11.451 11.199 0.482 217.699 o
-5 9 12 9.680 10.474 0.569 179.180 o
-5 9 13 11.817 9.534 0.716 120.880 o
-5 9 14 0.561 0.070 0.623 191.837 o
-5 9 15 6.666 6.426 0.744 122.791 o
-5 9 16 3.302 4.542 0.764 122.533 o
-5 9 17 40.747 43.286 1.289 31.658 o
-5 9 18 79.015 78.553 1.858 13.653 o
-5 9 19 1.028 0.427 0.787 120.063 o
-5 9 20 28.862 35.298 1.513 27.396 o
-5 9 21 2.950 2.845 1.964 19.356 o
-5 9 22 2.830 0.905 1.427 36.612 o
-5 10 1 12.469 11.969 0.389 271.739 o
-5 10 2 151.955 151.320 1.688 7.962 o
-5 10 3 61.806 64.680 0.945 32.878 o
-5 10 4 511.817 516.496 5.470 0.779 o
-5 10 5 459.293 462.724 5.028 0.949 o
-5 10 6 140.186 138.752 1.677 8.866 o
-5 10 7 36.187 34.931 0.668 74.449 o
-5 10 8 103.131 104.742 1.424 14.076 o
-5 10 9 0.341 0.592 0.369 538.386 o
-5 10 10 84.334 82.489 1.139 21.029 o
-5 10 11 61.951 63.764 1.036 30.557 o
-5 10 12 21.812 20.891 0.785 85.187 o
-5 10 13 11.871 11.005 0.686 128.302 o
-5 10 14 0.000 -0.168 0.607 204.036 o
-5 10 15 33.099 34.827 1.165 40.137 o
-5 10 16 31.336 32.252 1.706 22.248 o
-5 10 17 0.306 1.045 0.926 87.235 o
-5 10 18 2.827 1.309 0.955 80.760 o
-5 10 19 2.530 2.031 0.810 111.390 o
-5 10 20 9.151 9.019 1.114 56.596 o
-5 10 21 3.905 3.259 1.738 24.637 o
-5 11 1 239.124 238.188 2.599 3.403 o
-5 11 2 300.063 300.314 3.210 2.213 o
-5 11 3 416.587 410.925 4.267 1.208 o
-5 11 4 516.335 521.678 6.326 0.697 o
-5 11 5 0.287 0.812 0.397 465.976 o
-5 11 6 0.003 0.011 0.359 584.248 o
-5 11 7 8.491 8.315 0.456 262.667 o
-5 11 8 35.231 35.910 0.731 68.915 o
-5 11 9 0.004 -0.279 0.387 502.836 o
-5 11 10 38.165 36.867 0.764 62.816 o
-5 11 11 22.058 20.942 0.781 85.544 o
-5 11 12 20.676 20.157 0.796 85.216 o
-5 11 13 7.095 5.859 0.746 122.020 o
-5 11 14 16.781 15.967 0.830 85.968 o
-5 11 15 15.374 16.011 0.933 72.162 o
-5 11 16 15.107 16.364 1.052 58.886 o
-5 11 17 8.875 8.461 1.172 51.598 o
-5 11 18 4.184 1.944 0.971 77.470 o
-5 11 19 6.029 6.936 1.261 45.671 o
-5 11 20 4.502 5.142 1.618 28.273 o
-5 12 1 7.781 7.201 0.461 267.022 o
-5 12 2 2.973 2.656 0.391 428.469 o
-5 12 3 10.179 8.435 0.452 254.377 o
-5 12 4 7.975 8.217 0.598 174.380 o
-5 12 5 59.000 56.219 1.304 25.693 o
-5 12 6 3.039 3.153 0.492 281.681 o
-5 12 7 99.876 99.184 1.406 14.838 o
-5 12 8 5.918 5.573 0.473 274.559 o
-5 12 9 28.802 27.292 0.712 83.208 o
-5 12 10 22.554 23.578 0.720 92.940 o
-5 12 11 22.586 24.239 0.833 76.026 o
-5 12 12 3.636 2.358 0.650 167.884 o
-5 12 13 47.834 52.579 1.371 26.666 o
-5 12 14 35.575 36.635 1.202 37.359 o
-5 12 15 0.773 0.194 0.742 135.535 o
-5 12 16 1.092 1.404 0.848 103.243 o
-5 12 17 1.006 0.562 0.816 111.695 o
-5 12 18 2.981 3.456 1.327 42.050 o
-5 12 19 4.209 4.112 1.144 55.976 o
-5 13 1 1.215 0.734 0.440 372.249 o
-5 13 2 15.994 15.057 0.606 139.453 o
-5 13 3 49.155 52.250 1.155 32.696 o
-5 13 4 44.675 41.717 1.298 30.594 o
-5 13 5 38.743 39.544 0.968 47.499 o
-5 13 6 4.244 3.709 0.535 235.328 o
-5 13 7 105.878 108.049 1.563 12.683 o
-5 13 8 34.042 33.363 0.876 58.495 o
-5 13 9 20.058 18.653 0.652 114.215 o
-5 13 10 30.499 32.032 0.863 62.706 o
-5 13 11 5.673 5.421 0.667 152.338 o
-5 13 12 6.539 5.722 0.744 123.556 o
-5 13 13 32.103 34.138 1.308 34.074 o
-5 13 14 1.323 2.965 0.720 140.996 o
-5 13 15 23.031 25.404 1.285 38.361 o
-5 13 16 1.649 2.057 0.952 81.618 o
-5 13 17 15.076 16.515 1.160 49.545 o
-5 13 18 0.895 1.880 0.938 84.531 o
-5 14 1 100.213 96.781 1.491 14.235 o
-5 14 2 91.928 94.479 1.414 15.913 o
-5 14 3 80.779 79.855 1.426 18.062 o
-5 14 4 38.971 36.877 1.010 45.676 o
-5 14 5 87.521 92.429 1.709 13.761 o
-5 14 6 23.456 24.036 0.844 73.897 o
-5 14 7 2.373 1.739 0.552 233.533 o
-5 14 8 5.354 3.951 0.532 231.868 o
-5 14 9 61.665 61.676 1.284 25.037 o
-5 14 10 40.145 38.972 1.259 33.412 o
-5 14 11 0.064 0.010 0.694 155.856 o
-5 14 12 11.899 13.491 0.939 74.486 o
-5 14 13 10.409 11.281 1.068 60.367 o
-5 14 14 12.148 13.402 1.089 57.204 o
-5 14 15 16.270 17.026 1.242 43.531 o
-5 14 16 0.424 -0.662 1.015 72.770 o
-5 14 17 4.213 5.889 0.998 72.531 o
-5 15 1 2.977 3.276 0.459 318.996 o
-5 15 2 125.106 127.673 1.914 8.990 o
-5 15 3 31.159 29.052 1.067 47.547 o
-5 15 4 33.266 30.295 0.925 56.170 o
-5 15 5 4.232 5.023 0.640 168.056 o
-5 15 6 64.394 65.355 1.437 21.270 o
-5 15 7 24.303 21.764 0.866 71.508 o
-5 15 8 22.454 23.411 0.847 74.734 o
-5 15 9 9.435 9.622 0.811 100.427 o
-5 15 10 16.859 13.946 1.050 58.807 o
-5 15 11 0.178 -0.483 0.782 122.659 o
-5 15 12 58.944 63.178 1.900 15.287 o
-5 15 13 17.149 16.664 1.288 40.578 o
-5 15 14 20.049 18.960 1.767 22.372 o
-5 15 15 13.699 15.941 1.302 40.601 o
-5 15 16 2.538 3.542 1.665 26.877 o
-5 16 1 4.568 3.808 0.481 281.508 o
-5 16 2 62.541 61.269 1.222 26.257 o
-5 16 3 15.104 14.382 0.711 112.904 o
-5 16 4 4.542 4.064 0.559 215.628 o
-5 16 5 41.626 39.234 1.098 39.572 o
-5 16 6 9.967 10.385 0.822 97.183 o
-5 16 7 9.071 9.132 1.074 60.627 o
-5 16 8 8.898 8.691 0.756 115.014 o
-5 16 9 1.134 0.524 0.774 124.119 o
-5 16 10 0.030 -0.535 0.838 107.081 o
-5 16 11 9.751 9.759 1.010 67.437 o
-5 16 12 38.364 39.325 1.382 29.501 o
-5 16 13 9.628 10.826 1.387 37.185 o
-5 16 14 6.541 9.501 1.226 47.832 o
-5 17 1 10.303 11.838 1.134 53.934 o
-5 17 2 27.935 26.046 1.255 38.538 o
-5 17 3 0.311 0.569 0.858 101.638 o
-5 17 4 40.639 43.399 1.371 28.989 o
-5 17 5 42.324 44.937 1.366 28.635 o
-5 17 6 22.980 26.823 1.518 28.691 o
-5 17 7 15.995 16.849 1.060 57.581 o
-5 17 8 6.855 6.280 0.908 85.051 o
-5 17 9 7.513 7.816 1.207 49.278 o
-5 17 10 41.275 43.048 2.291 12.582 o
-5 17 11 4.271 1.185 0.976 76.770 o
-5 17 12 1.477 1.292 1.083 63.480 o
-5 17 13 1.836 1.043 1.641 27.789 o
-5 18 1 27.189 27.632 1.314 35.752 o
-5 18 2 24.533 23.661 1.480 29.998 o
-5 18 3 0.045 0.076 0.813 113.541 o
-5 18 4 0.840 1.514 0.799 116.241 o
-5 18 5 0.186 0.306 0.767 127.433 o
-5 18 6 0.053 0.227 0.731 140.458 o
-5 18 7 0.656 1.554 0.822 110.119 o
-5 18 8 0.077 1.345 0.921 88.195 o
-5 18 9 1.947 1.180 0.984 76.567 o
-5 18 10 2.767 3.511 1.141 56.687 o
-5 18 11 8.467 6.570 1.585 29.076 o
-5 19 1 25.886 27.354 2.041 16.622 o
-5 19 2 47.681 49.966 1.634 20.997 o
-5 19 3 2.430 2.717 0.828 106.610 o
-5 19 4 29.963 30.124 1.108 45.290 o
-5 19 5 2.930 3.004 0.668 160.057 o
-5 19 6 4.793 4.982 0.693 144.042 o
-5 19 7 20.022 21.240 1.417 33.307 o
-5 19 8 3.401 6.391 1.129 57.319 o
-5 19 9 14.782 16.378 1.984 18.310 o
-5 20 1 24.082 23.061 1.500 29.404 o
-5 20 2 3.779 3.337 0.729 134.087 o
-5 20 3 2.431 2.420 0.697 148.682 o
-5 20 4 23.809 25.211 1.124 47.558 o
-5 20 5 5.811 6.066 0.687 143.760 o
-5 20 6 5.021 3.703 0.948 80.263 o
-5 20 7 6.507 4.319 1.657 26.883 o
-5 21 1 3.581 3.646 0.737 131.431 o
-5 21 2 0.035 -0.386 0.659 172.776 o
-5 21 3 9.794 11.559 0.888 84.407 o
-5 21 4 21.898 20.452 1.366 35.293 o
-4 -19 5 0.010 0.315 0.755 131.627 o
-4 -19 6 1.834 1.497 0.862 99.288 o
-4 -19 7 40.157 41.268 1.432 27.477 o
-4 -19 8 4.172 4.012 0.771 119.558 o
-4 -19 9 27.947 25.977 1.483 29.201 o
-4 -19 10 14.556 13.537 1.141 51.735 o
-4 -19 11 7.623 7.701 0.918 82.334 o
-4 -18 1 3.479 2.912 0.693 148.261 o
-4 -18 2 0.274 0.302 0.758 130.260 o
-4 -18 3 15.992 15.200 0.954 69.386 o
-4 -18 4 55.443 56.519 2.299 11.682 o
-4 -18 5 0.817 2.442 0.842 104.475 o
-4 -18 6 28.021 26.063 1.376 33.119 o
-4 -18 7 6.412 5.944 0.969 75.689 o
-4 -18 8 6.623 6.741 1.383 38.102 o
-4 -18 9 15.124 14.569 1.262 42.865 o
-4 -18 10 14.207 12.541 1.124 53.438 o
-4 -18 11 1.617 0.333 0.907 90.418 o
-4 -18 12 0.024 0.358 0.877 97.588 o
-4 -18 13 20.487 24.307 1.193 44.371 o
-4 -18 14 64.080 68.470 2.351 10.698 o
-4 -18 15 21.704 25.065 1.542 28.161 o
-4 -18 16 6.320 4.258 1.960 19.321 o
-4 -17 1 26.476 26.455 1.018 53.848 o
-4 -17 2 7.291 7.670 0.821 101.338 o
-4 -17 3 0.159 -0.838 0.838 106.775 o
-4 -17 4 0.061 -0.345 0.877 97.679 o
-4 -17 5 5.641 4.992 0.886 90.439 o
-4 -17 6 14.687 13.777 1.126 52.855 o
-4 -17 7 2.058 1.742 0.895 92.105 o
-4 -17 8 34.935 34.899 1.692 22.064 o
-4 -17 9 31.959 30.999 1.854 19.236 o
-4 -17 10 0.715 -0.215 0.953 82.330 o
-4 -17 11 26.238 26.250 1.174 43.355 o
-4 -17 12 9.126 9.456 0.837 95.362 o
-4 -17 13 24.226 23.422 1.048 53.366 o
-4 -17 14 0.535 0.361 0.785 121.251 o
-4 -17 15 7.750 7.332 0.811 103.426 o
-4 -17 16 8.059 8.844 0.804 103.964 o
-4 -17 17 1.325 1.463 0.830 107.504 o
-4 -17 18 0.319 0.632 0.926 87.212 o
-4 -16 1 0.143 -0.089 0.677 163.727 o
-4 -16 2 27.396 27.956 0.994 54.905 o
-4 -16 3 15.554 15.269 0.921 73.831 o
-4 -16 4 0.026 -0.366 0.839 106.700 o
-4 -16 5 27.012 27.128 1.207 41.118 o
-4 -16 6 63.817 64.485 1.917 14.692 o
-4 -16 7 29.752 28.438 1.451 29.798 o
-4 -16 8 6.374 5.340 1.109 58.597 o
-4 -16 9 20.661 21.470 1.364 35.487 o
-4 -16 10 4.777 4.915 0.834 102.021 o
-4 -16 11 10.319 9.545 0.910 81.291 o
-4 -16 12 2.494 1.245 0.748 130.590 o
-4 -16 13 2.072 1.405 0.716 142.443 o
-4 -16 14 0.382 0.363 0.828 109.119 o
-4 -16 15 0.812 0.636 0.856 101.795 o
-4 -16 16 10.730 8.447 0.931 78.026 o
-4 -16 17 1.849 2.180 0.846 102.875 o
-4 -16 18 32.112 31.900 1.372 31.838 o
-4 -16 19 6.361 7.601 1.588 29.099 o
-4 -16 20 0.113 0.249 0.924 87.796 o
-4 -15 1 21.067 23.302 1.001 59.011 o
-4 -15 2 0.483 1.315 0.694 154.085 o
-4 -15 3 19.810 20.749 1.042 56.607 o
-4 -15 4 1.387 1.036 0.825 108.950 o
-4 -15 5 26.926 26.946 1.135 45.401 o
-4 -15 6 47.117 46.068 1.340 28.286 o
-4 -15 7 1.082 0.684 0.698 151.839 o
-4 -15 8 101.801 100.767 1.973 10.613 o
-4 -15 9 13.505 12.896 0.979 68.493 o
-4 -15 10 12.641 11.371 1.135 53.166 o
-4 -15 11 14.920 16.537 0.951 70.075 o
-4 -15 12 0.847 0.638 0.725 141.469 o
-4 -15 13 7.840 8.869 0.816 101.478 o
-4 -15 14 10.682 12.770 0.855 89.018 o
-4 -15 15 15.141 15.910 0.966 68.187 o
-4 -15 16 56.009 61.607 1.763 17.367 o
-4 -15 17 14.933 14.932 1.078 56.784 o
-4 -15 18 0.043 -0.755 0.987 77.134 o
-4 -15 19 24.249 21.203 1.483 30.093 o
-4 -15 20 2.501 1.666 1.219 49.981 o
-4 -15 21 15.993 15.857 2.029 17.496 o
-4 -15 22 46.526 45.305 3.385 6.108 o
-4 -14 1 6.603 5.820 0.672 148.147 o
-4 -14 2 17.620 17.813 1.180 47.097 o
-4 -14 3 83.859 86.212 1.885 12.790 o
-4 -14 4 227.861 236.464 4.200 2.348 o
-4 -14 5 11.780 11.477 1.170 50.545 o
-4 -14 6 1.855 0.654 0.636 180.963 o
-4 -14 7 3.982 4.023 0.615 182.963 o
-4 -14 8 24.233 23.262 1.032 54.682 o
-4 -14 9 79.405 80.847 1.553 16.654 o
-4 -14 10 4.653 4.557 0.655 160.733 o
-4 -14 11 28.216 27.381 0.864 66.262 o
-4 -14 12 69.591 70.740 1.490 19.294 o
-4 -14 13 68.710 70.534 1.634 17.405 o
-4 -14 14 30.054 29.100 1.115 45.013 o
-4 -14 15 0.570 1.298 0.701 150.963 o
-4 -14 16 0.410 0.275 0.746 134.454 o
-4 -14 17 12.589 13.883 0.973 69.518 o
-4 -14 18 8.451 8.160 1.051 63.614 o
-4 -14 19 4.874 3.485 1.196 51.228 o
-4 -14 20 0.153 -1.262 1.262 47.167 o
-4 -14 21 4.339 5.171 1.473 34.029 o
-4 -14 22 0.005 -0.979 1.349 41.271 o
-4 -14 23 6.230 7.663 1.378 38.359 o
-4 -13 1 56.898 58.595 1.608 19.833 o
-4 -13 2 130.642 132.450 2.115 7.887 o
-4 -13 3 59.983 56.337 1.387 23.678 o
-4 -13 4 38.856 42.300 2.078 15.060 o
-4 -13 5 103.088 98.868 1.813 11.580 o
-4 -13 6 117.083 116.617 1.733 10.572 o
-4 -13 7 17.495 19.203 0.822 85.012 o
-4 -13 8 43.990 40.538 1.143 36.590 o
-4 -13 9 17.829 17.960 0.814 86.586 o
-4 -13 10 9.085 7.782 0.677 139.581 o
-4 -13 11 10.729 10.502 0.782 104.953 o
-4 -13 12 83.591 82.534 1.756 14.075 o
-4 -13 13 0.780 1.859 0.785 120.125 o
-4 -13 14 106.646 107.287 2.542 7.546 o
-4 -13 15 11.785 10.157 0.783 103.795 o
-4 -13 16 21.892 23.677 0.911 67.547 o
-4 -13 17 14.108 14.891 0.984 66.962 o
-4 -13 18 27.154 25.505 1.431 31.196 o
-4 -13 19 36.405 36.549 1.982 16.662 o
-4 -13 20 2.895 2.101 1.278 45.432 o
-4 -13 21 12.468 12.469 1.180 49.478 o
-4 -13 22 5.038 5.346 1.250 46.816 o
-4 -13 23 0.508 0.150 1.448 35.775 o
-4 -13 24 4.804 3.598 1.358 39.962 o
-4 -12 1 3.181 3.669 0.596 196.841 o
-4 -12 2 0.728 0.108 0.539 255.279 o
-4 -12 3 111.088 108.763 1.741 11.168 o
-4 -12 4 223.327 232.767 3.263 3.065 o
-4 -12 5 0.754 1.369 0.570 226.190 o
-4 -12 6 99.435 101.306 1.682 12.650 o
-4 -12 7 18.430 18.246 0.820 84.816 o
-4 -12 8 81.057 76.812 1.590 16.272 o
-4 -12 9 80.288 80.271 1.429 18.072 o
-4 -12 10 0.189 0.315 0.643 180.799 o
-4 -12 11 243.036 242.028 3.227 2.866 o
-4 -12 12 0.081 0.540 0.761 129.202 o
-4 -12 13 1.214 1.607 0.728 139.194 o
-4 -12 14 8.702 10.052 0.719 124.449 o
-4 -12 15 6.030 5.999 0.647 159.463 o
-4 -12 16 8.424 10.161 0.648 148.886 o
-4 -12 17 34.835 36.209 1.113 41.973 o
-4 -12 18 0.449 0.963 0.861 100.665 o
-4 -12 19 25.691 24.558 1.513 28.638 o
-4 -12 20 24.158 25.128 1.316 36.603 o
-4 -12 21 40.934 42.798 1.446 26.813 o
-4 -12 22 11.894 12.253 1.262 43.835 o
-4 -12 23 1.139 0.246 1.280 45.665 o
-4 -12 24 11.207 11.720 1.138 53.397 o
-4 -12 25 5.088 5.569 2.547 11.504 o
-4 -11 1 263.372 274.600 3.430 2.447 o
-4 -11 2 56.831 56.033 1.153 30.039 o
-4 -11 3 12.159 11.287 0.656 136.696 o
-4 -11 4 14.726 15.333 0.714 112.093 o
-4 -11 5 2.944 2.857 0.474 302.778 o
-4 -11 6 4.361 4.122 0.630 173.856 o
-4 -11 7 5.084 5.631 0.739 127.224 o
-4 -11 8 0.463 0.724 0.586 216.344 o
-4 -11 9 36.252 36.027 0.960 50.274 o
-4 -11 10 0.026 -0.072 0.611 201.452 o
-4 -11 11 93.297 93.291 1.576 14.359 o
-4 -11 12 17.205 17.136 0.999 62.958 o
-4 -11 13 44.242 42.825 1.171 35.059 o
-4 -11 14 2.974 3.712 0.603 192.971 o
-4 -11 15 0.032 0.042 0.584 219.951 o
-4 -11 16 27.097 26.916 0.978 56.617 o
-4 -11 17 1.080 2.853 0.655 170.018 o
-4 -11 18 7.489 8.058 1.264 45.038 o
-4 -11 19 42.071 44.609 1.876 17.604 o
-4 -11 20 15.709 17.944 1.186 47.270 o
-4 -11 21 10.047 10.841 1.727 24.381 o
-4 -11 22 2.134 2.047 1.257 47.033 o
-4 -11 23 0.026 0.598 1.113 60.550 o
-4 -11 24 0.661 1.085 0.918 88.449 o
-4 -11 25 1.675 1.406 1.141 57.209 o
-4 -10 1 219.022 217.474 2.905 3.510 o
-4 -10 2 5.011 4.216 0.492 267.026 o
-4 -10 3 233.797 233.501 2.981 3.184 o
-4 -10 4 11.662 10.278 0.632 147.299 o
-4 -10 5 61.658 62.090 1.450 21.719 o
-4 -10 6 0.372 1.132 0.636 183.423 o
-4 -10 7 405.267 397.743 5.251 1.086 o
-4 -10 8 142.247 140.547 2.288 6.804 o
-4 -10 9 18.631 19.425 0.651 116.308 o
-4 -10 10 142.849 139.778 2.005 7.636 o
-4 -10 11 149.987 152.854 2.209 6.589 o
-4 -10 12 93.028 91.894 1.617 14.096 o
-4 -10 13 233.241 238.631 2.877 3.246 o
-4 -10 14 36.655 34.656 0.886 55.476 o
-4 -10 15 7.326 6.396 0.596 179.994 o
-4 -10 16 49.085 46.407 0.971 40.741 o
-4 -10 17 1.338 2.426 0.603 199.266 o
-4 -10 18 34.305 36.459 1.083 43.698 o
-4 -10 19 2.060 2.957 0.804 112.988 o
-4 -10 20 15.802 14.497 1.215 45.679 o
-4 -10 21 12.698 14.529 1.196 47.893 o
-4 -10 22 3.130 3.244 1.036 68.381 o
-4 -10 23 9.154 10.015 1.159 52.432 o
-4 -10 24 8.202 7.996 1.034 65.741 o
-4 -10 25 0.003 -0.104 0.990 76.577 o
-4 -10 26 0.010 1.514 1.670 26.918 o
-4 -9 1 26.062 26.331 0.704 88.692 o
-4 -9 2 22.624 22.008 0.626 111.624 o
-4 -9 3 204.010 203.631 2.667 4.061 o
-4 -9 4 0.086 0.498 0.429 404.218 o
-4 -9 5 181.424 179.502 2.963 4.202 o
-4 -9 6 342.706 333.746 4.801 1.417 o
-4 -9 7 41.741 41.505 0.869 51.124 o
-4 -9 8 159.020 157.690 1.918 6.944 o
-4 -9 9 1.039 0.600 0.388 477.444 o
-4 -9 10 122.694 124.325 1.655 10.364 o
-4 -9 11 84.940 85.050 1.409 17.383 o
-4 -9 12 20.398 19.815 0.682 105.991 o
-4 -9 13 45.349 45.442 0.911 45.557 o
-4 -9 14 1.879 1.882 0.482 304.005 o
-4 -9 15 57.807 59.002 1.044 32.403 o
-4 -9 16 45.934 44.419 1.038 39.574 o
-4 -9 17 19.476 19.312 0.737 97.116 o
-4 -9 18 84.093 86.334 1.759 13.858 o
-4 -9 19 0.984 0.510 0.796 117.458 o
-4 -9 20 4.609 5.253 1.003 71.789 o
-4 -9 21 45.521 46.899 1.521 23.849 o
-4 -9 22 1.157 0.768 0.992 75.825 o
-4 -9 23 62.791 64.032 2.375 10.657 o
-4 -9 24 81.637 83.676 2.549 8.630 o
-4 -9 25 0.456 0.202 0.949 83.152 o
-4 -9 26 10.904 12.385 1.179 49.955 o
-4 -8 1 102.803 101.845 1.421 14.276 o
-4 -8 2 30.557 30.452 1.065 47.656 o
-4 -8 3 259.114 257.397 3.079 2.754 o
-4 -8 4 19.898 20.541 0.593 126.670 o
-4 -8 5 62.429 59.845 1.118 28.920 o
-4 -8 6 0.057 -0.074 0.406 454.784 o
-4 -8 7 5.878 5.643 0.382 384.317 o
-4 -8 8 227.039 226.211 2.665 3.577 o
-4 -8 9 0.915 0.646 0.370 525.453 o
-4 -8 10 423.847 429.728 5.110 1.037 o
-4 -8 11 70.882 67.526 1.348 21.581 o
-4 -8 12 21.537 18.683 0.651 111.615 o
-4 -8 13 18.610 17.289 0.667 114.760 o
-4 -8 14 103.762 99.893 1.500 13.677 o
-4 -8 15 83.088 83.799 1.337 18.578 o
-4 -8 16 85.209 84.498 1.372 17.813 o
-4 -8 17 0.558 0.203 0.536 258.374 o
-4 -8 18 171.091 176.271 3.352 3.833 o
-4 -8 19 0.097 0.971 0.753 131.902 o
-4 -8 20 72.416 71.789 2.450 9.674 o
-4 -8 21 20.507 21.950 1.657 25.017 o
-4 -8 22 51.012 54.822 1.882 16.437 o
-4 -8 23 5.115 5.053 1.497 32.878 o
-4 -8 24 2.407 2.316 1.169 54.281 o
-4 -8 25 2.279 2.819 0.870 96.773 o
-4 -8 26 9.394 11.449 1.016 66.570 o
-4 -7 1 2.540 2.906 0.322 602.481 o
-4 -7 2 87.226 87.215 1.297 18.210 o
-4 -7 3 50.543 50.668 0.799 46.532 o
-4 -7 4 127.359 129.013 1.756 9.502 o
-4 -7 5 12.376 11.614 0.480 212.996 o
-4 -7 6 61.866 61.307 0.991 32.172 o
-4 -7 7 5.337 5.486 0.356 435.183 o
-4 -7 8 451.634 452.972 4.898 0.989 o
-4 -7 9 14.678 13.944 0.478 196.503 o
-4 -7 10 5.553 5.609 0.460 289.604 o
-4 -7 11 7.206 6.205 0.431 304.231 o
-4 -7 12 43.917 42.876 0.802 53.254 o
-4 -7 13 107.030 106.724 1.401 13.761 o
-4 -7 14 29.593 28.846 0.968 55.473 o
-4 -7 15 46.875 47.365 0.969 41.593 o
-4 -7 16 47.268 45.983 1.322 28.795 o
-4 -7 17 0.019 0.384 0.524 272.655 o
-4 -7 18 1.080 0.415 0.648 176.121 o
-4 -7 19 60.590 62.076 1.520 20.630 o
-4 -7 20 43.245 43.349 1.252 32.293 o
-4 -7 21 14.496 18.032 1.195 46.929 o
-4 -7 22 54.370 55.226 1.685 19.033 o
-4 -7 23 139.665 151.276 2.768 5.520 o
-4 -7 24 24.704 27.195 1.263 38.828 o
-4 -7 25 22.082 20.688 1.208 43.511 o
-4 -7 26 10.346 12.488 1.373 37.689 o
-4 -7 27 4.129 1.927 1.208 50.557 o
-4 -6 1 257.776 266.724 2.761 2.921 o
-4 -6 2 169.473 162.741 1.898 6.545 o
-4 -6 3 195.827 200.970 2.388 4.572 o
-4 -6 4 3.844 4.781 0.309 578.897 o
-4 -6 5 106.218 103.692 1.516 13.163 o
-4 -6 6 100.025 100.618 1.333 15.345 o
-4 -6 7 29.500 30.344 0.731 78.186 o
-4 -6 8 3.597 3.690 0.268 743.073 o
-4 -6 9 22.803 22.820 0.605 114.813 o
-4 -6 10 438.854 432.592 4.547 1.084 o
-4 -6 11 194.316 192.060 2.073 5.136 o
-4 -6 12 27.964 27.739 0.596 101.253 o
-4 -6 13 275.719 278.582 2.915 2.614 o
-4 -6 14 54.206 52.364 0.849 41.897 o
-4 -6 15 1.765 1.648 0.373 492.929 o
-4 -6 16 0.080 -0.066 0.452 366.450 o
-4 -6 17 30.772 29.697 1.157 42.244 o
-4 -6 18 2.670 2.390 0.578 211.865 o
-4 -6 19 0.061 0.481 0.723 143.500 o
-4 -6 20 0.017 0.284 0.710 148.772 o
-4 -6 21 29.886 28.988 0.933 58.122 o
-4 -6 22 1.928 1.853 0.856 100.480 o
-4 -6 23 13.648 13.515 0.931 74.444 o
-4 -6 24 28.677 28.022 1.102 46.554 o
-4 -6 25 3.322 2.287 0.803 112.410 o
-4 -6 26 6.775 7.189 1.112 57.931 o
-4 -6 27 1.456 0.610 1.051 67.488 o
-4 -5 1 2.987 2.407 0.190 1295.930 o
-4 -5 2 2.212 2.436 0.257 898.423 o
-4 -5 3 63.176 63.966 0.914 33.349 o
-4 -5 4 32.092 28.736 0.561 97.931 o
-4 -5 5 197.905 203.424 2.651 4.178 o
-4 -5 6 458.580 471.626 4.752 0.975 o
-4 -5 7 651.027 650.466 6.327 0.516 o
-4 -5 8 9.988 9.664 0.355 340.470 o
-4 -5 9 34.669 34.486 0.825 61.762 o
-4 -5 10 11.328 9.825 0.396 285.700 o
-4 -5 11 138.615 140.970 1.634 9.042 o
-4 -5 12 0.979 0.959 0.297 788.427 o
-4 -5 13 142.090 140.339 1.775 8.399 o
-4 -5 14 70.453 67.423 1.109 26.075 o
-4 -5 15 62.910 59.236 1.150 28.085 o
-4 -5 16 39.531 39.109 1.064 42.039 o
-4 -5 17 2.318 1.802 0.524 258.372 o
-4 -5 18 2.160 2.274 0.532 250.658 o
-4 -5 19 1.732 2.061 0.674 160.436 o
-4 -5 20 11.885 11.269 0.692 126.039 o
-4 -5 21 13.938 14.743 0.883 80.675 o
-4 -5 22 7.546 7.868 0.902 85.020 o
-4 -5 23 12.493 11.876 0.908 79.225 o
-4 -5 24 0.005 -0.316 0.823 110.904 o
-4 -5 25 0.095 0.058 0.877 97.628 o
-4 -5 26 0.004 -1.001 1.001 74.931 o
-4 -5 27 0.660 -0.234 1.105 61.379 o
-4 -4 1 4.301 3.965 0.248 781.755 o
-4 -4 2 752.668 776.358 7.495 0.376 o
-4 -4 3 568.784 586.740 5.681 0.652 o
-4 -4 4 39.202 39.366 0.715 64.609 o
-4 -4 5 538.394 540.939 6.533 0.648 o
-4 -4 6 32.359 32.229 0.596 89.648 o
-4 -4 7 147.386 146.811 1.719 8.181 o
-4 -4 8 306.717 306.615 3.326 2.104 o
-4 -4 9 210.133 213.183 2.407 4.186 o
-4 -4 10 137.960 133.980 1.738 8.880 o
-4 -4 11 60.340 57.419 0.897 36.246 o
-4 -4 12 196.311 200.531 2.395 4.558 o
-4 -4 13 6.305 6.236 0.420 324.976 o
-4 -4 14 232.898 228.102 3.075 3.146 o
-4 -4 15 115.253 116.899 1.741 10.636 o
-4 -4 16 90.468 87.339 1.342 17.259 o
-4 -4 17 3.010 3.445 0.543 234.801 o
-4 -4 18 32.359 30.279 1.063 47.003 o
-4 -4 19 11.137 11.457 0.675 132.611 o
-4 -4 20 2.582 2.530 0.599 198.291 o
-4 -4 21 4.291 2.605 0.766 121.730 o
-4 -4 22 5.455 5.284 0.748 124.199 o
-4 -4 23 10.007 9.249 0.921 79.875 o
-4 -4 24 5.449 4.243 0.869 94.091 o
-4 -4 25 25.358 25.127 1.582 26.469 o
-4 -4 26 39.354 44.005 2.173 13.867 o
-4 -4 27 1.597 1.108 1.152 56.132 o
-4 -3 1 27.176 27.531 0.455 129.228 o
-4 -3 2 1328.440 1372.390 13.139 0.123 o
-4 -3 3 206.385 214.059 2.169 4.520 o
-4 -3 4 37.222 36.712 0.563 82.373 o
-4 -3 5 751.129 760.497 8.109 0.363 o
-4 -3 6 16.332 16.314 0.384 228.153 o
-4 -3 7 275.660 277.937 3.225 2.454 o
-4 -3 8 103.609 105.683 1.599 12.728 o
-4 -3 9 36.523 36.497 0.628 76.964 o
-4 -3 10 377.618 372.501 4.132 1.405 o
-4 -3 11 83.809 81.110 1.056 22.406 o
-4 -3 12 1075.810 1060.150 10.570 0.191 o
-4 -3 13 1624.150 1598.140 16.949 0.082 o
-4 -3 14 147.938 146.514 1.782 7.972 o
-4 -3 15 52.422 53.581 0.984 37.308 o
-4 -3 16 73.032 73.279 1.621 16.953 o
-4 -3 17 4.046 4.156 0.564 213.618 o
-4 -3 18 142.155 145.290 2.018 7.518 o
-4 -3 19 9.007 9.013 0.603 167.488 o
-4 -3 20 39.755 41.220 1.041 42.652 o
-4 -3 21 0.121 0.130 0.708 149.653 o
-4 -3 22 37.649 38.173 1.155 38.568 o
-4 -3 23 16.079 15.714 1.167 48.828 o
-4 -3 24 3.582 4.203 0.896 90.035 o
-4 -3 25 0.241 0.800 1.020 71.978 o
-4 -3 26 4.566 5.883 1.177 52.645 o
-4 -3 27 0.504 0.724 1.351 41.079 o
-4 -2 1 435.284 448.847 5.233 0.980 o
-4 -2 2 4.222 5.512 0.276 654.761 o
-4 -2 3 755.741 777.130 8.255 0.354 o
-4 -2 4 860.625 882.967 10.096 0.261 o
-4 -2 5 457.447 461.529 4.828 0.978 o
-4 -2 6 122.252 123.504 1.371 11.825 o
-4 -2 7 64.738 63.866 0.931 32.360 o
-4 -2 8 133.434 133.837 1.666 9.397 o
-4 -2 9 1.822 1.813 0.229 1130.920 o
-4 -2 10 649.570 656.277 6.409 0.511 o
-4 -2 11 5.166 4.299 0.293 591.523 o
-4 -2 12 29.526 27.989 0.599 97.623 o
-4 -2 13 24.405 23.942 0.601 111.037 o
-4 -2 14 224.861 228.975 2.655 3.597 o
-4 -2 15 104.345 102.914 1.612 12.691 o
-4 -2 16 33.397 32.047 0.849 61.716 o
-4 -2 17 43.261 43.664 0.966 44.310 o
-4 -2 18 54.593 51.488 1.141 31.674 o
-4 -2 19 2.751 1.909 0.541 240.479 o
-4 -2 20 57.437 58.986 1.203 28.172 o
-4 -2 21 17.347 16.969 0.855 81.140 o
-4 -2 22 24.646 25.074 1.030 54.193 o
-4 -2 23 37.324 39.853 1.215 35.794 o
-4 -2 24 1.397 1.849 0.956 81.087 o
-4 -2 25 35.492 37.117 1.450 28.120 o
-4 -2 26 1.234 0.387 1.504 33.123 o
-4 -2 27 1.176 2.146 1.839 22.146 o
-4 -1 1 1205.180 1234.710 14.044 0.135 o
-4 -1 2 424.541 439.028 4.914 1.055 o
-4 -1 3 319.588 326.962 4.200 1.681 o
-4 -1 4 397.877 397.993 4.451 1.243 o
-4 -1 5 598.913 622.697 6.048 0.583 o
-4 -1 6 46.186 48.134 0.577 62.893 o
-4 -1 7 1.521 1.430 0.147 2284.710 o
-4 -1 8 7.593 7.466 0.248 579.405 o
-4 -1 9 28.702 29.496 0.491 115.546 o
-4 -1 10 454.521 452.925 4.931 0.979 o
-4 -1 11 62.442 59.402 0.847 36.459 o
-4 -1 12 320.176 313.131 3.284 2.022 o
-4 -1 13 285.496 284.691 3.339 2.304 o
-4 -1 14 54.592 54.116 1.028 34.849 o
-4 -1 15 495.096 499.315 5.898 0.773 o
-4 -1 16 12.079 11.988 0.672 131.097 o
-4 -1 17 69.277 69.350 1.299 22.547 o
-4 -1 18 100.261 97.535 1.721 12.453 o
-4 -1 19 1.207 0.435 0.606 200.413 o
-4 -1 20 22.632 21.366 0.803 81.359 o
-4 -1 21 2.505 1.515 0.712 143.612 o
-4 -1 22 1.591 2.166 0.703 147.993 o
-4 -1 23 1.970 2.871 0.810 111.514 o
-4 -1 24 0.570 0.854 0.838 106.305 o
-4 -1 25 22.679 22.217 1.426 32.416 o
-4 -1 26 14.680 17.704 2.055 17.101 o
-4 -1 27 23.251 32.895 5.444 2.505 o
-4 0 1 1.069 1.855 0.184 1717.180 o
-4 0 2 1355.420 1378.160 16.351 0.104 o
-4 0 3 118.630 121.271 1.766 10.168 o
-4 0 4 507.350 512.481 6.510 0.697 o
-4 0 5 20.480 23.096 0.366 189.226 o
-4 0 6 39.934 38.081 0.487 84.423 o
-4 0 7 110.508 113.286 1.125 14.930 o
-4 0 8 192.930 192.435 1.881 5.448 o
-4 0 9 109.500 106.860 1.133 15.393 o
-4 0 10 1.045 0.679 0.186 1818.420 o
-4 0 11 204.229 203.480 2.479 4.283 o
-4 0 12 91.965 89.807 1.363 16.687 o
-4 0 13 15.759 15.625 0.550 158.195 o
-4 0 14 24.788 24.487 0.676 96.205 o
-4 0 15 291.859 293.961 3.816 2.026 o
-4 0 16 162.235 160.179 3.413 3.947 o
-4 0 17 32.946 32.509 0.913 56.584 o
-4 0 18 14.155 13.372 0.708 115.949 o
-4 0 19 0.146 0.552 0.639 182.832 o
-4 0 20 34.794 33.446 1.034 46.994 o
-4 0 21 0.003 -0.589 0.680 162.236 o
-4 0 22 6.909 7.397 0.837 98.287 o
-4 0 23 0.197 0.186 0.836 107.242 o
-4 0 24 0.664 1.193 0.973 78.795 o
-4 0 25 20.863 21.826 1.256 40.863 o
-4 0 26 10.319 8.080 1.272 43.934 o
-4 1 1 5.543 5.673 0.228 751.853 o
-4 1 2 1555.530 1584.280 19.702 0.076 o
-4 1 3 0.077 -0.079 0.238 1322.880 o
-4 1 4 1164.800 1211.370 16.873 0.120 o
-4 1 5 2.286 2.064 0.162 1734.410 o
-4 1 6 54.678 54.719 0.627 50.031 o
-4 1 7 71.337 72.490 0.996 27.452 o
-4 1 8 421.807 421.849 4.290 1.176 o
-4 1 9 203.242 204.334 2.020 4.868 o
-4 1 10 5.719 5.675 0.244 693.084 o
-4 1 11 11.992 11.601 0.339 320.824 o
-4 1 12 74.526 73.941 1.084 24.809 o
-4 1 13 0.897 0.596 0.371 524.689 o
-4 1 14 66.734 65.375 1.095 27.567 o
-4 1 15 15.539 13.039 0.614 140.527 o
-4 1 16 62.210 59.033 1.659 18.389 o
-4 1 17 135.197 133.907 2.077 7.812 o
-4 1 18 45.356 45.309 1.169 34.388 o
-4 1 19 3.489 3.987 0.658 162.474 o
-4 1 20 5.900 4.463 0.686 145.345 o
-4 1 21 2.096 1.919 0.860 99.406 o
-4 1 22 43.132 40.692 1.510 24.925 o
-4 1 23 5.087 3.486 1.081 62.249 o
-4 1 24 0.294 0.585 1.053 67.542 o
-4 1 25 5.673 5.769 1.391 37.895 o
-4 1 26 1.295 2.621 1.263 46.737 o
-4 2 1 471.218 476.891 5.289 0.886 o
-4 2 2 1515.480 1519.220 21.147 0.075 o
-4 2 3 5340.390 5400.950 58.607 0.007 o
-4 2 4 6912.900 7057.350 79.571 0.004 o
-4 2 5 885.249 894.402 8.872 0.275 o
-4 2 6 115.727 115.259 1.244 13.495 o
-4 2 7 899.611 907.723 8.268 0.279 o
-4 2 8 91.781 90.994 0.993 20.619 o
-4 2 9 142.243 142.315 1.451 9.441 o
-4 2 10 39.904 40.332 0.528 79.035 o
-4 2 11 1.535 1.848 0.218 1250.110 o
-4 2 12 34.553 35.100 0.688 74.282 o
-4 2 13 6.167 6.116 0.400 351.850 o
-4 2 14 178.580 177.606 2.203 5.477 o
-4 2 15 211.955 218.317 2.652 3.852 o
-4 2 16 0.824 0.862 0.479 319.120 o
-4 2 17 39.708 41.112 0.953 47.482 o
-4 2 18 19.597 20.919 0.851 77.844 o
-4 2 19 14.769 14.470 0.790 96.195 o
-4 2 20 0.482 0.462 0.637 183.313 o
-4 2 21 13.552 14.918 1.105 54.849 o
-4 2 22 1.767 1.793 1.020 71.260 o
-4 2 23 5.064 3.044 1.066 64.034 o
-4 2 24 12.646 13.961 1.549 29.631 o
-4 2 25 4.637 4.952 1.180 52.501 o
-4 2 26 7.450 4.269 1.612 28.294 o
-4 3 1 2064.240 2048.760 24.146 0.047 o
-4 3 2 1092.810 1122.830 14.046 0.152 o
-4 3 3 3868.760 3982.930 40.279 0.014 o
-4 3 4 115.184 112.208 1.242 13.721 o
-4 3 5 1123.930 1128.150 11.169 0.173 o
-4 3 6 0.935 0.653 0.174 2057.850 o
-4 3 7 1292.980 1285.110 11.373 0.140 o
-4 3 8 28.027 29.239 0.521 112.238 o
-4 3 9 86.309 86.656 0.903 23.333 o
-4 3 10 12.302 11.998 0.353 302.480 o
-4 3 11 31.955 32.160 0.541 97.766 o
-4 3 12 83.689 83.621 1.383 17.952 o
-4 3 13 34.846 32.017 0.739 70.526 o
-4 3 14 285.309 285.493 3.333 2.305 o
-4 3 15 67.651 71.389 1.386 21.158 o
-4 3 16 13.253 14.465 0.600 149.421 o
-4 3 17 113.510 117.857 1.743 10.704 o
-4 3 18 9.626 10.584 0.603 163.605 o
-4 3 19 64.985 64.866 1.436 21.248 o
-4 3 20 103.313 99.473 1.983 10.508 o
-4 3 21 21.485 21.208 1.288 39.081 o
-4 3 22 7.242 7.644 1.040 65.492 o
-4 3 23 13.694 14.269 1.202 47.226 o
-4 3 24 12.967 14.457 1.206 47.125 o
-4 3 25 2.698 1.588 1.281 45.307 o
-4 4 1 1144.510 1147.080 16.064 0.130 o
-4 4 2 109.772 114.648 1.443 12.852 o
-4 4 3 408.924 429.659 4.082 1.234 o
-4 4 4 380.267 379.546 3.640 1.490 o
-4 4 5 420.190 422.026 3.651 1.282 o
-4 4 6 367.898 367.242 3.538 1.585 o
-4 4 7 761.081 762.915 7.629 0.372 o
-4 4 8 13.849 15.047 0.382 252.712 o
-4 4 9 116.583 115.436 1.220 13.542 o
-4 4 10 255.623 253.583 2.454 3.216 o
-4 4 11 5.923 6.553 0.315 493.109 o
-4 4 12 54.223 53.579 0.875 40.579 o
-4 4 13 113.001 112.066 1.605 11.707 o
-4 4 14 19.650 19.753 0.738 96.435 o
-4 4 15 56.057 54.108 1.372 24.923 o
-4 4 16 7.978 8.281 0.621 163.523 o
-4 4 17 72.250 75.027 1.308 21.363 o
-4 4 18 16.271 14.591 0.843 85.153 o
-4 4 19 7.373 7.859 0.679 141.968 o
-4 4 20 0.182 -0.811 0.811 114.054 o
-4 4 21 0.599 0.655 0.972 79.151 o
-4 4 22 5.800 5.432 1.151 54.743 o
-4 4 23 8.306 7.886 1.238 46.701 o
-4 4 24 24.523 19.994 2.510 11.398 o
-4 4 25 6.678 7.692 1.374 38.505 o
-4 5 1 15.809 15.378 0.395 229.246 o
-4 5 2 159.641 160.234 1.568 7.741 o
-4 5 3 94.386 96.184 1.124 18.324 o
-4 5 4 565.156 569.193 6.132 0.636 o
-4 5 5 147.600 148.971 1.658 8.307 o
-4 5 6 1669.520 1666.360 15.510 0.082 o
-4 5 7 697.234 702.018 7.056 0.439 o
-4 5 8 20.027 20.687 0.447 169.415 o
-4 5 9 65.548 62.311 0.994 30.745 o
-4 5 10 229.618 228.806 2.360 3.801 o
-4 5 11 10.791 10.048 0.357 326.351 o
-4 5 12 254.480 252.825 2.923 2.918 o
-4 5 13 0.484 0.277 0.415 429.022 o
-4 5 14 23.927 22.679 0.735 89.245 o
-4 5 15 19.306 17.024 0.688 108.943 o
-4 5 16 30.192 29.868 0.863 63.742 o
-4 5 17 84.078 84.412 1.349 18.242 o
-4 5 18 1.723 1.139 0.513 273.535 o
-4 5 19 54.260 56.551 1.629 19.910 o
-4 5 20 123.981 127.138 3.560 4.341 o
-4 5 21 8.178 8.857 0.955 75.975 o
-4 5 22 35.332 39.599 2.245 13.353 o
-4 5 23 0.326 1.367 1.107 61.015 o
-4 5 24 0.732 1.498 1.267 46.585 o
-4 6 1 33.668 35.479 0.457 102.071 o
-4 6 2 47.285 50.184 0.556 61.970 o
-4 6 3 320.646 329.913 3.499 1.899 o
-4 6 4 243.543 250.337 2.690 3.208 o
-4 6 5 79.407 83.721 1.043 23.266 o
-4 6 6 43.036 41.351 0.646 65.088 o
-4 6 7 40.511 39.521 0.577 74.513 o
-4 6 8 13.805 13.390 0.359 275.856 o
-4 6 9 136.922 135.330 1.452 9.981 o
-4 6 10 165.241 164.094 1.775 6.942 o
-4 6 11 13.786 12.638 0.475 205.842 o
-4 6 12 10.285 10.490 0.436 258.553 o
-4 6 13 49.933 50.347 0.928 41.273 o
-4 6 14 34.002 31.985 0.900 57.114 o
-4 6 15 8.249 7.582 0.518 219.683 o
-4 6 16 10.178 10.750 0.672 136.158 o
-4 6 17 3.835 2.655 0.530 243.726 o
-4 6 18 12.346 8.962 0.773 105.964 o
-4 6 19 1.682 2.463 0.753 129.051 o
-4 6 20 33.618 35.861 1.141 40.995 o
-4 6 21 3.469 3.077 0.814 108.991 o
-4 6 22 55.572 59.696 2.200 12.474 o
-4 6 23 0.564 0.524 1.295 44.667 o
-4 6 24 2.866 4.035 1.427 36.423 o
-4 7 1 14.330 13.727 0.348 277.184 o
-4 7 2 106.290 114.422 1.113 15.462 o
-4 7 3 21.631 21.674 0.477 151.637 o
-4 7 4 360.331 372.395 3.933 1.510 o
-4 7 5 588.248 587.402 5.305 0.654 o
-4 7 6 572.378 577.837 5.564 0.661 o
-4 7 7 98.591 98.626 1.217 16.652 o
-4 7 8 52.549 49.048 0.779 46.746 o
-4 7 9 74.053 75.521 0.998 26.271 o
-4 7 10 91.562 90.111 1.102 19.512 o
-4 7 11 20.969 18.800 0.474 160.465 o
-4 7 12 139.373 139.293 1.899 8.129 o
-4 7 13 14.973 14.001 0.616 139.958 o
-4 7 14 37.274 34.305 0.867 56.559 o
-4 7 15 0.029 0.151 0.595 212.015 o
-4 7 16 45.550 47.450 1.204 32.773 o
-4 7 17 1.420 1.762 0.671 162.712 o
-4 7 18 5.126 5.127 0.728 131.123 o
-4 7 19 24.028 23.855 0.941 62.800 o
-4 7 20 0.122 0.560 0.718 144.988 o
-4 7 21 0.582 1.270 0.955 81.887 o
-4 7 22 16.472 19.034 1.237 43.518 o
-4 7 23 29.728 31.900 2.726 9.545 o
-4 8 1 28.350 29.042 0.564 104.450 o
-4 8 2 130.450 128.887 1.298 11.300 o
-4 8 3 2.464 2.287 0.236 1007.840 o
-4 8 4 72.624 71.313 0.886 29.484 o
-4 8 5 114.180 111.888 1.215 14.010 o
-4 8 6 68.768 70.858 0.943 29.571 o
-4 8 7 63.277 63.458 0.892 33.999 o
-4 8 8 31.971 30.345 0.578 94.373 o
-4 8 9 204.829 212.169 2.179 4.557 o
-4 8 10 149.765 142.788 1.573 8.615 o
-4 8 11 171.679 172.276 1.962 6.191 o
-4 8 12 28.401 27.622 0.863 66.134 o
-4 8 13 1.744 2.261 0.537 248.187 o
-4 8 14 41.537 42.924 1.042 41.527 o
-4 8 15 1.324 0.986 0.564 229.572 o
-4 8 16 3.762 2.346 0.647 169.034 o
-4 8 17 64.250 65.669 1.574 19.049 o
-4 8 18 5.171 4.938 0.765 119.501 o
-4 8 19 45.742 47.394 1.600 22.065 o
-4 8 20 1.470 0.619 0.774 123.477 o
-4 8 21 60.727 65.664 2.016 13.805 o
-4 8 22 38.577 40.169 2.966 7.954 o
-4 8 23 25.958 23.588 2.086 16.035 o
-4 9 1 37.370 35.243 0.622 77.308 o
-4 9 2 143.289 138.056 1.440 9.544 o
-4 9 3 172.477 172.661 1.895 6.295 o
-4 9 4 152.931 152.623 1.718 7.807 o
-4 9 5 33.735 31.790 0.523 97.146 o
-4 9 6 31.224 31.013 0.579 94.900 o
-4 9 7 193.402 193.677 2.128 5.059 o
-4 9 8 8.283 8.552 0.393 324.380 o
-4 9 9 591.101 587.828 5.497 0.640 o
-4 9 10 235.299 235.804 2.303 3.715 o
-4 9 11 33.677 34.550 0.697 74.686 o
-4 9 12 18.405 18.238 0.698 107.267 o
-4 9 13 0.831 0.309 0.612 198.211 o
-4 9 14 12.331 11.071 0.891 82.216 o
-4 9 15 8.487 7.323 0.770 112.560 o
-4 9 16 3.352 2.246 0.671 158.414 o
-4 9 17 21.808 22.065 1.060 53.817 o
-4 9 18 0.004 0.037 0.748 134.383 o
-4 9 19 27.122 27.418 1.097 47.619 o
-4 9 20 0.007 0.861 0.908 90.803 o
-4 9 21 0.247 0.515 0.991 76.256 o
-4 9 22 3.884 4.515 1.600 28.977 o
-4 10 1 450.737 450.045 4.834 1.002 o
-4 10 2 38.948 39.023 0.885 52.670 o
-4 10 3 40.725 39.384 0.678 66.090 o
-4 10 4 0.874 1.035 0.279 884.997 o
-4 10 5 0.447 0.047 0.308 773.476 o
-4 10 6 0.686 0.850 0.321 692.546 o
-4 10 7 22.104 22.261 0.536 133.038 o
-4 10 8 4.330 3.887 0.343 493.603 o
-4 10 9 19.039 19.717 0.601 127.547 o
-4 10 10 10.499 10.221 0.541 190.793 o
-4 10 11 22.818 21.221 0.682 100.919 o
-4 10 12 18.337 18.107 0.663 115.512 o
-4 10 13 2.513 1.952 0.583 209.971 o
-4 10 14 35.412 37.662 1.098 42.263 o
-4 10 15 30.138 30.717 1.072 47.346 o
-4 10 16 17.405 18.645 1.171 47.715 o
-4 10 17 16.486 18.369 1.064 56.720 o
-4 10 18 2.099 1.905 0.851 101.538 o
-4 10 19 34.947 35.910 1.251 35.499 o
-4 10 20 5.097 6.927 1.191 51.236 o
-4 10 21 0.227 0.481 0.957 81.867 o
-4 11 1 298.283 299.512 3.490 2.110 o
-4 11 2 55.619 57.769 1.334 25.519 o
-4 11 3 0.214 0.181 0.351 603.183 o
-4 11 4 32.443 32.674 0.660 81.377 o
-4 11 5 5.998 5.303 0.384 380.928 o
-4 11 6 251.987 253.550 2.817 3.010 o
-4 11 7 6.110 6.473 0.438 305.644 o
-4 11 8 83.711 84.367 1.186 20.354 o
-4 11 9 68.767 68.038 1.008 28.555 o
-4 11 10 0.018 -0.056 0.415 434.984 o
-4 11 11 73.513 73.433 1.272 21.871 o
-4 11 12 18.334 18.426 0.767 93.675 o
-4 11 13 39.790 38.863 0.961 47.542 o
-4 11 14 45.514 46.127 1.176 33.978 o
-4 11 15 20.341 21.335 1.006 59.501 o
-4 11 16 8.748 8.422 1.423 35.684 o
-4 11 17 1.722 1.205 0.972 78.523 o
-4 11 18 1.599 3.062 1.200 51.615 o
-4 11 19 0.758 0.176 0.915 89.318 o
-4 11 20 0.029 -0.095 0.952 82.934 o
-4 12 1 161.926 171.396 2.204 5.987 o
-4 12 2 19.626 18.913 0.619 122.523 o
-4 12 3 29.042 27.881 0.671 88.093 o
-4 12 4 2.105 3.085 0.411 400.350 o
-4 12 5 0.488 1.081 0.473 328.735 o
-4 12 6 75.325 75.451 1.208 22.367 o
-4 12 7 8.356 9.604 0.464 253.091 o
-4 12 8 81.906 82.670 1.246 20.009 o
-4 12 9 7.023 6.200 0.466 271.861 o
-4 12 10 0.004 0.081 0.431 404.445 o
-4 12 11 28.211 28.152 0.791 73.694 o
-4 12 12 125.758 124.576 1.943 8.916 o
-4 12 13 68.808 68.654 1.412 20.773 o
-4 12 14 4.393 2.311 0.737 131.232 o
-4 12 15 0.943 0.765 0.772 124.816 o
-4 12 16 38.285 35.980 2.729 9.331 o
-4 12 17 1.346 3.296 1.190 52.474 o
-4 12 18 15.686 18.453 2.646 10.454 o
-4 12 19 0.050 1.185 1.278 45.925 o
-4 13 1 2.639 1.683 0.472 312.411 o
-4 13 2 14.426 12.935 0.563 161.953 o
-4 13 3 49.276 49.177 0.947 41.040 o
-4 13 4 50.225 51.607 1.122 33.592 o
-4 13 5 31.384 29.214 0.987 52.883 o
-4 13 6 71.916 71.120 1.323 21.511 o
-4 13 7 19.904 19.838 0.718 99.670 o
-4 13 8 95.043 97.818 1.458 14.981 o
-4 13 9 3.988 3.845 0.527 242.508 o
-4 13 10 27.235 27.817 1.031 52.171 o
-4 13 11 1.245 0.922 0.597 206.118 o
-4 13 12 90.196 92.431 1.950 11.681 o
-4 13 13 134.866 132.490 2.231 7.344 o
-4 13 14 44.049 46.346 1.526 24.000 o
-4 13 15 3.050 5.666 0.958 79.046 o
-4 13 16 7.292 5.612 1.048 64.870 o
-4 13 17 1.827 3.709 1.181 53.169 o
-4 13 18 11.440 13.739 1.385 36.791 o
-4 14 1 141.146 137.201 1.945 7.947 o
-4 14 2 10.434 10.011 0.574 175.092 o
-4 14 3 48.338 50.508 0.965 40.400 o
-4 14 4 38.752 36.643 0.941 49.912 o
-4 14 5 5.804 5.009 0.610 178.964 o
-4 14 6 9.702 11.869 0.656 141.262 o
-4 14 7 2.848 3.470 0.562 220.946 o
-4 14 8 31.311 29.506 0.877 61.755 o
-4 14 9 29.762 30.151 0.988 53.477 o
-4 14 10 4.385 5.156 0.685 147.732 o
-4 14 11 84.452 82.146 2.087 11.332 o
-4 14 12 36.302 36.757 1.338 31.703 o
-4 14 13 3.390 4.237 0.927 84.496 o
-4 14 14 16.395 14.420 1.171 48.675 o
-4 14 15 7.024 7.507 1.147 54.445 o
-4 14 16 3.823 5.629 1.380 38.712 o
-4 14 17 1.739 1.249 1.046 67.901 o
-4 15 1 27.264 27.411 0.752 79.921 o
-4 15 2 45.606 44.436 0.923 45.095 o
-4 15 3 18.211 18.164 0.691 109.154 o
-4 15 4 44.410 43.986 1.123 36.672 o
-4 15 5 79.520 80.887 1.535 16.851 o
-4 15 6 3.346 3.632 0.576 209.030 o
-4 15 7 14.110 14.217 0.806 94.056 o
-4 15 8 0.375 -0.341 0.633 186.774 o
-4 15 9 1.099 0.840 0.714 145.183 o
-4 15 10 12.877 12.052 0.884 82.477 o
-4 15 11 22.689 22.092 1.304 37.903 o
-4 15 12 10.353 11.940 1.070 59.990 o
-4 15 13 13.645 15.095 1.302 40.739 o
-4 15 14 9.283 9.007 1.108 57.132 o
-4 15 15 0.355 1.751 0.951 82.470 o
-4 16 1 2.720 2.250 0.474 306.398 o
-4 16 2 5.100 4.203 0.623 175.464 o
-4 16 3 0.107 -0.245 0.628 190.376 o
-4 16 4 0.005 -0.328 0.713 147.841 o
-4 16 5 5.272 5.672 0.749 123.844 o
-4 16 6 47.640 46.401 1.299 29.335 o
-4 16 7 0.058 0.304 0.633 187.221 o
-4 16 8 10.737 12.979 0.832 93.159 o
-4 16 9 17.314 17.396 1.007 62.003 o
-4 16 10 0.038 0.200 0.757 130.970 o
-4 16 11 2.272 3.149 0.778 120.254 o
-4 16 12 0.376 0.342 0.816 112.440 o
-4 16 13 0.824 -0.437 0.875 97.531 o
-4 16 14 0.034 -0.007 1.089 63.294 o
-4 17 1 18.592 18.314 1.135 49.951 o
-4 17 2 53.417 53.581 1.562 21.413 o
-4 17 3 207.793 209.118 3.482 3.135 o
-4 17 4 48.718 49.742 1.447 24.857 o
-4 17 5 7.856 6.684 0.886 88.100 o
-4 17 6 0.609 0.722 0.696 153.437 o
-4 17 7 0.088 0.344 0.677 163.445 o
-4 17 8 4.063 3.604 0.826 105.297 o
-4 17 9 0.794 1.496 0.830 107.856 o
-4 17 10 5.015 5.214 1.115 58.428 o
-4 17 11 17.443 20.505 1.378 35.554 o
-4 17 12 3.602 2.926 1.159 54.812 o
-4 18 1 83.325 88.242 1.995 11.898 o
-4 18 2 7.719 9.106 0.844 95.507 o
-4 18 3 15.107 12.121 0.873 82.458 o
-4 18 4 39.465 42.557 1.161 36.975 o
-4 18 5 12.924 13.012 0.834 90.615 o
-4 18 6 2.791 2.615 0.674 158.037 o
-4 18 7 1.162 1.870 0.789 118.573 o
-4 18 8 10.763 9.512 0.909 81.048 o
-4 18 9 0.201 -0.075 0.833 108.193 o
-4 18 10 11.293 11.141 1.014 65.907 o
-4 18 11 9.428 8.446 2.584 11.108 o
-4 19 1 0.464 0.400 0.900 92.415 o
-4 19 2 54.605 57.620 1.429 23.608 o
-4 19 3 70.004 73.221 1.656 16.846 o
-4 19 4 0.005 0.523 0.668 167.887 o
-4 19 5 12.645 12.610 0.901 79.787 o
-4 19 6 2.148 2.287 0.809 111.953 o
-4 19 7 1.223 0.560 0.990 76.034 o
-4 19 8 10.066 8.709 0.955 74.798 o
-4 19 9 0.140 0.412 1.211 51.148 o
-4 20 1 0.632 1.091 0.762 127.966 o
-4 20 2 14.361 14.936 0.905 77.014 o
-4 20 3 8.583 8.630 0.731 122.262 o
-4 20 4 0.704 0.476 0.620 193.422 o
-4 20 5 13.904 15.814 1.000 64.989 o
-4 20 6 10.641 10.592 1.321 40.667 o
-4 21 1 1.858 2.850 0.759 126.682 o
-4 21 2 0.024 1.045 0.667 168.105 o
-4 21 3 4.744 6.298 0.994 72.685 o
-3 -19 1 1.413 -0.015 2.139 16.388 o
-3 -19 2 12.443 10.561 0.904 80.309 o
-3 -19 3 17.045 16.814 0.829 85.606 o
-3 -19 4 9.676 10.326 0.776 107.905 o
-3 -19 5 4.163 3.788 0.735 130.889 o
-3 -19 6 1.607 1.618 0.830 107.265 o
-3 -19 7 11.780 14.155 1.005 65.965 o
-3 -19 8 8.026 8.855 0.907 83.566 o
-3 -19 9 5.959 4.631 0.929 82.625 o
-3 -19 10 0.935 1.953 1.059 66.463 o
-3 -19 11 9.776 10.776 0.995 69.099 o
-3 -19 12 0.547 2.161 0.859 100.635 o
-3 -19 13 1.395 1.694 0.809 112.734 o
-3 -19 14 0.707 0.638 0.758 129.730 o
-3 -19 15 17.800 20.047 1.705 24.051 o
-3 -18 1 0.678 1.083 0.691 155.533 o
-3 -18 2 0.004 -0.052 0.747 134.461 o
-3 -18 3 0.115 -0.128 0.695 155.272 o
-3 -18 4 2.576 1.830 0.745 131.254 o
-3 -18 5 2.128 0.720 0.957 80.867 o
-3 -18 6 22.622 18.974 1.312 37.836 o
-3 -18 7 38.000 41.842 1.556 24.453 o
-3 -18 8 3.971 3.328 1.003 72.420 o
-3 -18 9 8.656 6.307 1.035 65.724 o
-3 -18 10 3.971 4.178 0.815 107.837 o
-3 -18 11 11.784 12.766 0.910 79.048 o
-3 -18 12 21.092 22.561 1.144 47.710 o
-3 -18 13 38.249 42.955 1.466 26.682 o
-3 -18 14 2.021 3.096 0.741 132.262 o
-3 -18 15 11.085 10.340 0.785 103.954 o
-3 -18 16 4.831 4.239 0.729 131.695 o
-3 -18 17 0.211 -0.357 0.897 93.287 o
-3 -17 1 5.057 5.426 0.778 115.847 o
-3 -17 2 4.575 3.033 0.818 106.979 o
-3 -17 3 11.327 11.385 1.027 64.401 o
-3 -17 4 13.977 12.954 1.040 61.359 o
-3 -17 5 22.020 17.394 1.289 39.328 o
-3 -17 6 32.855 38.121 1.632 23.490 o
-3 -17 7 0.554 0.242 0.853 102.806 o
-3 -17 8 9.159 9.545 1.250 45.537 o
-3 -17 9 0.458 -0.175 0.817 112.282 o
-3 -17 10 13.868 13.901 0.847 87.036 o
-3 -17 11 0.090 0.516 0.726 142.166 o
-3 -17 12 0.135 -0.005 0.748 134.219 o
-3 -17 13 7.983 6.722 0.919 82.382 o
-3 -17 14 0.041 -0.750 0.750 133.413 o
-3 -17 15 11.566 11.313 0.790 101.675 o
-3 -17 16 1.260 0.767 0.730 138.860 o
-3 -17 17 30.858 32.206 1.172 40.985 o
-3 -17 18 0.949 1.266 0.986 76.644 o
-3 -17 19 0.289 -0.195 0.952 82.832 o
-3 -17 20 0.237 -0.627 1.484 34.112 o
-3 -16 1 3.029 2.664 0.691 150.051 o
-3 -16 2 11.140 12.647 0.907 79.933 o
-3 -16 3 1.460 1.177 0.771 124.327 o
-3 -16 4 0.036 0.461 0.764 128.286 o
-3 -16 5 15.753 15.958 0.965 67.976 o
-3 -16 6 0.369 0.943 0.786 120.678 o
-3 -16 7 28.144 28.559 1.249 38.431 o
-3 -16 8 0.807 1.226 0.760 128.600 o
-3 -16 9 18.620 19.718 0.952 66.479 o
-3 -16 10 15.712 14.722 0.918 74.389 o
-3 -16 11 0.725 1.094 0.774 124.234 o
-3 -16 12 1.871 2.579 0.762 125.702 o
-3 -16 13 0.008 -0.069 0.732 140.024 o
-3 -16 14 16.956 18.327 1.041 58.597 o
-3 -16 15 13.848 12.829 0.894 79.903 o
-3 -16 16 0.494 0.436 0.687 158.177 o
-3 -16 17 23.166 23.745 1.275 39.060 o
-3 -16 18 16.792 17.831 1.436 33.302 o
-3 -16 19 1.661 1.052 0.949 82.462 o
-3 -16 20 22.078 23.972 1.447 31.573 o
-3 -16 21 31.045 30.178 2.465 11.517 o
-3 -15 1 0.417 -0.089 0.696 154.307 o
-3 -15 2 30.695 33.197 1.341 33.213 o
-3 -15 3 7.556 7.231 0.846 96.022 o
-3 -15 4 12.362 11.096 0.966 71.365 o
-3 -15 5 10.009 9.151 0.768 109.981 o
-3 -15 6 3.749 4.167 0.703 142.906 o
-3 -15 7 63.153 62.429 1.298 24.371 o
-3 -15 8 78.880 79.056 1.488 17.594 o
-3 -15 9 3.482 3.871 0.782 117.283 o
-3 -15 10 0.429 -0.265 0.752 132.220 o
-3 -15 11 6.578 5.586 0.789 110.857 o
-3 -15 12 60.412 65.230 2.376 10.719 o
-3 -15 13 0.929 0.638 0.794 118.068 o
-3 -15 14 14.414 13.948 0.942 72.323 o
-3 -15 15 64.491 68.981 1.750 16.420 o
-3 -15 16 0.558 0.428 0.761 128.889 o
-3 -15 17 3.500 2.535 0.874 95.174 o
-3 -15 18 8.690 7.600 1.107 57.745 o
-3 -15 19 0.729 -0.082 1.074 64.888 o
-3 -15 20 0.465 0.169 1.288 45.236 o
-3 -15 21 2.318 0.715 1.615 28.664 o
-3 -15 22 23.649 22.147 1.559 27.565 o
-3 -14 1 2.791 2.718 0.596 199.129 o
-3 -14 2 43.222 45.640 1.159 35.398 o
-3 -14 3 106.412 106.362 2.042 9.839 o
-3 -14 4 24.560 25.431 1.087 49.796 o
-3 -14 5 115.243 116.655 1.987 9.420 o
-3 -14 6 3.585 3.002 0.612 187.154 o
-3 -14 7 25.006 24.040 0.899 66.332 o
-3 -14 8 18.127 18.896 0.769 93.418 o
-3 -14 9 27.376 28.737 1.141 44.508 o
-3 -14 10 31.137 31.520 1.093 45.440 o
-3 -14 11 116.841 114.631 1.753 10.545 o
-3 -14 12 21.253 22.675 0.993 59.803 o
-3 -14 13 106.686 110.642 2.030 9.778 o
-3 -14 14 15.011 16.482 0.809 91.181 o
-3 -14 15 3.110 2.569 0.660 163.788 o
-3 -14 16 16.838 17.983 0.887 76.548 o
-3 -14 17 61.655 64.640 1.667 18.035 o
-3 -14 18 8.038 5.335 0.990 71.980 o
-3 -14 19 0.317 0.056 0.957 81.829 o
-3 -14 20 39.177 39.388 3.023 7.675 o
-3 -14 21 4.902 2.115 1.404 37.503 o
-3 -14 22 0.966 1.775 1.432 36.480 o
-3 -14 23 13.759 11.671 2.369 13.075 o
-3 -13 1 33.421 33.809 0.979 51.166 o
-3 -13 2 6.148 5.983 0.784 112.434 o
-3 -13 3 6.683 6.863 0.801 107.034 o
-3 -13 4 63.561 60.971 1.586 19.238 o
-3 -13 5 74.708 73.987 1.383 19.919 o
-3 -13 6 7.885 7.123 0.627 162.722 o
-3 -13 7 106.722 105.337 1.734 11.622 o
-3 -13 8 45.401 42.461 1.051 39.632 o
-3 -13 9 12.667 12.030 0.882 82.978 o
-3 -13 10 53.995 55.830 1.075 33.224 o
-3 -13 11 0.727 0.868 0.556 238.559 o
-3 -13 12 5.565 5.316 0.681 147.069 o
-3 -13 13 79.163 78.725 1.629 15.941 o
-3 -13 14 0.026 0.607 0.650 177.165 o
-3 -13 15 31.810 33.532 1.153 41.423 o
-3 -13 16 7.439 6.967 0.796 107.587 o
-3 -13 17 20.803 19.390 1.040 56.593 o
-3 -13 18 59.876 64.909 2.229 11.893 o
-3 -13 19 7.789 7.730 1.003 69.757 o
-3 -13 20 35.024 36.603 2.494 11.088 o
-3 -13 21 10.973 13.148 1.249 44.800 o
-3 -13 22 3.747 1.070 1.203 51.150 o
-3 -13 23 13.091 13.836 1.301 41.052 o
-3 -13 24 2.671 3.834 1.001 73.167 o
-3 -12 1 91.296 94.240 2.116 10.473 o
-3 -12 2 11.343 11.563 0.632 146.524 o
-3 -12 3 8.752 7.572 0.532 208.405 o
-3 -12 4 54.617 52.713 1.068 33.770 o
-3 -12 5 6.288 7.595 0.533 218.722 o
-3 -12 6 5.818 6.131 0.577 195.366 o
-3 -12 7 63.020 60.829 1.339 23.713 o
-3 -12 8 5.490 5.446 0.604 182.303 o
-3 -12 9 5.188 4.953 0.585 195.091 o
-3 -12 10 93.920 90.909 1.677 13.558 o
-3 -12 11 7.442 7.948 0.670 145.202 o
-3 -12 12 1.913 2.827 0.621 186.581 o
-3 -12 13 141.970 144.261 2.078 7.362 o
-3 -12 14 113.482 115.691 1.820 10.364 o
-3 -12 15 5.970 8.021 0.824 101.899 o
-3 -12 16 17.145 16.435 0.725 104.974 o
-3 -12 17 0.731 0.368 0.632 185.735 o
-3 -12 18 17.174 19.838 1.338 37.608 o
-3 -12 19 18.075 16.694 0.942 68.999 o
-3 -12 20 74.246 83.047 1.907 13.379 o
-3 -12 21 0.072 -0.128 1.062 66.575 o
-3 -12 22 0.988 1.705 1.046 68.058 o
-3 -12 23 0.180 0.415 0.943 84.308 o
-3 -12 24 0.033 0.561 0.906 91.311 o
-3 -12 25 29.533 34.523 1.875 18.906 o
-3 -11 1 80.875 77.583 1.235 20.766 o
-3 -11 2 112.159 112.874 1.560 12.008 o
-3 -11 3 58.385 56.633 1.211 28.039 o
-3 -11 4 33.681 32.068 0.848 61.568 o
-3 -11 5 9.658 8.067 0.510 217.279 o
-3 -11 6 132.553 129.979 2.135 7.790 o
-3 -11 7 10.364 9.599 0.820 97.569 o
-3 -11 8 0.036 -0.181 0.505 294.872 o
-3 -11 9 61.704 61.836 1.203 26.820 o
-3 -11 10 35.797 34.746 0.828 60.505 o
-3 -11 11 97.037 95.379 1.543 14.185 o
-3 -11 12 435.736 443.700 5.391 0.963 o
-3 -11 13 153.078 154.429 2.186 6.528 o
-3 -11 14 12.848 13.018 0.667 130.134 o
-3 -11 15 10.231 9.801 0.588 169.630 o
-3 -11 16 0.819 0.270 0.517 276.429 o
-3 -11 17 43.731 41.690 0.978 43.959 o
-3 -11 18 1.635 1.413 0.750 130.941 o
-3 -11 19 17.811 19.150 1.080 54.532 o
-3 -11 20 12.669 14.136 1.081 57.528 o
-3 -11 21 1.065 0.323 1.067 65.676 o
-3 -11 22 30.876 33.489 1.707 22.208 o
-3 -11 23 1.988 1.577 0.837 105.055 o
-3 -11 24 0.091 0.430 0.856 102.321 o
-3 -11 25 0.101 -0.452 0.885 95.930 o
-3 -11 26 0.028 -0.388 1.192 52.890 o
-3 -10 1 160.010 157.337 1.942 6.857 o
-3 -10 2 11.168 9.401 0.521 200.653 o
-3 -10 3 27.493 25.443 0.769 78.581 o
-3 -10 4 23.139 24.061 0.727 90.571 o
-3 -10 5 1.752 1.375 0.425 389.558 o
-3 -10 6 283.072 271.690 3.514 2.279 o
-3 -10 7 168.678 163.729 2.432 5.456 o
-3 -10 8 44.300 45.285 1.095 37.616 o
-3 -10 9 78.123 77.286 1.263 20.859 o
-3 -10 10 174.069 177.089 2.324 5.376 o
-3 -10 11 14.192 12.649 0.824 91.428 o
-3 -10 12 5.638 5.362 0.507 246.664 o
-3 -10 13 120.803 120.808 1.808 9.860 o
-3 -10 14 10.449 10.506 0.570 175.874 o
-3 -10 15 16.948 17.707 0.672 116.298 o
-3 -10 16 21.810 20.350 0.685 102.696 o
-3 -10 17 24.617 25.140 0.799 77.952 o
-3 -10 18 13.432 15.588 0.837 88.414 o
-3 -10 19 40.406 42.175 1.740 20.176 o
-3 -10 20 19.257 20.983 1.460 31.715 o
-3 -10 21 12.373 12.328 1.224 46.278 o
-3 -10 22 25.164 28.135 1.360 34.117 o
-3 -10 23 24.506 28.552 1.390 32.967 o
-3 -10 24 8.892 10.084 1.059 62.134 o
-3 -10 25 7.004 8.548 1.100 58.824 o
-3 -10 26 0.781 1.805 0.832 107.256 o
-3 -9 1 64.621 62.500 0.968 31.663 o
-3 -9 2 59.278 57.169 0.937 35.457 o
-3 -9 3 16.497 16.148 0.545 156.682 o
-3 -9 4 45.822 43.910 1.031 40.036 o
-3 -9 5 28.036 26.682 0.846 68.517 o
-3 -9 6 13.125 12.562 0.568 164.761 o
-3 -9 7 65.879 65.347 1.035 29.187 o
-3 -9 8 0.001 -0.009 0.342 640.943 o
-3 -9 9 266.258 268.654 3.203 2.574 o
-3 -9 10 21.641 20.644 0.677 104.200 o
-3 -9 11 35.424 36.480 0.768 65.145 o
-3 -9 12 82.027 81.054 1.165 21.224 o
-3 -9 13 29.405 29.043 0.707 82.067 o
-3 -9 14 68.287 68.894 1.097 26.673 o
-3 -9 15 49.412 47.522 1.434 25.255 o
-3 -9 16 19.898 20.036 0.677 107.763 o
-3 -9 17 234.590 240.573 3.180 2.986 o
-3 -9 18 51.535 52.765 1.615 20.725 o
-3 -9 19 64.046 61.287 1.608 18.823 o
-3 -9 20 0.137 0.818 0.891 94.265 o
-3 -9 21 0.986 1.668 1.062 66.089 o
-3 -9 22 38.095 41.326 1.508 25.693 o
-3 -9 23 5.391 6.371 1.022 68.684 o
-3 -9 24 2.390 1.929 0.921 86.714 o
-3 -9 25 14.236 17.447 1.388 35.907 o
-3 -9 26 2.125 3.154 0.980 76.618 o
-3 -8 1 12.312 12.069 0.440 236.744 o
-3 -8 2 95.876 98.676 1.479 14.670 o
-3 -8 3 29.896 28.605 0.647 89.562 o
-3 -8 4 108.000 102.869 1.610 12.413 o
-3 -8 5 11.106 10.297 0.366 313.042 o
-3 -8 6 51.950 53.983 0.924 39.659 o
-3 -8 7 146.615 146.161 1.755 8.119 o
-3 -8 8 12.899 11.818 0.443 231.807 o
-3 -8 9 266.522 265.806 3.138 2.620 o
-3 -8 10 58.106 56.762 0.969 34.989 o
-3 -8 11 143.205 142.943 1.801 8.201 o
-3 -8 12 66.116 65.527 1.027 29.275 o
-3 -8 13 53.883 53.413 0.916 39.216 o
-3 -8 14 14.942 13.876 0.512 179.482 o
-3 -8 15 212.520 209.063 2.399 4.189 o
-3 -8 16 70.381 70.773 1.245 23.151 o
-3 -8 17 0.809 0.825 0.631 185.715 o
-3 -8 18 43.067 43.946 1.162 35.563 o
-3 -8 19 105.245 105.648 1.882 10.808 o
-3 -8 20 7.582 8.054 0.811 103.141 o
-3 -8 21 1.508 1.412 0.784 119.974 o
-3 -8 22 6.631 7.257 1.004 70.295 o
-3 -8 23 2.985 3.282 1.126 58.174 o
-3 -8 24 18.258 19.249 1.845 20.758 o
-3 -8 25 11.595 12.393 1.243 45.125 o
-3 -8 26 0.183 -0.475 0.956 82.137 o
-3 -8 27 9.378 11.045 1.391 36.993 o
-3 -7 1 169.455 164.962 2.185 5.909 o
-3 -7 2 196.430 204.992 3.304 3.443 o
-3 -7 3 840.572 846.765 8.769 0.298 o
-3 -7 4 225.158 222.589 2.751 3.547 o
-3 -7 5 24.204 22.302 0.667 100.567 o
-3 -7 6 41.574 45.060 0.845 51.507 o
-3 -7 7 48.129 50.248 0.861 45.172 o
-3 -7 8 35.848 34.601 0.706 71.261 o
-3 -7 9 380.136 377.721 3.970 1.423 o
-3 -7 10 2.545 1.736 0.285 759.177 o
-3 -7 11 39.312 38.212 0.751 62.273 o
-3 -7 12 172.761 166.502 1.855 6.466 o
-3 -7 13 56.986 56.474 1.021 33.818 o
-3 -7 14 0.201 -0.294 0.374 533.816 o
-3 -7 15 0.697 0.629 0.365 544.420 o
-3 -7 16 161.720 165.522 2.182 6.121 o
-3 -7 17 0.900 -0.099 0.597 208.312 o
-3 -7 18 0.084 -0.127 0.569 231.747 o
-3 -7 19 0.401 1.250 0.598 207.334 o
-3 -7 20 23.510 21.545 0.947 63.331 o
-3 -7 21 33.753 34.801 1.237 36.599 o
-3 -7 22 83.328 81.620 1.997 12.079 o
-3 -7 23 32.692 34.800 1.510 26.949 o
-3 -7 24 23.919 24.199 1.130 47.305 o
-3 -7 25 3.595 3.935 0.818 107.402 o
-3 -7 26 0.004 -0.484 1.079 64.528 o
-3 -7 27 0.057 -0.864 1.278 46.018 o
-3 -6 1 11.866 11.342 0.302 360.318 o
-3 -6 2 121.728 123.650 1.368 11.878 o
-3 -6 3 891.360 884.612 9.571 0.262 o
-3 -6 4 838.629 846.074 10.607 0.262 o
-3 -6 5 41.958 44.719 0.745 57.626 o
-3 -6 6 550.129 545.743 6.161 0.661 o
-3 -6 7 58.110 56.802 0.766 41.841 o
-3 -6 8 130.396 124.683 1.356 11.208 o
-3 -6 9 77.316 73.258 0.871 28.008 o
-3 -6 10 11.203 10.558 0.347 328.804 o
-3 -6 11 66.120 63.493 0.867 33.571 o
-3 -6 12 94.595 92.438 1.219 17.619 o
-3 -6 13 30.213 28.654 0.565 101.058 o
-3 -6 14 379.125 370.124 3.964 1.440 o
-3 -6 15 54.522 53.632 0.962 37.215 o
-3 -6 16 1.556 0.795 0.449 355.938 o
-3 -6 17 26.655 26.078 0.806 74.550 o
-3 -6 18 1.756 2.073 0.570 221.154 o
-3 -6 19 1.084 0.478 0.646 177.299 o
-3 -6 20 9.785 10.214 0.956 74.417 o
-3 -6 21 9.452 10.373 0.877 87.109 o
-3 -6 22 3.683 4.256 0.791 114.400 o
-3 -6 23 3.340 2.767 0.813 109.519 o
-3 -6 24 2.714 2.531 0.823 107.552 o
-3 -6 25 6.346 6.119 0.906 85.845 o
-3 -6 26 1.381 0.210 1.324 42.658 o
-3 -6 27 1.444 2.318 1.334 41.883 o
-3 -5 1 579.388 604.095 5.663 0.633 o
-3 -5 2 1302.680 1344.660 12.395 0.130 o
-3 -5 3 199.200 203.880 2.387 4.484 o
-3 -5 4 40.920 43.180 0.714 61.311 o
-3 -5 5 292.355 309.414 3.877 1.958 o
-3 -5 6 60.115 62.079 0.871 36.153 o
-3 -5 7 183.531 181.966 1.915 5.790 o
-3 -5 8 719.738 714.269 6.709 0.434 o
-3 -5 9 17.228 17.615 0.425 198.734 o
-3 -5 10 41.706 40.089 0.631 68.344 o
-3 -5 11 167.563 158.688 1.775 6.958 o
-3 -5 12 42.035 41.539 0.681 63.447 o
-3 -5 13 41.396 40.366 0.728 61.136 o
-3 -5 14 263.689 261.036 3.178 2.639 o
-3 -5 15 27.129 26.878 0.652 94.561 o
-3 -5 16 102.287 105.478 1.683 12.262 o
-3 -5 17 2.878 2.088 0.452 334.360 o
-3 -5 18 43.950 43.477 0.962 44.239 o
-3 -5 19 96.952 97.717 1.762 12.397 o
-3 -5 20 68.688 68.031 1.267 23.346 o
-3 -5 21 9.616 9.682 0.732 119.761 o
-3 -5 22 29.397 31.207 1.261 37.164 o
-3 -5 23 0.956 1.265 0.791 118.522 o
-3 -5 24 8.326 9.809 0.913 82.115 o
-3 -5 25 1.424 0.975 0.999 74.546 o
-3 -5 26 2.896 2.918 1.441 35.799 o
-3 -5 27 2.243 1.206 1.304 43.838 o
-3 -4 1 443.226 458.445 4.621 1.036 o
-3 -4 2 0.221 0.436 0.145 3247.300 o
-3 -4 3 122.410 121.279 1.431 11.595 o
-3 -4 4 104.277 109.298 1.273 14.842 o
-3 -4 5 23.497 21.907 0.364 177.114 o
-3 -4 6 22.995 22.082 0.390 171.346 o
-3 -4 7 64.015 61.378 0.797 36.788 o
-3 -4 8 188.854 187.986 2.020 5.398 o
-3 -4 9 14.039 13.296 0.366 269.664 o
-3 -4 10 52.024 51.847 0.796 45.441 o
-3 -4 11 198.543 197.048 2.512 4.396 o
-3 -4 12 246.441 241.319 2.894 3.076 o
-3 -4 13 322.446 314.608 3.695 1.862 o
-3 -4 14 73.782 74.138 1.165 23.521 o
-3 -4 15 0.429 -0.128 0.419 422.968 o
-3 -4 16 14.707 13.819 0.568 157.848 o
-3 -4 17 96.565 94.185 1.335 16.116 o
-3 -4 18 2.815 3.054 0.522 254.109 o
-3 -4 19 19.257 20.156 0.705 102.927 o
-3 -4 20 41.181 40.381 0.958 46.576 o
-3 -4 21 28.812 27.087 1.023 52.161 o
-3 -4 22 9.737 9.680 0.812 99.855 o
-3 -4 23 36.393 35.157 1.168 38.854 o
-3 -4 24 15.769 16.029 1.168 48.836 o
-3 -4 25 35.989 36.583 1.634 23.152 o
-3 -4 26 0.519 -0.056 0.995 75.744 o
-3 -4 27 8.967 8.832 1.330 40.587 o
-3 -3 1 206.465 214.607 2.373 4.275 o
-3 -3 2 180.172 192.596 2.075 5.470 o
-3 -3 3 692.965 704.702 7.726 0.416 o
-3 -3 4 196.184 199.645 2.491 4.442 o
-3 -3 5 123.679 125.877 1.300 11.966 o
-3 -3 6 913.542 930.836 9.226 0.256 o
-3 -3 7 183.090 187.877 2.011 5.561 o
-3 -3 8 85.312 87.603 1.114 20.705 o
-3 -3 9 102.167 104.562 1.270 15.380 o
-3 -3 10 24.785 24.930 0.510 128.023 o
-3 -3 11 393.676 394.666 4.517 1.247 o
-3 -3 12 307.577 303.860 3.538 2.025 o
-3 -3 13 126.446 123.675 1.662 10.117 o
-3 -3 14 72.359 70.764 1.162 24.237 o
-3 -3 15 9.151 9.628 0.718 124.520 o
-3 -3 16 70.936 69.828 1.135 25.172 o
-3 -3 17 22.226 21.413 0.725 93.965 o
-3 -3 18 20.268 20.283 0.698 102.756 o
-3 -3 19 195.341 196.592 2.450 4.539 o
-3 -3 20 1.163 0.300 0.523 267.866 o
-3 -3 21 94.834 91.954 1.848 12.129 o
-3 -3 22 45.063 46.859 1.247 31.531 o
-3 -3 23 23.504 23.089 0.998 57.974 o
-3 -3 24 24.692 28.779 1.595 25.953 o
-3 -3 25 4.617 5.169 1.005 71.542 o
-3 -3 26 0.110 -0.249 0.952 82.816 o
-3 -3 27 17.889 19.670 2.251 14.228 o
-3 -2 1 121.154 129.010 1.480 11.152 o
-3 -2 2 247.673 261.835 3.093 2.827 o
-3 -2 3 124.724 129.969 1.526 10.649 o
-3 -2 4 2188.970 2273.970 21.023 0.046 o
-3 -2 5 212.047 220.505 2.445 4.053 o
-3 -2 6 523.414 540.218 5.998 0.705 o
-3 -2 7 112.951 113.467 1.268 13.719 o
-3 -2 8 226.219 233.660 2.449 3.734 o
-3 -2 9 78.069 77.677 1.007 24.840 o
-3 -2 10 57.907 55.919 0.776 41.821 o
-3 -2 11 87.418 86.428 1.078 20.870 o
-3 -2 12 4.025 3.887 0.270 713.037 o
-3 -2 13 240.046 241.979 2.817 3.199 o
-3 -2 14 74.012 73.503 1.097 24.739 o
-3 -2 15 5.424 4.644 0.385 390.879 o
-3 -2 16 1.054 1.117 0.445 364.378 o
-3 -2 17 106.103 107.014 1.678 11.954 o
-3 -2 18 15.099 14.828 0.607 141.743 o
-3 -2 19 16.817 15.406 0.629 129.979 o
-3 -2 20 10.484 10.744 0.730 118.150 o
-3 -2 21 66.843 69.469 1.484 19.852 o
-3 -2 22 54.412 52.023 1.265 28.101 o
-3 -2 23 29.109 29.796 1.279 36.588 o
-3 -2 24 39.287 38.794 1.676 21.741 o
-3 -2 25 1.949 1.039 0.987 76.095 o
-3 -2 26 15.434 16.661 2.840 9.115 o
-3 -2 27 11.320 14.919 2.099 16.571 o
-3 -1 1 400.976 423.185 4.897 1.126 o
-3 -1 2 11.739 11.998 0.340 320.658 o
-3 -1 3 62.794 65.465 0.834 35.394 o
-3 -1 4 152.278 152.407 1.657 8.011 o
-3 -1 5 213.401 211.934 2.113 4.469 o
-3 -1 6 457.029 465.555 4.363 1.032 o
-3 -1 7 6.519 6.769 0.196 777.529 o
-3 -1 8 1.412 1.202 0.173 1876.460 o
-3 -1 9 93.164 93.887 1.135 18.583 o
-3 -1 10 21.076 21.218 0.505 146.197 o
-3 -1 11 130.293 127.626 1.470 10.601 o
-3 -1 12 21.005 20.359 0.449 165.077 o
-3 -1 13 47.863 45.736 0.769 51.375 o
-3 -1 14 247.076 242.764 3.060 2.944 o
-3 -1 15 3.950 3.714 0.428 349.508 o
-3 -1 16 42.540 42.242 0.919 47.546 o
-3 -1 17 5.180 5.368 0.523 236.411 o
-3 -1 18 18.933 18.482 0.704 104.989 o
-3 -1 19 0.192 0.270 0.494 305.923 o
-3 -1 20 0.507 0.192 0.599 207.711 o
-3 -1 21 29.911 30.538 0.974 54.339 o
-3 -1 22 86.134 85.932 2.287 9.862 o
-3 -1 23 60.178 63.955 1.718 17.490 o
-3 -1 24 17.237 15.703 1.024 60.734 o
-3 -1 25 6.531 5.812 1.057 64.143 o
-3 -1 26 11.540 12.243 1.575 28.892 o
-3 -1 27 6.697 7.838 1.928 19.878 o
-3 0 1 229.024 235.469 2.767 3.404 o
-3 0 2 41.691 39.797 0.654 66.707 o
-3 0 3 426.949 423.659 4.885 1.071 o
-3 0 4 54.336 55.813 0.629 49.790 o
-3 0 5 181.638 183.099 1.737 6.138 o
-3 0 6 11.683 12.113 0.261 401.789 o
-3 0 7 172.865 180.658 1.730 6.476 o
-3 0 8 4.583 4.910 0.210 903.248 o
-3 0 9 1.300 1.697 0.161 2039.170 o
-3 0 10 689.151 700.172 6.383 0.469 o
-3 0 11 420.059 425.726 4.200 1.190 o
-3 0 12 50.924 49.393 0.792 47.050 o
-3 0 13 27.670 28.706 0.618 97.355 o
-3 0 14 0.658 0.775 0.331 654.622 o
-3 0 15 187.905 188.659 2.318 4.951 o
-3 0 16 123.311 121.471 1.666 10.362 o
-3 0 17 4.224 3.342 0.526 243.194 o
-3 0 18 1.355 0.850 0.531 258.511 o
-3 0 19 37.389 37.890 1.148 39.008 o
-3 0 20 55.937 55.559 1.357 25.151 o
-3 0 21 118.776 120.027 2.054 8.872 o
-3 0 22 45.085 43.124 1.449 25.994 o
-3 0 23 0.362 -0.292 0.845 105.025 o
-3 0 24 13.757 14.254 1.166 49.851 o
-3 0 25 8.887 8.386 1.108 57.440 o
-3 0 26 15.226 17.166 1.666 25.461 o
-3 0 27 1.286 -1.126 2.279 14.448 o
-3 1 1 1076.550 1132.060 12.850 0.164 o
-3 1 2 2565.070 2651.210 39.280 0.024 o
-3 1 3 3096.290 3146.740 31.868 0.022 o
-3 1 4 48.839 43.661 0.586 61.971 o
-3 1 5 22.129 23.078 0.332 191.349 o
-3 1 6 751.495 771.942 7.420 0.380 o
-3 1 7 60.386 61.176 0.702 41.548 o
-3 1 8 600.197 608.687 5.408 0.625 o
-3 1 9 1351.930 1378.630 12.162 0.125 o
-3 1 10 56.946 55.954 0.717 44.528 o
-3 1 11 19.599 19.391 0.452 172.164 o
-3 1 12 58.402 56.025 0.858 38.648 o
-3 1 13 113.319 112.303 1.576 11.845 o
-3 1 14 14.120 14.386 0.473 200.527 o
-3 1 15 41.517 39.927 0.817 55.058 o
-3 1 16 140.933 143.948 2.285 6.800 o
-3 1 17 0.308 0.804 0.466 339.880 o
-3 1 18 0.668 0.730 0.498 296.909 o
-3 1 19 0.013 -0.259 0.602 207.403 o
-3 1 20 3.601 3.974 0.652 164.906 o
-3 1 21 0.016 -0.224 0.825 110.256 o
-3 1 22 1.673 2.359 0.823 108.455 o
-3 1 23 13.426 13.326 1.602 27.774 o
-3 1 24 0.006 0.774 0.948 83.347 o
-3 1 25 0.957 1.226 1.093 62.527 o
-3 1 26 8.017 11.128 1.721 24.646 o
-3 2 1 78.489 75.137 1.166 22.459 o
-3 2 2 209.068 206.471 2.989 3.617 o
-3 2 3 4022.550 4125.920 40.388 0.013 o
-3 2 4 346.700 339.874 3.324 1.797 o
-3 2 5 126.481 130.750 1.314 11.470 o
-3 2 6 118.833 123.785 1.171 13.176 o
-3 2 7 7.110 7.318 0.179 780.782 o
-3 2 8 271.021 269.650 2.275 3.056 o
-3 2 9 75.054 74.309 0.754 30.747 o
-3 2 10 70.586 72.138 0.764 32.620 o
-3 2 11 64.476 64.609 0.821 35.241 o
-3 2 12 3.580 3.507 0.254 804.724 o
-3 2 13 144.119 142.917 1.846 8.018 o
-3 2 14 239.897 241.200 2.746 3.260 o
-3 2 15 41.009 41.260 0.809 55.508 o
-3 2 16 96.591 92.388 1.442 15.252 o
-3 2 17 23.142 20.835 0.661 104.693 o
-3 2 18 84.191 81.554 1.566 15.958 o
-3 2 19 23.674 23.255 0.800 79.756 o
-3 2 20 0.070 -0.123 0.841 106.192 o
-3 2 21 12.077 14.829 1.034 62.414 o
-3 2 22 0.470 1.031 1.011 73.148 o
-3 2 23 16.366 16.199 1.282 41.160 o
-3 2 24 11.246 12.275 2.199 15.171 o
-3 2 25 40.160 37.601 2.723 9.316 o
-3 2 26 16.617 24.369 2.855 8.967 o
-3 3 1 13.377 14.180 0.320 306.454 o
-3 3 2 41.997 40.446 0.634 67.587 o
-3 3 3 284.366 282.669 2.637 2.664 o
-3 3 4 264.207 273.091 2.488 2.989 o
-3 3 5 303.092 305.901 2.723 2.374 o
-3 3 6 489.148 497.263 4.262 0.946 o
-3 3 7 25.547 26.345 0.338 163.457 o
-3 3 8 1246.050 1249.510 10.519 0.153 o
-3 3 9 169.032 168.881 1.584 7.129 o
-3 3 10 156.611 153.589 1.514 8.177 o
-3 3 11 18.167 18.024 0.476 172.518 o
-3 3 12 45.467 45.328 0.725 55.807 o
-3 3 13 701.389 697.024 6.954 0.441 o
-3 3 14 370.273 368.677 3.885 1.492 o
-3 3 15 182.077 182.124 2.269 5.229 o
-3 3 16 41.478 40.770 1.088 39.824 o
-3 3 17 10.772 9.129 0.691 130.471 o
-3 3 18 38.459 39.448 1.009 45.359 o
-3 3 19 3.863 2.520 0.569 213.899 o
-3 3 20 0.559 0.058 0.673 164.890 o
-3 3 21 17.224 17.445 1.354 37.010 o
-3 3 22 0.830 -0.097 1.069 65.508 o
-3 3 23 38.584 40.364 1.775 19.771 o
-3 3 24 48.917 50.735 2.571 9.946 o
-3 3 25 0.322 -0.531 1.234 49.323 o
-3 4 1 13.951 13.959 0.333 290.937 o
-3 4 2 57.475 61.780 0.674 44.016 o
-3 4 3 41.921 40.169 0.541 75.220 o
-3 4 4 46.570 46.554 0.584 62.888 o
-3 4 5 72.403 72.473 0.829 30.519 o
-3 4 6 220.829 220.811 2.234 4.125 o
-3 4 7 3.522 2.631 0.183 1264.250 o
-3 4 8 13.175 11.880 0.288 351.433 o
-3 4 9 21.044 20.662 0.406 178.626 o
-3 4 10 21.697 20.977 0.366 188.615 o
-3 4 11 321.397 315.526 3.269 2.013 o
-3 4 12 376.393 368.372 4.050 1.434 o
-3 4 13 45.176 44.163 0.803 51.894 o
-3 4 14 0.655 0.695 0.436 385.974 o
-3 4 15 34.515 33.925 0.868 58.607 o
-3 4 16 83.859 81.506 1.703 14.597 o
-3 4 17 5.953 5.841 0.523 231.291 o
-3 4 18 23.045 21.980 0.913 67.058 o
-3 4 19 31.150 31.192 1.043 48.642 o
-3 4 20 25.139 24.112 1.049 52.710 o
-3 4 21 3.000 2.480 0.759 125.638 o
-3 4 22 6.870 5.510 1.066 62.945 o
-3 4 23 2.788 2.775 1.154 55.466 o
-3 4 24 0.240 -0.253 1.358 40.715 o
-3 4 25 6.911 7.837 1.594 28.839 o
-3 5 1 796.264 822.542 7.687 0.342 o
-3 5 2 85.402 91.543 1.001 21.733 o
-3 5 3 2.826 3.030 0.165 1501.730 o
-3 5 4 65.414 65.790 0.753 36.385 o
-3 5 5 121.022 121.650 1.280 12.485 o
-3 5 6 168.543 170.973 1.790 6.670 o
-3 5 7 204.566 199.012 2.007 4.913 o
-3 5 8 26.064 24.286 0.494 129.021 o
-3 5 9 0.185 0.162 0.186 2087.130 o
-3 5 10 3.162 3.270 0.221 1009.000 o
-3 5 11 238.034 228.322 2.331 3.706 o
-3 5 12 487.578 478.390 5.042 0.885 o
-3 5 13 401.204 401.321 4.318 1.254 o
-3 5 14 72.739 72.569 1.164 23.927 o
-3 5 15 33.993 31.709 0.763 69.177 o
-3 5 16 42.036 42.570 1.003 43.288 o
-3 5 17 6.758 5.389 0.597 182.843 o
-3 5 18 2.399 2.182 0.564 223.347 o
-3 5 19 71.063 70.966 2.065 12.565 o
-3 5 20 0.477 1.040 0.729 139.915 o
-3 5 21 24.785 28.090 1.247 39.514 o
-3 5 22 0.447 1.308 0.877 96.892 o
-3 5 23 2.074 1.900 1.037 68.865 o
-3 5 24 3.931 5.619 1.321 42.183 o
-3 6 1 161.111 166.012 1.613 7.444 o
-3 6 2 70.508 73.468 0.820 31.205 o
-3 6 3 394.889 403.097 4.085 1.312 o
-3 6 4 0.010 0.047 0.172 2511.360 o
-3 6 5 61.260 60.180 0.703 41.316 o
-3 6 6 12.413 13.230 0.280 360.306 o
-3 6 7 38.631 36.916 0.512 85.157 o
-3 6 8 32.833 30.134 0.479 106.887 o
-3 6 9 237.831 233.203 2.151 3.824 o
-3 6 10 16.109 14.950 0.415 217.831 o
-3 6 11 237.928 235.979 2.341 3.644 o
-3 6 12 19.204 19.290 0.512 153.490 o
-3 6 13 25.997 26.881 0.626 100.595 o
-3 6 14 3.009 2.573 0.395 421.440 o
-3 6 15 34.728 32.059 0.719 72.676 o
-3 6 16 9.929 10.212 0.607 161.456 o
-3 6 17 2.573 1.798 0.669 161.175 o
-3 6 18 14.459 14.587 0.804 93.783 o
-3 6 19 0.088 -0.052 0.669 167.840 o
-3 6 20 0.013 0.639 0.869 99.350 o
-3 6 21 7.135 6.166 0.871 91.737 o
-3 6 22 7.484 6.963 0.910 84.064 o
-3 6 23 10.959 13.298 1.591 28.368 o
-3 6 24 0.100 -0.596 1.179 54.044 o
-3 7 1 132.565 131.315 1.368 10.748 o
-3 7 2 0.075 -0.097 0.185 2177.080 o
-3 7 3 547.559 561.452 5.482 0.704 o
-3 7 4 6.786 7.091 0.279 540.069 o
-3 7 5 700.102 707.790 6.083 0.470 o
-3 7 6 27.045 27.826 0.415 137.264 o
-3 7 7 23.270 23.176 0.518 132.927 o
-3 7 8 73.116 72.632 0.893 28.974 o
-3 7 9 46.228 43.223 0.594 64.365 o
-3 7 10 0.403 0.117 0.243 1226.410 o
-3 7 11 94.135 94.644 1.194 17.776 o
-3 7 12 33.472 31.055 0.627 85.078 o
-3 7 13 0.282 0.685 0.377 518.515 o
-3 7 14 5.084 5.822 0.660 156.111 o
-3 7 15 10.657 10.771 0.650 142.686 o
-3 7 16 0.099 0.115 0.617 196.761 o
-3 7 17 24.015 22.262 1.097 49.983 o
-3 7 18 46.859 48.803 1.291 29.484 o
-3 7 19 2.116 1.441 0.739 133.868 o
-3 7 20 1.687 1.106 0.849 102.552 o
-3 7 21 2.655 2.712 0.848 101.449 o
-3 7 22 3.870 2.828 0.931 83.878 o
-3 7 23 0.047 -0.481 1.245 48.432 o
-3 8 1 66.549 65.006 0.846 33.651 o
-3 8 2 0.594 0.592 0.221 1410.880 o
-3 8 3 10.431 10.978 0.324 360.749 o
-3 8 4 183.311 181.511 1.764 6.063 o
-3 8 5 414.560 418.958 3.879 1.267 o
-3 8 6 36.575 37.749 0.603 78.558 o
-3 8 7 17.318 16.563 0.418 204.527 o
-3 8 8 598.061 600.186 5.684 0.615 o
-3 8 9 69.719 69.911 0.932 29.652 o
-3 8 10 130.658 133.697 1.521 10.157 o
-3 8 11 0.073 -0.397 0.434 398.813 o
-3 8 12 7.811 8.143 0.541 206.179 o
-3 8 13 1.731 1.689 0.461 333.665 o
-3 8 14 54.836 53.736 1.223 28.935 o
-3 8 15 86.875 90.664 1.576 15.108 o
-3 8 16 75.117 73.875 1.760 15.123 o
-3 8 17 1.493 1.985 0.726 139.132 o
-3 8 18 56.011 58.427 1.618 19.779 o
-3 8 19 1.454 2.995 0.770 123.553 o
-3 8 20 45.137 44.649 1.638 21.536 o
-3 8 21 14.852 13.895 0.980 67.389 o
-3 8 22 0.111 -0.349 0.869 99.485 o
-3 9 1 113.749 111.611 1.329 13.345 o
-3 9 2 1181.660 1188.170 12.580 0.150 o
-3 9 3 986.011 984.861 10.937 0.210 o
-3 9 4 9.509 9.300 0.325 385.591 o
-3 9 5 15.123 15.394 0.384 240.434 o
-3 9 6 67.971 65.988 0.908 31.413 o
-3 9 7 31.820 30.637 0.574 94.910 o
-3 9 8 196.309 197.991 2.108 4.973 o
-3 9 9 39.212 37.531 0.716 65.458 o
-3 9 10 133.943 135.768 1.679 9.268 o
-3 9 11 2.383 1.404 0.475 310.620 o
-3 9 12 1.529 1.831 0.496 290.967 o
-3 9 13 86.083 84.786 1.431 17.018 o
-3 9 14 9.390 9.939 0.590 171.223 o
-3 9 15 1.906 2.847 0.893 92.322 o
-3 9 16 0.065 -0.234 0.746 135.056 o
-3 9 17 7.478 7.711 0.878 89.612 o
-3 9 18 25.602 27.903 1.755 21.871 o
-3 9 19 3.806 3.618 0.801 111.692 o
-3 9 20 22.139 24.115 1.128 48.107 o
-3 9 21 0.309 -0.210 0.972 79.469 o
-3 9 22 0.092 0.888 0.960 81.284 o
-3 10 1 290.420 292.658 3.124 2.342 o
-3 10 2 269.246 263.364 3.142 2.606 o
-3 10 3 151.961 153.341 2.105 6.787 o
-3 10 4 200.653 196.681 2.136 4.855 o
-3 10 5 1.434 1.707 0.286 806.316 o
-3 10 6 0.621 0.339 0.324 691.705 o
-3 10 7 31.888 30.386 0.589 92.964 o
-3 10 8 90.034 89.010 1.188 18.891 o
-3 10 9 4.531 4.173 0.357 458.787 o
-3 10 10 96.743 96.374 1.554 14.073 o
-3 10 11 0.976 0.805 0.467 334.056 o
-3 10 12 0.482 0.346 0.539 255.643 o
-3 10 13 24.989 24.511 1.098 49.047 o
-3 10 14 3.501 2.777 0.597 196.314 o
-3 10 15 14.922 15.447 1.003 64.201 o
-3 10 16 7.306 6.436 0.783 111.313 o
-3 10 17 15.657 16.445 0.989 65.154 o
-3 10 18 36.344 38.454 1.360 30.726 o
-3 10 19 8.033 8.674 1.037 65.265 o
-3 10 20 1.065 1.188 1.016 72.207 o
-3 10 21 1.930 1.370 1.050 67.297 o
-3 11 1 98.198 96.235 1.361 15.573 o
-3 11 2 132.102 131.457 1.791 9.042 o
-3 11 3 69.480 70.877 1.079 26.495 o
-3 11 4 5.745 5.631 0.453 295.040 o
-3 11 5 45.169 46.456 0.855 48.296 o
-3 11 6 4.697 5.114 0.390 390.159 o
-3 11 7 189.973 184.949 2.102 5.279 o
-3 11 8 6.584 7.618 0.441 293.751 o
-3 11 9 24.268 24.752 0.662 99.275 o
-3 11 10 1.556 0.856 0.410 421.605 o
-3 11 11 18.886 19.837 0.689 107.209 o
-3 11 12 1.392 1.468 0.535 253.003 o
-3 11 13 4.907 4.915 0.616 178.844 o
-3 11 14 5.110 4.054 0.683 148.412 o
-3 11 15 10.177 9.874 0.984 70.506 o
-3 11 16 12.691 14.393 1.076 58.040 o
-3 11 17 4.035 4.171 1.029 68.754 o
-3 11 18 9.859 12.363 1.298 42.005 o
-3 11 19 31.072 33.989 1.603 24.678 o
-3 11 20 6.005 6.769 1.091 60.376 o
-3 12 1 1.015 1.500 0.422 401.185 o
-3 12 2 35.355 34.458 0.818 61.836 o
-3 12 3 17.013 15.482 0.580 144.288 o
-3 12 4 4.426 4.905 0.479 280.831 o
-3 12 5 62.506 62.172 1.363 23.206 o
-3 12 6 4.328 3.664 0.457 309.986 o
-3 12 7 65.741 69.583 1.538 19.161 o
-3 12 8 1.058 0.876 0.406 436.101 o
-3 12 9 96.089 97.705 1.402 15.366 o
-3 12 10 7.721 8.989 0.558 194.825 o
-3 12 11 2.738 2.343 0.539 241.502 o
-3 12 12 18.786 18.328 0.776 91.754 o
-3 12 13 6.974 6.621 0.674 145.950 o
-3 12 14 0.234 -0.484 0.765 128.137 o
-3 12 15 25.768 25.000 1.554 27.292 o
-3 12 16 3.982 4.078 1.228 48.794 o
-3 12 17 47.193 50.701 4.043 4.354 o
-3 12 18 10.957 11.668 1.595 28.308 o
-3 12 19 1.733 3.353 1.064 65.334 o
-3 13 1 11.164 10.384 0.680 131.951 o
-3 13 2 0.413 0.395 0.419 421.124 o
-3 13 3 23.335 24.293 0.886 68.960 o
-3 13 4 75.840 72.085 1.542 17.704 o
-3 13 5 6.244 5.629 0.534 222.923 o
-3 13 6 40.821 38.311 0.945 48.077 o
-3 13 7 132.246 135.936 2.038 8.022 o
-3 13 8 0.633 0.039 0.501 295.262 o
-3 13 9 3.895 2.494 0.506 264.542 o
-3 13 10 7.218 7.647 0.703 134.113 o
-3 13 11 2.712 2.670 0.624 182.956 o
-3 13 12 19.020 19.338 0.946 67.089 o
-3 13 13 7.053 8.822 0.743 120.845 o
-3 13 14 3.541 3.477 0.992 74.264 o
-3 13 15 4.193 4.204 0.970 77.053 o
-3 13 16 1.415 0.552 1.008 73.322 o
-3 13 17 0.020 0.010 1.650 27.584 o
-3 13 18 0.079 2.583 2.268 14.582 o
-3 14 1 14.290 15.393 0.604 144.045 o
-3 14 2 0.569 0.485 0.446 370.754 o
-3 14 3 29.291 29.329 0.938 57.962 o
-3 14 4 90.468 90.704 1.671 13.910 o
-3 14 5 24.616 25.192 0.778 80.678 o
-3 14 6 4.233 4.865 0.537 231.338 o
-3 14 7 0.858 0.786 0.531 260.428 o
-3 14 8 1.609 1.852 0.489 298.008 o
-3 14 9 0.453 -0.215 0.644 180.040 o
-3 14 10 40.321 39.509 1.346 30.266 o
-3 14 11 6.860 7.147 1.001 70.601 o
-3 14 12 21.442 21.892 1.265 40.229 o
-3 14 13 14.046 13.016 1.007 64.918 o
-3 14 14 8.237 9.937 1.059 62.385 o
-3 14 15 10.533 11.992 1.129 54.353 o
-3 14 16 4.709 4.453 1.172 53.190 o
-3 15 1 11.644 13.877 0.618 147.941 o
-3 15 2 0.048 0.268 0.569 231.785 o
-3 15 3 65.990 64.412 1.587 18.723 o
-3 15 4 16.825 15.297 0.848 83.424 o
-3 15 5 40.350 42.427 1.191 35.484 o
-3 15 6 53.593 55.439 1.351 25.754 o
-3 15 7 0.862 0.484 0.544 249.179 o
-3 15 8 3.985 3.315 0.630 175.840 o
-3 15 9 30.484 33.006 1.247 37.296 o
-3 15 10 37.898 34.590 1.450 27.932 o
-3 15 11 10.519 10.534 0.857 89.804 o
-3 15 12 4.446 4.676 0.781 115.925 o
-3 15 13 12.474 10.949 1.003 66.683 o
-3 15 14 0.148 -0.150 0.956 82.093 o
-3 15 15 4.870 3.941 1.217 49.431 o
-3 16 1 0.098 -0.324 0.596 211.189 o
-3 16 2 77.748 81.664 1.537 16.988 o
-3 16 3 42.643 41.290 1.335 29.909 o
-3 16 4 10.927 8.542 0.760 111.232 o
-3 16 5 3.912 4.847 0.701 142.817 o
-3 16 6 2.233 1.265 0.587 209.123 o
-3 16 7 2.957 2.877 0.636 175.891 o
-3 16 8 35.804 37.644 1.104 41.802 o
-3 16 9 5.971 4.981 0.774 116.102 o
-3 16 10 0.230 0.631 0.736 138.133 o
-3 16 11 8.408 7.561 0.768 113.027 o
-3 16 12 2.588 3.515 0.817 108.802 o
-3 16 13 0.259 0.282 0.869 99.324 o
-3 16 14 1.735 2.979 2.481 12.170 o
-3 17 1 8.186 9.913 0.815 100.774 o
-3 17 2 4.385 2.469 0.730 133.490 o
-3 17 3 19.483 20.277 0.930 68.237 o
-3 17 4 14.659 17.168 0.796 93.560 o
-3 17 5 14.700 16.423 0.784 96.188 o
-3 17 6 11.892 12.183 0.702 122.295 o
-3 17 7 0.523 0.475 0.576 224.157 o
-3 17 8 21.696 24.199 1.133 47.946 o
-3 17 9 24.509 22.482 1.248 40.287 o
-3 17 10 4.349 3.655 0.689 147.599 o
-3 17 11 10.264 12.038 1.428 35.019 o
-3 17 12 15.874 14.252 1.979 18.404 o
-3 18 1 4.530 5.083 0.785 114.643 o
-3 18 2 36.744 37.582 1.145 39.409 o
-3 18 3 6.180 6.573 0.747 122.543 o
-3 18 4 10.916 11.894 0.829 94.141 o
-3 18 5 1.693 1.236 0.679 159.070 o
-3 18 6 1.219 0.866 0.666 166.398 o
-3 18 7 10.852 11.548 1.011 66.444 o
-3 18 8 0.069 -0.060 0.807 115.291 o
-3 18 9 15.023 15.459 0.953 70.025 o
-3 18 10 2.416 2.542 0.941 83.097 o
-3 19 1 6.337 5.434 0.772 116.013 o
-3 19 2 8.240 6.835 0.791 107.884 o
-3 19 3 0.224 0.139 0.704 151.241 o
-3 19 4 3.040 3.162 0.714 140.665 o
-3 19 5 0.036 0.510 0.733 139.301 o
-3 19 6 0.007 -0.909 0.909 90.992 o
-3 19 7 0.196 0.043 0.787 121.157 o
-3 19 8 0.272 0.394 1.005 74.277 o
-3 20 1 15.282 14.916 0.920 74.385 o
-3 20 2 10.285 9.322 0.811 99.770 o
-3 20 3 1.698 1.779 0.644 175.417 o
-3 20 4 0.779 0.741 0.702 150.804 o
-3 20 5 7.194 5.493 1.172 52.476 o
-3 20 6 1.983 -0.019 1.530 31.964 o
-3 21 1 0.070 0.276 0.652 176.282 o
-3 21 2 0.144 -0.363 0.993 76.173 o
-2 -20 3 3.796 4.000 0.708 140.845 o
-2 -20 4 0.538 0.380 0.646 178.331 o
-2 -20 5 3.385 3.655 0.709 141.490 o
-2 -20 6 6.462 6.293 0.903 86.277 o
-2 -20 7 5.073 4.905 0.875 93.044 o
-2 -20 8 3.532 3.303 0.794 114.063 o
-2 -20 9 1.727 0.817 0.965 79.725 o
-2 -20 10 8.112 5.193 0.929 81.122 o
-2 -20 11 0.613 -0.479 0.744 135.175 o
-2 -20 12 9.710 11.704 0.947 75.364 o
-2 -19 1 4.968 4.351 0.703 140.567 o
-2 -19 2 28.644 26.715 0.950 58.129 o
-2 -19 3 1.034 1.492 0.700 150.633 o
-2 -19 4 13.320 13.714 0.886 81.133 o
-2 -19 5 0.249 0.003 0.780 123.322 o
-2 -19 6 8.955 8.891 0.993 70.191 o
-2 -19 7 0.027 0.522 0.809 114.492 o
-2 -19 8 5.354 4.487 0.847 98.942 o
-2 -19 9 6.921 6.743 0.852 95.588 o
-2 -19 10 9.891 9.757 0.875 87.391 o
-2 -19 11 26.077 28.960 1.076 49.163 o
-2 -19 12 45.460 49.543 1.324 28.752 o
-2 -19 13 4.824 5.227 0.807 108.388 o
-2 -19 14 1.547 1.261 0.683 157.530 o
-2 -19 15 5.645 4.561 0.693 142.988 o
-2 -19 16 0.008 0.104 0.883 96.297 o
-2 -18 1 1.481 2.042 0.712 144.512 o
-2 -18 2 4.823 4.074 0.722 134.160 o
-2 -18 3 0.275 0.085 0.691 156.930 o
-2 -18 4 0.278 0.117 0.735 138.650 o
-2 -18 5 0.074 0.168 0.959 81.681 o
-2 -18 6 16.750 15.265 1.250 43.088 o
-2 -18 7 16.505 14.746 0.985 65.624 o
-2 -18 8 0.076 -0.867 0.867 99.901 o
-2 -18 9 15.055 15.252 1.163 49.543 o
-2 -18 10 0.135 -0.661 0.661 171.779 o
-2 -18 11 17.417 17.930 0.913 72.663 o
-2 -18 12 14.909 16.117 1.015 62.805 o
-2 -18 13 0.434 0.155 0.759 129.769 o
-2 -18 14 0.615 0.530 0.644 179.149 o
-2 -18 15 1.516 1.620 0.635 181.303 o
-2 -18 16 4.787 4.198 0.734 130.113 o
-2 -18 17 0.296 0.034 0.788 120.659 o
-2 -18 18 0.413 0.474 0.877 97.244 o
-2 -18 19 0.034 1.112 1.226 49.871 o
-2 -17 1 23.200 23.372 1.096 50.128 o
-2 -17 2 1.880 1.661 0.871 97.342 o
-2 -17 3 24.112 26.054 1.159 45.004 o
-2 -17 4 27.416 27.058 1.352 34.090 o
-2 -17 5 22.810 22.614 1.662 24.639 o
-2 -17 6 0.933 1.689 0.835 106.336 o
-2 -17 7 6.458 5.426 0.899 87.154 o
-2 -17 8 2.856 3.699 0.773 120.682 o
-2 -17 9 2.151 2.308 0.724 138.753 o
-2 -17 10 0.222 -0.707 0.707 150.134 o
-2 -17 11 2.063 1.252 0.683 156.403 o
-2 -17 12 3.971 3.024 0.845 100.988 o
-2 -17 13 7.388 7.439 0.881 89.223 o
-2 -17 14 0.532 0.451 0.722 143.105 o
-2 -17 15 0.040 0.084 0.688 158.542 o
-2 -17 16 43.000 45.281 1.369 28.386 o
-2 -17 17 7.876 8.547 0.866 91.230 o
-2 -17 18 11.700 12.296 1.078 58.599 o
-2 -17 19 6.802 5.099 1.041 65.973 o
-2 -17 20 2.634 1.377 1.984 19.008 o
-2 -17 21 7.579 6.885 2.073 17.226 o
-2 -16 1 36.445 39.029 1.273 33.829 o
-2 -16 2 18.288 18.122 0.996 62.428 o
-2 -16 3 45.733 47.013 1.733 19.545 o
-2 -16 4 29.599 29.628 1.165 42.190 o
-2 -16 5 2.490 1.619 0.726 137.967 o
-2 -16 6 109.006 110.837 2.299 8.402 o
-2 -16 7 18.763 20.285 1.073 54.438 o
-2 -16 8 34.719 34.687 1.450 28.447 o
-2 -16 9 22.529 23.564 0.986 59.512 o
-2 -16 10 1.525 1.224 0.688 155.031 o
-2 -16 11 17.351 19.498 1.373 35.904 o
-2 -16 12 0.262 -0.796 0.796 118.350 o
-2 -16 13 11.521 11.938 0.783 102.888 o
-2 -16 14 62.222 62.753 2.038 13.577 o
-2 -16 15 12.650 11.764 0.926 76.420 o
-2 -16 16 0.007 0.166 0.712 148.153 o
-2 -16 17 11.008 11.409 0.905 80.792 o
-2 -16 18 0.156 0.027 1.216 50.820 o
-2 -16 19 3.987 1.753 1.005 72.500 o
-2 -16 20 39.306 39.401 2.899 8.296 o
-2 -16 21 0.417 -1.617 1.617 28.703 o
-2 -16 22 0.877 1.645 1.325 42.562 o
-2 -15 1 34.982 34.834 1.399 30.046 o
-2 -15 2 128.929 124.201 2.487 6.848 o
-2 -15 3 30.077 32.569 1.247 37.464 o
-2 -15 4 1.472 1.673 0.705 147.792 o
-2 -15 5 6.432 8.529 0.700 135.716 o
-2 -15 6 22.502 20.598 1.082 52.109 o
-2 -15 7 33.222 33.419 0.961 52.592 o
-2 -15 8 0.927 1.357 0.620 191.591 o
-2 -15 9 9.919 10.533 0.747 114.507 o
-2 -15 10 35.707 35.907 1.117 41.475 o
-2 -15 11 75.308 78.691 2.046 12.258 o
-2 -15 12 26.843 26.332 1.021 53.456 o
-2 -15 13 3.663 2.281 0.652 166.527 o
-2 -15 14 0.025 -0.536 0.630 189.111 o
-2 -15 15 30.942 31.747 1.045 48.474 o
-2 -15 16 56.270 56.249 1.334 25.556 o
-2 -15 17 0.012 0.396 0.816 112.579 o
-2 -15 18 6.325 6.084 1.095 59.908 o
-2 -15 19 7.168 6.917 0.991 71.879 o
-2 -15 20 1.811 1.914 1.116 59.638 o
-2 -15 21 9.579 10.229 1.312 41.399 o
-2 -15 22 39.318 44.557 2.422 11.445 o
-2 -15 23 3.759 3.489 1.415 36.965 o
-2 -14 1 130.525 132.785 2.121 7.861 o
-2 -14 2 132.699 136.499 2.087 7.826 o
-2 -14 3 111.363 107.837 1.923 10.171 o
-2 -14 4 81.039 77.426 1.532 16.911 o
-2 -14 5 57.802 56.151 1.229 27.767 o
-2 -14 6 66.167 66.057 1.300 23.405 o
-2 -14 7 1.290 1.558 0.585 213.289 o
-2 -14 8 53.438 54.379 1.558 21.431 o
-2 -14 9 3.052 2.958 0.563 220.176 o
-2 -14 10 0.001 -0.535 0.535 262.556 o
-2 -14 11 15.873 15.651 0.920 73.679 o
-2 -14 12 71.524 72.383 1.935 13.675 o
-2 -14 13 24.204 25.090 0.880 68.681 o
-2 -14 14 44.801 46.571 1.098 37.100 o
-2 -14 15 0.001 -0.061 0.612 200.617 o
-2 -14 16 60.344 62.893 1.581 19.592 o
-2 -14 17 17.494 18.294 0.959 66.847 o
-2 -14 18 0.002 -0.274 0.908 91.086 o
-2 -14 19 5.866 6.479 0.877 91.468 o
-2 -14 20 2.776 1.578 0.904 89.830 o
-2 -14 21 11.213 9.235 2.038 17.644 o
-2 -14 22 3.367 3.841 1.279 45.133 o
-2 -14 23 0.718 0.264 0.880 96.575 o
-2 -14 24 0.417 0.653 0.960 81.272 o
-2 -13 1 0.012 -0.004 0.532 265.009 o
-2 -13 2 171.775 175.541 2.710 4.775 o
-2 -13 3 5.352 4.881 0.529 232.212 o
-2 -13 4 12.136 11.927 0.643 140.416 o
-2 -13 5 2.524 3.026 0.561 223.382 o
-2 -13 6 21.281 22.570 0.875 72.611 o
-2 -13 7 2.975 2.958 0.545 234.620 o
-2 -13 8 0.901 0.304 0.521 271.904 o
-2 -13 9 92.846 93.319 1.512 14.970 o
-2 -13 10 12.052 12.386 0.649 137.895 o
-2 -13 11 3.483 3.374 0.533 241.260 o
-2 -13 12 10.228 10.197 0.572 176.458 o
-2 -13 13 3.204 3.375 0.571 213.096 o
-2 -13 14 5.069 5.449 0.659 156.906 o
-2 -13 15 5.172 5.489 0.625 172.748 o
-2 -13 16 0.998 0.549 0.643 178.973 o
-2 -13 17 3.525 4.155 0.648 166.697 o
-2 -13 18 46.760 46.287 1.310 29.239 o
-2 -13 19 82.803 89.090 1.810 13.401 o
-2 -13 20 1.732 2.583 0.811 111.595 o
-2 -13 21 0.587 0.648 1.077 64.473 o
-2 -13 22 2.359 3.597 0.963 79.127 o
-2 -13 23 0.987 0.901 0.792 118.276 o
-2 -13 24 0.786 0.586 0.718 144.206 o
-2 -13 25 3.851 3.199 1.103 60.328 o
-2 -12 1 0.405 -0.077 0.464 345.931 o
-2 -12 2 2.054 2.343 0.430 372.242 o
-2 -12 3 5.773 5.144 0.464 285.514 o
-2 -12 4 13.815 12.933 0.548 170.332 o
-2 -12 5 0.722 0.782 0.415 422.102 o
-2 -12 6 73.161 72.490 1.620 16.999 o
-2 -12 7 1.227 1.322 0.476 317.688 o
-2 -12 8 0.235 -0.375 0.473 333.932 o
-2 -12 9 2.571 2.542 0.563 222.747 o
-2 -12 10 4.071 3.655 0.573 208.365 o
-2 -12 11 2.659 2.274 0.551 232.005 o
-2 -12 12 13.692 12.248 0.671 127.941 o
-2 -12 13 17.160 17.290 0.731 103.066 o
-2 -12 14 0.842 0.868 0.511 280.954 o
-2 -12 15 40.378 40.106 1.290 32.080 o
-2 -12 16 1.676 1.999 0.520 264.831 o
-2 -12 17 1.647 0.518 0.549 241.491 o
-2 -12 18 7.385 8.669 0.858 93.085 o
-2 -12 19 5.378 5.161 0.843 99.529 o
-2 -12 20 3.452 3.017 0.815 108.718 o
-2 -12 21 9.034 8.995 1.049 63.405 o
-2 -12 22 20.650 20.905 1.518 29.401 o
-2 -12 23 1.440 1.553 0.829 107.467 o
-2 -12 24 4.269 3.287 0.851 99.370 o
-2 -12 25 2.379 2.409 0.790 117.033 o
-2 -11 1 171.840 174.357 2.051 5.980 o
-2 -11 2 0.725 0.243 0.411 433.763 o
-2 -11 3 33.926 33.440 0.800 65.030 o
-2 -11 4 10.146 9.571 0.480 230.252 o
-2 -11 5 366.951 361.337 3.953 1.501 o
-2 -11 6 101.327 102.938 1.413 14.428 o
-2 -11 7 0.035 -0.089 0.476 331.917 o
-2 -11 8 26.893 26.658 0.830 71.245 o
-2 -11 9 51.223 51.245 1.112 33.657 o
-2 -11 10 54.061 51.285 1.049 34.836 o
-2 -11 11 205.408 208.356 2.595 4.088 o
-2 -11 12 1.032 0.641 0.519 271.666 o
-2 -11 13 0.950 0.591 0.510 282.597 o
-2 -11 14 7.744 7.198 0.545 205.372 o
-2 -11 15 8.236 8.871 0.553 195.568 o
-2 -11 16 5.271 4.554 0.502 255.132 o
-2 -11 17 1.930 1.844 0.645 174.668 o
-2 -11 18 48.738 47.352 1.877 16.969 o
-2 -11 19 9.946 10.802 0.945 75.806 o
-2 -11 20 14.553 13.906 0.916 75.728 o
-2 -11 21 6.045 5.533 1.102 59.355 o
-2 -11 22 0.032 0.051 0.926 87.649 o
-2 -11 23 7.070 7.513 1.155 53.715 o
-2 -11 24 1.200 0.584 0.799 116.219 o
-2 -11 25 6.387 7.929 0.788 110.152 o
-2 -11 26 7.749 9.403 0.838 96.457 o
-2 -10 1 217.039 215.721 2.410 4.048 o
-2 -10 2 0.794 0.931 0.392 468.731 o
-2 -10 3 134.347 130.841 1.757 9.077 o
-2 -10 4 194.766 190.396 2.228 4.920 o
-2 -10 5 165.621 159.253 1.980 6.547 o
-2 -10 6 67.356 67.150 1.202 24.952 o
-2 -10 7 0.006 0.545 0.413 437.875 o
-2 -10 8 35.890 35.669 0.813 61.339 o
-2 -10 9 22.880 21.506 0.765 86.661 o
-2 -10 10 51.357 53.340 1.057 35.155 o
-2 -10 11 10.907 11.295 0.507 205.142 o
-2 -10 12 2.487 2.464 0.479 301.746 o
-2 -10 13 78.318 80.107 1.361 19.232 o
-2 -10 14 2.695 2.240 0.497 281.786 o
-2 -10 15 15.780 16.178 0.765 98.795 o
-2 -10 16 82.340 81.079 1.335 18.908 o
-2 -10 17 25.337 23.034 1.079 50.553 o
-2 -10 18 23.774 22.665 1.086 50.782 o
-2 -10 19 16.576 16.709 0.938 70.553 o
-2 -10 20 17.053 15.894 0.938 70.426 o
-2 -10 21 68.826 69.433 2.140 12.087 o
-2 -10 22 70.706 73.891 2.499 9.402 o
-2 -10 23 3.341 2.487 0.834 104.394 o
-2 -10 24 7.413 4.432 0.901 86.549 o
-2 -10 25 1.562 1.802 0.773 123.197 o
-2 -10 26 9.540 8.768 0.995 69.655 o
-2 -9 1 265.682 259.361 2.953 2.763 o
-2 -9 2 7.698 8.462 0.426 295.324 o
-2 -9 3 85.680 83.189 1.210 19.809 o
-2 -9 4 0.419 0.960 0.256 1076.150 o
-2 -9 5 16.376 15.992 0.519 166.979 o
-2 -9 6 186.363 182.734 2.123 5.360 o
-2 -9 7 0.595 0.606 0.303 781.002 o
-2 -9 8 313.792 314.833 3.637 1.925 o
-2 -9 9 234.079 238.009 2.669 3.410 o
-2 -9 10 31.231 30.618 0.632 88.036 o
-2 -9 11 10.061 9.228 0.537 196.651 o
-2 -9 12 24.543 23.743 0.633 104.824 o
-2 -9 13 20.062 19.476 0.603 124.882 o
-2 -9 14 21.071 20.220 0.618 118.198 o
-2 -9 15 14.852 14.497 0.620 138.456 o
-2 -9 16 142.040 143.935 2.548 6.072 o
-2 -9 17 2.241 1.943 0.609 193.810 o
-2 -9 18 223.783 226.467 3.403 2.977 o
-2 -9 19 0.281 -0.151 0.725 142.558 o
-2 -9 20 23.926 24.511 1.093 49.866 o
-2 -9 21 25.719 25.037 1.738 22.372 o
-2 -9 22 29.846 30.321 1.294 35.658 o
-2 -9 23 10.971 11.353 1.158 51.770 o
-2 -9 24 4.952 4.938 0.910 86.444 o
-2 -9 25 2.064 1.991 0.850 101.737 o
-2 -9 26 2.548 2.479 1.117 59.250 o
-2 -9 27 1.126 1.790 1.380 39.219 o
-2 -8 1 2.529 2.944 0.321 605.158 o
-2 -8 2 8.083 9.683 0.616 163.576 o
-2 -8 3 4.388 4.141 0.344 488.104 o
-2 -8 4 1.662 1.714 0.248 1008.370 o
-2 -8 5 0.904 0.669 0.240 1176.400 o
-2 -8 6 251.866 252.707 2.794 3.031 o
-2 -8 7 28.429 27.714 0.524 112.504 o
-2 -8 8 62.154 63.527 0.928 33.421 o
-2 -8 9 27.771 25.792 0.666 92.273 o
-2 -8 10 172.002 172.108 1.921 6.267 o
-2 -8 11 163.200 159.267 1.935 6.731 o
-2 -8 12 1.659 1.102 0.301 740.371 o
-2 -8 13 2.899 1.896 0.363 495.006 o
-2 -8 14 78.418 77.146 1.393 18.994 o
-2 -8 15 3.701 3.791 0.397 399.194 o
-2 -8 16 3.474 3.093 0.454 322.648 o
-2 -8 17 9.726 10.602 0.645 146.466 o
-2 -8 18 48.102 47.096 1.101 35.756 o
-2 -8 19 9.878 9.812 0.698 129.251 o
-2 -8 20 90.649 90.659 1.622 14.325 o
-2 -8 21 191.712 195.449 3.275 3.578 o
-2 -8 22 45.233 46.612 1.507 24.233 o
-2 -8 23 48.831 46.114 1.528 23.279 o
-2 -8 24 11.588 12.283 1.036 63.035 o
-2 -8 25 1.427 1.379 1.110 60.473 o
-2 -8 26 2.179 -0.013 1.034 69.606 o
-2 -8 27 2.829 2.001 1.091 62.084 o
-2 -7 1 32.988 34.329 0.602 86.290 o
-2 -7 2 6.633 5.896 0.370 389.711 o
-2 -7 3 3.153 2.859 0.226 994.824 o
-2 -7 4 10.356 11.078 0.337 345.898 o
-2 -7 5 170.565 173.253 1.963 6.209 o
-2 -7 6 124.075 122.239 1.338 11.896 o
-2 -7 7 6.355 7.110 0.408 334.473 o
-2 -7 8 522.981 516.698 5.662 0.747 o
-2 -7 9 125.979 123.588 1.418 11.294 o
-2 -7 10 13.090 12.069 0.425 241.068 o
-2 -7 11 97.087 95.195 1.156 17.670 o
-2 -7 12 27.386 27.415 0.571 106.893 o
-2 -7 13 0.181 0.369 0.344 627.283 o
-2 -7 14 0.882 0.331 0.357 565.734 o
-2 -7 15 101.806 102.251 1.525 13.560 o
-2 -7 16 18.551 19.206 0.720 101.791 o
-2 -7 17 76.712 78.395 1.357 19.649 o
-2 -7 18 0.016 0.063 0.528 268.967 o
-2 -7 19 1.328 1.386 0.549 241.220 o
-2 -7 20 0.310 0.149 0.546 250.480 o
-2 -7 21 13.219 14.572 1.002 65.513 o
-2 -7 22 15.117 13.874 0.982 66.910 o
-2 -7 23 6.320 7.316 1.064 63.082 o
-2 -7 24 10.868 11.371 0.949 74.390 o
-2 -7 25 1.076 0.477 0.934 85.535 o
-2 -7 26 1.439 1.978 1.014 72.176 o
-2 -7 27 0.016 -0.290 1.130 58.823 o
-2 -6 1 129.013 127.975 1.453 10.752 o
-2 -6 2 12.130 11.095 0.309 351.228 o
-2 -6 3 2.028 2.151 0.219 1177.980 o
-2 -6 4 106.111 110.562 1.340 14.087 o
-2 -6 5 206.360 208.305 2.286 4.436 o
-2 -6 6 0.860 0.989 0.271 934.466 o
-2 -6 7 516.786 514.613 5.187 0.798 o
-2 -6 8 32.266 30.145 0.494 105.965 o
-2 -6 9 7.468 6.222 0.292 507.086 o
-2 -6 10 32.066 31.722 0.642 84.779 o
-2 -6 11 2.513 1.656 0.293 726.537 o
-2 -6 12 81.488 78.685 1.061 23.079 o
-2 -6 13 38.344 38.414 0.675 69.339 o
-2 -6 14 26.780 25.527 0.701 88.708 o
-2 -6 15 40.463 37.501 0.718 64.096 o
-2 -6 16 9.894 9.144 0.485 229.801 o
-2 -6 17 40.998 42.197 1.273 32.260 o
-2 -6 18 1.232 1.076 0.541 248.908 o
-2 -6 19 4.039 4.807 0.588 197.106 o
-2 -6 20 38.671 36.499 1.034 44.522 o
-2 -6 21 20.875 22.003 1.194 44.533 o
-2 -6 22 14.356 11.442 0.811 94.219 o
-2 -6 23 4.096 4.163 0.790 114.232 o
-2 -6 24 3.870 2.729 0.814 108.857 o
-2 -6 25 16.315 11.715 0.988 66.218 o
-2 -6 26 6.036 4.588 1.081 61.790 o
-2 -6 27 0.723 0.101 1.093 62.693 o
-2 -5 1 98.583 102.969 1.140 17.038 o
-2 -5 2 662.235 665.935 6.411 0.498 o
-2 -5 3 46.742 51.474 0.849 46.197 o
-2 -5 4 14.077 13.665 0.374 261.725 o
-2 -5 5 29.560 30.115 0.450 119.628 o
-2 -5 6 45.429 46.599 0.619 61.862 o
-2 -5 7 421.904 427.502 4.319 1.164 o
-2 -5 8 44.883 44.495 0.591 65.326 o
-2 -5 9 105.333 103.444 1.195 15.660 o
-2 -5 10 155.671 155.417 1.716 7.636 o
-2 -5 11 43.289 42.651 0.873 49.569 o
-2 -5 12 491.984 490.902 5.207 0.851 o
-2 -5 13 296.460 295.439 3.258 2.232 o
-2 -5 14 11.465 10.458 0.430 254.931 o
-2 -5 15 37.531 36.140 0.785 62.015 o
-2 -5 16 0.139 0.456 0.407 448.165 o
-2 -5 17 112.305 113.412 1.779 10.725 o
-2 -5 18 0.063 0.406 0.510 287.072 o
-2 -5 19 6.854 6.576 0.614 171.824 o
-2 -5 20 35.274 36.059 1.181 38.484 o
-2 -5 21 4.053 4.869 0.668 155.697 o
-2 -5 22 46.978 46.242 1.798 18.368 o
-2 -5 23 49.265 50.372 1.576 21.901 o
-2 -5 24 38.181 37.705 1.348 30.826 o
-2 -5 25 0.678 0.038 0.869 99.045 o
-2 -5 26 2.332 2.423 1.002 73.448 o
-2 -5 27 0.592 0.266 1.118 59.937 o
-2 -4 1 691.717 716.999 7.131 0.435 o
-2 -4 2 79.904 79.823 0.976 24.631 o
-2 -4 3 34.525 37.533 0.574 84.686 o
-2 -4 4 98.374 101.693 1.229 16.376 o
-2 -4 5 6.743 7.364 0.260 581.128 o
-2 -4 6 2.835 2.964 0.178 1375.800 o
-2 -4 7 51.767 51.917 0.668 51.442 o
-2 -4 8 24.651 25.665 0.491 131.741 o
-2 -4 9 13.601 13.277 0.378 264.810 o
-2 -4 10 371.184 371.595 4.113 1.432 o
-2 -4 11 1749.140 1738.380 18.340 0.070 o
-2 -4 12 330.655 326.617 3.421 1.881 o
-2 -4 13 32.946 31.731 0.784 68.136 o
-2 -4 14 0.435 0.588 0.393 476.084 o
-2 -4 15 3.822 2.974 0.421 364.560 o
-2 -4 16 1.453 0.646 0.435 378.438 o
-2 -4 17 24.515 24.408 0.703 92.307 o
-2 -4 18 35.922 36.029 0.918 53.228 o
-2 -4 19 23.378 24.274 0.747 87.155 o
-2 -4 20 97.031 90.436 1.604 13.909 o
-2 -4 21 7.047 6.644 0.743 122.469 o
-2 -4 22 57.710 57.963 1.661 18.907 o
-2 -4 23 0.944 1.165 0.879 96.218 o
-2 -4 24 7.994 7.753 1.013 68.459 o
-2 -4 25 0.077 -0.155 0.838 106.809 o
-2 -4 26 14.259 12.329 1.032 62.268 o
-2 -4 27 4.432 3.053 0.966 77.735 o
-2 -3 1 2584.710 2639.190 25.816 0.033 o
-2 -3 2 198.711 214.193 2.416 4.364 o
-2 -3 3 484.769 500.111 5.977 0.779 o
-2 -3 4 39.168 37.489 0.470 87.888 o
-2 -3 5 0.444 0.361 0.154 2805.840 o
-2 -3 6 2.940 3.496 0.172 1378.420 o
-2 -3 7 67.503 67.989 0.800 33.843 o
-2 -3 8 151.043 154.189 1.727 7.831 o
-2 -3 9 6.268 6.798 0.271 578.555 o
-2 -3 10 29.877 31.304 0.576 97.477 o
-2 -3 11 16.433 16.415 0.402 218.082 o
-2 -3 12 695.163 695.432 7.465 0.427 o
-2 -3 13 88.595 86.069 1.293 18.135 o
-2 -3 14 11.133 11.500 0.529 192.204 o
-2 -3 15 9.693 8.655 0.429 275.439 o
-2 -3 16 7.851 6.854 0.405 324.351 o
-2 -3 17 9.115 7.645 0.499 228.215 o
-2 -3 18 37.836 36.980 0.859 55.846 o
-2 -3 19 1.510 1.142 0.549 241.073 o
-2 -3 20 30.874 29.560 0.951 55.880 o
-2 -3 21 11.749 11.479 1.042 62.493 o
-2 -3 22 0.024 0.332 0.682 161.249 o
-2 -3 23 45.252 47.213 1.493 24.521 o
-2 -3 24 3.419 4.044 0.938 82.605 o
-2 -3 25 7.711 5.887 0.959 76.432 o
-2 -3 26 3.850 4.212 0.900 89.112 o
-2 -3 27 5.895 6.089 1.099 59.609 o
-2 -2 1 807.539 843.403 9.604 0.291 o
-2 -2 2 20.510 21.108 0.320 212.041 o
-2 -2 3 1686.320 1749.250 17.732 0.074 o
-2 -2 4 949.937 961.389 8.942 0.247 o
-2 -2 5 0.206 0.515 0.143 3298.990 o
-2 -2 6 314.005 314.859 3.294 2.049 o
-2 -2 7 129.838 130.553 1.559 10.149 o
-2 -2 8 2.067 2.184 0.151 1922.460 o
-2 -2 9 19.376 19.324 0.374 203.501 o
-2 -2 10 251.764 246.206 2.566 3.227 o
-2 -2 11 305.107 303.716 3.244 2.156 o
-2 -2 12 73.481 71.611 1.017 26.588 o
-2 -2 13 572.249 563.567 6.213 0.626 o
-2 -2 14 3.317 3.151 0.385 431.603 o
-2 -2 15 12.995 11.554 0.466 218.036 o
-2 -2 16 117.829 114.381 1.557 11.538 o
-2 -2 17 3.665 2.079 0.422 370.702 o
-2 -2 18 20.801 18.799 0.610 122.217 o
-2 -2 19 3.529 2.551 0.549 229.754 o
-2 -2 20 1.276 0.426 0.574 223.145 o
-2 -2 21 0.845 -0.128 0.645 178.894 o
-2 -2 22 3.912 2.948 0.819 107.343 o
-2 -2 23 8.369 7.968 0.895 85.780 o
-2 -2 24 6.937 6.870 0.961 76.243 o
-2 -2 25 29.674 29.569 1.326 34.423 o
-2 -2 26 1.670 1.592 0.997 74.573 o
-2 -2 27 8.465 10.681 1.631 27.340 o
-2 -1 1 76.459 77.171 1.111 23.554 o
-2 -1 2 309.603 320.496 3.703 1.908 o
-2 -1 3 1056.770 1128.800 12.804 0.167 o
-2 -1 4 5.552 5.299 0.142 1124.860 o
-2 -1 5 5.421 6.127 0.188 895.114 o
-2 -1 6 154.981 161.238 1.628 7.771 o
-2 -1 7 18.113 17.849 0.292 256.294 o
-2 -1 8 175.325 178.466 1.775 6.345 o
-2 -1 9 47.542 45.989 0.547 64.444 o
-2 -1 10 502.456 505.080 4.770 0.866 o
-2 -1 11 208.248 209.649 2.284 4.391 o
-2 -1 12 6.958 6.899 0.323 453.520 o
-2 -1 13 40.645 41.519 0.670 65.641 o
-2 -1 14 268.806 261.278 2.787 2.825 o
-2 -1 15 6.682 6.680 0.372 381.230 o
-2 -1 16 29.160 30.144 0.650 89.185 o
-2 -1 17 9.973 10.621 0.534 195.958 o
-2 -1 18 30.394 29.398 0.817 68.334 o
-2 -1 19 4.024 4.005 0.649 165.480 o
-2 -1 20 7.612 7.024 0.670 145.788 o
-2 -1 21 14.071 15.888 1.136 51.892 o
-2 -1 22 2.622 2.549 0.818 108.977 o
-2 -1 23 14.723 16.446 1.113 53.472 o
-2 -1 24 4.780 4.850 0.914 85.881 o
-2 -1 25 1.562 1.594 0.793 117.196 o
-2 -1 26 8.177 7.175 2.727 10.007 o
-2 -1 27 1.401 2.069 1.697 25.965 o
-2 0 1 825.170 870.741 12.956 0.219 o
-2 0 2 4947.270 5139.050 81.890 0.006 o
-2 0 3 424.738 446.148 5.112 1.019 o
-2 0 4 51.334 53.266 0.585 55.178 o
-2 0 5 10.029 8.412 0.176 620.648 o
-2 0 6 87.879 95.135 0.931 21.693 o
-2 0 7 15.380 15.899 0.228 338.383 o
-2 0 8 10.046 10.309 0.198 548.552 o
-2 0 9 38.347 37.422 0.645 72.573 o
-2 0 10 196.530 201.502 2.109 4.929 o
-2 0 11 119.493 118.141 1.232 13.050 o
-2 0 12 271.526 267.019 2.627 2.864 o
-2 0 13 150.584 146.782 1.599 8.393 o
-2 0 14 142.864 139.422 1.610 8.941 o
-2 0 15 256.516 252.674 2.767 3.001 o
-2 0 16 58.530 55.130 0.973 34.989 o
-2 0 17 54.015 54.443 1.173 30.453 o
-2 0 18 0.401 0.437 0.460 349.768 o
-2 0 19 5.459 5.337 0.555 212.394 o
-2 0 20 95.292 100.468 1.857 11.752 o
-2 0 21 0.442 0.484 0.752 132.096 o
-2 0 22 1.589 3.137 0.886 93.837 o
-2 0 23 0.228 0.890 0.871 98.492 o
-2 0 24 2.476 2.391 0.883 94.030 o
-2 0 25 7.748 7.895 1.339 40.312 o
-2 0 26 0.424 -0.395 1.240 48.815 o
-2 1 1 6732.700 7070.120 138.168 0.002 o
-2 1 2 32136.900 32125.200 511.877 0.000 o
-2 1 3 614.311 652.168 6.241 0.548 o
-2 1 4 200.215 202.093 1.993 4.995 o
-2 1 5 316.981 333.568 3.076 2.053 o
-2 1 6 9.999 10.301 0.204 541.220 o
-2 1 7 17.138 17.111 0.268 282.942 o
-2 1 8 183.211 192.758 1.922 5.639 o
-2 1 9 101.931 102.879 1.074 17.138 o
-2 1 10 15.088 15.018 0.291 303.721 o
-2 1 11 189.645 188.814 1.853 5.627 o
-2 1 12 160.807 162.085 1.587 7.604 o
-2 1 13 68.603 66.724 0.858 32.271 o
-2 1 14 0.675 0.671 0.305 765.554 o
-2 1 15 133.683 135.838 1.664 9.336 o
-2 1 16 2.281 1.916 0.385 455.610 o
-2 1 17 74.579 75.085 1.186 22.911 o
-2 1 18 10.035 9.892 0.552 187.643 o
-2 1 19 5.145 4.810 0.537 227.039 o
-2 1 20 1.240 0.832 0.636 181.899 o
-2 1 21 0.604 0.877 0.831 108.095 o
-2 1 22 37.304 39.270 1.428 28.288 o
-2 1 23 3.298 2.333 0.856 99.407 o
-2 1 24 13.227 15.251 1.755 23.279 o
-2 1 25 12.427 13.643 1.843 21.286 o
-2 1 26 0.805 0.380 1.223 50.059 o
-2 2 1 11801.500 12115.200 167.215 0.001 o
-2 2 2 314.382 341.749 3.308 1.965 o
-2 2 3 524.488 543.180 5.078 0.776 o
-2 2 4 89.643 87.296 0.790 23.860 o
-2 2 5 276.391 286.542 2.329 2.878 o
-2 2 6 298.579 306.713 2.544 2.480 o
-2 2 7 93.002 93.939 0.827 21.881 o
-2 2 8 1.488 1.346 0.129 2715.700 o
-2 2 9 47.058 46.319 0.557 64.155 o
-2 2 10 33.227 31.927 0.481 103.695 o
-2 2 11 3.710 3.308 0.215 1001.190 o
-2 2 12 169.349 167.505 1.870 6.532 o
-2 2 13 58.138 57.932 0.851 38.578 o
-2 2 14 69.498 68.257 1.312 22.376 o
-2 2 15 167.200 167.942 2.089 6.128 o
-2 2 16 13.599 12.986 0.556 167.497 o
-2 2 17 104.892 106.126 1.566 12.827 o
-2 2 18 98.290 97.694 1.639 13.204 o
-2 2 19 7.034 5.264 0.664 151.225 o
-2 2 20 2.765 2.822 0.738 132.448 o
-2 2 21 1.497 1.549 0.792 117.519 o
-2 2 22 24.548 24.471 1.467 30.401 o
-2 2 23 2.327 0.290 1.665 26.994 o
-2 2 24 11.486 11.486 2.612 10.830 o
-2 2 25 20.343 22.610 2.724 9.783 o
-2 2 26 2.618 3.281 2.292 14.243 o
-2 3 1 956.930 996.054 11.314 0.209 o
-2 3 2 31.911 33.100 0.398 117.349 o
-2 3 3 119.853 119.759 1.313 12.495 o
-2 3 4 61.432 64.287 0.711 39.885 o
-2 3 5 170.266 174.382 1.769 6.594 o
-2 3 6 510.199 519.906 4.661 0.851 o
-2 3 7 160.509 163.608 1.492 7.813 o
-2 3 8 87.334 90.493 0.856 23.233 o
-2 3 9 35.586 37.148 0.445 97.611 o
-2 3 10 57.472 56.390 0.717 44.082 o
-2 3 11 36.535 36.107 0.617 78.346 o
-2 3 12 58.897 57.325 0.855 38.223 o
-2 3 13 60.962 60.314 1.045 31.161 o
-2 3 14 80.553 77.696 1.190 21.461 o
-2 3 15 17.339 16.003 0.527 160.615 o
-2 3 16 5.035 4.131 0.469 289.984 o
-2 3 17 7.343 7.617 0.542 208.046 o
-2 3 18 30.537 29.130 1.013 51.481 o
-2 3 19 36.038 38.642 1.218 36.224 o
-2 3 20 0.008 0.227 0.689 157.887 o
-2 3 21 0.000 -0.178 0.694 155.818 o
-2 3 22 28.817 29.236 1.438 30.324 o
-2 3 23 16.536 16.294 1.748 23.198 o
-2 3 24 0.941 0.308 1.335 42.034 o
-2 3 25 10.235 13.311 2.314 13.746 o
-2 4 1 313.693 319.333 3.323 2.027 o
-2 4 2 10.220 11.291 0.315 371.720 o
-2 4 3 335.144 341.213 3.246 1.875 o
-2 4 4 962.756 961.737 9.223 0.240 o
-2 4 5 1479.610 1498.880 14.771 0.099 o
-2 4 6 300.781 311.014 3.090 2.222 o
-2 4 7 152.679 146.935 1.436 8.766 o
-2 4 8 15.352 15.863 0.283 300.661 o
-2 4 9 22.221 22.991 0.334 190.579 o
-2 4 10 57.015 58.544 0.693 44.590 o
-2 4 11 41.536 43.116 0.723 60.169 o
-2 4 12 4.718 4.955 0.331 502.980 o
-2 4 13 10.979 10.403 0.417 268.701 o
-2 4 14 76.219 74.381 1.002 25.799 o
-2 4 15 21.157 20.089 0.620 117.843 o
-2 4 16 0.005 0.020 0.426 414.058 o
-2 4 17 29.680 28.640 0.874 63.601 o
-2 4 18 102.801 99.838 2.236 9.154 o
-2 4 19 8.684 8.971 0.679 138.254 o
-2 4 20 35.332 36.700 1.420 29.102 o
-2 4 21 6.886 7.062 0.894 87.303 o
-2 4 22 1.507 1.012 0.953 81.782 o
-2 4 23 0.051 0.335 1.172 54.698 o
-2 4 24 9.722 9.052 1.673 25.994 o
-2 4 25 0.370 0.523 1.371 39.923 o
-2 5 1 376.822 389.422 3.795 1.451 o
-2 5 2 66.921 69.022 0.801 33.838 o
-2 5 3 109.519 115.098 1.194 14.479 o
-2 5 4 155.337 162.278 1.473 8.136 o
-2 5 5 0.637 0.580 0.163 2422.730 o
-2 5 6 204.188 199.408 1.945 4.998 o
-2 5 7 66.213 65.969 0.769 35.570 o
-2 5 8 84.674 85.109 0.849 24.643 o
-2 5 9 9.333 10.031 0.249 491.135 o
-2 5 10 0.154 0.103 0.191 2000.040 o
-2 5 11 6.505 6.939 0.330 447.769 o
-2 5 12 84.642 82.701 1.067 21.924 o
-2 5 13 0.603 0.433 0.326 681.945 o
-2 5 14 11.314 11.701 0.439 244.919 o
-2 5 15 9.489 10.090 0.759 112.461 o
-2 5 16 6.592 7.342 0.620 168.818 o
-2 5 17 2.096 1.891 0.555 231.949 o
-2 5 18 5.805 4.928 0.581 195.229 o
-2 5 19 22.026 21.569 0.995 59.522 o
-2 5 20 32.994 36.490 1.375 31.105 o
-2 5 21 5.087 6.376 0.962 77.249 o
-2 5 22 1.810 0.815 0.840 104.894 o
-2 5 23 3.255 4.071 1.368 39.560 o
-2 5 24 9.922 13.610 1.769 23.194 o
-2 6 1 45.645 46.644 0.602 62.656 o
-2 6 2 359.976 371.183 3.759 1.556 o
-2 6 3 374.042 376.163 3.726 1.500 o
-2 6 4 901.289 920.416 7.618 0.288 o
-2 6 5 419.766 431.743 3.671 1.266 o
-2 6 6 376.259 372.312 3.526 1.544 o
-2 6 7 18.620 19.517 0.439 181.272 o
-2 6 8 23.928 22.030 0.390 167.058 o
-2 6 9 42.945 43.241 0.533 72.461 o
-2 6 10 272.764 270.357 2.443 2.939 o
-2 6 11 8.436 8.401 0.363 358.365 o
-2 6 12 138.512 141.262 1.880 8.187 o
-2 6 13 19.638 19.464 0.530 146.242 o
-2 6 14 42.091 42.711 0.848 51.749 o
-2 6 15 1.476 0.441 0.460 340.925 o
-2 6 16 21.120 20.612 0.783 86.405 o
-2 6 17 16.710 16.972 0.730 104.215 o
-2 6 18 0.652 0.798 0.719 143.748 o
-2 6 19 3.737 2.802 0.791 115.084 o
-2 6 20 46.160 45.481 2.645 9.595 o
-2 6 21 67.899 70.879 1.967 13.663 o
-2 6 22 45.536 48.694 1.574 22.555 o
-2 6 23 0.415 0.099 1.019 72.150 o
-2 7 1 7.076 7.096 0.334 429.406 o
-2 7 2 1.752 2.329 0.206 1307.760 o
-2 7 3 44.675 43.821 0.564 67.745 o
-2 7 4 453.010 465.905 3.956 1.092 o
-2 7 5 1.355 1.786 0.189 1593.530 o
-2 7 6 132.564 132.219 1.301 10.997 o
-2 7 7 139.160 139.606 1.478 9.609 o
-2 7 8 201.983 194.758 1.882 5.188 o
-2 7 9 350.431 347.884 3.053 1.833 o
-2 7 10 88.602 86.344 0.990 21.745 o
-2 7 11 14.708 13.950 0.451 210.075 o
-2 7 12 64.458 64.909 0.984 30.929 o
-2 7 13 9.545 11.489 0.492 220.994 o
-2 7 14 0.280 0.229 0.412 438.414 o
-2 7 15 83.724 82.967 1.912 12.694 o
-2 7 16 6.894 8.391 0.712 130.898 o
-2 7 17 69.760 67.059 1.571 18.340 o
-2 7 18 1.918 1.925 0.766 125.032 o
-2 7 19 59.870 61.784 2.181 12.386 o
-2 7 20 77.915 75.078 1.929 13.204 o
-2 7 21 30.459 30.286 1.304 35.121 o
-2 7 22 0.117 -0.946 0.950 83.278 o
-2 7 23 1.143 0.320 0.954 81.991 o
-2 8 1 27.672 29.012 0.585 102.349 o
-2 8 2 173.939 175.432 1.984 6.034 o
-2 8 3 40.228 38.483 0.558 77.276 o
-2 8 4 75.265 77.386 0.969 26.237 o
-2 8 5 6.481 6.766 0.240 651.764 o
-2 8 6 0.663 0.519 0.216 1469.600 o
-2 8 7 240.081 234.773 2.295 3.660 o
-2 8 8 440.802 436.743 3.983 1.154 o
-2 8 9 35.547 35.160 0.530 89.892 o
-2 8 10 17.972 17.479 0.592 135.522 o
-2 8 11 46.444 45.398 1.381 27.359 o
-2 8 12 0.152 0.191 0.447 373.630 o
-2 8 13 47.316 48.375 0.950 41.991 o
-2 8 14 27.799 28.042 0.750 79.100 o
-2 8 15 4.135 2.103 0.566 215.695 o
-2 8 16 0.780 0.255 0.748 133.080 o
-2 8 17 42.876 43.721 1.404 27.547 o
-2 8 18 1.431 1.538 0.838 105.404 o
-2 8 19 6.925 7.185 0.944 78.742 o
-2 8 20 3.456 2.826 0.832 104.550 o
-2 8 21 9.465 10.938 1.135 54.259 o
-2 8 22 0.052 0.782 0.892 94.082 o
-2 9 1 0.350 -0.017 0.288 885.198 o
-2 9 2 9.228 8.551 0.481 237.684 o
-2 9 3 60.981 60.065 0.781 39.005 o
-2 9 4 5.840 5.935 0.284 572.608 o
-2 9 5 80.068 79.329 0.978 24.610 o
-2 9 6 18.758 18.019 0.487 166.122 o
-2 9 7 0.242 0.586 0.282 913.693 o
-2 9 8 11.358 10.037 0.374 304.287 o
-2 9 9 65.237 61.475 0.934 32.524 o
-2 9 10 6.841 6.474 0.405 336.736 o
-2 9 11 25.845 24.338 0.717 88.363 o
-2 9 12 0.082 -0.100 0.495 305.790 o
-2 9 13 16.559 15.646 0.613 135.141 o
-2 9 14 20.170 19.582 0.752 93.367 o
-2 9 15 5.262 5.144 0.676 149.844 o
-2 9 16 8.754 7.849 0.835 96.939 o
-2 9 17 34.611 34.330 1.251 35.823 o
-2 9 18 5.455 6.666 0.916 84.468 o
-2 9 19 3.313 2.983 0.826 106.119 o
-2 9 20 6.339 4.857 0.972 75.469 o
-2 9 21 2.882 3.237 0.984 75.672 o
-2 10 1 23.080 21.506 0.633 109.696 o
-2 10 2 25.796 25.069 0.751 83.101 o
-2 10 3 1.679 1.307 0.275 859.034 o
-2 10 4 59.532 56.181 0.824 39.253 o
-2 10 5 3.176 3.816 0.326 564.156 o
-2 10 6 4.059 4.072 0.305 595.419 o
-2 10 7 44.300 41.039 0.761 56.197 o
-2 10 8 4.697 4.141 0.380 412.811 o
-2 10 9 85.091 85.450 1.141 20.596 o
-2 10 10 1.543 1.853 0.415 406.849 o
-2 10 11 35.191 36.093 0.927 53.035 o
-2 10 12 18.711 18.226 1.059 56.196 o
-2 10 13 15.421 13.518 0.894 78.421 o
-2 10 14 1.536 0.364 0.607 199.517 o
-2 10 15 5.426 3.897 0.677 150.302 o
-2 10 16 8.914 9.363 0.876 88.210 o
-2 10 17 0.339 0.515 0.972 79.328 o
-2 10 18 4.173 3.304 0.980 75.720 o
-2 10 19 4.663 4.338 1.068 63.768 o
-2 10 20 0.846 -0.012 0.984 77.291 o
-2 11 1 70.058 67.687 1.045 27.456 o
-2 11 2 0.018 0.037 0.348 620.740 o
-2 11 3 0.349 0.134 0.366 551.230 o
-2 11 4 0.860 0.344 0.356 571.090 o
-2 11 5 66.386 66.295 1.439 20.870 o
-2 11 6 12.885 14.323 0.576 159.380 o
-2 11 7 29.631 29.926 0.789 71.692 o
-2 11 8 3.287 3.309 0.422 366.806 o
-2 11 9 0.064 0.420 0.397 472.121 o
-2 11 10 62.898 62.780 1.151 27.612 o
-2 11 11 257.545 260.555 3.334 2.598 o
-2 11 12 76.433 72.666 1.467 18.590 o
-2 11 13 3.873 3.532 0.614 184.527 o
-2 11 14 16.467 17.130 0.857 81.495 o
-2 11 15 0.125 0.121 1.015 72.866 o
-2 11 16 30.241 30.805 1.686 22.884 o
-2 11 17 1.443 0.289 1.105 61.182 o
-2 11 18 1.776 2.508 1.046 67.714 o
-2 11 19 2.726 2.710 0.889 92.629 o
-2 12 1 139.698 140.027 2.028 7.681 o
-2 12 2 24.052 21.867 0.643 105.488 o
-2 12 3 3.048 2.150 0.400 413.264 o
-2 12 4 57.877 58.602 0.977 34.456 o
-2 12 5 4.699 4.212 0.468 292.407 o
-2 12 6 142.660 138.016 1.998 7.698 o
-2 12 7 31.119 30.578 1.005 51.380 o
-2 12 8 63.995 63.233 1.013 30.592 o
-2 12 9 0.091 0.026 0.452 366.723 o
-2 12 10 112.845 110.919 1.821 10.542 o
-2 12 11 134.159 136.071 2.044 7.921 o
-2 12 12 65.022 65.148 1.521 19.805 o
-2 12 13 2.511 1.991 0.735 134.624 o
-2 12 14 0.212 1.360 0.830 108.441 o
-2 12 15 0.499 1.143 1.086 63.438 o
-2 12 16 8.073 7.614 1.593 28.779 o
-2 12 17 3.715 4.556 1.068 64.067 o
-2 12 18 3.031 2.923 1.133 57.451 o
-2 13 1 86.621 86.110 1.507 16.063 o
-2 13 2 21.077 20.049 0.885 72.531 o
-2 13 3 0.033 -0.265 0.459 356.765 o
-2 13 4 6.349 5.071 0.610 177.571 o
-2 13 5 36.299 32.583 0.868 57.842 o
-2 13 6 75.673 74.823 1.524 17.795 o
-2 13 7 43.361 42.529 0.892 48.482 o
-2 13 8 4.507 3.186 0.457 310.076 o
-2 13 9 49.069 48.927 1.064 36.473 o
-2 13 10 86.160 90.864 2.140 10.660 o
-2 13 11 0.015 0.163 0.766 128.081 o
-2 13 12 21.750 22.544 1.012 57.819 o
-2 13 13 2.324 2.370 0.822 108.168 o
-2 13 14 4.818 5.379 0.868 94.393 o
-2 13 15 5.891 7.864 1.566 29.925 o
-2 13 16 0.130 -0.859 1.713 25.588 o
-2 13 17 0.561 1.199 1.512 32.770 o
-2 14 1 0.041 0.064 0.559 240.223 o
-2 14 2 55.415 57.214 1.301 26.405 o
-2 14 3 41.986 43.940 1.142 36.718 o
-2 14 4 55.775 55.019 1.441 23.376 o
-2 14 5 53.498 52.449 1.398 24.944 o
-2 14 6 18.614 21.125 1.020 59.126 o
-2 14 7 2.329 2.510 0.558 227.846 o
-2 14 8 23.250 21.207 0.807 80.279 o
-2 14 9 24.541 25.389 1.420 32.074 o
-2 14 10 30.995 28.739 1.124 44.195 o
-2 14 11 14.299 14.612 0.924 74.582 o
-2 14 12 17.662 17.716 1.070 55.743 o
-2 14 13 0.131 -0.785 0.785 121.834 o
-2 14 14 0.199 -0.866 0.866 99.975 o
-2 14 15 3.851 4.168 1.172 53.465 o
-2 14 16 3.643 3.686 1.102 60.439 o
-2 15 1 20.361 20.172 0.827 80.941 o
-2 15 2 6.700 6.630 0.694 138.977 o
-2 15 3 0.796 1.009 0.705 149.320 o
-2 15 4 80.434 77.856 1.570 16.520 o
-2 15 5 3.723 4.035 0.608 187.437 o
-2 15 6 12.116 12.576 0.673 130.234 o
-2 15 7 0.532 0.668 0.539 254.865 o
-2 15 8 1.539 1.286 0.640 178.658 o
-2 15 9 1.424 1.721 0.749 131.219 o
-2 15 10 0.646 0.464 0.705 150.002 o
-2 15 11 1.250 0.555 0.736 136.668 o
-2 15 12 0.038 -0.402 0.738 138.010 o
-2 15 13 14.847 15.538 1.084 56.174 o
-2 15 14 15.432 16.479 1.373 36.513 o
-2 16 1 143.264 146.778 2.289 6.676 o
-2 16 2 139.303 132.555 2.400 6.692 o
-2 16 3 18.574 18.069 0.850 80.245 o
-2 16 4 11.770 11.487 0.910 79.450 o
-2 16 5 8.330 8.559 0.659 146.613 o
-2 16 6 1.143 0.826 0.550 242.240 o
-2 16 7 3.845 4.191 0.631 174.544 o
-2 16 8 0.681 0.006 0.772 125.279 o
-2 16 9 16.062 15.066 0.865 81.553 o
-2 16 10 7.143 6.973 0.789 109.524 o
-2 16 11 22.030 22.826 1.076 52.234 o
-2 16 12 2.064 0.756 0.718 142.355 o
-2 16 13 5.061 4.543 0.833 102.213 o
-2 17 1 31.868 29.818 1.261 36.716 o
-2 17 2 40.249 39.614 1.270 32.884 o
-2 17 3 16.171 15.283 0.941 70.868 o
-2 17 4 0.463 0.179 0.637 183.762 o
-2 17 5 0.977 0.512 0.570 226.608 o
-2 17 6 0.007 -0.305 0.566 234.170 o
-2 17 7 0.690 0.093 0.620 193.634 o
-2 17 8 6.185 6.232 0.797 109.082 o
-2 17 9 4.984 3.891 0.739 128.497 o
-2 17 10 2.719 3.481 0.806 111.609 o
-2 17 11 4.087 3.855 0.785 115.857 o
-2 18 1 125.611 127.827 2.463 6.968 o
-2 18 2 7.974 8.144 0.825 99.693 o
-2 18 3 16.209 17.119 0.960 67.922 o
-2 18 4 0.025 0.120 0.730 140.781 o
-2 18 5 0.681 1.258 0.647 176.872 o
-2 18 6 0.408 0.939 0.742 135.576 o
-2 18 7 2.592 1.342 0.828 107.025 o
-2 18 8 3.879 3.757 0.813 108.454 o
-2 18 9 1.530 1.091 0.849 102.750 o
-2 19 1 38.740 37.475 1.393 29.255 o
-2 19 2 3.426 2.354 0.703 144.748 o
-2 19 3 11.698 12.101 1.080 58.488 o
-2 19 4 19.721 19.357 0.959 65.127 o
-2 19 5 2.530 2.243 0.765 124.347 o
-2 19 6 2.317 1.675 0.921 86.920 o
-2 19 7 0.009 -0.012 0.907 91.366 o
-2 20 1 12.751 12.914 0.874 83.861 o
-2 20 2 9.174 8.692 0.742 118.239 o
-2 20 3 3.560 3.676 0.654 164.348 o
-2 20 4 0.299 1.079 1.302 44.205 o
-2 20 5 0.722 2.516 2.342 13.672 o
-2 21 1 2.559 1.429 0.944 82.784 o
-1 -21 7 3.036 1.692 1.167 54.379 o
-1 -21 8 5.671 4.073 1.100 59.895 o
-1 -21 9 12.523 13.065 2.051 17.324 o
-1 -20 1 34.636 34.703 1.045 46.156 o
-1 -20 2 0.080 0.407 0.625 191.848 o
-1 -20 3 13.854 15.178 0.887 79.993 o
-1 -20 4 1.394 1.327 0.721 141.648 o
-1 -20 5 23.923 22.849 1.052 53.308 o
-1 -20 6 0.100 0.236 0.917 89.298 o
-1 -20 7 18.995 19.253 1.066 55.194 o
-1 -20 8 2.586 1.409 0.806 112.696 o
-1 -20 9 11.616 12.777 1.051 61.289 o
-1 -20 10 1.463 0.679 0.751 131.027 o
-1 -20 11 0.033 -0.460 0.766 127.954 o
-1 -20 12 1.475 0.590 0.806 114.186 o
-1 -20 13 5.385 5.072 0.724 131.941 o
-1 -20 14 7.343 6.326 0.778 112.472 o
-1 -20 15 0.011 1.571 1.805 23.028 o
-1 -19 1 3.114 2.954 0.677 155.675 o
-1 -19 2 3.877 4.109 0.735 131.300 o
-1 -19 3 5.370 5.033 0.756 121.881 o
-1 -19 4 8.828 8.946 0.821 99.170 o
-1 -19 5 35.176 35.586 1.588 24.443 o
-1 -19 6 9.874 10.304 0.932 77.812 o
-1 -19 7 0.002 0.174 0.715 146.876 o
-1 -19 8 7.295 6.609 0.805 105.657 o
-1 -19 9 4.367 4.495 0.833 102.970 o
-1 -19 10 13.395 14.460 0.871 83.169 o
-1 -19 11 32.130 35.353 1.215 37.962 o
-1 -19 12 9.461 11.811 0.869 87.917 o
-1 -19 13 4.004 3.458 0.692 147.364 o
-1 -19 14 2.691 2.208 0.718 140.312 o
-1 -19 15 0.997 0.814 0.714 145.419 o
-1 -19 16 1.618 2.080 0.699 149.580 o
-1 -19 17 7.660 8.468 0.995 70.790 o
-1 -19 18 0.418 0.050 1.132 58.491 o
-1 -18 1 0.010 -0.239 0.745 135.291 o
-1 -18 2 32.487 34.783 1.151 41.089 o
-1 -18 3 23.956 22.701 1.010 56.807 o
-1 -18 4 24.681 22.854 1.116 48.217 o
-1 -18 5 1.916 1.799 0.842 103.913 o
-1 -18 6 11.481 11.617 0.933 76.232 o
-1 -18 7 8.108 9.487 0.959 75.231 o
-1 -18 8 13.311 13.323 0.941 73.361 o
-1 -18 9 0.242 -0.345 0.751 132.812 o
-1 -18 10 0.325 0.439 0.669 167.037 o
-1 -18 11 12.692 13.273 0.894 80.662 o
-1 -18 12 0.594 0.177 0.734 138.695 o
-1 -18 13 2.436 2.041 0.743 131.786 o
-1 -18 14 4.442 4.910 0.751 124.738 o
-1 -18 15 22.914 20.194 0.905 68.730 o
-1 -18 16 3.620 3.727 0.787 115.801 o
-1 -18 17 0.361 0.976 0.888 94.796 o
-1 -18 18 0.313 0.652 0.915 89.426 o
-1 -18 19 6.992 6.412 1.124 56.800 o
-1 -18 20 4.107 6.116 1.542 31.072 o
-1 -17 1 0.415 -0.203 0.836 107.303 o
-1 -17 2 7.055 5.949 1.007 70.017 o
-1 -17 3 6.047 6.168 0.884 90.065 o
-1 -17 4 1.995 2.707 0.967 78.908 o
-1 -17 5 23.093 22.971 1.551 27.848 o
-1 -17 6 1.917 1.126 0.743 132.883 o
-1 -17 7 28.094 28.599 1.096 47.057 o
-1 -17 8 26.477 25.372 1.029 53.306 o
-1 -17 9 0.127 -0.620 0.765 128.119 o
-1 -17 10 0.482 0.715 0.689 156.805 o
-1 -17 11 1.873 0.657 0.691 153.785 o
-1 -17 12 18.070 16.676 1.072 55.632 o
-1 -17 13 11.891 12.371 0.852 88.652 o
-1 -17 14 0.037 -0.370 0.735 138.911 o
-1 -17 15 16.009 15.873 0.921 73.406 o
-1 -17 16 28.083 30.473 1.359 33.344 o
-1 -17 17 3.267 2.807 0.792 115.295 o
-1 -17 18 17.183 14.101 1.103 53.814 o
-1 -17 19 31.395 31.276 2.039 16.264 o
-1 -17 20 1.228 0.607 1.145 56.948 o
-1 -17 21 42.422 44.569 3.320 6.379 o
-1 -16 1 0.710 0.368 0.792 119.086 o
-1 -16 2 19.394 18.314 0.918 70.477 o
-1 -16 3 0.021 0.132 0.729 141.384 o
-1 -16 4 3.478 3.522 0.776 119.263 o
-1 -16 5 27.135 26.700 1.429 31.152 o
-1 -16 6 89.685 86.089 1.749 13.498 o
-1 -16 7 1.401 1.231 0.706 147.740 o
-1 -16 8 1.576 1.302 0.681 158.104 o
-1 -16 9 10.469 7.664 0.739 118.021 o
-1 -16 10 69.880 72.374 1.798 15.217 o
-1 -16 11 0.720 1.262 0.874 97.493 o
-1 -16 12 21.394 21.474 0.906 69.265 o
-1 -16 13 40.592 41.331 1.365 29.388 o
-1 -16 14 0.743 1.131 0.649 175.798 o
-1 -16 15 7.279 7.819 0.681 141.499 o
-1 -16 16 2.516 3.100 0.641 173.818 o
-1 -16 17 1.200 0.730 0.757 129.217 o
-1 -16 18 0.232 -0.695 0.985 77.317 o
-1 -16 19 0.472 -0.289 0.994 75.790 o
-1 -16 20 7.664 6.109 1.130 56.058 o
-1 -16 21 44.905 50.120 3.028 7.494 o
-1 -16 22 18.662 20.265 1.557 28.334 o
-1 -15 1 51.450 50.589 1.292 28.221 o
-1 -15 2 1.869 3.240 0.608 193.569 o
-1 -15 3 75.510 74.336 1.383 19.775 o
-1 -15 4 2.061 3.226 0.602 196.743 o
-1 -15 5 22.242 23.496 0.843 75.332 o
-1 -15 6 15.451 14.717 0.703 113.901 o
-1 -15 7 23.039 21.706 0.797 81.668 o
-1 -15 8 4.781 4.995 0.610 182.124 o
-1 -15 9 81.443 79.334 1.565 16.384 o
-1 -15 10 5.476 5.353 0.690 143.919 o
-1 -15 11 97.189 96.446 1.926 11.300 o
-1 -15 12 8.326 6.263 0.777 111.758 o
-1 -15 13 0.060 -0.537 0.704 151.289 o
-1 -15 14 27.810 27.525 1.005 53.913 o
-1 -15 15 87.218 88.670 1.605 14.899 o
-1 -15 16 0.698 0.873 0.617 194.732 o
-1 -15 17 7.667 8.381 0.809 103.428 o
-1 -15 18 14.218 16.843 1.131 52.056 o
-1 -15 19 2.268 1.877 0.934 84.562 o
-1 -15 20 0.873 0.894 0.987 76.682 o
-1 -15 21 7.433 6.515 1.332 40.867 o
-1 -15 22 0.536 -0.454 1.089 63.254 o
-1 -15 23 3.005 1.544 0.865 97.888 o
-1 -14 1 3.288 4.155 0.573 210.115 o
-1 -14 2 7.384 6.312 0.575 191.143 o
-1 -14 3 78.564 80.764 1.497 17.422 o
-1 -14 4 7.707 8.176 0.592 178.275 o
-1 -14 5 104.335 101.205 1.528 13.361 o
-1 -14 6 38.141 39.386 1.143 38.755 o
-1 -14 7 0.982 0.902 0.534 256.651 o
-1 -14 8 42.584 40.742 0.953 46.070 o
-1 -14 9 0.339 -0.278 0.530 265.575 o
-1 -14 10 34.791 33.734 1.009 48.463 o
-1 -14 11 29.455 26.559 1.351 33.774 o
-1 -14 12 42.831 44.390 1.139 36.487 o
-1 -14 13 4.279 2.879 0.623 179.321 o
-1 -14 14 3.478 2.611 0.596 197.580 o
-1 -14 15 2.141 2.021 0.578 214.180 o
-1 -14 16 26.787 27.376 0.999 54.975 o
-1 -14 17 7.382 7.695 0.693 137.328 o
-1 -14 18 6.532 5.137 0.886 89.661 o
-1 -14 19 7.692 9.311 0.881 88.276 o
-1 -14 20 0.272 1.462 0.906 90.996 o
-1 -14 21 9.998 10.255 1.165 51.629 o
-1 -14 22 0.214 -0.375 0.886 95.632 o
-1 -14 23 2.745 1.524 0.824 107.832 o
-1 -14 24 20.038 20.795 1.217 43.539 o
-1 -13 1 46.030 45.606 1.334 28.743 o
-1 -13 2 2.333 1.437 0.470 317.989 o
-1 -13 3 64.613 67.625 1.165 26.293 o
-1 -13 4 0.012 0.131 0.439 388.210 o
-1 -13 5 54.416 53.664 1.000 35.932 o
-1 -13 6 16.179 16.016 0.622 132.895 o
-1 -13 7 1.034 0.536 0.480 317.373 o
-1 -13 8 56.357 56.398 1.228 28.106 o
-1 -13 9 74.467 76.236 1.306 20.929 o
-1 -13 10 1.839 1.106 0.509 277.254 o
-1 -13 11 122.053 119.187 1.873 9.537 o
-1 -13 12 89.602 86.971 1.430 16.464 o
-1 -13 13 9.976 10.576 0.660 140.658 o
-1 -13 14 23.510 24.401 0.770 83.488 o
-1 -13 15 1.657 2.091 0.557 231.802 o
-1 -13 16 1.130 0.764 0.527 263.332 o
-1 -13 17 0.104 0.422 0.617 196.549 o
-1 -13 18 44.969 47.887 1.447 25.651 o
-1 -13 19 0.706 0.415 0.861 100.701 o
-1 -13 20 1.944 0.399 0.888 93.933 o
-1 -13 21 6.760 7.726 0.915 83.447 o
-1 -13 22 0.056 -0.533 0.867 99.855 o
-1 -13 23 8.978 9.209 0.925 79.938 o
-1 -13 24 7.220 6.196 0.793 108.865 o
-1 -13 25 0.093 0.793 0.741 136.321 o
-1 -12 1 0.425 0.638 0.388 486.909 o
-1 -12 2 53.820 53.734 1.032 35.063 o
-1 -12 3 22.266 21.463 0.594 119.716 o
-1 -12 4 175.896 179.016 2.180 5.567 o
-1 -12 5 21.729 21.951 0.642 109.916 o
-1 -12 6 3.729 2.939 0.429 355.106 o
-1 -12 7 20.241 19.780 0.594 126.496 o
-1 -12 8 121.048 120.855 2.114 8.508 o
-1 -12 9 23.931 23.989 0.700 94.021 o
-1 -12 10 404.539 396.683 4.772 1.170 o
-1 -12 11 332.044 335.227 4.551 1.516 o
-1 -12 12 99.975 97.920 1.412 14.840 o
-1 -12 13 5.204 4.890 0.541 223.741 o
-1 -12 14 2.346 1.862 0.515 266.255 o
-1 -12 15 6.308 7.958 0.575 191.762 o
-1 -12 16 0.066 0.399 0.487 315.155 o
-1 -12 17 0.183 0.734 0.583 219.501 o
-1 -12 18 5.144 5.488 0.872 93.355 o
-1 -12 19 0.056 -0.836 0.836 107.444 o
-1 -12 20 25.461 25.402 1.136 46.114 o
-1 -12 21 0.091 -0.060 0.823 110.971 o
-1 -12 22 1.520 1.867 0.893 92.696 o
-1 -12 23 8.997 11.360 1.061 61.585 o
-1 -12 24 0.081 0.258 0.754 131.944 o
-1 -12 25 0.005 0.686 0.748 134.024 o
-1 -12 26 12.304 12.657 1.464 33.118 o
-1 -11 1 1.233 1.447 0.392 460.384 o
-1 -11 2 120.156 120.595 1.657 10.635 o
-1 -11 3 2.535 2.059 0.404 414.196 o
-1 -11 4 330.614 319.702 3.402 1.906 o
-1 -11 5 283.270 279.800 3.018 2.494 o
-1 -11 6 16.458 16.552 0.535 159.981 o
-1 -11 7 126.559 121.737 1.485 11.002 o
-1 -11 8 204.732 201.864 3.317 3.358 o
-1 -11 9 47.305 45.844 1.498 24.200 o
-1 -11 10 37.604 36.924 0.808 59.828 o
-1 -11 11 45.577 44.478 0.910 45.768 o
-1 -11 12 54.243 54.232 0.953 37.547 o
-1 -11 13 14.175 13.216 0.601 148.053 o
-1 -11 14 31.016 28.727 0.822 67.560 o
-1 -11 15 5.829 5.612 0.501 250.388 o
-1 -11 16 12.538 12.038 0.914 78.161 o
-1 -11 17 5.314 4.575 0.629 171.410 o
-1 -11 18 41.835 40.378 1.433 27.229 o
-1 -11 19 14.182 13.922 0.946 71.991 o
-1 -11 20 20.880 22.920 1.171 45.864 o
-1 -11 21 9.751 11.563 1.581 28.909 o
-1 -11 22 0.232 0.764 0.903 91.849 o
-1 -11 23 2.079 1.865 0.847 102.448 o
-1 -11 24 0.212 1.369 0.822 110.337 o
-1 -11 25 18.365 18.879 1.069 55.294 o
-1 -11 26 0.010 -0.227 0.796 118.692 o
-1 -10 1 3.396 3.564 0.361 474.306 o
-1 -10 2 208.268 205.470 2.704 3.942 o
-1 -10 3 0.976 0.615 0.364 542.008 o
-1 -10 4 3.785 3.585 0.349 494.224 o
-1 -10 5 17.504 15.374 0.506 168.865 o
-1 -10 6 2.630 2.641 0.298 685.367 o
-1 -10 7 365.075 369.477 4.065 1.467 o
-1 -10 8 62.969 62.988 0.968 32.135 o
-1 -10 9 71.484 69.372 1.101 25.757 o
-1 -10 10 111.076 115.700 1.431 12.768 o
-1 -10 11 66.018 65.586 0.979 30.432 o
-1 -10 12 131.040 127.262 1.647 9.799 o
-1 -10 13 53.964 54.057 1.029 35.039 o
-1 -10 14 6.800 7.268 0.537 214.496 o
-1 -10 15 248.659 248.390 3.072 2.894 o
-1 -10 16 1.158 0.605 0.506 285.555 o
-1 -10 17 157.878 160.876 2.653 5.290 o
-1 -10 18 0.009 -0.755 0.755 131.827 o
-1 -10 19 4.621 4.182 0.737 129.347 o
-1 -10 20 35.740 38.625 1.931 17.414 o
-1 -10 21 0.949 2.116 0.951 82.189 o
-1 -10 22 1.114 1.097 0.907 90.459 o
-1 -10 23 14.779 16.812 1.382 36.127 o
-1 -10 24 3.125 2.780 0.816 108.952 o
-1 -10 25 3.924 3.087 0.874 94.713 o
-1 -10 26 1.403 1.585 0.895 92.454 o
-1 -10 27 34.970 36.909 3.544 5.725 o
-1 -9 1 20.325 19.658 0.432 175.491 o
-1 -9 2 197.387 189.310 2.177 4.948 o
-1 -9 3 1.185 1.065 0.161 2183.600 o
-1 -9 4 2.877 3.150 0.286 713.706 o
-1 -9 5 162.078 158.343 1.817 7.068 o
-1 -9 6 15.783 14.976 0.406 224.914 o
-1 -9 7 296.535 298.965 3.415 2.153 o
-1 -9 8 42.528 41.094 0.714 60.850 o
-1 -9 9 172.919 169.728 1.748 6.626 o
-1 -9 10 143.608 143.883 1.626 8.732 o
-1 -9 11 7.454 7.145 0.406 325.900 o
-1 -9 12 23.321 22.447 0.610 113.022 o
-1 -9 13 134.673 134.510 1.839 8.661 o
-1 -9 14 101.913 101.839 2.243 9.118 o
-1 -9 15 21.123 21.117 0.628 114.999 o
-1 -9 16 107.346 103.811 1.772 11.396 o
-1 -9 17 148.701 146.819 2.540 5.892 o
-1 -9 18 18.844 19.663 1.340 37.183 o
-1 -9 19 5.121 5.691 0.924 83.503 o
-1 -9 20 0.828 1.033 0.708 147.970 o
-1 -9 21 2.776 3.185 0.905 89.209 o
-1 -9 22 26.471 28.796 1.430 31.055 o
-1 -9 23 9.147 9.973 0.960 74.383 o
-1 -9 24 0.845 0.388 0.806 114.799 o
-1 -9 25 10.857 11.294 1.122 54.970 o
-1 -9 26 0.522 -0.476 1.027 71.126 o
-1 -9 27 1.295 0.648 1.294 44.631 o
-1 -8 1 589.748 602.781 6.466 0.577 o
-1 -8 2 599.083 592.430 6.399 0.577 o
-1 -8 3 106.996 103.413 1.287 14.760 o
-1 -8 4 144.350 147.393 1.663 8.485 o
-1 -8 5 2.054 2.217 0.254 931.806 o
-1 -8 6 151.901 152.252 1.821 7.570 o
-1 -8 7 220.306 223.845 2.692 3.658 o
-1 -8 8 0.459 0.529 0.200 1722.170 o
-1 -8 9 50.052 49.626 0.724 50.811 o
-1 -8 10 114.878 113.626 1.410 12.651 o
-1 -8 11 10.301 10.176 0.420 272.203 o
-1 -8 12 2.814 2.926 0.324 589.284 o
-1 -8 13 25.237 23.459 0.617 106.826 o
-1 -8 14 112.013 113.128 1.454 12.655 o
-1 -8 15 37.053 34.967 0.946 50.995 o
-1 -8 16 25.344 24.832 0.796 77.732 o
-1 -8 17 0.707 0.597 0.564 232.267 o
-1 -8 18 3.699 3.919 0.588 199.417 o
-1 -8 19 47.145 46.542 1.374 27.291 o
-1 -8 20 44.811 43.374 1.142 35.878 o
-1 -8 21 72.112 75.406 1.691 16.103 o
-1 -8 22 25.551 24.744 1.123 47.100 o
-1 -8 23 6.432 5.474 0.784 112.534 o
-1 -8 24 4.012 4.369 0.838 101.965 o
-1 -8 25 2.402 1.907 1.079 63.631 o
-1 -8 26 0.046 -1.049 1.195 52.622 o
-1 -8 27 0.008 -0.537 1.600 29.331 o
-1 -7 1 1048.080 1037.670 10.952 0.194 o
-1 -7 2 603.996 597.264 6.368 0.573 o
-1 -7 3 576.286 584.827 6.296 0.607 o
-1 -7 4 259.153 261.713 2.751 2.939 o
-1 -7 5 0.099 0.805 0.203 1724.420 o
-1 -7 6 99.000 95.695 1.263 16.382 o
-1 -7 7 0.466 0.934 0.233 1274.530 o
-1 -7 8 40.236 39.912 0.581 74.258 o
-1 -7 9 28.506 27.665 0.523 112.615 o
-1 -7 10 10.941 10.956 0.369 308.393 o
-1 -7 11 31.271 30.275 0.648 86.145 o
-1 -7 12 99.903 96.140 1.234 16.492 o
-1 -7 13 50.252 48.900 0.819 46.333 o
-1 -7 14 4.060 4.234 0.324 542.005 o
-1 -7 15 14.419 14.417 0.496 188.004 o
-1 -7 16 3.563 5.078 0.566 212.214 o
-1 -7 17 4.299 4.480 0.580 201.969 o
-1 -7 18 16.488 16.336 0.811 89.266 o
-1 -7 19 6.222 5.549 0.559 206.094 o
-1 -7 20 0.486 -0.635 0.635 184.948 o
-1 -7 21 0.544 0.887 0.711 147.221 o
-1 -7 22 1.474 1.628 0.690 154.205 o
-1 -7 23 1.630 0.615 0.728 139.165 o
-1 -7 24 4.495 5.171 0.949 79.914 o
-1 -7 25 0.041 -0.123 1.398 38.423 o
-1 -7 26 3.130 1.622 1.044 67.617 o
-1 -7 27 0.357 0.671 1.005 74.068 o
-1 -6 1 651.458 660.894 7.639 0.455 o
-1 -6 2 3.205 3.946 0.218 1000.550 o
-1 -6 3 1158.510 1167.650 12.337 0.156 o
-1 -6 4 27.293 25.974 0.534 115.486 o
-1 -6 5 658.391 672.228 7.119 0.469 o
-1 -6 6 217.822 214.617 2.742 3.704 o
-1 -6 7 79.812 80.369 0.982 24.487 o
-1 -6 8 9.346 8.851 0.289 442.392 o
-1 -6 9 68.270 66.326 0.871 32.150 o
-1 -6 10 24.497 25.154 0.592 111.376 o
-1 -6 11 25.605 24.339 0.611 106.269 o
-1 -6 12 30.816 30.817 0.557 98.981 o
-1 -6 13 182.550 178.967 1.927 5.840 o
-1 -6 14 87.668 88.145 1.185 19.381 o
-1 -6 15 6.202 5.736 0.423 324.247 o
-1 -6 16 151.918 152.169 2.137 6.725 o
-1 -6 17 40.937 39.933 0.896 50.437 o
-1 -6 18 31.061 31.910 0.786 69.620 o
-1 -6 19 9.647 8.935 0.592 170.922 o
-1 -6 20 35.949 32.219 1.022 47.481 o
-1 -6 21 3.243 3.341 0.707 142.621 o
-1 -6 22 4.577 4.830 0.732 130.665 o
-1 -6 23 0.240 0.561 0.740 136.458 o
-1 -6 24 10.132 10.871 1.120 55.454 o
-1 -6 25 0.847 0.604 0.868 98.977 o
-1 -6 26 0.011 -0.278 0.887 95.537 o
-1 -6 27 1.436 1.551 1.117 59.697 o
-1 -5 1 0.017 0.158 0.118 5199.150 o
-1 -5 2 526.102 534.012 5.940 0.710 o
-1 -5 3 298.183 299.281 3.054 2.295 o
-1 -5 4 115.918 114.716 1.387 12.647 o
-1 -5 5 7.609 8.564 0.315 437.848 o
-1 -5 6 87.477 89.266 1.132 19.945 o
-1 -5 7 71.333 71.746 0.839 30.822 o
-1 -5 8 9.186 9.882 0.305 412.327 o
-1 -5 9 117.942 119.461 1.370 12.363 o
-1 -5 10 249.101 245.406 2.611 3.230 o
-1 -5 11 47.475 46.130 0.653 58.102 o
-1 -5 12 92.956 92.655 1.056 19.561 o
-1 -5 13 16.058 15.604 0.411 218.573 o
-1 -5 14 8.704 7.919 0.362 359.354 o
-1 -5 15 37.858 37.721 0.740 64.698 o
-1 -5 16 3.086 3.416 0.436 349.091 o
-1 -5 17 1.327 1.247 0.438 373.376 o
-1 -5 18 65.564 62.118 1.237 25.173 o
-1 -5 19 17.737 15.665 0.762 97.261 o
-1 -5 20 16.084 15.255 0.813 89.946 o
-1 -5 21 80.155 81.673 1.672 15.245 o
-1 -5 22 10.283 9.361 0.724 121.092 o
-1 -5 23 18.443 18.784 1.275 40.768 o
-1 -5 24 4.341 4.193 0.890 90.855 o
-1 -5 25 7.397 6.746 0.899 86.194 o
-1 -5 26 2.465 2.396 0.821 108.289 o
-1 -5 27 4.977 5.493 1.286 44.243 o
-1 -4 1 426.765 444.532 4.302 1.134 o
-1 -4 2 2406.280 2422.760 26.314 0.036 o
-1 -4 3 6.681 7.973 0.387 351.911 o
-1 -4 4 2274.010 2305.030 27.205 0.038 o
-1 -4 5 1835.730 1847.710 21.788 0.058 o
-1 -4 6 35.072 36.767 0.464 96.879 o
-1 -4 7 518.676 532.648 5.355 0.769 o
-1 -4 8 0.997 1.044 0.185 1795.640 o
-1 -4 9 389.944 395.445 4.183 1.320 o
-1 -4 10 568.109 573.589 5.629 0.663 o
-1 -4 11 4.614 4.309 0.252 745.152 o
-1 -4 12 262.272 257.304 2.682 2.973 o
-1 -4 13 1.517 1.288 0.263 940.898 o
-1 -4 14 127.136 124.947 1.782 9.511 o
-1 -4 15 8.209 8.666 0.466 255.399 o
-1 -4 16 7.296 6.975 0.447 284.120 o
-1 -4 17 83.686 84.272 1.340 18.421 o
-1 -4 18 31.217 30.735 0.857 63.168 o
-1 -4 19 147.615 149.115 2.136 6.916 o
-1 -4 20 52.724 51.456 1.120 32.880 o
-1 -4 21 22.905 21.438 0.814 79.576 o
-1 -4 22 60.864 59.602 1.397 23.043 o
-1 -4 23 27.481 30.172 1.285 36.681 o
-1 -4 24 2.986 2.487 0.868 96.904 o
-1 -4 25 8.717 8.201 0.922 80.901 o
-1 -4 26 1.083 0.504 0.871 98.127 o
-1 -4 27 0.110 -0.728 1.046 68.642 o
-1 -3 1 78.046 80.642 0.900 26.235 o
-1 -3 2 6838.720 6964.290 82.114 0.004 o
-1 -3 3 396.185 402.228 4.445 1.243 o
-1 -3 4 215.863 220.779 2.845 3.588 o
-1 -3 5 336.478 345.205 3.711 1.720 o
-1 -3 6 276.853 271.661 2.870 2.658 o
-1 -3 7 99.855 98.984 1.185 16.741 o
-1 -3 8 96.322 93.320 1.188 17.611 o
-1 -3 9 52.619 53.157 0.892 40.779 o
-1 -3 10 47.310 49.536 0.735 52.233 o
-1 -3 11 146.686 147.935 1.676 8.318 o
-1 -3 12 598.832 593.631 6.654 0.562 o
-1 -3 13 53.282 52.861 0.835 42.841 o
-1 -3 14 0.024 0.195 0.354 595.905 o
-1 -3 15 55.526 53.563 0.935 37.802 o
-1 -3 16 3.834 3.549 0.495 273.170 o
-1 -3 17 14.313 13.925 0.502 186.916 o
-1 -3 18 51.935 49.532 1.043 36.111 o
-1 -3 19 104.932 105.715 2.011 10.096 o
-1 -3 20 62.338 61.693 1.190 26.980 o
-1 -3 21 55.953 54.651 1.196 29.265 o
-1 -3 22 9.845 8.114 0.848 93.188 o
-1 -3 23 12.364 12.039 0.922 77.046 o
-1 -3 24 20.576 20.811 1.118 50.052 o
-1 -3 25 9.786 11.553 1.193 49.270 o
-1 -3 26 0.020 -0.284 0.964 80.883 o
-1 -3 27 3.506 2.346 1.084 62.623 o
-1 -2 1 926.603 963.242 11.395 0.217 o
-1 -2 2 79.269 75.665 1.001 24.880 o
-1 -2 3 310.428 311.948 3.929 1.844 o
-1 -2 4 1584.510 1611.840 15.744 0.087 o
-1 -2 5 42.533 42.636 0.554 71.786 o
-1 -2 6 33.660 34.976 0.639 80.628 o
-1 -2 7 53.102 55.637 0.679 48.645 o
-1 -2 8 63.743 65.764 0.749 37.278 o
-1 -2 9 36.698 35.790 0.497 90.959 o
-1 -2 10 0.634 0.635 0.234 1266.650 o
-1 -2 11 5.518 5.350 0.320 503.510 o
-1 -2 12 334.904 339.213 3.948 1.670 o
-1 -2 13 6.159 6.116 0.313 495.939 o
-1 -2 14 81.492 80.656 1.091 22.429 o
-1 -2 15 3.867 3.647 0.307 600.599 o
-1 -2 16 2.952 2.598 0.316 614.279 o
-1 -2 17 35.568 36.846 0.768 64.814 o
-1 -2 18 30.573 30.640 0.820 67.288 o
-1 -2 19 25.267 24.647 0.794 78.140 o
-1 -2 20 177.828 176.289 2.438 5.104 o
-1 -2 21 160.679 166.004 2.569 5.341 o
-1 -2 22 16.536 15.373 1.124 52.060 o
-1 -2 23 9.788 9.319 0.887 85.498 o
-1 -2 24 15.947 18.004 1.100 53.821 o
-1 -2 25 5.435 4.998 1.034 67.382 o
-1 -2 26 0.009 -0.500 1.094 62.727 o
-1 -2 27 8.196 7.522 1.844 21.630 o
-1 -1 1 171.586 166.281 3.327 3.918 o
-1 -1 2 77.009 79.051 1.096 23.476 o
-1 -1 3 163.315 168.876 2.168 6.060 o
-1 -1 4 11.739 11.399 0.227 448.049 o
-1 -1 5 66.581 69.059 0.884 31.947 o
-1 -1 6 77.223 80.421 0.956 25.543 o
-1 -1 7 161.656 167.305 1.979 6.548 o
-1 -1 8 977.080 1003.720 10.618 0.214 o
-1 -1 9 765.855 782.166 8.338 0.346 o
-1 -1 10 5.338 5.587 0.242 715.842 o
-1 -1 11 498.114 499.638 4.937 0.861 o
-1 -1 12 69.564 69.698 0.963 29.061 o
-1 -1 13 110.993 109.314 1.316 13.819 o
-1 -1 14 10.444 9.142 0.352 341.067 o
-1 -1 15 22.426 22.342 0.586 120.203 o
-1 -1 16 2.131 1.937 0.294 733.939 o
-1 -1 17 91.058 88.597 1.247 18.108 o
-1 -1 18 88.741 87.294 1.311 17.826 o
-1 -1 19 171.586 173.849 2.265 5.584 o
-1 -1 20 24.701 22.361 1.041 53.918 o
-1 -1 21 4.279 3.188 0.956 79.379 o
-1 -1 22 5.939 4.257 0.780 114.723 o
-1 -1 23 13.486 13.250 1.099 55.713 o
-1 -1 24 16.977 13.754 1.059 57.946 o
-1 -1 25 1.701 0.433 0.848 103.066 o
-1 -1 26 0.106 0.651 1.783 23.626 o
-1 -1 27 0.049 -2.219 2.219 15.257 o
-1 0 1 5094.590 5255.380 118.553 0.004 o
-1 0 2 72.192 72.568 1.343 21.029 o
-1 0 3 1366.240 1439.430 16.218 0.102 o
-1 0 4 690.046 718.482 8.528 0.386 o
-1 0 5 557.218 576.757 6.599 0.609 o
-1 0 6 335.691 341.862 3.341 1.841 o
-1 0 7 1508.990 1560.730 14.946 0.095 o
-1 0 8 170.688 178.838 1.902 6.241 o
-1 0 9 104.601 109.082 1.171 15.585 o
-1 0 10 5.448 6.278 0.237 712.641 o
-1 0 11 167.716 171.023 1.702 6.885 o
-1 0 12 0.036 0.224 0.223 1488.480 o
-1 0 13 92.152 88.706 1.026 20.395 o
-1 0 14 38.008 36.883 0.723 66.317 o
-1 0 15 35.412 34.875 0.612 81.231 o
-1 0 16 37.949 36.891 0.731 65.761 o
-1 0 17 22.589 22.275 0.600 116.895 o
-1 0 18 3.179 3.383 0.447 332.575 o
-1 0 19 5.471 4.955 0.560 209.487 o
-1 0 20 22.696 21.848 0.892 69.767 o
-1 0 21 17.996 19.045 0.969 65.260 o
-1 0 22 0.585 1.190 0.753 131.186 o
-1 0 23 15.764 14.779 1.231 44.602 o
-1 0 24 3.017 4.184 1.005 72.484 o
-1 0 25 0.394 -1.003 1.333 42.221 o
-1 0 26 7.146 9.250 1.401 36.915 o
-1 1 1 5709.320 6074.580 118.404 0.003 o
-1 1 2 1128.250 1156.420 17.099 0.123 o
-1 1 3 190.890 200.355 2.337 4.743 o
-1 1 4 44.731 47.933 0.556 65.925 o
-1 1 5 362.793 373.442 3.438 1.617 o
-1 1 6 118.266 118.632 1.116 13.806 o
-1 1 7 166.419 165.638 1.613 7.235 o
-1 1 8 26.469 26.557 0.373 150.944 o
-1 1 9 221.381 228.238 2.221 4.067 o
-1 1 10 80.898 79.411 0.890 25.779 o
-1 1 11 110.751 112.161 1.236 14.231 o
-1 1 12 86.159 88.782 1.005 21.812 o
-1 1 13 0.008 0.020 0.252 1181.990 o
-1 1 14 58.432 59.409 0.819 39.162 o
-1 1 15 138.238 140.114 1.617 9.144 o
-1 1 16 153.216 155.005 1.956 7.103 o
-1 1 17 4.656 4.232 0.486 274.762 o
-1 1 18 0.421 0.244 0.502 294.555 o
-1 1 19 0.009 0.047 0.608 203.223 o
-1 1 20 0.955 0.569 0.677 161.628 o
-1 1 21 8.765 8.103 0.804 103.490 o
-1 1 22 9.131 9.259 1.150 53.312 o
-1 1 23 77.993 82.224 2.339 9.955 o
-1 1 24 26.995 28.353 1.968 17.678 o
-1 1 25 0.493 2.458 1.276 45.874 o
-1 1 26 5.631 7.322 1.754 23.994 o
-1 2 1 118.590 129.605 1.765 9.933 o
-1 2 2 3056.160 3191.700 39.472 0.019 o
-1 2 3 44.074 49.462 0.680 58.009 o
-1 2 4 1971.170 2005.820 21.004 0.054 o
-1 2 5 886.617 898.350 8.870 0.274 o
-1 2 6 670.578 685.012 6.251 0.492 o
-1 2 7 150.533 154.235 1.515 8.458 o
-1 2 8 357.382 361.553 3.486 1.654 o
-1 2 9 21.282 22.126 0.391 179.016 o
-1 2 10 100.325 98.577 1.118 17.305 o
-1 2 11 600.201 607.066 5.822 0.602 o
-1 2 12 638.718 644.591 6.563 0.516 o
-1 2 13 11.196 10.417 0.342 334.429 o
-1 2 14 220.860 224.389 2.482 3.849 o
-1 2 15 8.426 8.472 0.438 278.562 o
-1 2 16 44.032 44.050 0.943 45.016 o
-1 2 17 0.041 0.023 0.507 292.516 o
-1 2 18 3.142 2.984 0.641 172.710 o
-1 2 19 0.629 0.379 0.640 181.652 o
-1 2 20 12.913 13.967 0.862 85.373 o
-1 2 21 41.770 42.509 1.292 31.384 o
-1 2 22 35.891 36.908 1.208 36.921 o
-1 2 23 1.498 1.376 1.120 59.333 o
-1 2 24 3.462 3.676 1.157 54.950 o
-1 2 25 0.573 2.326 1.246 48.088 o
-1 2 26 5.372 4.520 2.224 15.059 o
-1 3 1 530.539 555.637 5.684 0.713 o
-1 3 2 562.138 579.669 7.272 0.561 o
-1 3 3 75.890 81.341 0.991 25.188 o
-1 3 4 1493.500 1508.200 14.414 0.100 o
-1 3 5 199.654 207.441 1.972 4.974 o
-1 3 6 0.280 0.548 0.120 4419.220 o
-1 3 7 662.819 680.429 5.431 0.533 o
-1 3 8 61.123 59.023 0.651 43.411 o
-1 3 9 264.384 267.028 2.590 2.958 o
-1 3 10 617.714 614.133 5.575 0.596 o
-1 3 11 329.227 323.602 3.066 2.014 o
-1 3 12 0.023 0.217 0.239 1300.410 o
-1 3 13 0.021 0.277 0.286 907.172 o
-1 3 14 339.808 341.497 3.669 1.725 o
-1 3 15 0.004 -0.385 0.385 505.706 o
-1 3 16 1.554 1.688 0.480 309.882 o
-1 3 17 73.095 73.154 1.545 17.938 o
-1 3 18 13.558 14.962 0.772 100.964 o
-1 3 19 0.728 1.042 0.613 196.458 o
-1 3 20 13.316 13.767 0.914 76.939 o
-1 3 21 0.015 0.651 0.701 152.311 o
-1 3 22 1.899 0.736 0.923 87.081 o
-1 3 23 5.539 4.447 1.199 50.703 o
-1 3 24 8.752 10.215 1.326 40.737 o
-1 3 25 0.427 -1.562 1.562 30.760 o
-1 4 1 78.309 84.386 0.843 26.547 o
-1 4 2 172.375 172.294 1.731 6.634 o
-1 4 3 377.679 383.909 3.745 1.469 o
-1 4 4 931.058 959.825 8.712 0.256 o
-1 4 5 16.817 15.747 0.269 293.853 o
-1 4 6 192.503 194.948 1.794 5.554 o
-1 4 7 36.175 38.849 0.560 82.666 o
-1 4 8 60.036 59.255 0.609 45.415 o
-1 4 9 351.222 344.525 2.855 1.892 o
-1 4 10 547.196 532.823 4.761 0.777 o
-1 4 11 506.109 496.951 4.493 0.893 o
-1 4 12 4.410 4.565 0.273 675.072 o
-1 4 13 182.263 186.660 1.881 5.818 o
-1 4 14 105.092 105.495 1.389 14.098 o
-1 4 15 23.356 23.510 0.729 90.368 o
-1 4 16 0.114 0.085 0.480 325.123 o
-1 4 17 75.588 71.372 1.308 21.111 o
-1 4 18 28.853 27.379 0.857 66.382 o
-1 4 19 71.354 71.218 1.597 17.567 o
-1 4 20 0.181 -0.407 0.743 135.745 o
-1 4 21 0.008 -0.169 0.852 103.418 o
-1 4 22 4.520 3.934 0.899 89.089 o
-1 4 23 2.518 3.765 0.881 94.034 o
-1 4 24 0.194 -0.643 1.225 50.006 o
-1 5 1 954.045 976.335 9.957 0.230 o
-1 5 2 5.230 5.644 0.265 647.725 o
-1 5 3 208.994 211.163 2.137 4.535 o
-1 5 4 133.771 139.069 1.467 10.002 o
-1 5 5 74.336 73.350 0.785 30.593 o
-1 5 6 84.943 86.566 0.915 23.498 o
-1 5 7 75.850 79.221 0.829 28.290 o
-1 5 8 12.919 11.352 0.260 387.483 o
-1 5 9 270.370 273.574 2.374 2.986 o
-1 5 10 1.261 1.029 0.219 1324.610 o
-1 5 11 41.110 40.907 0.693 63.753 o
-1 5 12 19.457 18.402 0.438 180.280 o
-1 5 13 265.221 262.898 2.723 2.890 o
-1 5 14 0.268 -0.172 0.390 489.546 o
-1 5 15 4.853 4.219 0.492 268.096 o
-1 5 16 26.048 24.419 0.740 84.644 o
-1 5 17 0.063 -0.179 0.580 223.382 o
-1 5 18 0.045 0.052 0.699 153.562 o
-1 5 19 21.696 19.833 1.185 45.211 o
-1 5 20 8.199 8.936 0.996 70.165 o
-1 5 21 13.845 13.584 1.145 51.637 o
-1 5 22 0.892 -0.217 0.828 108.769 o
-1 5 23 7.504 9.159 1.060 62.746 o
-1 5 24 5.327 5.603 1.257 46.217 o
-1 6 1 615.653 642.316 6.605 0.532 o
-1 6 2 19.112 19.984 0.388 197.603 o
-1 6 3 1140.510 1176.070 11.303 0.166 o
-1 6 4 215.311 223.991 2.374 4.047 o
-1 6 5 104.436 104.750 1.178 15.819 o
-1 6 6 402.697 416.146 3.924 1.298 o
-1 6 7 329.106 324.906 3.200 1.966 o
-1 6 8 10.418 10.202 0.268 436.936 o
-1 6 9 59.059 60.008 0.745 41.193 o
-1 6 10 1.852 1.865 0.259 924.862 o
-1 6 11 53.187 54.566 0.867 41.172 o
-1 6 12 2.387 1.724 0.355 525.195 o
-1 6 13 35.185 35.233 0.707 71.625 o
-1 6 14 18.797 18.192 0.575 137.163 o
-1 6 15 54.807 52.687 1.188 30.042 o
-1 6 16 51.867 51.131 1.148 32.305 o
-1 6 17 8.148 8.331 0.648 151.758 o
-1 6 18 7.770 5.983 0.914 83.474 o
-1 6 19 1.607 1.897 0.839 104.873 o
-1 6 20 7.047 7.961 1.328 41.079 o
-1 6 21 0.623 -0.023 0.848 104.110 o
-1 6 22 0.162 -0.224 0.796 118.437 o
-1 6 23 0.661 0.142 0.902 91.936 o
-1 7 1 19.762 21.741 0.420 177.537 o
-1 7 2 233.767 241.313 2.389 3.625 o
-1 7 3 608.097 629.048 5.965 0.577 o
-1 7 4 188.241 190.411 1.892 5.582 o
-1 7 5 17.126 16.600 0.402 212.989 o
-1 7 6 345.240 348.655 3.442 1.749 o
-1 7 7 203.398 202.752 2.050 4.843 o
-1 7 8 73.023 72.788 0.898 28.873 o
-1 7 9 10.617 10.360 0.340 344.519 o
-1 7 10 0.010 -0.057 0.281 947.886 o
-1 7 11 25.033 24.334 0.558 117.827 o
-1 7 12 271.443 265.204 2.765 2.794 o
-1 7 13 78.888 80.129 1.112 22.701 o
-1 7 14 50.358 51.021 0.893 42.367 o
-1 7 15 1.872 1.833 0.493 292.295 o
-1 7 16 73.282 72.529 1.496 18.616 o
-1 7 17 0.121 0.237 0.772 125.716 o
-1 7 18 100.568 103.828 2.487 8.005 o
-1 7 19 9.856 9.881 1.065 61.104 o
-1 7 20 0.723 0.091 0.871 98.568 o
-1 7 21 2.691 2.032 0.848 101.721 o
-1 7 22 2.274 1.763 0.891 92.802 o
-1 7 23 7.923 9.901 2.449 12.359 o
-1 8 1 2047.630 2030.480 22.280 0.050 o
-1 8 2 58.026 57.643 0.767 41.614 o
-1 8 3 59.764 58.376 0.779 40.106 o
-1 8 4 134.951 132.701 1.452 10.191 o
-1 8 5 69.783 68.196 1.001 28.407 o
-1 8 6 119.253 118.760 1.236 13.022 o
-1 8 7 177.381 178.718 1.919 6.008 o
-1 8 8 58.870 57.947 0.775 40.818 o
-1 8 9 97.413 95.755 1.155 17.598 o
-1 8 10 2.731 2.894 0.314 622.053 o
-1 8 11 90.748 89.951 1.269 17.818 o
-1 8 12 2.074 1.724 0.383 463.565 o
-1 8 13 8.781 9.041 0.549 195.824 o
-1 8 14 2.040 2.208 0.573 218.427 o
-1 8 15 1.782 1.320 0.597 203.903 o
-1 8 16 23.949 25.261 1.041 53.589 o
-1 8 17 2.818 2.508 0.923 86.023 o
-1 8 18 30.422 32.436 1.381 31.786 o
-1 8 19 0.231 0.091 0.842 105.828 o
-1 8 20 0.247 -0.198 0.973 79.328 o
-1 8 21 1.724 0.677 0.912 89.225 o
-1 8 22 0.568 1.816 0.942 84.033 o
-1 9 1 81.494 82.843 1.224 20.358 o
-1 9 2 110.199 109.585 1.381 13.452 o
-1 9 3 183.613 180.449 1.930 5.784 o
-1 9 4 17.716 16.739 0.431 196.110 o
-1 9 5 20.326 18.626 0.355 207.446 o
-1 9 6 105.983 108.118 1.168 15.490 o
-1 9 7 62.934 63.383 0.815 36.304 o
-1 9 8 173.447 175.920 1.887 6.230 o
-1 9 9 102.974 104.546 1.257 15.391 o
-1 9 10 26.029 26.223 0.650 97.226 o
-1 9 11 5.606 4.816 0.480 272.069 o
-1 9 12 31.536 31.159 0.898 59.252 o
-1 9 13 0.238 -0.103 0.530 266.781 o
-1 9 14 22.613 21.791 0.825 78.160 o
-1 9 15 0.412 0.901 0.597 208.555 o
-1 9 16 56.335 56.050 1.623 19.795 o
-1 9 17 12.623 10.735 1.005 66.487 o
-1 9 18 2.756 1.814 1.046 67.428 o
-1 9 19 1.416 0.018 0.982 77.378 o
-1 9 20 0.007 -0.927 0.927 87.347 o
-1 9 21 0.778 -0.874 0.899 92.538 o
-1 10 1 0.049 -0.046 0.328 697.713 o
-1 10 2 31.204 29.401 0.639 88.090 o
-1 10 3 184.080 179.171 2.231 5.279 o
-1 10 4 6.040 5.668 0.354 426.567 o
-1 10 5 204.832 202.598 2.427 4.344 o
-1 10 6 77.645 79.213 1.175 22.087 o
-1 10 7 2.618 2.983 0.367 480.608 o
-1 10 8 55.318 54.136 1.053 33.776 o
-1 10 9 52.577 52.355 1.228 29.515 o
-1 10 10 2.175 2.632 0.527 254.125 o
-1 10 11 25.261 24.885 0.863 69.812 o
-1 10 12 1.943 1.391 0.571 220.950 o
-1 10 13 12.570 12.627 0.712 118.079 o
-1 10 14 1.409 1.849 0.594 206.264 o
-1 10 15 13.161 13.317 0.744 108.846 o
-1 10 16 15.965 15.809 1.254 43.013 o
-1 10 17 46.411 49.191 1.982 15.640 o
-1 10 18 8.206 8.747 1.174 51.639 o
-1 10 19 2.212 3.358 1.107 60.327 o
-1 10 20 0.167 -0.057 1.046 68.679 o
-1 11 1 13.909 15.076 0.572 156.602 o
-1 11 2 106.036 103.560 1.647 12.290 o
-1 11 3 132.850 130.726 1.768 9.115 o
-1 11 4 6.763 7.585 0.423 310.530 o
-1 11 5 59.547 59.838 1.059 31.310 o
-1 11 6 72.321 71.651 1.123 24.862 o
-1 11 7 124.057 124.765 1.747 9.844 o
-1 11 8 169.083 175.652 2.171 5.804 o
-1 11 9 0.255 -0.126 0.435 394.291 o
-1 11 10 21.121 18.967 0.785 87.117 o
-1 11 11 19.532 19.879 0.789 87.712 o
-1 11 12 6.605 5.091 0.604 180.063 o
-1 11 13 32.647 33.492 1.260 36.070 o
-1 11 14 55.347 54.684 1.381 24.793 o
-1 11 15 62.902 67.334 1.815 15.824 o
-1 11 16 25.410 27.988 2.582 10.698 o
-1 11 17 0.214 0.203 1.339 41.895 o
-1 11 18 3.925 2.892 1.149 55.716 o
-1 11 19 2.543 2.069 1.279 45.386 o
-1 12 1 22.134 22.022 0.842 76.227 o
-1 12 2 4.703 4.756 0.468 290.286 o
-1 12 3 49.841 50.748 0.889 42.865 o
-1 12 4 25.581 24.862 0.689 92.643 o
-1 12 5 263.698 269.733 3.193 2.595 o
-1 12 6 43.091 42.667 0.858 50.579 o
-1 12 7 54.752 53.231 1.185 30.094 o
-1 12 8 53.901 54.744 1.038 34.648 o
-1 12 9 33.705 33.675 0.808 64.411 o
-1 12 10 21.001 20.761 1.452 31.770 o
-1 12 11 30.055 30.657 1.100 45.628 o
-1 12 12 3.947 3.966 0.871 95.066 o
-1 12 13 0.703 0.999 0.827 108.993 o
-1 12 14 6.150 6.561 0.889 88.870 o
-1 12 15 1.038 1.886 0.947 82.825 o
-1 12 16 0.003 -0.365 1.141 57.678 o
-1 12 17 0.426 0.219 1.158 55.881 o
-1 12 18 3.099 3.586 1.349 40.728 o
-1 13 1 31.133 26.603 1.067 48.132 o
-1 13 2 138.040 135.412 2.153 7.429 o
-1 13 3 23.217 22.730 0.756 86.823 o
-1 13 4 9.351 8.850 0.595 170.601 o
-1 13 5 2.602 1.547 0.512 268.855 o
-1 13 6 11.653 12.372 0.611 152.548 o
-1 13 7 35.093 32.906 0.885 57.244 o
-1 13 8 18.001 16.238 0.693 110.699 o
-1 13 9 4.026 4.931 0.642 167.925 o
-1 13 10 20.844 19.860 1.406 33.743 o
-1 13 11 42.102 40.514 1.335 30.133 o
-1 13 12 10.617 12.032 0.980 70.237 o
-1 13 13 42.999 43.486 1.463 25.946 o
-1 13 14 9.446 10.275 1.054 62.460 o
-1 13 15 13.863 10.558 1.822 21.769 o
-1 13 16 0.127 -0.237 1.608 29.064 o
-1 13 17 4.531 3.416 2.579 11.235 o
-1 14 1 25.156 23.188 0.882 68.433 o
-1 14 2 0.229 0.731 0.606 202.689 o
-1 14 3 125.527 128.120 1.948 8.823 o
-1 14 4 25.709 26.159 0.889 66.058 o
-1 14 5 33.653 30.975 1.110 43.547 o
-1 14 6 9.254 9.505 0.648 147.992 o
-1 14 7 81.544 79.861 1.571 16.273 o
-1 14 8 19.897 19.255 0.788 87.741 o
-1 14 9 25.513 26.244 1.101 48.247 o
-1 14 10 0.157 -0.335 0.721 144.342 o
-1 14 11 29.399 27.715 1.478 28.986 o
-1 14 12 1.113 1.230 0.777 122.833 o
-1 14 13 7.444 6.795 0.843 96.823 o
-1 14 14 0.005 0.110 0.840 106.466 o
-1 14 15 0.124 -1.044 1.044 68.837 o
-1 15 1 84.766 84.441 1.677 14.639 o
-1 15 2 45.126 45.478 1.210 32.976 o
-1 15 3 17.530 17.449 0.792 90.906 o
-1 15 4 17.619 17.493 0.770 94.614 o
-1 15 5 9.514 8.972 0.658 144.046 o
-1 15 6 19.465 18.226 0.798 87.197 o
-1 15 7 34.855 37.089 1.287 33.912 o
-1 15 8 1.548 0.306 0.688 155.832 o
-1 15 9 1.236 0.614 0.755 130.130 o
-1 15 10 5.265 3.045 0.739 128.648 o
-1 15 11 0.117 -0.560 0.761 129.624 o
-1 15 12 4.526 4.799 0.778 116.771 o
-1 15 13 1.428 1.380 0.752 130.248 o
-1 15 14 0.352 0.371 1.218 50.512 o
-1 16 1 1.721 2.559 0.702 147.649 o
-1 16 2 35.343 37.788 1.152 39.525 o
-1 16 3 2.971 3.294 0.646 170.234 o
-1 16 4 29.435 29.070 0.930 58.657 o
-1 16 5 6.101 6.851 0.714 132.943 o
-1 16 6 32.386 33.591 0.925 55.713 o
-1 16 7 12.847 13.386 0.841 89.330 o
-1 16 8 13.861 12.854 0.907 77.971 o
-1 16 9 0.686 0.360 0.723 142.680 o
-1 16 10 31.614 33.177 1.245 37.054 o
-1 16 11 1.564 0.820 0.757 128.907 o
-1 16 12 0.231 0.295 0.732 139.615 o
-1 17 1 0.424 0.554 0.696 153.983 o
-1 17 2 62.393 61.112 1.427 22.103 o
-1 17 3 20.574 22.337 0.996 60.003 o
-1 17 4 0.090 0.066 0.608 202.775 o
-1 17 5 16.561 17.380 0.696 111.471 o
-1 17 6 4.835 5.150 0.636 168.293 o
-1 17 7 10.973 11.018 0.890 83.439 o
-1 17 8 29.590 29.210 1.142 43.553 o
-1 17 9 5.828 5.447 0.813 105.787 o
-1 17 10 37.120 39.680 1.257 34.198 o
-1 18 1 0.001 -0.316 0.756 131.401 o
-1 18 2 50.017 48.442 1.564 22.182 o
-1 18 3 1.015 1.079 0.749 132.214 o
-1 18 4 10.225 10.624 0.679 133.761 o
-1 18 5 0.856 0.140 0.614 196.941 o
-1 18 6 0.508 -0.094 0.949 83.275 o
-1 18 7 5.580 5.379 0.964 77.020 o
-1 18 8 8.179 6.859 0.988 71.792 o
-1 18 9 4.422 2.672 1.292 44.165 o
-1 19 1 0.001 -0.261 0.724 143.300 o
-1 19 2 15.951 16.580 0.828 86.953 o
-1 19 3 4.430 4.662 0.665 156.590 o
-1 19 4 6.179 7.372 0.758 118.912 o
-1 19 5 14.664 14.172 1.136 51.985 o
-1 19 6 0.082 -0.983 0.983 77.773 o
-1 20 1 0.020 -0.160 0.586 218.824 o
-1 20 2 0.029 -0.147 0.561 238.303 o
-1 20 3 0.667 1.244 1.450 35.623 o
0 -21 3 5.025 4.709 0.698 142.098 o
0 -21 4 0.128 0.722 0.677 163.080 o
0 -21 5 15.203 14.761 0.949 70.641 o
0 -21 6 2.770 2.291 1.131 57.785 o
0 -21 7 3.354 3.916 0.877 94.193 o
0 -21 8 22.434 24.055 1.176 44.837 o
0 -21 9 1.252 1.601 0.873 97.270 o
0 -21 10 0.499 -0.315 0.729 140.784 o
0 -21 11 22.907 24.404 1.106 49.307 o
0 -21 12 47.419 51.490 1.497 23.772 o
0 -21 13 4.241 1.140 2.081 17.241 o
0 -20 1 0.673 0.211 0.660 171.220 o
0 -20 2 40.818 42.417 1.197 35.102 o
0 -20 3 0.010 0.859 0.700 152.604 o
0 -20 4 2.878 2.802 0.729 135.675 o
0 -20 5 0.004 0.251 0.879 97.233 o
0 -20 6 0.885 0.843 0.798 116.868 o
0 -20 7 0.321 -0.652 0.682 160.990 o
0 -20 8 1.711 0.698 0.866 98.756 o
0 -20 9 31.288 30.331 1.359 32.668 o
0 -20 10 90.258 97.226 2.017 11.079 o
0 -20 11 7.532 7.326 0.931 80.459 o
0 -20 12 4.933 3.731 0.695 144.428 o
0 -20 13 7.866 8.613 0.761 115.095 o
0 -20 14 0.630 0.205 0.628 188.530 o
0 -20 15 17.332 16.804 0.940 69.764 o
0 -20 16 9.847 12.363 1.298 41.986 o
0 -19 1 5.600 5.084 0.745 124.863 o
0 -19 2 1.733 2.212 0.759 127.196 o
0 -19 3 3.540 4.683 0.776 118.434 o
0 -19 4 40.721 41.292 1.318 30.898 o
0 -19 5 15.310 13.848 1.031 61.430 o
0 -19 6 0.014 -0.033 0.759 130.465 o
0 -19 7 32.722 33.119 1.204 38.647 o
0 -19 8 2.552 3.235 0.876 95.146 o
0 -19 9 0.015 -0.310 0.821 111.362 o
0 -19 10 10.262 12.842 1.039 63.138 o
0 -19 11 1.116 1.174 0.825 108.996 o
0 -19 12 2.081 0.656 0.723 140.282 o
0 -19 13 0.019 -0.468 0.675 164.922 o
0 -19 14 11.797 12.455 0.822 94.288 o
0 -19 15 0.357 -0.724 0.724 142.680 o
0 -19 16 0.458 0.361 0.702 151.424 o
0 -19 17 0.258 0.000 1.005 74.242 o
0 -19 18 0.073 0.464 1.188 53.151 o
0 -19 19 0.470 1.305 1.200 52.004 o
0 -18 1 32.273 34.258 1.245 36.726 o
0 -18 2 35.283 35.128 1.277 34.430 o
0 -18 3 2.711 2.495 0.751 128.635 o
0 -18 4 1.532 1.370 0.904 90.696 o
0 -18 5 1.081 -0.311 0.878 96.758 o
0 -18 6 1.398 2.220 0.738 134.747 o
0 -18 7 7.370 8.808 0.866 91.430 o
0 -18 8 0.345 1.183 0.689 156.633 o
0 -18 9 12.758 13.527 0.879 82.792 o
0 -18 10 2.544 3.530 0.730 135.294 o
0 -18 11 18.037 18.540 1.068 55.630 o
0 -18 12 1.154 0.335 0.776 123.462 o
0 -18 13 0.001 0.271 0.739 137.533 o
0 -18 14 39.949 40.648 1.218 34.813 o
0 -18 15 27.911 28.127 1.018 52.753 o
0 -18 16 11.822 11.133 0.828 93.782 o
0 -18 17 15.673 16.596 1.621 26.788 o
0 -18 18 0.387 -0.432 1.097 62.316 o
0 -18 19 25.006 26.073 1.475 29.905 o
0 -18 20 3.064 2.229 1.153 55.579 o
0 -17 1 95.829 98.398 2.124 10.097 o
0 -17 2 36.471 37.291 1.185 37.731 o
0 -17 3 2.031 1.557 0.824 108.247 o
0 -17 4 58.253 55.807 1.673 18.781 o
0 -17 5 54.259 54.334 1.476 22.951 o
0 -17 6 24.826 24.099 0.935 62.812 o
0 -17 7 64.031 66.057 1.702 17.221 o
0 -17 8 1.421 0.495 0.705 148.563 o
0 -17 9 39.804 39.224 1.307 31.732 o
0 -17 10 0.533 -0.357 0.678 162.716 o
0 -17 11 5.599 4.169 0.750 123.923 o
0 -17 12 60.922 61.981 1.759 16.954 o
0 -17 13 22.347 22.839 1.030 55.905 o
0 -17 14 0.446 -0.028 0.725 142.268 o
0 -17 15 8.620 8.862 0.698 132.264 o
0 -17 16 0.030 0.294 0.692 156.696 o
0 -17 17 3.084 3.262 0.758 125.351 o
0 -17 18 26.101 27.021 1.349 34.509 o
0 -17 19 1.959 -0.839 1.103 61.272 o
0 -17 20 0.094 -0.314 1.118 60.084 o
0 -17 21 46.493 51.718 2.034 14.901 o
0 -17 22 1.774 2.427 1.392 38.470 o
0 -16 1 19.023 18.980 0.757 94.304 o
0 -16 2 1.538 0.212 0.588 212.375 o
0 -16 3 6.269 6.899 0.733 126.426 o
0 -16 4 13.812 12.442 0.723 113.454 o
0 -16 5 82.531 81.371 1.363 18.501 o
0 -16 6 1.642 2.082 0.703 147.746 o
0 -16 7 21.760 20.491 0.929 66.727 o
0 -16 8 30.708 29.398 1.035 49.811 o
0 -16 9 37.996 36.249 1.298 32.833 o
0 -16 10 69.688 72.073 1.559 18.212 o
0 -16 11 3.392 2.589 0.603 193.433 o
0 -16 12 0.416 -0.389 0.629 188.975 o
0 -16 13 13.395 13.006 0.922 76.095 o
0 -16 14 81.918 83.415 1.910 12.815 o
0 -16 15 1.471 1.026 0.659 168.983 o
0 -16 16 5.760 5.122 0.670 151.186 o
0 -16 17 14.024 15.130 0.979 67.559 o
0 -16 18 2.384 0.737 0.959 80.481 o
0 -16 19 3.270 2.802 1.290 44.486 o
0 -16 20 29.713 30.346 2.133 15.084 o
0 -16 21 0.199 0.553 1.050 67.999 o
0 -16 22 16.795 18.186 1.326 38.468 o
0 -16 23 0.153 -0.306 1.030 70.805 o
0 -15 1 231.553 238.038 3.120 3.074 o
0 -15 2 136.474 134.584 2.095 7.690 o
0 -15 3 5.817 4.582 0.572 201.537 o
0 -15 4 186.605 189.804 2.498 4.697 o
0 -15 5 25.637 24.363 0.761 82.321 o
0 -15 6 102.613 102.530 1.585 13.036 o
0 -15 7 52.715 56.612 1.458 23.391 o
0 -15 8 6.718 6.312 0.691 140.330 o
0 -15 9 21.808 21.971 1.006 58.516 o
0 -15 10 102.638 100.123 1.828 11.473 o
0 -15 11 0.707 1.070 0.572 225.731 o
0 -15 12 96.833 99.304 1.672 13.008 o
0 -15 13 6.179 5.947 0.661 153.419 o
0 -15 14 54.907 53.886 1.304 26.797 o
0 -15 15 58.317 57.877 1.339 24.871 o
0 -15 16 0.018 -0.555 0.640 183.252 o
0 -15 17 0.793 0.606 0.719 143.828 o
0 -15 18 6.784 6.325 0.856 94.978 o
0 -15 19 2.282 2.766 1.089 62.355 o
0 -15 20 10.683 11.443 1.657 26.321 o
0 -15 21 0.005 -0.312 0.828 109.594 o
0 -15 22 1.440 1.768 0.835 105.857 o
0 -15 23 1.636 1.340 0.806 113.734 o
0 -15 24 0.265 -0.986 0.986 77.182 o
0 -14 1 0.377 0.643 0.583 219.032 o
0 -14 2 42.120 40.195 0.942 47.025 o
0 -14 3 6.764 6.920 0.567 196.835 o
0 -14 4 151.352 148.382 1.897 7.458 o
0 -14 5 26.000 26.125 0.774 79.133 o
0 -14 6 46.183 42.829 0.927 45.012 o
0 -14 7 127.233 130.871 2.358 7.210 o
0 -14 8 0.177 -0.316 0.597 210.584 o
0 -14 9 56.377 54.110 1.239 28.094 o
0 -14 10 0.068 -0.576 0.576 226.232 o
0 -14 11 10.929 9.274 0.855 90.284 o
0 -14 12 47.807 45.919 1.135 34.803 o
0 -14 13 2.731 1.328 0.522 258.649 o
0 -14 14 1.287 0.499 0.496 296.456 o
0 -14 15 18.236 19.214 0.779 91.242 o
0 -14 16 30.778 29.562 0.891 60.935 o
0 -14 17 138.950 143.355 2.485 6.319 o
0 -14 18 19.332 17.602 1.090 53.368 o
0 -14 19 0.315 -0.544 1.007 74.014 o
0 -14 20 9.404 8.774 1.047 63.473 o
0 -14 21 8.744 9.797 0.887 86.114 o
0 -14 22 1.451 -0.277 0.870 98.371 o
0 -14 23 6.205 5.577 0.852 96.692 o
0 -14 24 4.111 3.536 0.797 112.620 o
0 -14 25 3.735 2.476 2.043 17.890 o
0 -13 1 2.622 2.164 0.446 344.428 o
0 -13 2 1.974 1.298 0.424 389.384 o
0 -13 3 50.712 52.979 1.019 36.788 o
0 -13 4 0.755 1.056 0.428 395.630 o
0 -13 5 30.585 29.225 0.771 73.038 o
0 -13 6 55.833 55.608 1.056 33.268 o
0 -13 7 0.229 -0.371 0.468 341.084 o
0 -13 8 0.006 -0.446 0.446 378.268 o
0 -13 9 31.681 33.425 0.948 54.448 o
0 -13 10 1.561 1.119 0.550 239.857 o
0 -13 11 69.633 67.252 1.397 20.998 o
0 -13 12 33.744 35.813 0.866 58.604 o
0 -13 13 38.784 36.945 0.809 58.841 o
0 -13 14 43.160 44.286 0.891 48.161 o
0 -13 15 2.245 2.375 0.540 242.647 o
0 -13 16 2.616 2.603 0.559 225.593 o
0 -13 17 7.375 5.973 0.682 142.727 o
0 -13 18 3.207 4.007 0.908 88.061 o
0 -13 19 25.998 25.998 1.157 44.497 o
0 -13 20 2.895 3.218 0.887 92.610 o
0 -13 21 7.890 7.123 0.842 96.515 o
0 -13 22 1.693 2.835 0.844 103.093 o
0 -13 23 5.674 3.431 0.845 99.484 o
0 -13 24 1.909 2.028 0.811 111.653 o
0 -13 25 0.083 0.277 0.687 158.746 o
0 -12 1 109.737 104.395 1.564 12.512 o
0 -12 2 4.221 4.287 0.477 286.698 o
0 -12 3 703.798 694.428 7.688 0.415 o
0 -12 4 470.678 465.510 5.107 0.917 o
0 -12 5 53.156 50.816 0.883 41.464 o
0 -12 6 64.300 65.589 1.289 24.021 o
0 -12 7 87.364 84.721 1.430 16.869 o
0 -12 8 52.392 49.470 0.949 39.506 o
0 -12 9 488.675 493.024 5.205 0.855 o
0 -12 10 3.381 3.102 0.475 298.005 o
0 -12 11 27.892 27.071 0.969 56.876 o
0 -12 12 4.446 3.654 0.455 311.702 o
0 -12 13 34.765 34.331 0.779 65.781 o
0 -12 14 44.356 45.566 0.985 42.436 o
0 -12 15 4.985 3.629 0.527 238.353 o
0 -12 16 59.659 60.732 1.281 25.603 o
0 -12 17 57.014 56.300 1.468 22.531 o
0 -12 18 11.243 10.119 0.830 94.496 o
0 -12 19 29.808 31.218 1.575 25.751 o
0 -12 20 3.718 3.396 0.900 89.478 o
0 -12 21 26.108 25.394 1.325 35.749 o
0 -12 22 1.148 0.087 0.832 107.611 o
0 -12 23 3.170 3.636 0.832 104.467 o
0 -12 24 8.524 10.215 1.142 54.029 o
0 -12 25 8.187 9.902 0.963 74.529 o
0 -12 26 4.094 3.943 1.152 55.260 o
0 -11 1 263.843 260.042 3.024 2.734 o
0 -11 2 152.164 151.546 1.730 7.830 o
0 -11 3 5.852 5.870 0.292 554.299 o
0 -11 4 38.552 38.667 0.719 65.291 o
0 -11 5 31.179 30.437 0.712 78.425 o
0 -11 6 70.536 67.065 0.992 28.545 o
0 -11 7 25.915 26.031 0.679 92.878 o
0 -11 8 1.739 1.587 0.309 691.833 o
0 -11 9 24.634 23.623 0.692 94.467 o
0 -11 10 3.533 3.911 0.414 373.415 o
0 -11 11 205.922 202.663 2.382 4.379 o
0 -11 12 0.990 0.665 0.401 448.751 o
0 -11 13 57.675 53.972 0.937 36.750 o
0 -11 14 173.966 174.650 2.020 5.975 o
0 -11 15 52.769 51.166 1.170 31.334 o
0 -11 16 59.689 56.939 1.241 26.949 o
0 -11 17 30.612 30.399 0.966 54.573 o
0 -11 18 8.814 6.988 0.847 94.789 o
0 -11 19 194.793 198.368 3.256 3.549 o
0 -11 20 79.988 81.384 2.105 11.459 o
0 -11 21 13.897 14.232 1.208 46.778 o
0 -11 22 5.496 4.256 0.895 88.933 o
0 -11 23 0.005 -0.830 0.862 101.101 o
0 -11 24 8.226 9.077 0.851 93.612 o
0 -11 25 4.445 4.240 0.862 96.335 o
0 -11 26 32.608 30.714 1.284 35.365 o
0 -10 1 347.229 349.892 3.951 1.598 o
0 -10 2 0.883 0.561 0.259 1031.910 o
0 -10 3 208.837 209.997 2.443 4.193 o
0 -10 4 108.172 108.642 1.324 14.084 o
0 -10 5 0.421 0.614 0.270 982.856 o
0 -10 6 330.658 324.906 3.434 1.881 o
0 -10 7 480.513 483.448 4.872 0.911 o
0 -10 8 43.399 45.338 0.797 53.065 o
0 -10 9 36.624 36.781 0.707 69.175 o
0 -10 10 1.382 1.623 0.349 565.396 o
0 -10 11 13.965 14.622 0.466 204.156 o
0 -10 12 19.189 19.044 0.546 143.379 o
0 -10 13 0.047 0.268 0.416 432.904 o
0 -10 14 47.389 48.509 0.995 39.983 o
0 -10 15 31.052 29.071 0.872 62.588 o
0 -10 16 345.333 342.628 4.259 1.536 o
0 -10 17 3.832 3.580 0.745 128.304 o
0 -10 18 0.014 -0.743 0.743 136.239 o
0 -10 19 16.303 14.093 1.076 56.606 o
0 -10 20 95.922 92.665 1.998 11.013 o
0 -10 21 23.526 23.312 1.043 54.151 o
0 -10 22 3.813 3.899 1.009 71.654 o
0 -10 23 0.003 0.395 0.869 99.272 o
0 -10 24 14.094 13.658 0.893 79.494 o
0 -10 25 1.896 1.364 0.855 100.899 o
0 -10 26 15.518 17.395 1.249 43.196 o
0 -10 27 5.149 4.268 1.421 36.488 o
0 -9 1 88.383 90.193 1.194 18.989 o
0 -9 2 23.534 22.919 0.726 91.028 o
0 -9 3 57.999 60.232 1.222 27.418 o
0 -9 4 113.180 111.585 1.301 13.582 o
0 -9 5 200.152 202.725 2.091 4.860 o
0 -9 6 343.533 346.517 3.622 1.711 o
0 -9 7 1.781 0.918 0.310 700.121 o
0 -9 8 276.430 273.220 3.056 2.555 o
0 -9 9 375.623 380.379 4.301 1.362 o
0 -9 10 0.008 0.247 0.351 607.202 o
0 -9 11 4.187 4.621 0.378 419.735 o
0 -9 12 110.389 109.109 1.495 12.708 o
0 -9 13 2.260 2.755 0.417 389.228 o
0 -9 14 19.848 19.213 0.596 127.504 o
0 -9 15 6.959 6.368 0.568 196.313 o
0 -9 16 23.252 23.168 0.782 82.795 o
0 -9 17 54.625 56.113 1.524 21.805 o
0 -9 18 156.162 162.136 2.713 5.194 o
0 -9 19 198.879 202.445 3.094 3.654 o
0 -9 20 72.893 69.999 1.607 17.333 o
0 -9 21 31.102 31.644 1.155 41.908 o
0 -9 22 33.501 33.772 1.621 23.935 o
0 -9 23 2.476 2.228 0.793 115.948 o
0 -9 24 2.347 0.785 0.888 93.653 o
0 -9 25 2.361 2.027 0.955 80.750 o
0 -9 26 2.051 0.559 1.086 63.079 o
0 -9 27 0.181 0.288 1.297 44.647 o
0 -8 1 236.368 236.804 3.077 3.065 o
0 -8 2 1.721 1.988 0.278 826.851 o
0 -8 3 340.077 339.053 3.525 1.772 o
0 -8 4 13.776 13.851 0.349 281.509 o
0 -8 5 5.139 4.862 0.263 672.947 o
0 -8 6 874.233 880.162 9.116 0.276 o
0 -8 7 457.083 454.962 5.017 0.962 o
0 -8 8 114.811 116.454 1.558 11.675 o
0 -8 9 211.177 208.940 2.567 4.025 o
0 -8 10 126.135 125.695 1.754 9.667 o
0 -8 11 23.065 21.311 0.555 127.037 o
0 -8 12 0.051 0.448 0.327 695.095 o
0 -8 13 36.325 35.831 0.689 71.707 o
0 -8 14 62.658 61.261 0.834 36.359 o
0 -8 15 28.499 28.072 0.659 90.429 o
0 -8 16 10.771 9.356 0.593 166.519 o
0 -8 17 0.001 -0.407 0.538 259.372 o
0 -8 18 13.240 13.218 0.695 121.070 o
0 -8 19 0.165 -0.385 0.602 206.833 o
0 -8 20 22.692 21.164 0.887 70.612 o
0 -8 21 0.048 0.006 0.699 153.483 o
0 -8 22 39.147 38.471 1.454 27.250 o
0 -8 23 1.496 1.359 0.718 142.533 o
0 -8 24 0.565 0.655 0.889 94.510 o
0 -8 25 3.115 2.851 1.102 60.670 o
0 -8 26 3.471 1.384 1.273 45.719 o
0 -8 27 2.248 1.086 1.339 41.551 o
0 -7 1 229.775 233.729 3.139 3.098 o
0 -7 2 2.181 2.585 0.218 1145.390 o
0 -7 3 115.986 110.683 1.317 13.254 o
0 -7 4 494.862 503.040 4.946 0.863 o
0 -7 5 1262.060 1273.120 13.005 0.134 o
0 -7 6 212.041 218.307 2.815 3.682 o
0 -7 7 8.792 8.698 0.333 390.731 o
0 -7 8 312.629 315.565 3.527 1.969 o
0 -7 9 43.223 44.920 0.649 62.885 o
0 -7 10 79.050 77.626 0.993 24.831 o
0 -7 11 77.766 80.548 0.970 25.159 o
0 -7 12 113.223 114.391 1.260 13.698 o
0 -7 13 20.205 19.657 0.441 172.847 o
0 -7 14 12.925 12.231 0.469 214.741 o
0 -7 15 26.411 25.737 0.686 91.216 o
0 -7 16 13.015 12.684 0.656 133.434 o
0 -7 17 3.794 4.527 0.555 220.085 o
0 -7 18 29.039 28.872 0.885 62.979 o
0 -7 19 17.159 16.359 0.763 97.316 o
0 -7 20 0.191 -0.577 0.604 205.599 o
0 -7 21 12.703 13.533 0.758 106.019 o
0 -7 22 0.506 1.036 0.662 169.490 o
0 -7 23 36.554 36.972 1.450 27.939 o
0 -7 24 5.914 6.948 1.137 55.721 o
0 -7 25 0.742 -1.073 1.073 65.041 o
0 -7 26 0.066 -0.698 1.252 47.932 o
0 -7 27 3.704 2.746 1.314 42.817 o
0 -6 1 84.064 85.835 1.202 19.950 o
0 -6 2 33.137 30.866 0.459 108.105 o
0 -6 3 105.441 108.813 1.148 15.671 o
0 -6 4 313.669 323.225 3.414 1.983 o
0 -6 5 1287.290 1316.050 13.922 0.124 o
0 -6 6 799.518 809.954 8.325 0.328 o
0 -6 7 290.704 299.579 3.199 2.282 o
0 -6 8 794.787 797.892 7.504 0.353 o
0 -6 9 26.226 25.751 0.550 115.022 o
0 -6 10 1134.910 1129.750 12.915 0.156 o
0 -6 11 1014.240 1005.180 9.710 0.218 o
0 -6 12 103.050 102.207 1.281 15.325 o
0 -6 13 61.911 62.907 0.915 33.989 o
0 -6 14 151.545 151.774 1.876 7.441 o
0 -6 15 158.303 156.347 2.139 6.454 o
0 -6 16 64.736 66.113 1.187 25.973 o
0 -6 17 38.567 37.719 0.889 53.034 o
0 -6 18 10.534 10.605 0.644 144.991 o
0 -6 19 20.876 22.148 0.851 76.146 o
0 -6 20 22.508 23.380 0.930 65.105 o
0 -6 21 89.138 92.917 1.821 12.694 o
0 -6 22 77.594 82.302 1.693 15.235 o
0 -6 23 0.248 0.077 0.864 100.425 o
0 -6 24 1.372 0.799 0.970 79.071 o
0 -6 25 0.164 0.279 0.930 86.808 o
0 -6 26 1.443 1.072 0.881 95.562 o
0 -6 27 2.881 3.242 0.942 82.468 o
0 -5 1 0.616 0.818 0.182 1971.340 o
0 -5 2 165.260 166.315 1.809 6.825 o
0 -5 3 747.677 761.028 7.324 0.387 o
0 -5 4 40.554 39.370 0.538 77.892 o
0 -5 5 867.727 882.920 9.663 0.267 o
0 -5 6 288.799 291.067 2.987 2.423 o
0 -5 7 341.840 348.229 3.810 1.662 o
0 -5 8 847.672 839.404 9.674 0.278 o
0 -5 9 2321.710 2330.680 26.535 0.037 o
0 -5 10 235.220 231.565 2.398 3.666 o
0 -5 11 63.436 64.061 0.834 35.432 o
0 -5 12 19.232 19.229 0.417 187.242 o
0 -5 13 74.673 74.079 0.888 28.357 o
0 -5 14 26.144 26.405 0.741 83.204 o
0 -5 15 1.857 1.867 0.403 424.452 o
0 -5 16 87.640 90.818 1.354 17.274 o
0 -5 17 23.970 24.413 0.646 102.896 o
0 -5 18 87.035 89.595 1.562 15.286 o
0 -5 19 87.188 84.561 1.476 16.410 o
0 -5 20 69.816 68.184 1.326 22.074 o
0 -5 21 56.298 54.142 2.084 13.709 o
0 -5 22 35.204 34.925 1.114 42.022 o
0 -5 23 0.012 -0.792 0.868 99.655 o
0 -5 24 15.366 15.324 1.058 58.428 o
0 -5 25 0.276 0.825 0.830 108.576 o
0 -5 26 17.702 17.030 1.242 43.127 o
0 -5 27 2.816 1.739 1.095 61.653 o
0 -4 1 1174.270 1206.340 13.705 0.141 o
0 -4 2 7.383 8.033 0.235 605.949 o
0 -4 3 886.814 877.732 8.950 0.275 o
0 -4 4 120.055 119.134 1.401 12.027 o
0 -4 5 18.144 18.586 0.351 224.234 o
0 -4 6 246.085 241.831 2.873 3.092 o
0 -4 7 198.591 208.329 2.518 4.290 o
[truncated: 365,035 more chars]
