# Supplementary material for: Crystal structures of the homologues diethyl and dimethyl (10H-indeno­[1,2-b]quinoxalin-11-yl)phospho­nate: use of non-spherical scattering factors
Source: Acta Crystallogr E Crystallogr Commun. 2026 Mar 3;82(Pt 4):320–5. doi: 10.1107/S2056989026001842 (PMC13055970; doi:10.1107/S2056989026001842)
Supplement: Supplementary file 3 [file e-82-00320-4bsup3.hkl]

data_4b
_computing_structure_refinement   'olex2.refine 1.5 (Bourhis et al., 2015)'
_shelx_refln_list_code            4
loop_
  _space_group_symop_id
  _space_group_symop_operation_xyz
  1  x,y,z
  2  -x,y+1/2,-z+1/2
  3  -x,-y,-z
  4  x,-y-1/2,z-1/2

_space_group_crystal_system       monoclinic
_space_group_IT_number            14
_space_group_name_H-M_alt         'P 1 21/c 1'
_space_group_name_Hall            '-P 2ybc'
_symmetry_space_group_name_H-M    'P 1 21/c 1'
_symmetry_space_group_name_Hall   '-P 2ybc'
_symmetry_Int_Tables_number       14
_cell_length_a                    14.5034(2)
_cell_length_b                    13.3068(2)
_cell_length_c                    16.1730(2)
_cell_angle_alpha                 90
_cell_angle_beta                  105.2134(16)
_cell_angle_gamma                 90
_cell_volume                      3011.89(9)
loop_
  _refln_index_h
  _refln_index_k
  _refln_index_l
  _refln_F_squared_calc
  _refln_F_squared_meas
  _refln_F_squared_sigma
  _refln_F_squared_weight
  _refln_observed_status
-32 0 6 202.940 209.850 10.049 18.733 o
-32 0 8 684.749 667.160 26.838 3.078 o
-32 0 10 13.360 17.691 7.727 41.711 o
-32 0 12 21.303 21.469 9.199 29.410 o
-32 1 6 1.754 1.502 5.408 88.148 o
-32 1 7 3.703 -0.511 6.060 70.054 o
-32 1 8 15.146 13.811 6.137 64.493 o
-32 1 9 111.574 129.130 7.423 33.876 o
-32 1 10 106.393 113.031 6.354 43.033 o
-32 1 11 9.366 3.458 6.152 66.427 o
-32 1 12 10.527 9.409 7.247 47.883 o
-32 1 13 3.804 13.310 6.694 56.506 o
-32 2 6 94.053 93.024 6.263 46.012 o
-32 2 7 110.455 127.624 7.235 35.250 o
-32 2 8 39.004 52.288 8.829 30.288 o
-32 2 9 231.511 240.914 8.329 23.069 o
-32 2 10 1.062 -3.516 5.640 81.562 o
-32 2 11 66.254 76.405 6.966 42.393 o
-32 2 12 1.456 2.874 6.889 54.475 o
-32 3 8 63.398 82.206 7.386 38.606 o
-32 3 9 26.044 23.233 6.155 61.238 o
-32 3 10 0.338 1.685 5.811 76.816 o
-32 3 11 32.282 19.888 6.387 56.605 o
-31 0 2 1.255 -0.821 7.113 51.330 o
-31 0 4 0.589 3.509 8.267 37.957 o
-31 0 6 50.135 61.974 7.909 35.888 o
-31 0 8 35.875 27.015 9.348 27.863 o
-31 0 10 167.482 201.430 9.041 22.669 o
-31 0 12 101.175 120.817 14.339 11.547 o
-31 0 14 128.939 106.721 8.764 26.215 o
-31 0 16 1.623 1.816 6.908 54.242 o
-31 0 18 369.790 413.783 21.434 4.908 o
-31 1 1 3.999 0.591 5.257 92.480 o
-31 1 2 0.493 3.856 5.080 99.774 o
-31 1 3 114.287 120.206 6.104 44.278 o
-31 1 4 24.707 26.258 5.552 73.363 o
-31 1 5 64.875 71.638 6.115 52.253 o
-31 1 6 2.304 -5.300 5.300 91.822 o
-31 1 7 0.211 -1.483 5.769 78.227 o
-31 1 8 87.732 86.822 5.845 51.701 o
-31 1 9 33.985 30.585 5.005 83.634 o
-31 1 10 0.027 0.695 4.912 107.760 o
-31 1 11 7.568 7.569 5.143 93.520 o
-31 1 12 10.355 3.214 5.202 91.268 o
-31 1 13 4.807 2.935 5.340 88.944 o
-31 1 14 12.785 11.084 5.594 77.612 o
-31 1 15 37.086 29.536 5.382 73.631 o
-31 1 16 41.188 43.199 5.420 70.125 o
-31 1 17 37.603 44.795 5.714 65.007 o
-31 1 18 6.814 2.754 6.178 66.480 o
-31 2 1 146.210 159.950 7.553 30.636 o
-31 2 2 21.187 26.715 5.586 73.431 o
-31 2 3 34.158 28.890 5.128 80.630 o
-31 2 4 153.724 173.231 9.537 21.584 o
-31 2 5 6.821 4.325 5.541 81.879 o
-31 2 6 0.533 5.698 5.469 85.900 o
-31 2 7 158.193 157.821 7.194 32.127 o
-31 2 8 15.483 16.927 5.598 75.960 o
-31 2 9 0.004 1.529 4.981 104.607 o
-31 2 10 13.197 15.087 5.115 90.669 o
-31 2 11 78.256 72.695 5.845 53.889 o
-31 2 12 0.679 -5.287 5.287 92.925 o
-31 2 13 48.919 46.124 5.055 75.594 o
-31 2 14 8.777 9.631 4.850 103.368 o
-31 2 15 99.961 107.148 6.891 39.185 o
-31 2 16 2.242 0.764 5.294 91.897 o
-31 2 17 54.566 62.723 6.266 52.205 o
-31 2 18 23.892 18.010 6.693 53.315 o
-31 3 1 0.929 3.119 5.528 84.385 o
-31 3 2 7.414 1.592 5.161 94.212 o
-31 3 3 1.516 -2.892 5.156 97.297 o
-31 3 4 12.507 3.231 5.242 89.139 o
-31 3 5 0.086 4.829 5.355 89.876 o
-31 3 6 74.954 84.892 5.933 52.389 o
-31 3 7 146.654 138.061 6.891 35.120 o
-31 3 8 2.999 5.220 5.797 75.949 o
-31 3 9 11.880 5.987 5.031 95.937 o
-31 3 10 70.385 72.522 5.827 55.249 o
-31 3 11 0.126 4.542 5.291 92.071 o
-31 3 12 10.513 12.067 5.004 96.174 o
-31 3 13 0.370 5.806 4.969 103.802 o
-31 3 14 0.318 3.790 5.298 91.911 o
-31 3 15 0.572 -2.784 5.163 97.473 o
-31 3 16 51.328 43.069 5.995 57.952 o
-31 3 17 5.365 9.063 6.252 64.629 o
-31 4 1 4.783 9.333 5.487 83.285 o
-31 4 2 2.030 -3.198 5.272 92.903 o
-31 4 3 1.425 3.028 5.504 84.973 o
-31 4 4 20.550 20.616 5.719 71.314 o
-31 4 5 43.751 37.752 5.275 73.223 o
-31 4 6 19.463 19.553 5.088 88.279 o
-31 4 7 244.568 222.338 8.688 21.798 o
-31 4 8 107.348 102.057 7.982 31.272 o
-31 4 9 100.956 113.187 7.447 34.756 o
-31 4 10 0.034 -5.497 5.497 86.190 o
-31 4 11 15.551 16.242 5.580 76.481 o
-31 4 12 12.009 -2.639 5.828 73.475 o
-31 4 13 0.014 2.428 5.070 100.768 o
-31 4 14 1.014 1.976 5.062 100.685 o
-31 4 15 11.505 5.681 5.083 94.350 o
-31 4 16 12.589 6.997 5.478 81.409 o
-31 4 17 13.293 11.450 5.614 76.908 o
-31 5 2 4.073 0.745 5.897 73.758 o
-31 5 3 0.322 3.470 5.457 86.736 o
-31 5 4 22.162 14.810 5.515 76.444 o
-31 5 5 0.037 1.710 5.187 96.419 o
-31 5 6 57.798 52.295 5.781 59.466 o
-31 5 7 56.301 65.967 6.938 44.013 o
-31 5 8 54.419 44.126 6.715 47.757 o
-31 5 9 12.717 15.994 5.381 82.668 o
-31 5 10 33.096 26.023 5.359 75.688 o
-31 5 11 14.431 11.415 5.916 69.489 o
-31 5 12 1.254 3.371 5.721 78.708 o
-31 5 13 5.851 3.482 5.032 99.195 o
-31 5 14 14.490 12.868 4.951 96.142 o
-31 5 15 21.790 18.949 5.237 83.247 o
-31 5 16 0.394 -3.516 5.638 81.842 o
-31 6 3 20.335 17.930 5.663 72.985 o
-31 6 4 83.736 82.644 6.445 45.694 o
-31 6 5 0.097 -3.459 5.653 81.488 o
-31 6 6 45.064 46.804 6.299 54.105 o
-31 6 7 0.286 -6.240 6.240 66.843 o
-31 6 8 9.837 14.817 6.188 64.442 o
-31 6 9 40.753 31.273 5.384 72.443 o
-31 6 10 1.231 0.082 5.623 81.997 o
-31 6 11 25.577 30.945 5.888 65.548 o
-31 6 12 0.028 -4.305 5.470 87.046 o
-31 6 13 12.501 5.577 4.991 97.191 o
-31 6 14 19.881 22.976 5.073 87.968 o
-31 6 15 4.172 6.915 5.722 77.333 o
-31 7 5 32.124 20.740 5.900 65.027 o
-31 7 6 1.625 -0.056 5.491 85.822 o
-31 7 7 149.857 147.277 9.479 22.170 o
-31 7 8 117.859 125.170 9.944 21.493 o
-31 7 9 35.842 30.352 5.678 67.570 o
-31 7 10 5.962 1.667 5.500 83.797 o
-31 7 11 75.304 77.764 8.160 32.273 o
-31 7 12 34.402 33.174 5.482 71.645 o
-31 7 13 4.059 2.436 5.341 89.294 o
-31 8 8 17.604 21.182 8.475 34.593 o
-31 8 9 0.676 1.362 6.451 62.357 o
-31 8 10 8.963 10.765 6.598 57.495 o
-30 0 2 207.844 206.029 10.532 17.438 o
-30 0 4 4.224 2.571 7.900 41.293 o
-30 0 6 111.444 130.356 13.499 12.766 o
-30 0 8 16.079 12.507 7.942 39.565 o
-30 0 10 25.033 20.847 7.102 47.519 o
-30 0 12 1.193 4.599 6.909 54.090 o
-30 0 14 237.636 219.425 11.624 14.627 o
-30 0 16 0.517 2.331 7.022 52.607 o
-30 0 18 416.948 415.965 14.571 8.994 o
-30 0 20 147.039 154.747 10.153 19.907 o
-30 1 1 0.042 2.905 5.245 94.077 o
-30 1 2 16.760 15.812 5.337 82.606 o
-30 1 3 45.279 46.372 5.555 66.233 o
-30 1 4 14.802 0.357 5.677 76.446 o
-30 1 5 4.332 0.905 5.818 75.634 o
-30 1 6 95.635 90.567 7.241 37.285 o
-30 1 7 94.319 119.112 7.759 32.875 o
-30 1 8 0.405 -1.713 5.361 90.489 o
-30 1 9 39.708 49.956 4.994 79.077 o
-30 1 10 12.783 18.135 4.995 94.190 o
-30 1 11 6.835 -1.211 5.339 88.765 o
-30 1 12 27.897 26.016 4.833 91.657 o
-30 1 13 8.502 5.448 4.755 108.554 o
-30 1 14 16.954 14.916 4.806 99.743 o
-30 1 15 8.414 3.241 5.276 89.604 o
-30 1 16 7.853 5.046 5.104 95.291 o
-30 1 17 17.928 6.302 4.759 103.156 o
-30 1 18 50.379 46.022 4.885 79.071 o
-30 1 19 27.611 15.361 4.799 95.082 o
-30 1 20 3.468 5.042 5.399 87.150 o
-30 1 21 84.771 71.569 6.030 50.801 o
-30 2 1 138.927 144.554 6.584 37.493 o
-30 2 2 60.728 59.833 5.508 62.692 o
-30 2 3 4.846 3.397 5.541 82.681 o
-30 2 4 16.720 11.460 5.690 74.100 o
-30 2 5 55.206 52.486 5.997 56.581 o
-30 2 6 0.518 -0.955 6.400 63.508 o
-30 2 7 417.080 447.379 13.636 9.823 o
-30 2 8 4.815 5.142 5.031 99.330 o
-30 2 9 3.081 -5.047 5.047 100.759 o
-30 2 10 20.441 13.522 5.304 82.705 o
-30 2 11 7.741 13.041 5.247 88.925 o
-30 2 12 0.180 -2.268 5.135 98.698 o
-30 2 13 60.483 59.758 5.061 70.802 o
-30 2 14 11.996 8.573 4.647 110.349 o
-30 2 15 1.221 7.172 4.824 109.169 o
-30 2 16 0.020 -1.190 4.620 122.016 o
-30 2 17 0.458 -4.878 4.878 109.201 o
-30 2 18 26.029 21.803 4.965 89.153 o
-30 2 19 123.244 114.348 7.496 33.177 o
-30 2 20 1.838 -2.288 5.460 86.732 o
-30 2 21 257.631 261.698 13.169 11.761 o
-30 3 1 55.908 54.708 5.526 63.793 o
-30 3 2 0.488 2.104 5.370 89.764 o
-30 3 3 104.532 113.620 6.829 39.116 o
-30 3 4 103.390 107.470 6.712 40.392 o
-30 3 5 11.619 4.272 5.419 83.843 o
-30 3 6 4.543 10.354 6.372 62.322 o
-30 3 7 3.941 7.698 6.461 60.998 o
-30 3 8 1.524 6.062 5.039 100.353 o
-30 3 9 34.354 31.777 5.763 66.070 o
-30 3 10 1.352 -0.136 5.185 96.306 o
-30 3 11 8.855 7.622 5.055 96.045 o
-30 3 12 0.960 2.094 4.945 105.472 o
-30 3 13 7.627 5.259 4.715 110.850 o
-30 3 14 2.187 -0.898 4.724 115.354 o
-30 3 15 3.568 -0.457 4.687 116.254 o
-30 3 16 6.002 4.085 4.528 121.196 o
-30 3 17 101.542 96.116 6.313 44.631 o
-30 3 18 15.212 10.972 6.029 66.952 o
-30 3 19 23.451 16.435 5.203 84.055 o
-30 3 20 29.246 31.649 5.600 70.522 o
-30 4 1 16.810 13.486 5.216 86.482 o
-30 4 2 76.449 63.582 5.677 57.100 o
-30 4 3 10.622 1.445 5.469 83.206 o
-30 4 4 46.221 39.167 5.651 65.008 o
-30 4 5 14.820 29.583 5.465 77.695 o
-30 4 6 21.758 11.140 6.313 60.251 o
-30 4 7 30.301 32.645 6.162 59.563 o
-30 4 8 0.299 4.417 5.151 97.070 o
-30 4 9 3.067 2.141 4.939 104.601 o
-30 4 10 0.303 1.597 4.951 105.695 o
-30 4 11 5.748 0.476 5.087 97.861 o
-30 4 12 0.642 5.364 4.746 113.566 o
-30 4 13 4.294 2.579 5.238 92.624 o
-30 4 14 1.985 -2.459 5.148 97.409 o
-30 4 15 19.492 12.259 5.019 91.872 o
-30 4 16 15.899 13.283 4.887 97.660 o
-30 4 17 9.498 10.210 5.036 95.898 o
-30 4 18 22.339 22.063 5.130 85.573 o
-30 4 19 108.284 106.976 6.078 45.733 o
-30 4 20 63.451 58.970 6.652 46.725 o
-30 5 1 11.194 10.541 5.012 95.923 o
-30 5 2 14.414 8.949 5.246 87.247 o
-30 5 3 3.768 -5.348 5.348 89.628 o
-30 5 4 4.360 3.392 5.479 84.671 o
-30 5 5 0.385 -4.958 5.355 90.712 o
-30 5 6 0.297 -4.720 6.584 60.047 o
-30 5 7 9.885 15.751 5.960 69.058 o
-30 5 8 18.794 12.220 5.560 76.627 o
-30 5 9 7.597 4.577 5.264 90.039 o
-30 5 10 7.912 6.396 5.735 76.023 o
-30 5 11 18.729 11.800 5.367 81.793 o
-30 5 12 58.027 60.893 5.988 55.661 o
-30 5 13 51.283 52.833 5.528 64.846 o
-30 5 14 27.789 30.327 5.264 78.887 o
-30 5 15 0.360 -2.837 5.025 102.977 o
-30 5 16 1.608 4.200 5.005 102.129 o
-30 5 17 1.405 -1.258 4.975 104.533 o
-30 5 18 79.397 79.297 6.413 46.637 o
-30 5 19 3.933 -2.902 4.730 113.942 o
-30 5 20 170.386 180.908 9.005 22.978 o
-30 6 1 1.392 -0.123 5.557 83.907 o
-30 6 2 19.112 24.709 5.676 72.150 o
-30 6 3 4.691 0.144 5.843 75.011 o
-30 6 4 41.487 44.577 5.920 60.667 o
-30 6 5 47.815 46.645 6.133 56.127 o
-30 6 6 0.404 2.953 7.153 50.684 o
-30 6 7 1.316 -6.369 6.369 63.964 o
-30 6 8 14.544 18.265 6.214 62.700 o
-30 6 9 34.004 38.548 5.778 65.159 o
-30 6 10 7.643 10.547 5.626 78.344 o
-30 6 11 5.615 6.719 5.814 74.617 o
-30 6 12 31.254 27.199 5.718 68.117 o
-30 6 13 27.195 19.033 5.542 73.899 o
-30 6 14 0.603 -5.356 5.356 90.588 o
-30 6 15 4.692 8.752 5.199 92.523 o
-30 6 16 57.686 64.359 5.343 65.672 o
-30 6 17 106.285 108.433 5.875 47.910 o
-30 6 18 59.510 59.731 5.113 70.027 o
-30 6 19 80.775 70.193 5.918 52.773 o
-30 7 1 30.537 30.538 5.696 68.352 o
-30 7 2 18.065 8.340 6.159 64.040 o
-30 7 3 58.863 49.613 6.495 49.587 o
-30 7 4 57.478 50.798 6.217 53.268 o
-30 7 5 4.052 -0.540 5.717 78.495 o
-30 7 6 3.408 7.099 6.712 56.748 o
-30 7 7 66.761 89.933 9.552 24.797 o
-30 7 8 23.667 20.549 7.328 44.993 o
-30 7 9 0.304 -5.578 5.578 83.624 o
-30 7 10 3.406 2.938 6.004 71.087 o
-30 7 11 0.465 -1.876 5.798 77.359 o
-30 7 12 12.399 10.966 5.559 78.669 o
-30 7 13 32.631 28.951 5.547 71.176 o
-30 7 14 21.282 22.268 5.434 77.683 o
-30 7 15 0.227 3.622 5.152 97.228 o
-30 7 16 1.039 -1.709 5.330 91.272 o
-30 7 17 14.111 11.301 5.607 76.884 o
-30 7 18 2.615 -0.043 5.003 102.749 o
-30 8 1 46.079 36.349 6.646 49.989 o
-30 8 2 10.976 4.347 6.356 61.988 o
-30 8 3 0.369 -2.175 5.809 77.087 o
-30 8 4 2.001 -0.629 5.415 88.102 o
-30 8 5 80.530 97.766 6.540 44.316 o
-30 8 6 38.516 44.481 7.346 42.368 o
-30 8 7 116.129 128.833 10.030 21.191 o
-30 8 8 42.359 38.620 8.265 34.305 o
-30 8 9 8.378 4.928 7.134 49.870 o
-30 8 10 0.001 0.866 6.270 66.184 o
-30 8 11 9.259 7.525 5.721 75.850 o
-30 8 12 8.258 5.654 5.362 86.498 o
-30 8 13 1.504 0.415 5.282 92.664 o
-30 8 14 9.714 13.189 5.074 93.817 o
-30 8 15 14.990 6.457 5.094 92.355 o
-30 8 16 11.923 6.682 5.213 89.619 o
-30 8 17 81.184 83.465 6.565 44.675 o
-30 9 2 0.111 -3.071 5.996 72.437 o
-30 9 3 3.841 5.352 5.341 88.812 o
-30 9 4 4.114 -1.481 5.134 96.963 o
-30 9 5 108.646 98.666 5.939 47.523 o
-30 9 6 5.920 10.442 6.936 52.639 o
-30 9 7 0.612 -2.035 7.073 51.990 o
-30 9 8 2.483 5.149 7.409 46.923 o
-30 9 9 17.136 29.256 6.949 49.894 o
-30 9 10 2.431 3.601 6.668 57.916 o
-30 9 11 75.803 73.574 9.297 25.958 o
-30 9 12 98.168 99.016 7.243 36.827 o
-30 9 13 0.698 4.306 5.960 72.608 o
-30 9 14 0.122 -3.755 5.179 97.084 o
-30 9 15 0.887 1.287 5.414 88.310 o
-30 10 4 27.197 21.882 6.183 60.665 o
-30 10 5 78.457 84.778 7.881 33.806 o
-30 10 6 38.259 27.007 5.655 67.872 o
-30 10 7 0.749 -2.893 6.691 58.075 o
-30 10 8 147.571 135.737 9.587 21.972 o
-30 10 9 74.139 82.011 6.236 49.025 o
-30 10 10 0.196 0.408 5.647 81.581 o
-30 10 11 1.130 -5.160 6.499 61.477 o
-30 10 12 15.178 11.051 5.941 68.810 o
-30 10 13 24.918 20.239 5.979 64.999 o
-29 0 2 77.674 96.045 10.548 20.544 o
-29 0 4 2.782 -5.910 7.998 40.506 o
-29 0 6 31.200 35.934 9.445 27.340 o
-29 0 8 13.968 15.634 8.072 38.390 o
-29 0 10 0.250 -7.189 7.189 50.380 o
-29 0 12 95.287 90.273 7.385 36.222 o
-29 0 14 24.864 18.044 5.954 65.724 o
-29 0 16 47.528 50.559 7.180 43.013 o
-29 0 18 15.985 8.203 6.687 55.188 o
-29 0 20 7.378 5.628 6.865 53.842 o
-29 0 22 58.521 63.481 10.121 22.933 o
-29 1 1 2.019 4.269 5.467 85.693 o
-29 1 2 21.103 27.808 5.732 70.051 o
-29 1 3 64.572 75.933 6.011 53.356 o
-29 1 4 7.393 -0.438 5.893 73.093 o
-29 1 5 0.210 4.995 5.874 74.781 o
-29 1 6 16.440 11.427 6.360 60.324 o
-29 1 7 124.267 132.717 7.302 33.875 o
-29 1 8 99.003 105.557 6.283 44.713 o
-29 1 9 0.168 10.296 5.102 97.615 o
-29 1 10 4.404 2.917 5.144 95.824 o
-29 1 11 11.082 5.933 5.060 95.287 o
-29 1 12 0.023 0.066 4.632 121.369 o
-29 1 13 4.263 2.839 4.414 129.052 o
-29 1 14 33.423 20.109 4.663 96.061 o
-29 1 15 117.220 108.172 6.325 42.565 o
-29 1 16 7.266 -2.074 4.660 115.180 o
-29 1 17 0.237 -0.945 4.668 119.383 o
-29 1 18 0.424 -2.240 4.664 119.472 o
-29 1 19 0.640 -1.307 4.629 121.120 o
-29 1 20 147.243 129.967 6.132 40.793 o
-29 1 21 1.942 0.580 4.612 120.900 o
-29 1 22 18.661 16.550 5.974 66.757 o
-29 1 23 54.499 68.303 8.518 31.192 o
-29 2 1 0.074 7.537 5.563 82.918 o
-29 2 2 6.937 8.809 5.984 70.013 o
-29 2 3 21.769 11.741 5.748 71.443 o
-29 2 4 0.056 -5.702 5.702 80.099 o
-29 2 5 38.765 33.388 6.637 51.164 o
-29 2 6 149.522 160.085 9.954 20.433 o
-29 2 7 10.592 5.835 5.993 69.306 o
-29 2 8 19.148 19.775 5.458 78.048 o
-29 2 9 12.857 14.377 5.130 90.468 o
-29 2 10 57.251 51.420 5.104 71.740 o
-29 2 11 0.025 0.140 4.849 110.747 o
-29 2 12 42.204 41.547 4.721 86.606 o
-29 2 13 24.555 18.861 4.644 101.093 o
-29 2 14 0.009 -4.386 4.386 135.427 o
-29 2 15 18.076 11.872 4.480 113.052 o
-29 2 16 56.127 48.365 4.846 77.937 o
-29 2 17 105.502 110.447 5.874 47.899 o
-29 2 18 8.038 3.977 4.608 115.910 o
-29 2 19 0.376 -0.829 4.743 115.564 o
-29 2 20 4.809 3.372 4.760 111.040 o
-29 2 21 10.761 5.663 5.045 96.002 o
-29 2 22 14.181 8.411 5.987 68.346 o
-29 2 23 36.611 44.865 7.960 36.861 o
-29 3 1 13.228 16.718 5.387 82.201 o
-29 3 2 16.024 17.260 5.526 77.560 o
-29 3 3 3.712 5.141 5.530 83.069 o
-29 3 4 29.410 24.187 5.664 70.004 o
-29 3 5 0.086 -1.473 5.589 83.366 o
-29 3 6 7.285 7.694 6.524 59.283 o
-29 3 7 22.855 25.835 6.521 55.487 o
-29 3 8 84.961 98.672 7.170 38.295 o
-29 3 9 35.112 36.294 5.230 76.759 o
-29 3 10 0.213 1.659 5.139 98.157 o
-29 3 11 0.895 -2.941 5.207 95.691 o
-29 3 12 0.018 1.676 4.797 112.691 o
-29 3 13 0.086 2.824 4.554 124.488 o
-29 3 14 0.010 1.276 4.618 121.696 o
-29 3 15 3.414 4.710 4.501 124.240 o
-29 3 16 9.025 9.657 4.537 116.851 o
-29 3 17 0.802 0.697 4.471 129.418 o
-29 3 18 127.342 129.496 5.770 45.653 o
-29 3 19 71.048 78.557 6.751 43.988 o
-29 3 20 23.623 20.883 5.127 85.407 o
-29 3 21 39.722 42.873 5.012 79.689 o
-29 3 22 0.560 -5.856 5.856 75.812 o
-29 3 23 0.013 0.953 7.326 48.490 o
-29 4 1 4.890 4.509 5.182 93.923 o
-29 4 2 0.089 2.917 5.376 89.546 o
-29 4 3 172.335 173.668 8.902 23.403 o
-29 4 4 115.031 131.492 6.823 37.796 o
-29 4 5 99.688 109.674 6.422 43.156 o
-29 4 6 1.943 13.473 6.507 60.010 o
-29 4 7 153.689 150.119 10.103 19.982 o
-29 4 8 1.607 5.320 5.130 97.029 o
-29 4 9 89.671 95.104 5.726 52.349 o
-29 4 10 19.340 16.222 4.943 93.624 o
-29 4 11 206.061 210.379 7.468 27.630 o
-29 4 12 27.003 29.526 4.921 88.646 o
-29 4 13 5.870 1.739 4.731 112.222 o
-29 4 14 9.851 14.038 4.729 106.526 o
-29 4 15 2.015 5.617 4.537 122.980 o
-29 4 16 11.893 3.158 4.545 116.689 o
-29 4 17 2.071 -1.903 4.699 116.650 o
-29 4 18 10.728 10.636 4.981 97.238 o
-29 4 19 35.632 32.788 4.814 87.984 o
-29 4 20 0.008 8.511 4.747 112.979 o
-29 4 21 28.285 26.468 4.981 86.979 o
-29 4 22 1.650 -4.752 5.728 78.912 o
-29 5 1 44.737 46.552 5.733 63.106 o
-29 5 2 20.981 20.935 5.511 76.027 o
-29 5 3 26.068 26.821 5.468 74.886 o
-29 5 4 12.277 5.723 5.471 81.898 o
-29 5 5 2.077 -2.178 5.563 83.484 o
-29 5 6 242.963 251.521 10.156 17.511 o
-29 5 7 0.125 -4.888 6.569 60.354 o
-29 5 8 0.464 -2.948 5.237 94.785 o
-29 5 9 6.106 4.825 4.837 106.566 o
-29 5 10 6.780 5.730 5.207 92.044 o
-29 5 11 46.945 52.267 5.521 65.918 o
-29 5 12 34.556 22.921 5.299 77.126 o
-29 5 13 16.558 12.335 5.498 78.835 o
-29 5 14 3.146 1.094 4.956 104.125 o
-29 5 15 56.699 50.237 5.223 69.646 o
-29 5 16 54.638 49.111 5.175 71.211 o
-29 5 17 0.134 5.600 4.803 111.168 o
-29 5 18 196.952 199.092 8.103 25.455 o
-29 5 19 0.114 -0.386 4.892 108.806 o
-29 5 20 37.947 36.828 4.951 82.749 o
-29 5 21 23.337 22.093 4.789 95.830 o
-29 5 22 8.488 3.120 6.048 68.880 o
-29 6 1 66.999 76.558 6.011 52.996 o
-29 6 2 9.554 12.466 5.417 83.243 o
-29 6 3 1.392 1.498 5.266 93.051 o
-29 6 4 57.384 66.686 5.945 55.944 o
-29 6 5 3.870 14.113 6.305 63.380 o
-29 6 6 10.189 8.880 6.603 57.361 o
-29 6 7 47.397 36.039 6.276 54.858 o
-29 6 8 82.779 73.329 7.908 33.696 o
-29 6 9 7.312 0.401 5.158 94.631 o
-29 6 10 34.471 32.387 5.904 63.351 o
-29 6 11 37.796 25.324 5.751 66.259 o
-29 6 12 72.980 85.143 6.294 48.326 o
-29 6 13 28.974 21.632 5.580 72.240 o
-29 6 14 0.494 -0.794 5.384 89.699 o
-29 6 15 9.793 3.357 5.023 97.750 o
-29 6 16 9.795 8.660 4.743 107.462 o
-29 6 17 145.307 158.124 6.975 34.094 o
-29 6 18 47.257 44.960 5.221 72.588 o
-29 6 19 99.367 114.334 6.663 40.854 o
-29 6 20 3.272 0.192 4.724 114.619 o
-29 6 21 150.681 137.656 6.241 39.402 o
-29 7 1 73.026 65.469 6.776 44.153 o
-29 7 2 16.528 14.961 6.783 53.188 o
-29 7 3 20.395 26.227 6.700 53.131 o
-29 7 4 9.966 12.504 6.273 62.986 o
-29 7 5 26.924 21.560 6.592 54.137 o
-29 7 6 1.816 1.678 6.877 54.705 o
-29 7 7 8.191 4.655 6.667 56.938 o
-29 7 8 14.953 12.723 5.477 79.836 o
-29 7 9 8.289 2.829 5.719 76.831 o
-29 7 10 0.288 -5.677 5.677 80.734 o
-29 7 11 2.633 6.793 5.905 73.149 o
-29 7 12 49.221 48.341 5.944 58.653 o
-29 7 13 9.172 21.601 5.223 87.575 o
-29 7 14 0.175 5.628 5.190 95.392 o
-29 7 15 4.526 3.303 4.981 101.850 o
-29 7 16 0.701 -0.537 4.847 110.478 o
-29 7 17 18.206 18.956 5.002 91.573 o
-29 7 18 18.064 9.948 4.855 98.611 o
-29 7 19 56.218 54.481 5.292 67.956 o
-29 7 20 38.979 31.960 4.902 84.503 o
-29 7 21 48.289 36.763 4.978 78.865 o
-29 8 1 2.336 1.401 5.724 78.616 o
-29 8 2 12.193 9.335 6.276 62.810 o
-29 8 3 48.072 57.777 6.974 44.796 o
-29 8 4 51.315 51.975 6.346 52.276 o
-29 8 5 9.386 -3.876 5.611 79.810 o
-29 8 6 8.051 10.084 6.555 58.420 o
-29 8 7 37.769 33.123 7.316 43.245 o
-29 8 8 3.012 4.996 5.947 72.278 o
-29 8 9 33.527 30.571 6.109 60.086 o
-29 8 10 16.815 16.500 6.337 60.222 o
-29 8 11 38.454 33.494 7.913 37.513 o
-29 8 12 15.458 12.593 5.270 85.510 o
-29 8 13 8.584 13.218 5.097 93.523 o
-29 8 14 44.454 37.659 5.466 69.084 o
-29 8 15 0.263 0.598 5.117 99.241 o
-29 8 16 75.479 82.724 7.232 39.021 o
-29 8 17 66.510 63.447 7.043 42.183 o
-29 8 18 0.008 3.781 4.809 111.532 o
-29 8 19 163.988 155.319 6.540 35.847 o
-29 8 20 103.582 94.729 6.155 46.055 o
-29 9 1 8.088 6.327 6.251 64.374 o
-29 9 2 20.072 13.263 6.021 65.862 o
-29 9 3 13.890 22.338 5.977 67.104 o
-29 9 4 114.275 116.526 6.616 40.006 o
-29 9 5 2.051 -0.266 5.258 93.390 o
-29 9 6 19.408 23.666 7.117 47.785 o
-29 9 7 145.801 153.593 13.174 12.955 o
-29 9 8 28.919 24.579 5.695 69.401 o
-29 9 9 77.952 88.266 7.010 40.548 o
-29 9 10 4.058 -1.387 6.410 62.640 o
-29 9 11 36.344 32.750 6.505 53.346 o
-29 9 12 8.451 10.595 5.967 69.832 o
-29 9 13 32.052 38.698 6.413 54.862 o
-29 9 14 44.073 47.293 5.729 63.229 o
-29 9 15 53.507 44.463 5.279 69.951 o
-29 9 16 0.185 -5.203 5.203 96.166 o
-29 9 17 3.389 -1.327 4.932 105.268 o
-29 9 18 36.290 30.758 4.782 89.033 o
-29 9 19 7.869 6.180 5.262 89.688 o
-29 10 1 9.437 6.011 5.859 72.630 o
-29 10 2 13.739 16.193 5.615 76.110 o
-29 10 3 0.263 -3.323 5.587 83.381 o
-29 10 4 26.901 28.490 5.392 76.259 o
-29 10 5 0.143 -3.504 5.326 91.777 o
-29 10 6 11.402 0.591 6.397 61.492 o
-29 10 7 63.470 58.861 6.710 46.094 o
-29 10 8 5.909 3.219 5.548 82.144 o
-29 10 9 1.980 -4.607 5.497 85.506 o
-29 10 10 105.344 94.112 6.597 41.762 o
-29 10 11 31.564 38.214 6.235 57.708 o
-29 10 12 91.448 79.889 6.511 44.418 o
-29 10 13 11.531 4.800 5.855 72.355 o
-29 10 14 9.284 3.277 5.650 78.291 o
-29 10 15 0.198 -0.976 5.842 76.281 o
-29 10 16 3.118 5.595 6.000 70.926 o
-29 10 17 12.970 4.073 5.232 89.134 o
-29 10 18 255.492 241.218 11.660 14.275 o
-29 11 1 1.422 -5.573 5.573 83.416 o
-29 11 2 12.731 9.975 5.635 76.733 o
-29 11 3 10.553 14.043 5.551 78.966 o
-29 11 4 30.998 35.984 5.685 67.872 o
-29 11 5 40.279 36.728 5.672 66.069 o
-29 11 6 11.475 9.168 6.368 61.235 o
-29 11 7 0.769 -6.397 6.397 63.508 o
-29 11 8 15.953 18.659 5.518 77.582 o
-29 11 9 5.953 -1.535 5.445 85.751 o
-29 11 10 20.781 18.533 5.812 69.478 o
-29 11 11 1.318 9.867 5.873 73.862 o
-29 11 12 67.357 65.776 5.600 59.520 o
-29 11 13 23.197 15.630 5.067 88.262 o
-29 11 14 17.711 22.972 5.724 71.610 o
-29 11 15 71.827 77.231 6.049 51.831 o
-29 11 16 36.043 33.030 6.216 57.709 o
-29 12 3 0.027 2.890 5.723 79.101 o
-29 12 4 2.968 -6.378 6.378 63.478 o
-29 12 5 46.275 47.417 6.586 50.060 o
-29 12 6 13.205 11.914 7.473 44.746 o
-29 12 7 2.231 5.404 6.311 64.431 o
-29 12 8 19.425 28.343 5.403 78.121 o
-29 12 9 81.129 82.034 6.008 50.872 o
-29 12 10 3.907 2.028 5.502 84.363 o
-29 12 11 6.814 2.903 5.446 84.901 o
-29 12 12 27.323 22.626 5.422 76.209 o
-29 12 13 8.204 3.366 5.542 81.572 o
-29 12 14 14.223 16.469 5.898 69.357 o
-28 0 2 3.370 -1.402 7.473 46.303 o
-28 0 4 224.652 236.716 11.765 14.404 o
-28 0 6 229.607 258.117 16.435 8.284 o
-28 0 8 128.774 142.286 10.507 19.277 o
-28 0 10 166.809 150.671 8.178 26.902 o
-28 0 12 0.011 -2.862 6.233 67.048 o
-28 0 14 64.280 66.975 6.477 48.201 o
-28 0 16 29.266 22.878 6.197 59.967 o
-28 0 18 233.977 218.035 10.985 15.970 o
-28 0 20 117.769 111.131 10.115 21.048 o
-28 0 22 56.123 58.114 7.946 35.361 o
-28 0 24 3.996 -7.732 10.155 25.141 o
-28 1 1 34.029 37.156 5.488 71.123 o
-28 1 2 3.949 3.963 5.183 94.409 o
-28 1 3 179.515 177.397 8.973 22.911 o
-28 1 4 27.512 24.875 6.763 51.404 o
-28 1 5 2.079 -3.791 6.825 55.615 o
-28 1 6 28.187 24.563 6.292 58.409 o
-28 1 7 56.868 50.708 6.274 52.582 o
-28 1 8 17.343 21.470 5.529 76.511 o
-28 1 9 38.512 33.268 5.348 73.550 o
-28 1 10 195.122 196.320 7.268 29.235 o
-28 1 11 506.969 509.788 12.557 10.340 o
-28 1 12 76.624 80.369 4.756 70.274 o
-28 1 13 28.317 23.955 4.369 108.208 o
-28 1 14 31.757 26.488 4.267 109.584 o
-28 1 15 4.798 1.178 4.508 124.116 o
-28 1 16 112.529 117.929 5.634 49.184 o
-28 1 17 0.701 -0.073 4.499 128.140 o
-28 1 18 57.924 64.354 4.873 74.646 o
-28 1 19 86.008 93.160 5.950 50.278 o
-28 1 20 21.774 24.452 4.970 90.104 o
-28 1 21 2.005 5.149 4.573 121.282 o
-28 1 22 12.635 13.266 5.227 87.710 o
-28 1 23 0.040 -4.927 4.927 107.297 o
-28 1 24 25.429 17.269 5.894 66.870 o
-28 1 25 1.356 2.734 6.751 56.736 o
-28 2 1 53.312 54.815 5.402 66.513 o
-28 2 2 28.647 36.346 5.174 80.000 o
-28 2 3 68.166 77.291 7.685 36.045 o
-28 2 4 107.564 117.516 6.276 43.444 o
-28 2 5 88.733 101.105 8.474 29.254 o
-28 2 6 128.791 132.024 8.701 26.100 o
-28 2 7 158.753 150.292 7.475 30.715 o
-28 2 8 0.597 -1.349 5.364 90.319 o
-28 2 9 43.669 28.141 5.496 69.738 o
-28 2 10 85.872 82.541 6.821 41.839 o
-28 2 11 57.190 62.544 5.007 72.336 o
-28 2 12 8.436 4.871 4.468 122.266 o
-28 2 13 72.906 78.339 4.607 74.234 o
-28 2 14 15.393 14.487 4.301 122.299 o
-28 2 15 17.900 10.898 4.428 115.817 o
-28 2 16 0.005 -2.967 4.749 115.500 o
-28 2 17 71.245 81.638 5.055 66.085 o
-28 2 18 0.017 -0.064 4.380 135.756 o
-28 2 19 17.541 16.013 4.443 113.741 o
-28 2 20 10.498 19.723 4.676 106.835 o
-28 2 21 0.070 -2.689 4.490 129.170 o
-28 2 22 6.286 7.010 5.077 96.524 o
-28 2 23 0.401 -5.223 5.223 95.313 o
-28 2 24 17.899 14.419 5.724 72.636 o
-28 2 25 29.577 23.803 6.722 51.769 o
-28 3 1 0.225 1.857 5.250 94.014 o
-28 3 2 3.626 4.249 5.362 88.423 o
-28 3 3 16.590 20.467 5.599 75.140 o
-28 3 4 255.383 258.974 10.422 16.673 o
-28 3 5 62.472 87.108 6.863 43.256 o
-28 3 6 11.988 12.093 6.213 63.801 o
-28 3 7 54.053 64.001 6.525 48.949 o
-28 3 8 6.984 8.450 5.196 91.775 o
-28 3 9 17.887 13.681 5.190 86.861 o
-28 3 10 77.665 79.397 7.042 40.629 o
-28 3 11 220.009 207.184 8.998 21.528 o
-28 3 12 72.215 71.688 5.070 66.662 o
-28 3 13 0.074 -2.894 4.709 117.416 o
-28 3 14 62.080 63.584 4.882 73.490 o
-28 3 15 11.579 13.916 4.488 116.119 o
-28 3 16 3.840 1.754 4.520 123.953 o
-28 3 17 14.166 16.044 4.583 109.695 o
-28 3 18 59.953 61.243 4.951 72.935 o
-28 3 19 37.370 40.156 4.528 94.353 o
-28 3 20 10.173 13.530 4.572 113.272 o
-28 3 21 0.215 -3.013 4.822 111.925 o
-28 3 22 10.942 23.489 5.499 78.843 o
-28 3 23 3.091 1.922 5.393 88.062 o
-28 3 24 2.499 2.487 6.453 61.870 o
-28 3 25 18.682 20.978 7.918 39.292 o
-28 4 1 15.498 15.676 5.198 87.123 o
-28 4 2 100.143 114.850 7.073 37.473 o
-28 4 3 193.991 199.266 10.301 18.289 o
-28 4 4 44.808 52.496 5.911 59.576 o
-28 4 5 122.035 132.305 7.531 32.562 o
-28 4 6 75.696 78.213 7.060 40.670 o
-28 4 7 1.171 -6.315 6.315 65.083 o
-28 4 8 42.004 34.778 5.425 70.829 o
-28 4 9 4.554 3.595 4.992 101.339 o
-28 4 10 0.221 0.505 5.073 100.996 o
-28 4 11 6.622 4.202 5.054 97.842 o
-28 4 12 0.059 -3.937 4.736 116.087 o
-28 4 13 0.370 -0.604 4.522 127.121 o
-28 4 14 21.397 24.385 4.674 100.182 o
-28 4 15 12.517 13.568 4.487 115.678 o
-28 4 16 4.832 -4.356 4.439 128.337 o
-28 4 17 0.004 -3.808 4.538 126.473 o
-28 4 18 18.753 14.030 5.179 86.810 o
-28 4 19 15.214 17.309 5.062 91.154 o
-28 4 20 5.366 4.307 4.648 115.628 o
-28 4 21 0.060 2.884 4.461 129.688 o
-28 4 22 3.640 5.790 5.530 83.008 o
-28 4 23 67.053 65.176 7.695 36.417 o
-28 4 24 5.305 3.977 7.426 46.485 o
-28 5 1 5.274 6.411 5.540 82.089 o
-28 5 2 66.576 77.817 5.938 53.926 o
-28 5 3 29.609 28.921 5.509 72.775 o
-28 5 4 34.819 23.662 5.609 69.957 o
-28 5 5 4.378 3.076 6.480 60.980 o
-28 5 6 0.044 1.764 6.287 65.721 o
-28 5 7 88.686 100.829 9.581 23.899 o
-28 5 8 33.366 33.692 5.278 76.462 o
-28 5 9 4.124 -2.756 4.694 115.559 o
-28 5 10 0.490 -5.023 5.023 103.022 o
-28 5 11 75.591 93.048 5.865 52.624 o
-28 5 12 1.541 -4.265 4.613 121.343 o
-28 5 13 18.196 14.609 4.430 114.346 o
-28 5 14 19.972 23.705 4.448 109.816 o
-28 5 15 10.779 11.442 4.813 103.341 o
-28 5 16 1.349 -4.687 4.687 117.690 o
-28 5 17 3.159 10.844 4.814 107.476 o
-28 5 18 50.632 37.369 5.296 71.131 o
-28 5 19 3.121 8.681 4.859 106.209 o
-28 5 20 3.754 2.413 4.429 128.781 o
-28 5 21 0.299 5.081 4.452 129.173 o
-28 5 22 0.782 -5.229 5.229 94.954 o
-28 5 23 0.310 3.253 6.227 66.777 o
-28 5 24 6.553 9.700 8.704 33.759 o
-28 6 1 1.008 5.695 5.691 79.261 o
-28 6 2 69.294 73.104 6.301 49.339 o
-28 6 3 26.218 37.172 6.033 62.105 o
-28 6 4 55.737 51.459 5.751 60.366 o
-28 6 5 129.846 132.198 8.498 27.008 o
-28 6 6 2.002 5.803 6.184 67.061 o
-28 6 7 0.056 -3.534 5.627 82.258 o
-28 6 8 0.020 -1.129 5.148 98.283 o
-28 6 9 10.495 9.017 4.842 102.961 o
-28 6 10 6.677 1.485 4.932 103.209 o
-28 6 11 2.483 5.014 5.495 84.541 o
-28 6 12 6.225 2.689 4.979 101.250 o
-28 6 13 3.869 1.069 4.928 104.900 o
-28 6 14 0.380 -4.871 4.983 104.726 o
-28 6 15 239.401 247.696 9.983 18.014 o
-28 6 16 2.376 1.834 4.706 115.522 o
-28 6 17 121.762 137.907 6.108 42.768 o
-28 6 18 0.032 1.083 4.740 115.598 o
-28 6 19 86.688 91.315 5.524 55.555 o
-28 6 20 48.962 54.388 4.981 76.105 o
-28 6 21 4.102 4.082 4.490 124.554 o
-28 6 22 89.006 89.070 5.832 51.554 o
-28 6 23 6.387 6.847 5.455 84.130 o
-28 7 1 0.438 7.180 6.008 71.192 o
-28 7 2 9.408 -0.495 6.230 65.172 o
-28 7 3 5.159 1.738 6.174 67.040 o
-28 7 4 13.905 17.024 5.804 71.454 o
-28 7 5 49.098 56.944 6.565 49.440 o
-28 7 6 2.704 3.040 6.672 57.837 o
-28 7 7 65.422 75.604 6.810 44.039 o
-28 7 8 24.514 21.177 5.434 76.906 o
-28 7 9 2.503 -0.190 5.202 95.173 o
-28 7 10 3.948 -0.816 5.823 75.746 o
-28 7 11 13.807 15.294 5.594 76.746 o
-28 7 12 1.444 13.294 5.446 84.960 o
-28 7 13 0.562 -2.821 5.177 96.939 o
-28 7 14 28.644 18.566 5.009 87.460 o
-28 7 15 3.582 0.426 4.845 108.798 o
-28 7 16 13.596 14.997 4.724 104.507 o
-28 7 17 1.163 6.938 4.859 107.745 o
-28 7 18 3.935 0.525 4.715 114.488 o
-28 7 19 8.312 12.493 4.791 105.218 o
-28 7 20 31.293 28.745 4.721 93.246 o
-28 7 21 0.002 9.665 4.459 127.208 o
-28 7 22 6.107 0.976 4.963 102.374 o
-28 7 23 0.041 1.584 6.377 63.892 o
-28 8 1 173.420 174.664 8.223 26.082 o
-28 8 2 159.150 141.403 8.858 24.368 o
-28 8 3 3.867 9.292 6.626 57.949 o
-28 8 4 83.014 87.649 7.718 34.614 o
-28 8 5 0.804 4.102 6.205 67.052 o
-28 8 6 16.327 17.419 6.523 57.072 o
-28 8 7 254.933 272.888 10.399 16.638 o
-28 8 8 47.029 49.427 6.103 56.479 o
-28 8 9 38.892 43.046 6.076 58.685 o
-28 8 10 3.919 1.980 6.205 66.609 o
-28 8 11 0.219 3.991 6.386 63.462 o
-28 8 12 9.115 15.991 5.725 74.654 o
-28 8 13 0.851 -2.221 5.270 93.431 o
-28 8 14 17.567 9.935 5.184 87.818 o
-28 8 15 1.597 -4.850 4.850 109.837 o
-28 8 16 10.325 6.264 4.734 108.195 o
-28 8 17 0.712 0.208 4.529 126.397 o
-28 8 18 6.971 3.425 4.644 115.044 o
-28 8 19 19.368 17.759 4.866 95.885 o
-28 8 20 12.907 16.240 4.656 107.299 o
-28 8 21 28.961 27.544 4.528 101.002 o
-28 8 22 3.686 12.365 5.073 96.632 o
-28 9 1 0.400 0.519 5.737 78.944 o
-28 9 2 19.123 21.730 6.384 58.588 o
-28 9 3 112.527 127.107 10.149 20.878 o
-28 9 4 31.494 30.672 6.106 60.472 o
-28 9 5 0.038 1.155 5.495 86.060 o
-28 9 6 41.436 44.529 6.135 57.236 o
-28 9 7 0.891 13.777 6.255 64.995 o
-28 9 8 10.562 12.614 5.710 75.091 o
-28 9 9 31.249 32.318 6.251 57.963 o
-28 9 10 14.856 6.956 6.663 55.835 o
-28 9 11 59.933 50.904 8.127 34.005 o
-28 9 12 1.880 5.932 5.978 71.684 o
-28 9 13 0.996 6.253 5.993 71.507 o
-28 9 14 3.029 6.956 5.625 80.279 o
-28 9 15 21.845 14.713 5.181 85.543 o
-28 9 16 36.601 29.111 4.686 92.080 o
-28 9 17 24.254 29.337 4.559 101.777 o
-28 9 18 0.010 0.876 4.259 143.163 o
-28 9 19 46.154 50.213 4.611 86.616 o
-28 9 20 38.446 34.637 4.766 87.960 o
-28 9 21 9.454 8.437 4.494 119.025 o
-28 10 1 36.935 27.831 6.085 60.142 o
-28 10 2 13.169 19.461 6.194 63.228 o
-28 10 3 159.076 164.016 13.715 11.953 o
-28 10 4 42.789 37.090 5.912 61.232 o
-28 10 5 29.139 23.804 5.522 73.242 o
-28 10 6 104.579 97.493 6.681 40.958 o
-28 10 7 1.563 -4.227 6.299 65.350 o
-28 10 8 20.705 22.719 5.579 74.229 o
-28 10 9 7.380 0.296 5.533 82.574 o
-28 10 10 0.175 1.460 5.645 81.462 o
-28 10 11 4.747 -0.931 6.117 68.548 o
-28 10 12 1.193 -6.097 6.097 69.814 o
-28 10 13 0.352 -3.461 5.734 79.123 o
-28 10 14 28.352 20.579 5.826 67.275 o
-28 10 15 24.091 21.500 5.609 72.815 o
-28 10 16 14.513 13.335 5.157 89.174 o
-28 10 17 14.976 8.778 4.687 106.923 o
-28 10 18 39.413 50.863 4.834 82.999 o
-28 10 19 1.751 -4.860 4.860 109.282 o
-28 10 20 122.562 124.449 7.099 35.556 o
-28 11 1 85.140 85.632 10.848 19.512 o
-28 11 2 0.121 0.912 5.392 89.393 o
-28 11 3 5.576 0.091 5.587 81.643 o
-28 11 4 15.767 13.489 5.445 80.317 o
-28 11 5 34.540 21.348 5.538 71.831 o
-28 11 6 15.204 18.521 6.138 64.001 o
-28 11 7 2.481 1.922 6.067 69.972 o
-28 11 8 14.346 7.550 5.673 75.682 o
-28 11 9 15.446 14.810 5.627 75.524 o
-28 11 10 14.014 11.640 5.690 74.803 o
-28 11 11 7.149 2.763 5.631 79.516 o
-28 11 12 153.053 166.390 6.935 33.690 o
-28 11 13 3.706 -4.963 4.963 103.824 o
-28 11 14 1.317 -3.219 5.075 100.507 o
-28 11 15 50.878 47.554 5.659 63.133 o
-28 11 16 67.755 67.859 5.614 59.080 o
-28 11 17 0.449 3.428 5.083 99.791 o
-28 11 18 66.544 70.703 7.385 38.799 o
-28 11 19 42.589 36.469 5.019 79.627 o
-28 12 1 82.192 72.600 5.939 52.172 o
-28 12 2 1.152 -1.382 5.483 86.245 o
-28 12 3 4.384 2.666 5.435 86.125 o
-28 12 4 14.458 17.514 5.551 77.340 o
-28 12 5 20.072 9.558 5.930 68.128 o
-28 12 6 13.517 16.506 6.190 63.533 o
-28 12 7 7.564 -1.808 6.480 60.685 o
-28 12 8 0.179 -1.203 5.451 87.606 o
-28 12 9 11.889 7.554 5.450 82.326 o
-28 12 10 34.658 33.064 5.778 65.594 o
-28 12 11 0.646 -0.661 5.503 85.806 o
-28 12 12 5.842 8.998 5.275 89.514 o
-28 12 13 63.845 61.590 5.543 61.395 o
-28 12 14 0.706 2.942 5.107 98.882 o
-28 12 15 1.437 -3.132 4.869 109.075 o
-28 12 16 1.777 1.063 4.932 105.847 o
-28 12 17 5.298 10.460 5.211 91.548 o
-28 12 18 9.212 6.478 5.434 83.845 o
-28 13 1 8.215 3.671 5.488 83.076 o
-28 13 2 0.025 1.748 5.491 86.091 o
-28 13 3 30.378 25.851 5.233 79.558 o
-28 13 4 156.220 146.835 7.131 32.866 o
-28 13 5 33.288 39.035 6.159 58.582 o
-28 13 6 3.388 1.649 6.978 52.928 o
-28 13 7 2.415 -5.472 6.868 54.877 o
-28 13 8 4.261 -3.840 5.358 89.124 o
-28 13 9 39.150 36.742 5.580 68.109 o
-28 13 10 4.073 -1.825 5.448 86.320 o
-28 13 11 107.965 118.859 6.532 41.104 o
-28 13 12 35.342 30.721 5.212 77.909 o
-28 13 13 0.909 -1.144 4.890 108.417 o
-28 13 14 35.917 43.815 5.755 64.676 o
-28 13 15 6.439 2.387 5.179 93.813 o
-28 13 16 14.844 19.808 5.208 86.312 o
-28 14 4 11.973 10.874 6.233 63.534 o
-28 14 5 35.808 14.257 6.228 59.071 o
-28 14 6 0.613 3.622 7.458 46.581 o
-28 14 7 22.099 29.948 7.949 38.442 o
-28 14 8 0.186 6.020 5.828 75.810 o
-28 14 9 4.244 8.527 5.724 77.046 o
-28 14 10 1.127 1.349 5.675 80.341 o
-28 14 11 4.238 3.686 5.593 81.331 o
-28 14 12 5.728 8.183 5.782 75.185 o
-28 14 13 1.456 3.349 5.645 80.773 o
-27 0 2 13.579 0.927 7.562 44.213 o
-27 0 4 26.350 32.220 8.612 32.805 o
-27 0 6 17.846 14.350 11.526 19.165 o
-27 0 8 66.974 76.139 7.226 39.944 o
-27 0 10 124.858 128.673 9.047 24.748 o
-27 0 12 97.217 104.882 9.953 22.155 o
-27 0 14 43.083 33.996 6.299 55.303 o
-27 0 16 122.050 114.641 7.353 34.163 o
-27 0 18 6.000 7.793 5.866 73.114 o
-27 0 20 140.877 147.942 12.506 14.237 o
-27 0 22 0.039 2.085 5.936 73.657 o
-27 0 24 48.745 31.557 7.834 37.560 o
-27 0 26 46.593 35.680 9.839 24.865 o
-27 1 1 4.334 0.038 5.113 97.640 o
-27 1 2 80.364 90.754 5.880 51.959 o
-27 1 3 64.133 74.583 6.640 45.999 o
-27 1 4 8.438 17.238 5.626 77.168 o
-27 1 5 2.991 -6.205 6.242 66.237 o
-27 1 6 41.532 36.599 6.174 57.235 o
-27 1 7 98.066 91.788 5.884 49.677 o
-27 1 8 30.507 28.669 5.034 84.336 o
-27 1 9 27.541 21.771 4.548 102.392 o
-27 1 10 144.756 145.760 8.297 27.203 o
-27 1 11 1.067 4.750 4.374 133.202 o
-27 1 12 127.362 122.003 6.929 36.528 o
-27 1 13 25.833 17.633 4.399 110.211 o
-27 1 14 49.178 46.105 4.388 92.393 o
-27 1 15 24.869 19.921 4.207 118.372 o
-27 1 16 0.919 -1.401 4.217 145.553 o
-27 1 17 31.870 28.896 4.474 101.189 o
-27 1 18 20.397 22.582 4.355 113.843 o
-27 1 19 64.608 67.395 4.444 81.640 o
-27 1 20 0.031 -4.500 4.500 128.634 o
-27 1 21 3.342 6.243 4.509 123.280 o
-27 1 22 81.860 96.304 4.905 64.882 o
-27 1 23 72.447 78.984 5.272 62.555 o
-27 1 24 2.404 0.145 5.393 88.636 o
-27 1 25 24.462 31.492 5.477 74.483 o
-27 1 26 16.927 13.415 6.561 56.669 o
-27 2 1 0.018 0.239 5.081 100.834 o
-27 2 2 39.643 30.061 5.218 76.631 o
-27 2 3 9.169 7.294 5.198 91.086 o
-27 2 4 2.301 8.018 5.213 93.187 o
-27 2 5 110.943 128.137 7.603 32.785 o
-27 2 6 2.708 -6.155 6.155 68.173 o
-27 2 7 143.100 138.955 7.290 32.792 o
-27 2 8 0.431 0.942 4.969 105.041 o
-27 2 9 68.252 66.440 5.497 60.910 o
-27 2 10 2.462 -0.245 4.967 104.302 o
-27 2 11 0.172 0.266 4.620 121.817 o
-27 2 12 48.673 57.541 5.206 71.008 o
-27 2 13 1.956 -3.696 4.217 144.497 o
-27 2 14 35.581 32.930 4.422 100.228 o
-27 2 15 0.011 -4.325 4.325 139.237 o
-27 2 16 83.797 76.258 5.439 58.316 o
-27 2 17 144.506 143.043 6.276 39.401 o
-27 2 18 14.724 17.146 4.327 120.578 o
-27 2 19 3.708 -1.759 4.162 146.484 o
-27 2 20 105.911 112.470 5.153 55.887 o
-27 2 21 27.015 22.286 4.469 105.493 o
-27 2 22 5.640 0.656 4.375 131.057 o
-27 2 23 25.154 23.066 4.871 92.151 o
-27 2 24 12.375 1.508 5.319 87.091 o
-27 2 25 98.481 98.340 6.432 43.679 o
-27 2 26 0.120 0.999 5.704 79.888 o
-27 3 1 65.369 55.542 5.378 64.401 o
-27 3 2 83.413 87.093 6.169 48.455 o
-27 3 3 2.063 -1.760 5.199 95.474 o
-27 3 4 0.211 -2.927 5.213 95.791 o
-27 3 5 101.921 110.956 8.492 28.441 o
-27 3 6 18.490 10.053 6.163 63.713 o
-27 3 7 200.099 200.142 9.037 21.926 o
-27 3 8 107.351 105.084 6.783 39.592 o
-27 3 9 0.391 -5.181 5.266 93.785 o
-27 3 10 0.307 -1.855 4.974 105.120 o
-27 3 11 20.570 15.629 4.303 118.254 o
-27 3 12 0.328 -1.551 4.143 151.419 o
-27 3 13 135.647 144.630 5.680 44.915 o
-27 3 14 48.121 47.309 4.897 79.271 o
-27 3 15 8.571 2.818 4.351 129.184 o
-27 3 16 2.700 -1.915 4.784 112.177 o
-27 3 17 17.120 19.156 4.463 112.184 o
-27 3 18 54.555 43.375 4.540 86.697 o
-27 3 19 20.692 17.338 4.480 109.900 o
-27 3 20 26.033 28.878 4.432 105.698 o
-27 3 21 52.218 50.937 5.595 63.668 o
-27 3 22 105.346 103.622 6.452 42.652 o
-27 3 23 16.047 13.662 5.515 78.347 o
-27 3 24 23.676 17.224 6.032 64.514 o
-27 3 25 76.831 88.757 6.361 46.975 o
-27 3 26 53.989 46.256 7.188 42.559 o
-27 4 1 4.280 4.074 5.371 87.914 o
-27 4 2 213.321 225.903 7.655 26.321 o
-27 4 3 11.350 22.531 5.682 74.247 o
-27 4 4 23.925 23.933 5.623 72.248 o
-27 4 5 21.997 35.763 6.407 56.648 o
-27 4 6 2.620 3.272 5.897 73.809 o
-27 4 7 84.023 80.951 6.385 46.378 o
-27 4 8 35.353 29.781 5.370 74.322 o
-27 4 9 137.196 131.109 6.389 39.530 o
-27 4 10 221.461 224.099 8.174 24.102 o
-27 4 11 210.359 215.433 8.964 21.763 o
-27 4 12 12.475 7.580 4.206 132.236 o
-27 4 13 45.917 39.539 4.486 92.219 o
-27 4 14 38.212 44.534 5.758 64.108 o
-27 4 15 119.473 122.948 5.435 50.167 o
-27 4 16 15.287 9.476 4.464 116.292 o
-27 4 17 43.424 41.833 4.455 93.675 o
-27 4 18 10.029 5.079 4.408 124.117 o
-27 4 19 10.632 15.349 4.901 99.114 o
-27 4 20 0.051 -0.068 4.686 118.631 o
-27 4 21 7.523 6.090 4.548 118.469 o
-27 4 22 31.295 30.771 4.687 93.891 o
-27 4 23 30.033 29.786 7.016 47.555 o
-27 4 24 26.448 25.389 6.644 53.181 o
-27 4 25 0.587 -1.661 6.155 68.630 o
-27 4 26 4.752 -4.895 6.684 57.551 o
-27 5 1 5.064 11.634 5.483 82.929 o
-27 5 2 0.009 0.442 5.800 77.385 o
-27 5 3 18.396 27.285 5.557 74.758 o
-27 5 4 20.600 18.835 5.557 75.313 o
-27 5 5 3.460 9.420 6.278 64.454 o
-27 5 6 294.782 315.487 10.592 15.490 o
-27 5 7 2.729 2.673 5.283 91.690 o
-27 5 8 100.602 99.490 5.805 49.811 o
-27 5 9 103.903 92.767 5.066 58.855 o
-27 5 10 3.592 6.234 4.695 113.897 o
-27 5 11 0.165 -1.166 4.470 130.258 o
-27 5 12 7.638 7.879 4.345 128.276 o
-27 5 13 36.011 34.773 4.466 98.104 o
-27 5 14 6.532 9.199 4.498 120.543 o
-27 5 15 30.607 28.903 4.520 100.179 o
-27 5 16 7.499 8.005 4.562 117.174 o
-27 5 17 15.017 11.762 4.616 109.025 o
-27 5 18 50.913 49.057 4.997 75.933 o
-27 5 19 26.143 23.579 4.906 90.569 o
-27 5 20 0.027 1.223 4.739 115.605 o
-27 5 21 14.880 16.451 4.640 106.804 o
-27 5 22 18.154 18.507 5.188 85.946 o
-27 5 23 103.811 111.579 6.861 38.982 o
-27 5 24 3.101 4.226 6.792 55.698 o
-27 5 25 14.555 14.191 7.146 48.472 o
-27 6 1 0.004 3.839 5.801 76.882 o
-27 6 2 22.450 18.926 5.692 71.671 o
-27 6 3 294.326 308.658 10.712 15.300 o
-27 6 4 0.511 -0.439 5.497 86.039 o
-27 6 5 2.942 10.680 5.781 75.621 o
-27 6 6 6.033 10.621 5.839 73.386 o
-27 6 7 46.498 41.080 5.189 73.965 o
-27 6 8 55.938 44.850 5.076 73.454 o
-27 6 9 3.986 3.377 4.672 115.612 o
-27 6 10 69.877 68.027 4.976 69.260 o
-27 6 11 97.423 100.227 5.183 57.743 o
-27 6 12 26.461 33.790 5.143 81.884 o
-27 6 13 0.202 -1.996 4.812 112.396 o
-27 6 14 0.007 -4.309 4.790 113.562 o
-27 6 15 0.793 1.014 4.628 120.728 o
-27 6 16 5.399 9.822 4.644 114.038 o
-27 6 17 33.570 25.917 4.595 96.943 o
-27 6 18 89.393 103.172 5.430 55.511 o
-27 6 19 35.209 35.367 5.463 71.588 o
-27 6 20 55.544 56.303 5.738 60.193 o
-27 6 21 0.984 5.685 4.674 116.708 o
-27 6 22 13.381 8.904 5.284 86.472 o
-27 6 23 0.770 5.626 5.191 95.097 o
-27 6 24 10.678 10.512 6.241 63.667 o
-27 6 25 8.625 12.628 6.699 55.748 o
-27 7 1 8.557 0.826 5.925 71.931 o
-27 7 2 1.116 1.975 6.009 71.621 o
-27 7 3 3.888 6.475 6.091 68.597 o
-27 7 4 2.047 -4.793 5.765 77.785 o
-27 7 5 269.897 284.511 10.386 16.397 o
-27 7 6 3.001 -0.412 6.085 69.665 o
-27 7 7 2.171 1.525 4.852 108.961 o
-27 7 8 3.999 3.651 4.785 110.325 o
-27 7 9 34.743 35.732 5.564 69.535 o
-27 7 10 121.346 125.918 8.857 25.731 o
-27 7 11 6.883 4.571 5.531 82.112 o
-27 7 12 0.517 4.148 4.808 111.132 o
-27 7 13 84.758 80.174 5.269 60.293 o
-27 7 14 0.916 2.332 4.527 125.560 o
-27 7 15 0.040 0.820 4.566 124.646 o
-27 7 16 1.519 0.025 4.574 123.396 o
-27 7 17 71.653 76.442 5.112 65.573 o
-27 7 18 25.487 22.219 4.721 97.140 o
-27 7 19 3.178 3.953 4.426 128.794 o
-27 7 20 32.264 26.018 4.698 94.126 o
-27 7 21 28.096 23.995 4.636 98.471 o
-27 7 22 0.013 -5.207 5.207 96.066 o
-27 7 23 8.409 14.578 6.288 62.800 o
-27 7 24 10.638 5.727 6.166 65.645 o
-27 8 1 102.439 101.310 7.704 33.270 o
-27 8 2 55.001 66.472 8.194 33.371 o
-27 8 3 185.844 192.991 11.463 15.662 o
-27 8 4 3.937 6.251 6.475 60.867 o
-27 8 5 54.775 52.004 8.170 33.949 o
-27 8 6 44.707 43.576 6.545 51.011 o
-27 8 7 1.136 1.659 5.175 96.418 o
-27 8 8 1.929 -0.025 5.469 86.425 o
-27 8 9 0.991 -1.215 5.415 88.485 o
-27 8 10 51.552 52.066 7.673 38.048 o
-27 8 11 70.649 77.927 6.389 47.901 o
-27 8 12 2.146 -4.026 5.419 87.912 o
-27 8 13 41.960 51.229 5.579 65.972 o
-27 8 14 15.600 18.432 4.502 111.642 o
-27 8 15 72.021 84.918 5.367 60.619 o
-27 8 16 78.058 89.902 5.225 61.266 o
-27 8 17 74.983 89.108 5.238 61.691 o
-27 8 18 24.582 25.113 4.633 99.980 o
-27 8 19 21.049 14.013 4.503 109.689 o
-27 8 20 37.580 34.472 4.628 92.362 o
-27 8 21 1.769 -0.568 4.296 139.515 o
-27 8 22 5.304 0.600 5.537 83.096 o
-27 8 23 68.122 59.831 6.693 45.761 o
-27 8 24 0.020 -5.832 7.003 53.122 o
-27 9 1 10.979 9.741 5.996 68.722 o
-27 9 2 14.114 19.320 6.072 65.441 o
-27 9 3 0.270 5.924 6.202 67.034 o
-27 9 4 0.878 2.530 5.727 78.796 o
-27 9 5 14.874 22.433 6.232 61.926 o
-27 9 6 80.241 86.013 8.467 29.963 o
-27 9 7 12.846 16.159 5.716 73.888 o
-27 9 8 4.703 1.181 5.290 90.977 o
-27 9 9 23.733 24.097 5.561 73.695 o
-27 9 10 37.731 39.243 5.982 60.757 o
-27 9 11 2.344 2.287 6.904 54.162 o
-27 9 12 1.282 2.712 5.920 73.653 o
-27 9 13 133.479 161.285 7.042 34.242 o
-27 9 14 144.308 157.407 7.732 29.811 o
-27 9 15 190.307 197.830 8.001 26.103 o
-27 9 16 43.686 32.482 4.612 90.820 o
-27 9 17 8.395 13.650 4.621 112.101 o
-27 9 18 74.202 71.919 5.873 54.137 o
-27 9 19 58.398 55.840 4.718 79.081 o
-27 9 20 5.289 10.606 4.506 120.516 o
-27 9 21 0.868 -3.635 4.400 133.800 o
-27 9 22 11.563 7.600 5.028 95.856 o
-27 9 23 14.973 14.858 5.674 74.509 o
-27 10 1 0.798 -1.039 5.514 85.420 o
-27 10 2 47.918 46.320 6.175 55.519 o
-27 10 3 8.262 7.911 5.979 69.907 o
-27 10 4 3.653 -4.792 5.574 82.649 o
-27 10 5 0.266 -0.260 6.201 67.695 o
-27 10 6 0.270 -5.253 5.954 73.411 o
-27 10 7 0.008 1.917 5.692 80.111 o
-27 10 8 78.198 74.602 5.404 59.899 o
-27 10 9 16.289 12.292 5.048 92.202 o
-27 10 10 85.302 93.858 7.263 37.697 o
-27 10 11 8.635 1.097 6.282 64.164 o
-27 10 12 102.105 110.175 6.558 41.709 o
-27 10 13 7.931 11.219 5.488 81.942 o
-27 10 14 54.872 39.152 5.403 67.835 o
-27 10 15 1.151 -2.994 5.004 103.452 o
-27 10 16 5.657 8.445 4.965 100.688 o
-27 10 17 11.694 16.141 5.046 93.359 o
-27 10 18 45.145 47.066 4.894 80.270 o
-27 10 19 5.728 9.342 4.586 116.712 o
-27 10 20 4.551 6.712 4.607 117.327 o
-27 10 21 0.049 0.007 4.348 137.782 o
-27 10 22 37.734 26.580 5.116 80.201 o
-27 11 1 0.943 -0.082 6.180 68.004 o
-27 11 2 36.789 19.598 5.946 63.357 o
-27 11 3 21.942 15.507 5.321 81.447 o
-27 11 4 6.326 1.585 5.258 91.311 o
-27 11 5 20.008 10.983 5.913 68.346 o
-27 11 6 3.297 0.178 5.968 72.282 o
-27 11 7 2.623 -4.067 6.268 65.757 o
-27 11 8 0.094 -3.110 5.231 95.165 o
-27 11 9 0.874 -5.410 5.410 88.687 o
-27 11 10 105.498 107.842 6.675 40.528 o
-27 11 11 9.285 3.243 5.848 73.292 o
-27 11 12 4.395 3.474 5.163 95.036 o
-27 11 13 56.122 48.126 5.154 71.394 o
-27 11 14 52.677 51.568 5.323 68.483 o
-27 11 15 61.035 77.930 5.495 61.203 o
-27 11 16 6.500 5.908 4.878 104.344 o
-27 11 17 3.829 4.226 5.049 99.325 o
-27 11 18 1.589 0.241 5.213 95.132 o
-27 11 19 35.307 32.361 6.358 55.666 o
-27 11 20 37.990 38.665 4.862 84.777 o
-27 11 21 28.497 32.185 5.720 68.141 o
-27 12 1 2.007 4.467 5.638 80.639 o
-27 12 2 0.111 7.130 5.492 85.084 o
-27 12 3 2.632 -5.565 5.565 83.238 o
-27 12 4 0.450 -1.156 5.325 91.711 o
-27 12 5 3.180 3.855 5.878 74.052 o
-27 12 6 4.504 0.111 6.364 63.449 o
-27 12 7 40.228 32.756 6.065 59.488 o
-27 12 8 0.893 -0.710 5.315 91.874 o
-27 12 9 6.487 -0.892 5.297 90.262 o
-27 12 10 23.231 13.098 5.476 77.375 o
-27 12 11 9.208 1.628 5.710 76.986 o
-27 12 12 0.528 -4.612 5.034 102.536 o
-27 12 13 6.765 12.613 4.961 99.332 o
-27 12 14 28.189 23.260 4.964 88.108 o
-27 12 15 0.206 6.816 5.051 100.351 o
-27 12 16 183.661 192.030 9.340 21.379 o
-27 12 17 134.290 127.199 6.183 41.536 o
-27 12 18 1.736 1.521 4.756 113.609 o
-27 12 19 0.122 0.402 4.738 115.827 o
-27 12 20 46.694 52.856 5.431 67.584 o
-27 13 1 20.772 15.524 5.550 75.871 o
-27 13 2 3.395 3.738 5.424 86.636 o
-27 13 3 4.498 8.205 5.470 84.085 o
-27 13 4 18.039 15.050 5.243 84.979 o
-27 13 5 2.369 -3.832 7.115 51.165 o
-27 13 6 1.075 3.552 6.403 62.994 o
-27 13 7 6.470 4.784 6.565 58.950 o
-27 13 8 51.715 41.929 5.666 63.384 o
-27 13 9 16.198 10.457 5.500 79.189 o
-27 13 10 40.744 43.369 5.580 67.029 o
-27 13 11 20.233 15.485 5.417 79.405 o
-27 13 12 2.139 3.168 4.938 104.842 o
-27 13 13 1.867 1.017 4.894 107.433 o
-27 13 14 34.519 23.162 4.905 87.528 o
-27 13 15 34.022 32.923 5.347 74.784 o
-27 13 16 14.516 13.553 5.119 90.345 o
-27 13 17 6.941 3.441 4.971 101.025 o
-27 13 18 2.543 -4.597 4.597 121.453 o
-27 13 19 50.333 47.845 4.951 77.305 o
-27 14 1 33.179 30.841 5.277 76.943 o
-27 14 2 28.152 20.811 5.507 74.215 o
-27 14 3 1.870 -2.204 5.619 81.911 o
-27 14 4 32.213 31.654 6.108 60.231 o
-27 14 5 31.683 25.605 6.807 50.253 o
-27 14 6 6.124 3.389 6.936 53.079 o
-27 14 7 3.488 -4.011 6.422 62.522 o
-27 14 8 25.540 25.355 5.233 81.129 o
-27 14 9 1.595 2.218 5.203 95.057 o
-27 14 10 4.714 3.882 5.450 85.355 o
-27 14 11 17.097 17.847 5.260 84.347 o
-27 14 12 5.671 -3.556 5.002 101.266 o
-27 14 13 1.532 0.971 5.245 93.838 o
-27 14 14 13.158 17.190 5.285 85.075 o
-27 14 15 2.995 2.856 5.011 101.520 o
-27 14 16 3.115 -0.629 4.959 104.287 o
-27 14 17 0.096 -4.705 5.196 96.439 o
-27 15 1 5.746 9.847 5.660 78.092 o
-27 15 2 6.558 15.552 5.998 69.013 o
-27 15 3 13.081 15.214 6.066 66.197 o
-27 15 4 0.094 -5.818 6.250 66.682 o
-27 15 5 14.936 15.718 5.666 74.586 o
-27 15 6 0.522 5.047 6.576 59.726 o
-27 15 7 2.689 3.102 6.245 65.913 o
-27 15 8 15.327 8.971 5.456 80.844 o
-27 15 9 52.131 62.416 5.797 59.324 o
-27 15 10 4.633 9.633 5.076 96.710 o
-27 15 11 5.773 7.245 5.381 86.488 o
-27 15 12 21.100 19.206 4.912 93.277 o
-27 15 13 0.790 0.711 5.687 80.193 o
-27 15 14 0.212 -3.020 5.367 90.368 o
-27 16 6 102.264 114.602 8.634 27.631 o
-27 16 7 1.946 3.673 6.927 53.772 o
-27 16 8 114.512 106.326 7.339 34.918 o
-27 16 9 15.070 16.458 6.488 57.922 o
-27 16 10 22.720 28.449 6.296 58.918 o
-26 0 2 82.279 88.849 8.129 31.864 o
-26 0 4 0.044 2.783 7.716 43.627 o
-26 0 6 159.865 162.193 11.384 16.343 o
-26 0 8 85.344 87.968 6.882 41.115 o
-26 0 10 64.945 56.507 6.823 44.846 o
-26 0 12 10.750 1.662 5.762 75.226 o
-26 0 14 17.526 13.072 5.959 67.679 o
-26 0 16 67.140 50.798 5.854 56.973 o
-26 0 18 148.662 147.887 6.914 34.576 o
-26 0 20 27.293 26.418 6.086 61.959 o
-26 0 22 96.641 102.072 8.706 27.692 o
-26 0 24 0.039 -7.021 7.021 52.850 o
-26 0 26 5.022 -4.757 6.638 58.302 o
-26 0 28 9.419 -0.208 7.980 40.171 o
-26 1 1 99.577 98.160 6.391 43.979 o
-26 1 2 60.738 58.029 5.526 62.551 o
-26 1 3 554.409 594.625 14.074 8.584 o
-26 1 4 1.276 -3.052 5.369 89.888 o
-26 1 5 8.109 5.386 6.124 67.079 o
-26 1 6 1.244 6.018 5.606 81.535 o
-26 1 7 18.221 17.796 4.197 124.245 o
-26 1 8 13.906 9.730 4.419 119.208 o
-26 1 9 2.271 5.773 4.759 111.862 o
-26 1 10 48.301 48.297 5.197 72.419 o
-26 1 11 118.682 124.090 6.128 43.483 o
-26 1 12 143.023 136.733 5.279 48.216 o
-26 1 13 5.048 -2.591 4.218 141.456 o
-26 1 14 2.427 -1.560 4.149 148.771 o
-26 1 15 0.655 -1.053 4.039 158.936 o
-26 1 16 45.440 47.834 4.266 97.285 o
-26 1 17 21.454 20.152 4.023 129.723 o
-26 1 18 82.043 79.388 4.084 82.072 o
-26 1 19 27.969 25.040 3.868 130.428 o
-26 1 20 0.955 0.668 3.984 162.500 o
-26 1 21 1.694 -2.401 4.208 145.389 o
-26 1 22 149.339 158.649 5.577 43.861 o
-26 1 23 119.752 137.678 6.201 42.159 o
-26 1 24 59.993 51.445 5.294 67.429 o
-26 1 25 1.219 6.662 4.823 109.362 o
-26 1 26 1.284 7.621 4.679 115.682 o
-26 1 27 18.945 22.856 5.329 81.002 o
-26 1 28 37.342 31.563 5.952 62.021 o
-26 2 1 252.259 280.517 10.771 15.828 o
-26 2 2 45.644 31.268 5.154 76.287 o
-26 2 3 157.561 160.951 10.348 19.079 o
-26 2 4 86.379 94.319 6.002 49.580 o
-26 2 5 98.700 109.277 7.186 36.894 o
-26 2 6 5.335 -1.239 5.638 80.289 o
-26 2 7 29.128 24.970 4.919 88.779 o
-26 2 8 38.543 35.082 4.622 92.035 o
-26 2 9 244.111 243.975 10.399 16.977 o
-26 2 10 1.037 1.676 4.847 109.793 o
-26 2 11 1.110 0.809 4.343 136.773 o
-26 2 12 32.901 35.758 4.266 106.391 o
-26 2 13 62.283 53.240 4.447 84.640 o
-26 2 14 16.770 7.838 4.137 132.426 o
-26 2 15 77.520 71.379 6.076 51.153 o
-26 2 16 11.656 7.363 4.158 135.801 o
-26 2 17 0.367 -3.995 3.995 162.802 o
-26 2 18 9.906 8.909 4.021 145.157 o
-26 2 19 37.840 34.322 4.134 109.007 o
-26 2 20 0.055 -0.054 3.988 163.743 o
-26 2 21 85.595 99.056 4.687 67.335 o
-26 2 22 1.534 -2.177 4.326 137.826 o
-26 2 23 124.301 127.192 6.063 43.406 o
-26 2 24 0.277 -5.194 5.194 96.446 o
-26 2 25 24.908 28.296 5.221 81.166 o
-26 2 26 2.164 2.695 5.367 89.114 o
-26 2 27 24.452 26.649 5.158 83.292 o
-26 3 1 52.206 44.180 6.359 52.496 o
-26 3 2 88.522 88.162 5.712 53.126 o
-26 3 3 0.606 -5.407 5.407 88.879 o
-26 3 4 2.417 -1.954 5.242 93.800 o
-26 3 5 5.996 2.281 5.418 86.159 o
-26 3 6 0.743 -4.305 5.594 83.019 o
-26 3 7 1.311 1.642 5.046 101.267 o
-26 3 8 24.244 14.190 4.678 101.141 o
-26 3 9 175.086 183.213 6.564 34.236 o
-26 3 10 3.798 -2.984 4.672 116.837 o
-26 3 11 93.436 91.574 4.767 65.210 o
-26 3 12 23.534 23.591 4.137 121.238 o
-26 3 13 30.886 26.389 4.144 115.126 o
-26 3 14 8.935 0.989 4.204 138.244 o
-26 3 15 3.259 -0.122 4.181 145.639 o
-26 3 16 25.263 23.450 4.515 104.373 o
-26 3 17 62.618 54.236 4.767 77.011 o
-26 3 18 0.188 -2.426 4.129 152.573 o
-26 3 19 3.035 -0.041 4.228 142.709 o
-26 3 20 12.660 12.188 4.094 136.510 o
-26 3 21 4.958 3.881 4.223 139.386 o
-26 3 22 52.750 51.443 4.282 92.892 o
-26 3 23 22.450 20.887 5.480 76.397 o
-26 3 24 1.906 9.334 5.804 75.506 o
-26 3 25 3.381 -1.613 5.261 92.726 o
-26 3 26 88.467 91.778 6.543 43.832 o
-26 3 27 21.838 16.322 5.073 88.466 o
-26 4 1 17.904 13.897 5.654 74.338 o
-26 4 2 223.014 236.902 10.043 18.202 o
-26 4 3 5.758 3.973 5.277 90.441 o
-26 4 4 227.618 239.050 10.460 17.099 o
-26 4 5 6.737 3.949 5.340 88.020 o
-26 4 6 229.076 234.580 13.976 10.938 o
-26 4 7 102.958 104.596 6.545 41.983 o
-26 4 8 61.190 68.168 5.397 63.674 o
-26 4 9 54.352 57.940 4.863 76.721 o
-26 4 10 1.517 0.174 4.323 137.953 o
-26 4 11 161.590 163.520 5.404 43.921 o
-26 4 12 11.454 4.099 3.991 148.037 o
-26 4 13 106.097 100.283 4.564 64.858 o
-26 4 14 57.644 54.337 4.609 82.074 o
-26 4 15 344.791 348.307 8.171 19.890 o
-26 4 16 4.323 2.692 4.598 119.248 o
-26 4 17 61.105 60.206 4.997 71.858 o
-26 4 18 7.273 6.774 4.111 142.993 o
-26 4 19 43.063 43.415 4.608 89.063 o
-26 4 20 40.741 48.829 4.500 92.009 o
-26 4 21 1.171 2.605 4.545 124.278 o
-26 4 22 94.728 104.188 6.441 43.669 o
-26 4 23 2.182 -4.811 4.811 111.261 o
-26 4 24 0.036 0.411 5.266 93.828 o
-26 4 25 20.919 20.871 6.290 59.958 o
-26 4 26 3.767 7.570 5.483 84.031 o
-26 4 27 7.440 3.961 6.361 62.574 o
-26 5 1 23.585 19.311 5.526 75.175 o
-26 5 2 487.684 481.198 12.552 10.519 o
-26 5 3 157.323 159.697 7.030 33.072 o
-26 5 4 77.393 76.117 7.043 40.774 o
-26 5 5 85.858 97.163 6.679 42.538 o
-26 5 6 147.459 144.145 7.276 32.519 o
-26 5 7 53.304 51.926 5.027 74.258 o
-26 5 8 55.648 59.460 4.982 73.630 o
-26 5 9 123.214 121.170 5.377 50.428 o
-26 5 10 53.277 55.523 4.563 84.442 o
-26 5 11 0.009 2.294 4.055 157.036 o
-26 5 12 102.785 107.090 4.962 59.250 o
-26 5 13 6.230 9.034 4.198 137.425 o
-26 5 14 179.920 180.111 5.687 39.621 o
-26 5 15 64.355 60.825 4.418 83.380 o
-26 5 16 18.517 12.929 4.288 121.306 o
-26 5 17 35.450 31.629 4.218 107.920 o
-26 5 18 6.910 5.507 4.499 121.505 o
-26 5 19 5.126 -0.837 4.862 107.322 o
-26 5 20 17.118 16.924 4.680 103.937 o
-26 5 21 0.015 -4.099 4.635 121.266 o
-26 5 22 1.769 5.499 4.301 136.688 o
-26 5 23 12.633 17.084 4.847 99.763 o
-26 5 24 123.390 119.115 7.930 30.461 o
-26 5 25 4.271 -5.148 5.148 96.385 o
-26 5 26 0.310 -5.845 5.845 76.169 o
-26 5 27 0.558 1.287 5.774 77.791 o
-26 6 1 34.788 40.610 5.938 61.917 o
-26 6 2 86.366 100.881 6.928 40.120 o
-26 6 3 5.858 -0.395 5.761 76.807 o
-26 6 4 26.993 26.073 5.281 79.325 o
-26 6 5 31.114 27.567 5.901 64.527 o
-26 6 6 29.781 29.532 6.156 60.014 o
-26 6 7 5.684 7.172 4.826 106.587 o
-26 6 8 16.776 14.164 4.661 105.567 o
-26 6 9 1.301 9.646 4.856 107.025 o
-26 6 10 0.597 0.643 4.240 144.015 o
-26 6 11 137.706 142.899 6.380 39.122 o
-26 6 12 124.714 134.643 5.144 51.865 o
-26 6 13 3.481 -0.904 4.057 154.265 o
-26 6 14 30.029 25.149 4.299 109.677 o
-26 6 15 10.590 19.109 4.536 112.953 o
-26 6 16 59.593 58.353 4.855 75.391 o
-26 6 17 18.787 19.258 4.541 107.916 o
-26 6 18 13.440 12.114 4.618 109.725 o
-26 6 19 2.575 2.326 4.361 133.725 o
-26 6 20 0.053 -3.900 4.646 120.680 o
-26 6 21 23.898 19.326 4.319 114.222 o
-26 6 22 51.576 42.851 5.451 67.230 o
-26 6 23 10.675 12.393 5.070 93.724 o
-26 6 24 1.970 0.211 5.295 92.090 o
-26 6 25 8.801 12.522 5.490 81.414 o
-26 6 26 12.156 9.750 5.315 85.812 o
-26 7 1 90.295 100.783 7.508 35.310 o
-26 7 2 58.572 64.675 6.482 48.909 o
-26 7 3 7.053 1.972 6.092 68.370 o
-26 7 4 83.606 85.586 6.771 42.368 o
-26 7 5 53.702 58.229 7.190 42.060 o
-26 7 6 88.145 94.039 6.387 45.295 o
-26 7 7 33.444 28.596 4.770 90.894 o
-26 7 8 69.368 70.153 5.246 64.406 o
-26 7 9 219.022 230.439 8.344 23.474 o
-26 7 10 97.778 96.282 6.555 42.692 o
-26 7 11 0.711 -2.853 4.986 104.405 o
-26 7 12 137.255 141.946 6.809 36.115 o
-26 7 13 108.195 120.437 5.522 50.753 o
-26 7 14 331.732 351.882 8.573 19.110 o
-26 7 15 80.648 85.536 5.016 64.437 o
-26 7 16 62.186 72.910 5.004 69.942 o
-26 7 17 262.589 259.688 7.642 24.354 o
-26 7 18 0.018 -4.659 4.659 120.002 o
-26 7 19 6.856 0.583 4.412 128.009 o
-26 7 20 11.672 16.439 4.330 122.826 o
-26 7 21 4.167 7.064 4.412 127.585 o
-26 7 22 2.122 -4.901 4.901 107.296 o
-26 7 23 43.363 32.928 5.144 76.918 o
-26 7 24 2.085 7.116 6.031 70.272 o
-26 7 25 33.026 38.078 6.593 52.193 o
-26 7 26 0.413 1.823 5.842 75.977 o
-26 8 1 6.846 3.303 5.723 77.068 o
-26 8 2 127.596 129.844 7.241 34.160 o
-26 8 3 14.742 10.741 5.875 70.402 o
-26 8 4 271.019 283.352 8.944 19.877 o
-26 8 5 0.104 -5.601 5.601 83.022 o
-26 8 6 69.726 87.020 7.862 34.355 o
-26 8 7 58.053 61.697 5.800 58.351 o
-26 8 8 260.031 267.537 9.575 18.553 o
-26 8 9 52.632 54.641 6.508 49.867 o
-26 8 10 4.460 5.275 5.418 86.158 o
-26 8 11 0.011 -4.751 4.751 115.404 o
-26 8 12 20.212 23.601 4.782 97.090 o
-26 8 13 273.492 286.308 9.245 19.012 o
-26 8 14 56.015 56.156 5.140 70.749 o
-26 8 15 11.361 16.153 4.493 115.307 o
-26 8 16 12.650 15.966 4.533 112.767 o
-26 8 17 2.187 -3.299 4.739 114.613 o
-26 8 18 18.965 11.551 4.638 106.025 o
-26 8 19 19.160 11.940 4.372 117.241 o
-26 8 20 1.296 -0.703 4.245 143.317 o
-26 8 21 22.070 28.625 5.154 83.869 o
-26 8 22 43.087 51.287 5.485 67.514 o
-26 8 23 33.409 39.833 6.014 60.916 o
-26 8 24 43.843 38.591 6.124 57.491 o
-26 8 25 7.200 -0.742 5.972 71.272 o
-26 9 1 17.941 30.935 6.316 59.173 o
-26 9 2 34.287 30.859 6.188 58.613 o
-26 9 3 193.106 181.446 7.878 26.806 o
-26 9 4 1.539 2.890 5.769 77.411 o
-26 9 5 38.161 35.528 6.673 50.632 o
-26 9 6 0.215 -3.179 5.806 77.230 o
-26 9 7 5.521 6.527 5.023 98.991 o
-26 9 8 11.066 18.727 4.959 96.051 o
-26 9 9 6.219 4.885 5.357 87.500 o
-26 9 10 116.708 117.253 9.399 23.677 o
-26 9 11 136.569 136.423 8.533 26.544 o
-26 9 12 0.555 -0.812 4.884 108.889 o
-26 9 13 8.527 5.365 5.036 97.395 o
-26 9 14 0.378 -2.171 4.940 106.569 o
-26 9 15 31.715 40.136 5.170 78.628 o
-26 9 16 99.136 106.791 5.644 51.349 o
-26 9 17 68.767 77.775 6.082 51.776 o
-26 9 18 8.796 8.061 4.404 124.149 o
-26 9 19 0.314 1.375 4.367 135.705 o
-26 9 20 11.962 9.540 4.188 132.874 o
-26 9 21 1.121 3.112 4.371 134.005 o
-26 9 22 0.053 -3.881 5.009 103.813 o
-26 9 23 0.029 -1.794 5.686 80.567 o
-26 9 24 5.380 8.829 5.812 74.458 o
-26 9 25 4.140 8.528 5.833 74.308 o
-26 10 1 28.634 33.718 5.647 69.447 o
-26 10 2 11.209 6.684 5.484 81.732 o
-26 10 3 122.177 119.669 7.829 31.079 o
-26 10 4 104.792 118.563 7.219 35.970 o
-26 10 5 309.455 310.016 22.815 4.507 o
-26 10 6 74.064 81.286 6.277 48.604 o
-26 10 7 7.711 7.701 4.909 102.064 o
-26 10 8 16.345 12.073 4.953 95.424 o
-26 10 9 26.411 20.699 5.583 72.925 o
-26 10 10 17.225 8.833 5.079 91.486 o
-26 10 11 37.661 48.285 5.843 62.341 o
-26 10 12 8.809 15.631 5.240 88.257 o
-26 10 13 0.790 0.566 4.875 108.998 o
-26 10 14 23.683 19.022 4.938 91.451 o
-26 10 15 10.565 8.744 4.734 107.401 o
-26 10 16 2.243 2.618 5.142 96.934 o
-26 10 17 2.653 -0.569 4.902 106.956 o
-26 10 18 140.208 159.002 6.777 35.632 o
-26 10 19 0.013 -3.453 4.543 126.204 o
-26 10 20 1.306 3.306 4.409 131.508 o
-26 10 21 21.504 20.064 5.509 76.049 o
-26 10 22 5.391 -3.511 4.979 102.345 o
-26 10 23 3.802 0.878 5.496 84.776 o
-26 10 24 29.707 27.273 5.584 71.297 o
-26 11 1 1.304 5.294 6.254 65.784 o
-26 11 2 2.830 5.310 5.600 81.307 o
-26 11 3 61.744 60.640 5.886 56.586 o
-26 11 4 2.022 -3.866 5.373 89.476 o
-26 11 5 5.181 1.158 5.841 74.794 o
-26 11 6 185.148 179.802 10.811 17.263 o
-26 11 7 37.980 27.414 5.126 79.746 o
-26 11 8 0.398 2.380 5.092 99.730 o
-26 11 9 76.076 72.267 5.798 54.848 o
-26 11 10 104.545 106.667 6.402 43.043 o
-26 11 11 4.844 -1.282 5.541 83.225 o
-26 11 12 17.027 19.519 5.465 78.502 o
-26 11 13 17.131 16.253 4.710 102.914 o
-26 11 14 147.241 159.004 6.131 39.680 o
-26 11 15 1.624 1.838 4.509 126.193 o
-26 11 16 130.478 142.860 6.173 41.291 o
-26 11 17 117.466 133.579 6.050 43.852 o
-26 11 18 8.460 10.845 5.042 95.988 o
-26 11 19 2.467 -4.961 4.961 104.569 o
-26 11 20 59.308 74.496 5.259 65.769 o
-26 11 21 2.217 -4.291 4.291 139.406 o
-26 11 22 16.836 8.275 5.398 82.085 o
-26 11 23 4.605 -0.773 5.931 72.869 o
-26 12 1 92.182 91.412 6.932 40.011 o
-26 12 2 0.256 -3.129 5.667 81.043 o
-26 12 3 21.816 15.856 6.226 61.386 o
-26 12 4 3.165 9.382 5.363 87.610 o
-26 12 5 19.301 10.418 5.820 70.599 o
-26 12 6 41.835 44.971 6.604 50.514 o
-26 12 7 7.946 -2.389 5.242 91.534 o
-26 12 8 24.995 21.391 5.171 83.623 o
-26 12 9 156.082 159.235 6.690 35.242 o
-26 12 10 11.567 7.471 5.147 91.774 o
-26 12 11 10.466 19.259 5.324 84.496 o
-26 12 12 1.261 -5.263 5.377 89.633 o
-26 12 13 165.576 177.421 6.939 32.719 o
-26 12 14 34.780 48.279 5.367 72.174 o
-26 12 15 0.347 -0.911 4.758 114.856 o
-26 12 16 1.706 0.435 4.733 115.090 o
-26 12 17 74.875 75.079 5.551 58.251 o
-26 12 18 6.140 0.142 4.884 105.816 o
-26 12 19 7.476 3.972 4.693 112.329 o
-26 12 20 103.691 105.803 5.552 51.889 o
-26 12 21 4.678 4.810 5.059 98.435 o
-26 12 22 17.314 10.113 6.300 61.362 o
-26 13 1 13.942 8.944 5.736 74.054 o
-26 13 2 1.523 -1.352 5.321 91.416 o
-26 13 3 25.858 23.169 5.392 77.295 o
-26 13 4 3.748 4.335 5.092 97.710 o
-26 13 5 73.586 82.776 8.287 31.425 o
-26 13 6 73.745 72.897 7.068 40.963 o
-26 13 7 0.006 -3.231 5.385 89.845 o
-26 13 8 11.814 11.208 5.482 80.893 o
-26 13 9 0.184 -5.006 5.006 103.851 o
-26 13 10 24.796 17.259 5.083 86.918 o
-26 13 11 152.175 165.852 7.435 30.875 o
-26 13 12 0.080 6.035 5.084 99.332 o
-26 13 13 32.477 32.002 5.021 83.465 o
-26 13 14 5.777 12.493 5.015 97.782 o
-26 13 15 70.554 76.355 6.223 49.924 o
-26 13 16 21.378 13.455 4.927 93.878 o
-26 13 17 5.467 0.525 4.675 115.451 o
-26 13 18 0.032 1.303 4.553 125.140 o
-26 13 19 15.721 8.874 4.527 113.320 o
-26 13 20 8.175 3.754 4.596 116.471 o
-26 13 21 6.552 3.195 5.795 75.321 o
-26 14 1 60.551 45.695 5.551 63.340 o
-26 14 2 1.438 -4.869 5.263 93.439 o
-26 14 3 14.476 11.601 5.116 90.841 o
-26 14 4 8.739 1.519 4.992 99.850 o
-26 14 5 7.917 4.500 6.463 60.538 o
-26 14 6 38.982 27.571 7.280 43.759 o
-26 14 7 37.141 41.906 6.041 59.644 o
-26 14 8 26.434 25.109 5.463 75.150 o
-26 14 9 28.189 27.141 5.228 80.162 o
-26 14 10 0.429 0.245 5.074 100.922 o
-26 14 11 29.254 33.083 5.001 84.915 o
-26 14 12 2.296 -1.913 4.920 106.385 o
-26 14 13 0.840 -0.908 4.863 109.658 o
-26 14 14 0.518 -0.468 5.247 94.412 o
-26 14 15 72.096 84.933 5.950 52.548 o
-26 14 16 10.905 11.696 5.272 87.234 o
-26 14 17 0.003 3.478 4.620 120.829 o
-26 14 18 38.008 31.384 4.679 91.293 o
-26 14 19 9.123 7.318 4.696 110.222 o
-26 15 1 51.094 51.697 5.893 58.880 o
-26 15 2 0.838 4.012 5.261 92.934 o
-26 15 3 5.869 3.857 5.347 88.137 o
-26 15 4 122.016 136.234 8.604 26.703 o
-26 15 5 26.512 24.813 7.272 45.157 o
-26 15 6 7.192 6.357 6.656 57.153 o
-26 15 7 105.451 113.787 8.550 27.955 o
-26 15 8 0.681 1.817 5.270 93.140 o
-26 15 9 17.171 13.245 5.111 89.619 o
-26 15 10 8.757 8.022 4.905 101.623 o
-26 15 11 0.486 -0.328 4.791 113.186 o
-26 15 12 44.549 32.677 5.283 73.494 o
-26 15 13 0.185 1.225 5.349 90.735 o
-26 15 14 37.777 27.116 5.305 75.523 o
-26 15 15 1.702 -0.861 5.187 96.060 o
-26 15 16 9.928 7.232 5.131 93.020 o
-26 15 17 1.045 -1.492 4.917 107.182 o
-26 15 18 2.435 2.374 4.739 113.722 o
-26 16 1 8.700 10.076 5.386 84.821 o
-26 16 2 13.255 18.022 5.552 77.576 o
-26 16 3 9.808 1.657 5.493 82.725 o
-26 16 4 38.022 43.548 5.919 61.391 o
-26 16 5 3.494 3.751 6.984 52.690 o
-26 16 6 9.138 7.693 7.187 48.912 o
-26 16 7 48.372 41.952 6.173 55.807 o
-26 16 8 4.889 5.918 5.157 94.502 o
-26 16 9 1.246 0.171 5.209 95.424 o
-26 16 10 1.070 -5.386 5.386 89.384 o
-26 16 11 0.403 2.304 4.849 109.901 o
-26 16 12 22.573 17.352 4.734 99.134 o
-26 16 13 0.046 0.010 5.147 98.324 o
-26 16 14 9.982 12.506 5.533 79.854 o
-26 16 15 44.442 47.026 5.562 66.217 o
-26 17 3 0.031 4.596 5.693 79.680 o
-26 17 4 58.581 52.181 5.674 61.046 o
-26 17 5 23.744 29.511 7.198 46.050 o
-26 17 6 5.817 5.901 6.684 56.927 o
-26 17 7 6.537 6.982 5.475 83.454 o
-26 17 8 20.902 19.158 6.852 51.366 o
-26 17 9 16.998 13.701 6.055 65.760 o
-26 17 10 1.154 0.384 5.856 75.597 o
-26 17 11 5.543 -0.080 5.947 72.254 o
-26 17 12 0.004 -3.815 5.812 77.120 o
-25 0 2 6.778 2.482 7.684 43.388 o
-25 0 4 66.344 68.379 9.997 23.180 o
-25 0 6 51.528 35.948 6.568 50.357 o
-25 0 8 87.475 99.413 7.265 37.343 o
-25 0 10 174.119 173.043 9.223 22.205 o
-25 0 12 14.323 4.763 5.787 73.272 o
-25 0 14 113.882 110.165 6.459 41.594 o
-25 0 16 230.434 229.821 9.623 19.249 o
-25 0 18 170.697 170.019 7.067 31.930 o
-25 0 20 71.784 74.710 5.930 53.530 o
-25 0 22 55.535 61.910 6.376 50.732 o
-25 0 24 3.648 10.944 6.498 60.100 o
-25 0 26 38.776 39.275 7.201 44.097 o
-25 0 28 172.909 180.288 9.662 20.692 o
-25 1 1 22.573 22.214 5.461 76.635 o
-25 1 2 4.430 2.579 5.423 86.489 o
-25 1 3 6.026 -2.920 4.998 101.250 o
-25 1 4 85.748 96.881 6.816 41.309 o
-25 1 5 43.745 46.244 5.323 71.171 o
-25 1 6 0.087 -4.781 4.781 113.935 o
-25 1 7 7.939 4.652 4.427 124.847 o
-25 1 8 55.069 49.957 4.617 83.445 o
-25 1 9 54.938 48.984 4.903 76.914 o
-25 1 10 139.604 145.921 6.721 36.451 o
-25 1 11 240.312 239.204 8.616 21.934 o
-25 1 12 146.097 155.978 7.767 29.587 o
-25 1 13 61.547 60.584 4.552 81.202 o
-25 1 14 327.326 325.785 8.345 19.993 o
-25 1 15 166.955 164.984 5.826 40.199 o
-25 1 16 11.435 5.943 3.457 189.736 o
-25 1 17 20.596 12.057 3.458 170.786 o
-25 1 18 65.391 63.739 3.900 95.617 o
-25 1 19 8.915 7.894 3.673 172.715 o
-25 1 20 75.878 71.029 4.279 81.182 o
-25 1 21 252.353 261.557 8.228 22.630 o
-25 1 22 81.858 82.993 4.485 73.626 o
-25 1 23 8.305 18.611 4.515 115.431 o
-25 1 24 5.982 -1.326 4.744 112.054 o
-25 1 25 0.810 -1.263 4.496 128.262 o
-25 1 26 38.267 36.019 4.559 93.880 o
-25 1 27 2.037 7.865 4.533 122.398 o
-25 1 28 51.612 67.455 5.287 67.639 o
-25 1 29 2.112 5.295 5.177 95.104 o
-25 2 1 85.591 92.806 6.143 48.184 o
-25 2 2 5.724 5.834 5.315 88.853 o
-25 2 3 119.253 128.494 7.128 35.436 o
-25 2 4 115.039 108.025 10.193 20.872 o
-25 2 5 97.949 98.066 6.573 42.434 o
-25 2 6 39.615 32.812 4.942 83.091 o
-25 2 7 269.495 288.204 9.464 18.508 o
-25 2 8 14.365 1.885 4.543 115.603 o
-25 2 9 482.206 482.517 11.069 12.285 o
-25 2 10 46.391 42.332 5.632 64.993 o
-25 2 11 9.342 5.645 4.432 123.177 o
-25 2 12 19.130 18.097 4.013 132.999 o
-25 2 13 4.321 3.214 3.989 156.485 o
-25 2 14 13.946 10.465 3.967 143.871 o
-25 2 15 22.158 20.225 3.984 131.144 o
-25 2 16 1.028 3.547 3.815 174.806 o
-25 2 17 39.866 33.112 3.719 125.160 o
-25 2 18 39.889 35.238 3.822 119.920 o
-25 2 19 73.350 73.813 4.667 73.534 o
-25 2 20 48.846 44.183 4.108 101.543 o
-25 2 21 56.380 43.037 4.169 96.418 o
-25 2 22 100.796 94.651 4.546 66.801 o
-25 2 23 0.470 -1.224 4.525 126.889 o
-25 2 24 9.913 4.169 4.701 110.448 o
-25 2 25 14.354 12.978 4.742 103.917 o
-25 2 26 3.233 1.617 5.221 93.853 o
-25 2 27 17.175 5.805 5.195 88.394 o
-25 2 28 5.710 17.567 6.279 63.203 o
-25 2 29 33.545 39.761 5.517 70.326 o
-25 3 1 308.762 325.867 10.804 14.878 o
-25 3 2 49.898 44.653 5.428 67.848 o
-25 3 3 66.603 64.365 6.150 52.048 o
-25 3 4 0.447 -2.159 5.595 83.082 o
-25 3 5 57.604 60.218 5.896 57.102 o
-25 3 6 33.429 37.485 5.245 76.689 o
-25 3 7 23.435 26.812 4.623 100.447 o
-25 3 8 123.583 127.209 6.823 37.370 o
-25 3 9 47.332 31.107 4.633 89.072 o
-25 3 10 28.821 20.610 4.487 104.321 o
-25 3 11 45.060 42.520 4.517 91.052 o
-25 3 12 65.258 62.237 4.164 89.014 o
-25 3 13 6.707 8.403 3.909 156.638 o
-25 3 14 47.239 33.330 4.078 106.182 o
-25 3 15 67.096 63.351 4.533 79.490 o
-25 3 16 9.011 2.688 3.909 157.264 o
-25 3 17 152.091 157.935 5.597 43.474 o
-25 3 18 2.810 5.728 3.804 171.683 o
-25 3 19 24.171 17.885 3.975 130.901 o
-25 3 20 27.247 21.980 4.035 123.997 o
-25 3 21 117.997 133.790 6.355 41.179 o
-25 3 22 49.693 52.143 4.255 94.789 o
-25 3 23 53.308 49.566 5.868 59.074 o
-25 3 24 1.880 1.322 5.158 96.761 o
-25 3 25 29.897 29.405 5.326 76.882 o
-25 3 26 32.926 33.951 5.265 76.866 o
-25 3 27 59.480 67.697 5.483 62.611 o
-25 3 28 21.622 28.758 4.928 90.657 o
-25 4 1 5.560 2.157 5.412 86.511 o
-25 4 2 0.020 0.209 5.610 82.740 o
-25 4 3 369.336 364.464 10.672 14.303 o
-25 4 4 0.058 -2.081 5.359 90.695 o
-25 4 5 114.046 114.287 6.326 42.568 o
-25 4 6 1.354 -1.537 4.797 112.372 o
-25 4 7 316.641 326.311 10.906 14.610 o
-25 4 8 3.568 3.804 4.093 149.495 o
-25 4 9 18.578 20.834 4.376 114.593 o
-25 4 10 358.327 344.629 9.010 17.740 o
-25 4 11 264.471 254.562 6.933 26.984 o
-25 4 12 137.409 133.072 4.756 54.431 o
-25 4 13 0.105 -0.625 3.655 194.796 o
-25 4 14 249.700 254.026 6.346 29.982 o
-25 4 15 16.788 12.100 3.836 148.543 o
-25 4 16 216.444 208.206 6.167 33.531 o
-25 4 17 0.229 -2.457 3.934 167.993 o
-25 4 18 39.585 37.769 4.025 111.169 o
-25 4 19 41.304 42.028 4.223 101.974 o
-25 4 20 3.818 5.628 4.124 146.108 o
-25 4 21 6.782 6.586 3.995 151.387 o
-25 4 22 1.242 -0.932 4.153 149.701 o
-25 4 23 162.876 178.911 6.533 35.252 o
-25 4 24 13.301 10.434 4.943 97.484 o
-25 4 25 0.043 -0.627 5.080 100.929 o
-25 4 26 35.112 41.409 5.132 78.365 o
-25 4 27 19.081 22.336 5.637 73.353 o
-25 4 28 20.406 16.261 5.176 85.913 o
-25 5 1 50.923 49.066 7.139 43.201 o
-25 5 2 24.200 22.582 5.556 73.885 o
-25 5 3 4.415 1.340 4.915 105.119 o
-25 5 4 28.497 25.178 5.576 72.005 o
-25 5 5 96.110 114.767 6.114 46.214 o
-25 5 6 82.954 83.436 5.458 57.610 o
-25 5 7 40.501 36.804 4.393 97.994 o
-25 5 8 187.477 190.048 7.521 28.464 o
-25 5 9 17.286 15.857 4.361 117.676 o
-25 5 10 4.549 6.850 4.112 145.586 o
-25 5 11 3.008 -1.262 3.728 182.604 o
-25 5 12 95.335 94.842 4.236 73.163 o
-25 5 13 12.322 4.113 3.747 164.647 o
-25 5 14 93.545 86.025 4.527 69.663 o
-25 5 15 8.465 12.347 4.285 129.119 o
-25 5 16 318.881 319.835 7.746 21.845 o
-25 5 17 0.314 5.535 4.136 148.975 o
-25 5 18 64.294 60.705 4.678 77.538 o
-25 5 19 1.397 1.422 3.850 172.705 o
-25 5 20 75.715 74.291 4.769 70.957 o
-25 5 21 1.203 -0.808 4.181 147.781 o
-25 5 22 0.006 -2.175 4.239 144.974 o
-25 5 23 98.272 101.712 5.782 50.212 o
-25 5 24 0.272 -4.767 5.314 92.143 o
-25 5 25 22.211 22.243 5.111 86.121 o
-25 5 26 4.390 0.034 5.093 98.360 o
-25 5 27 0.269 -3.791 5.044 102.275 o
-25 5 28 24.562 34.440 5.493 73.703 o
-25 6 1 694.279 699.397 16.916 6.272 o
-25 6 2 141.540 153.620 7.541 31.055 o
-25 6 3 13.242 18.063 5.668 74.694 o
-25 6 4 265.839 285.255 9.209 19.246 o
-25 6 5 3.960 6.171 5.257 91.372 o
-25 6 6 6.461 12.782 5.139 93.026 o
-25 6 7 0.739 3.531 4.496 126.954 o
-25 6 8 144.005 170.349 8.379 26.430 o
-25 6 9 41.613 39.906 4.734 86.761 o
-25 6 10 228.161 219.686 6.302 31.946 o
-25 6 11 5.927 5.932 3.758 171.154 o
-25 6 12 26.954 27.867 3.921 127.491 o
-25 6 13 4.817 0.910 3.986 157.486 o
-25 6 14 3.727 -3.663 4.162 146.460 o
-25 6 15 100.735 108.459 5.973 47.492 o
-25 6 16 0.013 2.510 4.478 128.920 o
-25 6 17 15.464 11.043 4.328 122.149 o
-25 6 18 3.333 1.902 4.398 131.115 o
-25 6 19 1.405 -2.041 4.294 139.991 o
-25 6 20 3.619 3.777 4.314 135.024 o
-25 6 21 0.953 -4.445 4.445 131.070 o
-25 6 22 28.705 25.792 4.182 115.097 o
-25 6 23 87.315 107.962 7.419 35.919 o
-25 6 24 18.934 14.067 5.630 74.615 o
-25 6 25 98.169 117.464 8.651 27.638 o
-25 6 26 27.831 20.844 4.968 88.578 o
-25 6 27 75.211 81.379 5.850 53.646 o
-25 6 28 4.541 -1.140 5.506 84.361 o
-25 7 1 7.596 0.218 6.177 66.621 o
-25 7 2 3.817 2.547 5.963 71.980 o
-25 7 3 2.689 -4.328 5.252 93.333 o
-25 7 4 2.750 4.407 5.978 71.675 o
-25 7 5 179.679 184.475 7.719 27.942 o
-25 7 6 64.319 73.008 6.381 48.970 o
-25 7 7 0.310 4.301 4.473 128.263 o
-25 7 8 24.397 24.391 4.376 110.041 o
-25 7 9 2.494 0.870 4.329 136.358 o
-25 7 10 4.543 -2.326 4.083 151.192 o
-25 7 11 5.288 6.426 4.148 142.659 o
-25 7 12 60.956 53.104 4.450 85.044 o
-25 7 13 0.077 1.185 4.442 131.455 o
-25 7 14 0.370 -3.456 4.610 122.320 o
-25 7 15 10.350 15.367 4.515 115.170 o
-25 7 16 22.032 26.955 4.457 107.391 o
-25 7 17 120.108 124.957 5.462 49.689 o
-25 7 18 5.993 6.276 4.331 130.988 o
-25 7 19 2.262 -4.308 4.308 138.298 o
-25 7 20 11.212 4.282 4.275 130.733 o
-25 7 21 140.737 146.155 5.741 43.844 o
-25 7 22 33.139 28.941 5.132 80.839 o
-25 7 23 0.838 -1.325 4.826 111.366 o
-25 7 24 0.045 5.681 6.136 68.532 o
-25 7 25 17.142 20.631 5.790 70.560 o
-25 7 26 37.427 34.169 5.810 64.315 o
-25 7 27 62.750 52.033 5.379 65.263 o
-25 8 1 54.518 48.726 5.831 59.531 o
-25 8 2 0.341 -5.449 5.449 87.622 o
-25 8 3 148.989 147.614 7.202 32.794 o
-25 8 4 0.234 -3.896 5.744 78.885 o
-25 8 5 157.221 145.134 6.862 34.493 o
-25 8 6 38.843 39.614 5.584 67.779 o
-25 8 7 55.150 49.695 4.877 77.332 o
-25 8 8 0.781 0.709 4.985 104.266 o
-25 8 9 107.464 104.459 6.196 44.795 o
-25 8 10 157.508 158.607 7.490 30.505 o
-25 8 11 43.394 43.269 4.925 80.645 o
-25 8 12 115.224 124.345 5.832 46.551 o
-25 8 13 29.650 29.920 4.925 87.505 o
-25 8 14 9.832 6.606 4.704 109.694 o
-25 8 15 93.597 107.086 5.098 58.936 o
-25 8 16 64.650 73.351 4.782 73.580 o
-25 8 17 46.702 55.928 4.652 84.368 o
-25 8 18 7.754 9.612 4.390 125.100 o
-25 8 19 2.458 5.519 4.412 129.553 o
-25 8 20 24.827 30.276 4.497 103.494 o
-25 8 21 11.842 6.999 4.373 123.938 o
-25 8 22 114.542 122.461 7.525 33.242 o
-25 8 23 93.036 107.603 6.467 43.422 o
-25 8 24 0.909 6.160 6.558 59.888 o
-25 8 25 6.730 7.281 5.882 72.599 o
-25 8 26 0.496 6.877 5.737 78.008 o
-25 8 27 0.213 -5.736 5.736 79.122 o
-25 9 1 3.514 0.977 5.320 90.476 o
-25 9 2 2.753 4.700 6.019 70.686 o
-25 9 3 27.576 21.542 6.053 62.949 o
-25 9 4 2.460 6.779 6.509 60.459 o
-25 9 5 82.719 71.631 6.772 43.035 o
-25 9 6 19.065 12.579 5.946 67.673 o
-25 9 7 28.595 19.332 5.097 84.825 o
-25 9 8 6.119 6.165 4.605 116.568 o
-25 9 9 16.008 9.977 4.706 105.284 o
-25 9 10 8.964 6.253 4.924 101.187 o
-25 9 11 52.000 42.962 4.858 79.675 o
-25 9 12 0.080 0.360 5.055 101.826 o
-25 9 13 2.639 0.615 5.080 99.528 o
-25 9 14 34.422 30.716 5.066 81.868 o
-25 9 15 51.455 43.193 4.886 79.155 o
-25 9 16 2.446 -1.231 4.515 125.937 o
-25 9 17 177.429 185.124 7.959 26.925 o
-25 9 18 0.623 1.013 4.644 119.995 o
-25 9 19 8.764 9.549 4.396 124.052 o
-25 9 20 51.094 39.918 4.436 91.514 o
-25 9 21 40.824 36.838 4.516 93.967 o
-25 9 22 7.921 5.123 5.193 92.158 o
-25 9 23 54.742 41.695 6.593 49.314 o
-25 9 24 14.427 6.242 6.440 59.687 o
-25 9 25 16.290 13.090 6.179 63.534 o
-25 9 26 35.142 18.982 5.886 64.849 o
-25 10 1 80.419 89.573 6.822 41.994 o
-25 10 2 86.085 92.665 6.011 49.609 o
-25 10 3 17.111 28.850 5.581 74.317 o
-25 10 4 25.541 16.943 6.565 55.062 o
-25 10 5 35.861 35.615 6.239 57.174 o
-25 10 6 3.920 3.379 5.872 74.057 o
-25 10 7 59.805 48.337 5.102 71.526 o
-25 10 8 2.044 0.608 4.622 120.291 o
-25 10 9 10.369 12.250 5.022 95.547 o
-25 10 10 16.521 10.848 4.857 99.024 o
-25 10 11 5.557 4.809 4.762 110.080 o
-25 10 12 130.062 136.045 6.875 36.294 o
-25 10 13 34.114 33.979 4.989 83.472 o
-25 10 14 1.367 2.827 4.890 107.400 o
-25 10 15 35.878 34.128 4.561 95.236 o
-25 10 16 82.924 98.780 5.321 58.304 o
-25 10 17 3.245 8.303 5.016 99.889 o
-25 10 18 38.670 40.993 5.203 75.746 o
-25 10 19 17.974 18.087 4.654 104.192 o
-25 10 20 105.141 113.985 6.330 43.327 o
-25 10 21 0.364 3.601 4.506 126.647 o
-25 10 22 6.937 3.430 5.428 85.320 o
-25 10 23 39.097 38.267 6.533 52.228 o
-25 10 24 16.974 3.690 5.895 70.261 o
-25 10 25 24.360 15.772 5.874 67.679 o
-25 11 1 156.811 161.232 7.013 33.159 o
-25 11 2 179.424 184.988 7.069 31.156 o
-25 11 3 66.338 58.188 5.575 60.741 o
-25 11 4 29.803 18.726 6.942 49.116 o
-25 11 5 3.066 6.120 5.621 80.516 o
-25 11 6 59.188 53.281 5.625 61.648 o
-25 11 7 1.241 0.170 4.637 120.246 o
-25 11 8 18.335 6.767 4.651 107.110 o
-25 11 9 40.803 35.161 5.075 78.986 o
-25 11 10 17.545 24.746 5.472 77.428 o
-25 11 11 27.868 32.280 5.179 80.744 o
-25 11 12 47.826 50.427 4.865 79.643 o
-25 11 13 21.466 12.989 4.461 111.500 o
-25 11 14 254.884 262.717 7.370 25.513 o
-25 11 15 74.002 64.689 4.592 76.073 o
-25 11 16 0.215 0.499 4.583 123.678 o
-25 11 17 0.015 1.373 4.938 106.440 o
-25 11 18 14.173 17.174 4.954 95.231 o
-25 11 19 5.202 -0.654 5.085 98.303 o
-25 11 20 1.922 -0.799 4.890 107.879 o
-25 11 21 64.527 53.029 4.816 75.594 o
-25 11 22 29.057 27.058 5.580 71.557 o
-25 11 23 23.512 22.896 6.254 59.974 o
-25 11 24 0.169 -1.082 6.386 63.842 o
-25 12 1 25.119 25.400 5.894 66.082 o
-25 12 2 8.498 12.928 5.692 76.061 o
-25 12 3 3.638 4.775 4.929 104.028 o
-25 12 4 19.196 11.719 5.098 89.560 o
-25 12 5 0.107 10.943 5.784 76.299 o
-25 12 6 0.846 4.262 5.528 84.237 o
-25 12 7 5.497 -4.753 4.753 111.953 o
-25 12 8 8.270 3.234 4.777 108.339 o
-25 12 9 3.952 -0.987 5.119 97.607 o
-25 12 10 121.205 124.929 6.998 36.333 o
-25 12 11 9.924 4.768 5.199 91.230 o
-25 12 12 14.268 15.795 4.823 100.171 o
-25 12 13 1.552 5.629 4.397 131.057 o
-25 12 14 2.101 1.350 4.346 135.459 o
-25 12 15 3.714 -3.020 4.276 138.992 o
-25 12 16 1.478 0.736 4.691 117.159 o
-25 12 17 0.893 -0.049 4.748 114.997 o
-25 12 18 13.874 16.794 4.907 97.070 o
-25 12 19 41.159 54.095 5.247 72.422 o
-25 12 20 4.145 0.845 4.859 107.744 o
-25 12 21 1.097 -2.608 5.518 85.167 o
-25 12 22 0.442 0.781 5.738 78.891 o
-25 12 23 7.428 4.636 5.957 71.010 o
-25 12 24 2.211 1.075 5.934 73.283 o
-25 13 1 64.195 57.153 5.663 59.827 o
-25 13 2 26.558 21.809 5.366 77.922 o
-25 13 3 2.063 1.658 5.052 100.648 o
-25 13 4 23.377 16.924 5.080 87.569 o
-25 13 5 9.173 4.571 5.426 84.406 o
-25 13 6 11.270 8.950 5.243 88.498 o
-25 13 7 58.810 51.909 5.444 64.922 o
-25 13 8 10.997 3.330 5.052 96.165 o
-25 13 9 12.420 6.865 5.238 88.626 o
-25 13 10 1.810 1.333 4.986 103.533 o
-25 13 11 0.849 -4.448 5.068 101.026 o
-25 13 12 0.549 -1.272 4.799 112.780 o
-25 13 13 113.593 120.472 5.559 49.708 o
-25 13 14 9.445 3.568 4.381 126.546 o
-25 13 15 8.702 5.159 4.555 117.622 o
-25 13 16 0.120 3.746 4.978 104.110 o
-25 13 17 14.058 10.146 4.959 96.624 o
-25 13 18 66.844 60.417 5.175 67.158 o
-25 13 19 11.855 11.182 4.789 103.827 o
-25 13 20 45.434 56.665 5.138 73.330 o
-25 13 21 3.161 1.337 5.576 82.539 o
-25 13 22 54.555 55.775 6.174 53.908 o
-25 13 23 12.772 19.093 6.591 56.377 o
-25 14 1 1.206 1.170 5.292 92.294 o
-25 14 2 5.129 5.583 5.331 88.615 o
-25 14 3 47.552 48.044 5.564 65.424 o
-25 14 4 99.170 101.001 6.401 43.784 o
-25 14 5 0.059 0.381 6.004 72.219 o
-25 14 6 29.940 21.552 5.860 66.166 o
-25 14 7 72.634 71.366 7.128 40.569 o
-25 14 8 6.499 7.349 5.017 98.555 o
-25 14 9 74.518 75.538 5.596 57.625 o
-25 14 10 1.315 1.180 5.120 98.507 o
-25 14 11 69.280 56.927 5.417 62.869 o
-25 14 12 19.812 27.553 5.212 83.168 o
-25 14 13 0.101 -2.024 4.870 109.771 o
-25 14 14 14.972 10.944 4.941 96.688 o
-25 14 15 32.219 27.279 5.163 80.584 o
-25 14 16 15.463 18.834 4.827 98.772 o
-25 14 17 29.111 22.291 4.926 89.063 o
-25 14 18 15.206 15.760 4.938 95.647 o
-25 14 19 8.604 8.218 4.656 112.030 o
-25 14 20 62.946 61.041 4.993 71.381 o
-25 14 21 3.431 0.349 5.066 99.763 o
-25 15 1 11.441 6.307 5.141 92.268 o
-25 15 2 24.536 10.927 4.985 91.214 o
-25 15 3 3.732 4.337 4.890 105.730 o
-25 15 4 23.083 33.895 5.664 70.350 o
-25 15 5 9.166 5.837 6.301 63.241 o
-25 15 6 42.868 29.520 7.359 42.504 o
-25 15 7 4.119 5.502 5.462 84.913 o
-25 15 8 210.849 203.289 7.408 27.850 o
-25 15 9 10.245 10.551 5.182 90.541 o
-25 15 10 14.996 15.792 4.997 93.717 o
-25 15 11 11.174 11.505 4.799 103.699 o
-25 15 12 51.435 48.047 4.951 76.957 o
-25 15 13 8.234 7.069 4.980 99.223 o
-25 15 14 49.894 56.261 5.747 61.028 o
-25 15 15 0.512 -1.840 5.347 90.905 o
-25 15 16 0.172 -4.943 4.943 106.528 o
-25 15 17 2.207 -0.854 5.005 102.861 o
-25 15 18 0.019 -2.397 4.952 106.204 o
-25 15 19 31.355 20.595 4.922 88.675 o
-25 15 20 11.798 19.170 5.714 73.819 o
-25 16 1 0.732 -5.360 5.360 90.402 o
-25 16 2 16.436 10.484 5.233 86.644 o
-25 16 3 0.257 -3.211 5.408 88.986 o
-25 16 4 2.136 5.152 5.668 79.642 o
-25 16 5 0.001 5.059 7.421 47.032 o
-25 16 6 22.000 23.477 6.157 61.900 o
-25 16 7 9.239 3.601 5.256 89.849 o
-25 16 8 53.433 41.091 5.638 63.631 o
-25 16 9 27.104 29.722 5.650 70.191 o
-25 16 10 217.302 216.432 8.104 24.585 o
-25 16 11 27.562 22.673 5.078 85.126 o
-25 16 12 12.608 9.467 4.770 104.638 o
-25 16 13 109.389 103.021 6.463 42.236 o
-25 16 14 126.005 113.487 6.557 39.709 o
-25 16 15 7.602 9.657 5.019 97.483 o
-25 16 16 3.229 -1.657 4.809 110.722 o
-25 16 17 0.210 4.457 4.648 118.917 o
-25 16 18 47.426 54.636 5.822 60.377 o
-25 17 1 66.993 68.987 5.683 58.085 o
-25 17 2 0.076 3.124 5.457 86.896 o
-25 17 3 0.188 3.969 5.746 78.280 o
-25 17 4 55.605 46.252 6.158 54.652 o
-25 17 5 126.885 121.518 8.785 25.949 o
-25 17 6 6.064 10.212 7.182 49.193 o
-25 17 7 4.068 4.654 5.405 86.823 o
-25 17 8 14.386 16.551 5.761 72.379 o
-25 17 9 14.312 6.087 6.182 64.535 o
-25 17 10 14.573 10.260 6.437 59.381 o
-25 17 11 12.771 14.153 5.471 80.448 o
-25 17 12 0.019 -2.201 5.103 100.034 o
-25 17 13 43.547 52.372 6.172 55.763 o
-25 17 14 3.587 6.573 5.445 85.415 o
-25 17 15 2.923 10.739 5.395 86.468 o
-25 17 16 15.625 9.835 5.045 93.077 o
-25 18 2 5.928 3.385 5.580 81.219 o
-25 18 3 203.641 217.781 9.411 20.474 o
-25 18 4 1.815 -1.160 5.400 88.662 o
-25 18 5 8.425 3.267 6.665 57.040 o
-25 18 6 2.321 -1.808 6.862 54.997 o
-25 18 7 3.160 -0.973 5.543 83.721 o
-25 18 8 9.867 3.842 5.598 79.443 o
-25 18 9 80.165 93.362 6.824 41.839 o
-25 18 10 25.768 18.692 5.728 70.114 o
-25 18 11 4.564 0.979 5.687 79.035 o
-25 18 12 3.482 -1.940 5.311 90.976 o
-25 18 13 11.228 10.715 5.189 89.894 o
-24 0 2 33.536 5.770 7.442 43.500 o
-24 0 4 82.848 103.299 7.635 34.764 o
-24 0 6 54.403 40.050 8.990 28.939 o
-24 0 8 460.846 456.090 15.013 8.387 o
-24 0 10 34.250 21.726 6.677 51.926 o
-24 0 12 74.219 78.041 7.613 36.196 o
-24 0 14 9.410 4.531 5.228 90.521 o
-24 0 16 119.453 115.588 6.839 37.914 o
-24 0 18 111.887 112.213 6.319 42.902 o
-24 0 20 660.439 677.605 15.454 7.187 o
-24 0 22 3.548 -0.426 5.914 73.559 o
-24 0 24 316.798 352.674 16.988 7.451 o
-24 0 26 21.701 24.565 6.985 49.161 o
-24 0 28 71.777 88.109 7.317 38.387 o
-24 0 30 1.412 -4.255 7.480 46.412 o
-24 1 1 5.501 6.301 5.195 92.843 o
-24 1 2 5.494 6.539 5.161 93.979 o
-24 1 3 3.638 -3.502 5.776 77.049 o
-24 1 4 1.271 -1.456 4.967 104.922 o
-24 1 5 721.874 744.974 16.673 6.301 o
-24 1 6 48.171 41.281 4.477 91.215 o
-24 1 7 45.323 43.128 4.504 91.204 o
-24 1 8 25.906 20.805 4.223 116.688 o
-24 1 9 0.415 -4.638 4.638 120.838 o
-24 1 10 262.629 243.354 7.308 25.803 o
-24 1 11 250.998 255.861 6.940 27.406 o
-24 1 12 1.728 6.371 3.635 188.483 o
-24 1 13 296.707 283.751 7.284 24.271 o
-24 1 14 6.519 5.224 3.606 184.332 o
-24 1 15 469.528 472.754 8.576 16.190 o
-24 1 16 21.616 16.176 3.388 171.941 o
-24 1 17 106.814 101.335 4.152 70.928 o
-24 1 18 1.890 -0.233 3.558 202.052 o
-24 1 19 1.237 -3.547 3.547 204.528 o
-24 1 20 1.284 -3.566 3.566 202.384 o
-24 1 21 60.873 76.634 4.432 81.617 o
-24 1 22 43.669 43.269 3.920 111.123 o
-24 1 23 90.993 99.085 5.445 55.385 o
-24 1 24 11.856 14.648 4.445 117.707 o
-24 1 25 78.669 88.115 5.046 64.087 o
-24 1 26 28.605 30.514 4.643 96.544 o
-24 1 27 42.418 56.334 5.106 74.857 o
-24 1 28 37.171 32.893 5.151 78.541 o
-24 1 29 104.790 98.035 5.850 48.914 o
-24 1 30 6.995 9.200 5.304 88.104 o
-24 2 1 0.305 -0.954 5.310 92.268 o
-24 2 2 0.347 0.811 5.306 92.213 o
-24 2 3 622.968 617.141 14.170 8.243 o
-24 2 4 68.513 76.076 5.594 58.566 o
-24 2 5 455.693 473.147 11.829 11.548 o
-24 2 6 174.043 188.775 6.251 36.038 o
-24 2 7 19.741 18.074 4.061 129.937 o
-24 2 8 0.007 -2.088 4.213 146.787 o
-24 2 9 3.127 -3.454 4.450 129.031 o
-24 2 10 3.151 -4.303 4.581 121.858 o
-24 2 11 43.476 34.997 4.040 109.165 o
-24 2 12 9.299 17.196 4.143 134.447 o
-24 2 13 80.892 91.960 5.872 51.921 o
-24 2 14 453.097 439.600 8.502 16.748 o
-24 2 15 131.025 132.542 5.819 44.704 o
-24 2 16 17.205 7.772 3.615 166.147 o
-24 2 17 242.052 232.046 5.616 34.344 o
-24 2 18 1.840 -3.159 3.604 197.095 o
-24 2 19 8.036 3.040 3.662 178.485 o
-24 2 20 55.533 50.619 4.075 97.890 o
-24 2 21 37.206 36.377 3.949 116.063 o
-24 2 22 17.179 19.439 3.748 149.945 o
-24 2 23 6.785 4.953 3.925 157.412 o
-24 2 24 20.818 15.067 4.372 115.154 o
-24 2 25 79.285 81.661 5.094 63.833 o
-24 2 26 8.483 11.813 4.659 110.926 o
-24 2 27 0.097 -4.894 4.894 108.732 o
-24 2 28 15.996 16.306 4.787 100.573 o
-24 2 29 5.306 0.744 5.252 92.094 o
-24 2 30 1.781 -1.501 5.152 97.326 o
-24 3 1 71.411 62.234 7.105 41.241 o
-24 3 2 6.280 1.261 5.318 89.415 o
-24 3 3 9.434 16.220 5.081 93.066 o
-24 3 4 73.742 75.102 6.648 44.945 o
-24 3 5 0.509 -1.146 4.950 106.048 o
-24 3 6 882.547 903.984 16.132 6.124 o
-24 3 7 8.979 7.333 4.214 134.822 o
-24 3 8 154.297 158.112 7.765 29.213 o
-24 3 9 48.493 44.842 4.637 86.034 o
-24 3 10 271.044 257.199 10.726 15.837 o
-24 3 11 223.844 228.291 5.821 34.411 o
-24 3 12 163.560 165.278 5.675 41.569 o
-24 3 13 65.642 60.050 3.802 99.068 o
-24 3 14 28.568 23.549 3.606 144.771 o
-24 3 15 91.921 94.398 4.205 74.648 o
-24 3 16 0.933 -3.602 3.602 198.993 o
-24 3 17 48.381 46.725 3.703 115.306 o
-24 3 18 28.919 27.077 3.593 143.407 o
-24 3 19 51.615 45.740 4.003 103.208 o
-24 3 20 7.688 11.430 4.060 143.582 o
-24 3 21 57.703 55.208 4.257 90.832 o
-24 3 22 25.676 24.570 3.972 127.262 o
-24 3 23 41.504 41.553 4.392 96.513 o
-24 3 24 1.254 3.132 4.300 138.298 o
-24 3 25 0.026 -0.025 4.582 124.054 o
-24 3 26 8.428 6.617 4.965 99.786 o
-24 3 27 9.262 1.613 4.711 111.123 o
-24 3 28 45.440 46.841 5.310 70.960 o
-24 3 29 9.697 7.567 5.574 79.566 o
-24 4 1 38.165 18.038 5.593 70.189 o
-24 4 2 44.886 48.527 5.199 73.202 o
-24 4 3 63.709 58.308 5.209 67.439 o
-24 4 4 12.217 15.824 4.741 104.328 o
-24 4 5 3.351 6.736 4.601 118.393 o
-24 4 6 4.200 1.896 4.191 143.141 o
-24 4 7 126.657 142.399 6.584 38.407 o
-24 4 8 73.703 68.129 4.542 76.692 o
-24 4 9 124.213 122.360 5.234 51.749 o
-24 4 10 8.871 7.636 4.042 145.444 o
-24 4 11 388.426 394.551 7.697 19.779 o
-24 4 12 14.607 7.470 3.615 169.881 o
-24 4 13 45.583 43.957 3.776 115.179 o
-24 4 14 36.404 29.751 3.785 126.017 o
-24 4 15 0.149 -1.235 3.403 224.598 o
-24 4 16 183.463 179.951 6.737 32.883 o
-24 4 17 83.371 90.185 4.305 75.659 o
-24 4 18 20.326 14.891 3.709 151.540 o
-24 4 19 46.253 39.759 3.942 109.828 o
-24 4 20 32.348 31.012 4.081 115.392 o
-24 4 21 71.266 67.849 4.286 82.991 o
-24 4 22 10.255 9.613 3.922 151.091 o
-24 4 23 6.534 4.494 4.913 103.286 o
-24 4 24 1.002 3.233 5.507 84.995 o
-24 4 25 43.081 48.177 5.134 75.141 o
-24 4 26 26.795 21.520 5.360 78.048 o
-24 4 27 33.292 38.370 5.860 63.797 o
-24 4 28 23.249 18.118 5.444 77.448 o
-24 4 29 3.712 6.171 5.347 88.521 o
-24 5 1 29.719 22.829 4.993 86.783 o
-24 5 2 0.036 4.545 5.041 101.384 o
-24 5 3 94.067 92.237 5.567 53.894 o
-24 5 4 117.109 115.067 7.138 35.900 o
-24 5 5 260.750 270.670 9.260 19.332 o
-24 5 6 157.877 149.040 6.038 39.944 o
-24 5 7 4.222 1.048 3.999 157.161 o
-24 5 8 362.606 353.349 7.706 20.657 o
-24 5 9 42.210 45.567 4.079 105.543 o
-24 5 10 8.762 4.528 4.007 149.524 o
-24 5 11 62.754 60.268 3.949 96.169 o
-24 5 12 20.104 10.271 3.467 172.032 o
-24 5 13 129.717 128.163 5.358 49.438 o
-24 5 14 6.463 9.015 3.789 165.814 o
-24 5 15 123.202 119.086 5.713 47.154 o
-24 5 16 182.854 186.505 5.235 42.313 o
-24 5 17 52.083 49.528 3.784 109.330 o
-24 5 18 2.936 -3.675 3.675 187.799 o
-24 5 19 42.238 34.305 3.869 116.730 o
-24 5 20 27.236 26.743 4.028 122.576 o
-24 5 21 37.299 30.769 4.273 105.138 o
-24 5 22 0.483 -1.164 4.108 153.792 o
-24 5 23 6.388 6.290 4.596 116.788 o
-24 5 24 68.716 66.984 5.890 55.037 o
-24 5 25 2.221 -0.145 4.977 104.012 o
-24 5 26 18.491 11.715 4.972 93.934 o
-24 5 27 0.698 -0.973 5.317 91.860 o
-24 5 28 60.085 65.576 5.946 55.613 o
-24 5 29 28.154 27.845 5.639 70.395 o
-24 6 1 0.937 2.361 5.086 99.704 o
-24 6 2 39.993 35.560 5.707 65.586 o
-24 6 3 2.257 -2.265 5.150 97.200 o
-24 6 4 24.597 29.279 5.258 80.165 o
-24 6 5 9.968 10.044 4.376 124.007 o
-24 6 6 141.145 152.358 5.475 45.808 o
-24 6 7 55.273 58.813 4.955 74.358 o
-24 6 8 15.962 20.437 3.956 137.911 o
-24 6 9 87.520 78.469 4.582 71.025 o
-24 6 10 1.774 -0.095 4.042 157.340 o
-24 6 11 258.540 238.752 5.750 32.633 o
-24 6 12 4.611 -3.065 3.524 200.583 o
-24 6 13 51.216 48.056 3.822 108.909 o
-24 6 14 288.905 299.055 6.756 26.079 o
-24 6 15 26.350 27.076 4.077 120.847 o
-24 6 16 2.874 -1.325 3.992 159.876 o
-24 6 17 2.038 0.947 3.915 166.630 o
-24 6 18 0.039 -2.562 3.820 178.516 o
-24 6 19 5.259 2.038 3.975 157.156 o
-24 6 20 66.439 69.709 4.411 81.441 o
-24 6 21 93.384 102.025 6.258 45.683 o
-24 6 22 44.194 47.025 4.326 96.166 o
-24 6 23 29.988 28.169 4.840 90.196 o
-24 6 24 0.769 -1.182 5.213 95.530 o
-24 6 25 0.543 0.033 5.158 97.683 o
-24 6 26 29.754 23.024 4.922 88.814 o
-24 6 27 6.967 4.814 4.712 111.487 o
-24 6 28 0.705 -5.040 5.040 102.226 o
-24 6 29 2.890 8.372 5.701 78.060 o
-24 7 1 325.041 334.443 9.917 16.358 o
-24 7 2 192.028 189.828 10.487 17.906 o
-24 7 3 5.229 13.848 4.969 99.439 o
-24 7 4 113.998 125.963 7.664 32.309 o
-24 7 5 112.549 114.376 6.499 41.191 o
-24 7 6 83.896 90.248 5.753 53.100 o
-24 7 7 111.252 109.241 5.073 56.307 o
-24 7 8 6.257 5.216 4.165 141.243 o
-24 7 9 429.955 440.052 9.297 15.612 o
-24 7 10 608.232 592.524 11.753 10.418 o
-24 7 11 14.826 14.938 3.971 140.587 o
-24 7 12 3.953 1.108 3.945 161.587 o
-24 7 13 9.829 10.765 3.964 148.035 o
-24 7 14 172.661 178.184 5.823 39.296 o
-24 7 15 125.187 127.423 6.049 43.441 o
-24 7 16 146.411 155.189 6.901 34.577 o
-24 7 17 5.043 7.665 4.298 133.105 o
-24 7 18 36.638 35.965 4.514 96.021 o
-24 7 19 22.621 24.353 4.282 115.071 o
-24 7 20 0.378 -1.156 4.241 144.484 o
-24 7 21 53.567 62.490 4.532 83.950 o
-24 7 22 0.040 -0.884 4.583 123.993 o
-24 7 23 15.030 9.891 4.769 103.321 o
-24 7 24 1.113 4.209 5.531 84.077 o
-24 7 25 2.984 -3.979 5.101 98.704 o
-24 7 26 80.817 83.762 5.711 54.503 o
-24 7 27 3.162 -1.756 5.071 99.800 o
-24 7 28 45.075 44.362 6.034 58.236 o
-24 8 1 220.788 238.494 9.605 19.394 o
-24 8 2 1.226 -4.987 5.100 99.575 o
-24 8 3 54.412 51.798 5.187 70.711 o
-24 8 4 70.544 81.573 6.498 46.519 o
-24 8 5 142.216 145.411 7.031 34.265 o
-24 8 6 0.583 -2.184 4.726 116.266 o
-24 8 7 80.244 77.743 4.647 71.696 o
-24 8 8 15.655 12.737 4.217 127.050 o
-24 8 9 59.992 49.931 4.399 87.232 o
-24 8 10 17.104 18.177 4.472 112.083 o
-24 8 11 47.766 40.160 4.685 85.843 o
-24 8 12 9.611 17.001 4.493 116.140 o
-24 8 13 15.124 12.719 4.639 107.762 o
-24 8 14 385.303 398.260 9.831 15.417 o
-24 8 15 16.165 15.606 4.806 99.951 o
-24 8 16 34.190 31.605 4.479 99.251 o
-24 8 17 34.460 28.644 4.436 101.316 o
-24 8 18 7.152 4.875 4.522 120.412 o
-24 8 19 0.055 -2.840 4.362 136.886 o
-24 8 20 6.765 7.655 4.255 134.179 o
-24 8 21 51.663 51.098 4.795 80.043 o
-24 8 22 19.821 15.335 5.109 88.297 o
-24 8 23 6.208 -2.233 5.320 89.616 o
-24 8 24 0.253 4.018 6.013 71.507 o
-24 8 25 0.253 -5.727 5.727 79.356 o
-24 8 26 81.723 85.835 6.975 40.657 o
-24 8 27 6.903 -1.534 5.268 91.067 o
-24 8 28 12.098 16.877 6.004 67.508 o
-24 9 1 11.529 14.115 4.791 103.160 o
-24 9 2 114.951 108.191 6.283 43.137 o
-24 9 3 75.500 72.192 5.113 65.199 o
-24 9 4 84.264 84.733 7.464 36.498 o
-24 9 5 0.014 1.642 6.078 70.316 o
-24 9 6 54.781 49.858 4.646 82.842 o
-24 9 7 45.115 43.745 5.728 63.385 o
-24 9 8 7.556 4.348 4.409 126.178 o
-24 9 9 486.374 494.064 11.684 11.463 o
-24 9 10 197.444 198.577 6.742 31.704 o
-24 9 11 5.703 -0.623 4.251 138.731 o
-24 9 12 194.505 209.815 6.836 31.096 o
-24 9 13 206.796 216.739 6.892 30.117 o
-24 9 14 2.491 0.830 4.771 112.656 o
-24 9 15 111.669 123.156 5.953 45.802 o
-24 9 16 13.695 7.207 4.557 113.731 o
-24 9 17 11.410 13.515 5.084 92.740 o
-24 9 18 45.767 42.547 4.637 87.416 o
-24 9 19 3.127 2.628 4.400 130.846 o
-24 9 20 17.974 14.254 4.403 115.833 o
-24 9 21 13.052 13.800 4.220 128.474 o
-24 9 22 66.365 71.925 6.175 51.293 o
-24 9 23 41.298 53.389 6.451 52.069 o
-24 9 24 2.906 -0.155 6.481 61.504 o
-24 9 25 39.092 35.089 5.669 66.544 o
-24 9 26 12.726 16.298 5.467 80.237 o
-24 9 27 0.118 -4.086 5.375 90.133 o
-24 10 1 167.436 176.368 7.448 29.906 o
-24 10 2 1.816 6.221 5.163 95.557 o
-24 10 3 7.068 9.307 4.962 99.936 o
-24 10 4 131.700 110.344 9.189 24.221 o
-24 10 5 3.620 -4.254 5.791 76.656 o
-24 10 6 14.980 13.992 5.181 88.139 o
-24 10 7 2.145 -3.515 4.319 137.700 o
-24 10 8 163.896 155.323 5.766 41.263 o
-24 10 9 25.837 26.352 4.439 106.177 o
-24 10 10 55.145 50.496 4.714 80.978 o
-24 10 11 29.166 24.074 4.399 106.534 o
-24 10 12 84.644 90.447 5.183 60.673 o
-24 10 13 162.788 166.370 6.822 33.841 o
-24 10 14 0.851 -4.485 4.485 128.836 o
-24 10 15 21.012 18.733 4.668 101.955 o
-24 10 16 132.187 130.472 6.959 35.756 o
-24 10 17 31.293 41.456 5.473 71.591 o
-24 10 18 12.010 8.374 5.181 90.316 o
-24 10 19 8.469 3.236 4.830 106.002 o
-24 10 20 128.599 133.743 6.021 43.104 o
-24 10 21 20.952 15.764 4.707 101.281 o
-24 10 22 3.613 -0.867 5.739 78.029 o
-24 10 23 64.310 72.312 6.982 42.585 o
-24 10 24 1.220 0.037 6.053 70.808 o
-24 10 25 28.864 24.031 5.751 68.314 o
-24 10 26 21.780 13.169 5.344 81.227 o
-24 11 1 15.709 18.454 5.236 85.424 o
-24 11 2 362.150 377.989 9.691 16.069 o
-24 11 3 1.451 -4.937 4.937 106.107 o
-24 11 4 15.835 17.244 5.634 74.923 o
-24 11 5 26.214 19.683 5.473 75.706 o
-24 11 6 7.050 5.239 4.954 101.197 o
-24 11 7 70.691 66.279 4.962 69.519 o
-24 11 8 83.956 81.463 5.110 62.715 o
-24 11 9 3.786 0.340 4.877 107.329 o
-24 11 10 201.983 196.963 6.642 32.045 o
-24 11 11 34.555 30.361 4.555 96.824 o
-24 11 12 0.096 -1.983 4.547 125.942 o
-24 11 13 0.213 -3.432 4.528 126.923 o
-24 11 14 0.566 -0.316 4.357 136.730 o
-24 11 15 32.868 31.502 4.445 101.058 o
-24 11 16 25.828 25.528 4.707 96.732 o
-24 11 17 7.448 4.013 5.079 96.615 o
-24 11 18 299.494 346.212 9.846 16.762 o
-24 11 19 20.666 18.256 5.633 73.562 o
-24 11 20 7.337 0.486 5.178 93.873 o
-24 11 21 22.424 19.526 4.924 92.302 o
-24 11 22 30.526 33.743 5.563 70.760 o
-24 11 23 0.450 -4.813 6.501 61.551 o
-24 11 24 5.945 6.951 6.687 56.786 o
-24 11 25 37.291 43.304 6.726 49.595 o
-24 11 26 18.931 21.680 5.976 66.118 o
-24 12 1 1.019 0.220 5.576 83.418 o
-24 12 2 37.736 37.950 5.251 75.321 o
-24 12 3 30.342 26.446 5.257 78.871 o
-24 12 4 0.497 -5.663 5.663 81.073 o
-24 12 5 154.441 171.172 10.195 19.492 o
-24 12 6 0.008 -4.719 5.050 102.162 o
-24 12 7 34.852 26.237 4.747 91.519 o
-24 12 8 15.197 13.436 4.821 100.376 o
-24 12 9 35.608 18.962 4.976 85.862 o
-24 12 10 1.101 -3.753 4.899 107.921 o
-24 12 11 3.083 -3.343 4.717 115.090 o
-24 12 12 1.598 -4.540 4.540 125.166 o
-24 12 13 70.280 63.836 4.879 71.478 o
-24 12 14 0.204 0.172 4.453 131.130 o
-24 12 15 54.210 58.188 4.907 75.755 o
-24 12 16 10.095 4.524 4.488 120.207 o
-24 12 17 72.579 74.777 7.500 37.295 o
-24 12 18 85.036 92.605 5.846 51.654 o
-24 12 19 13.660 14.738 4.970 95.424 o
-24 12 20 7.708 9.556 5.188 91.528 o
-24 12 21 25.307 22.377 5.020 87.671 o
-24 12 22 40.820 40.749 6.127 57.740 o
-24 12 23 3.060 4.198 7.024 52.132 o
-24 12 24 1.601 3.113 6.471 61.642 o
-24 12 25 26.308 22.491 7.886 38.974 o
-24 13 1 0.414 2.648 5.297 92.152 o
-24 13 2 20.328 15.293 5.105 88.246 o
-24 13 3 222.673 226.452 8.071 24.415 o
-24 13 4 141.048 136.048 7.866 29.691 o
-24 13 5 0.612 -3.182 5.114 99.341 o
-24 13 6 157.416 162.244 6.738 34.773 o
-24 13 7 0.953 1.863 4.977 104.211 o
-24 13 8 1.664 -4.917 4.917 106.837 o
-24 13 9 154.479 159.230 7.322 31.547 o
-24 13 10 148.660 150.184 6.759 35.504 o
-24 13 11 2.509 -4.313 4.799 111.591 o
-24 13 12 62.587 63.874 4.974 71.504 o
-24 13 13 68.152 68.969 4.808 72.724 o
-24 13 14 0.870 -2.258 4.549 125.228 o
-24 13 15 2.667 -2.906 4.789 111.992 o
-24 13 16 40.188 51.923 5.127 75.583 o
-24 13 17 172.952 184.469 7.078 31.418 o
-24 13 18 144.699 132.184 6.497 38.142 o
-24 13 19 15.032 11.957 4.957 95.873 o
-24 13 20 31.930 37.059 6.166 58.851 o
-24 13 21 0.081 3.450 6.087 69.881 o
-24 13 22 23.173 22.473 5.571 73.809 o
-24 13 23 7.702 10.624 6.215 64.740 o
-24 13 24 21.273 29.994 8.132 36.895 o
-24 14 1 186.017 194.510 8.538 24.133 o
-24 14 2 9.866 6.420 5.228 89.988 o
-24 14 3 233.062 225.818 7.557 26.073 o
-24 14 4 3.294 2.686 5.640 80.438 o
-24 14 5 45.506 40.343 6.076 57.839 o
-24 14 6 9.804 4.721 5.289 88.361 o
-24 14 7 32.396 23.505 4.918 87.873 o
-24 14 8 66.550 78.222 6.174 50.886 o
-24 14 9 9.158 10.759 4.917 100.303 o
-24 14 10 73.514 85.881 5.599 56.937 o
-24 14 11 214.265 227.349 8.193 24.186 o
-24 14 12 85.128 94.265 5.429 56.836 o
-24 14 13 0.348 0.254 4.539 126.075 o
-24 14 14 0.300 -0.497 4.352 137.270 o
-24 14 15 8.604 12.732 5.236 89.005 o
-24 14 16 19.061 18.279 5.167 86.311 o
-24 14 17 3.075 -1.491 4.886 107.423 o
-24 14 18 22.791 30.312 5.038 86.612 o
-24 14 19 138.736 141.567 6.594 37.533 o
-24 14 20 26.690 25.758 4.722 95.794 o
-24 14 21 10.019 7.668 5.373 85.194 o
-24 14 22 1.314 -0.497 5.708 79.569 o
-24 14 23 4.206 2.678 6.013 70.705 o
-24 15 1 26.023 18.557 5.130 84.899 o
-24 15 2 77.036 67.469 5.560 58.383 o
-24 15 3 192.416 194.473 7.986 26.150 o
-24 15 4 142.567 134.447 6.997 34.774 o
-24 15 5 21.819 10.075 6.124 63.812 o
-24 15 6 16.183 13.656 5.361 82.466 o
-24 15 7 0.008 1.378 4.983 104.558 o
-24 15 8 43.876 36.029 4.888 82.563 o
-24 15 9 0.223 -2.513 4.872 109.614 o
-24 15 10 0.173 -0.519 4.829 111.622 o
-24 15 11 3.371 -0.132 4.971 103.685 o
-24 15 12 4.208 4.293 4.983 101.707 o
-24 15 13 0.796 3.393 5.054 100.783 o
-24 15 14 40.237 39.196 5.998 60.052 o
-24 15 15 7.895 -3.234 5.279 90.311 o
-24 15 16 26.683 16.223 5.305 80.291 o
-24 15 17 5.125 5.074 5.184 93.637 o
-24 15 18 1.416 -3.270 5.000 103.463 o
-24 15 19 0.992 -5.216 5.216 95.330 o
-24 15 20 22.089 16.616 4.703 100.663 o
-24 15 21 0.321 3.850 5.207 95.102 o
-24 15 22 2.257 6.708 6.284 64.841 o
-24 16 1 2.763 8.993 5.269 90.904 o
-24 16 2 93.103 98.022 6.234 46.154 o
-24 16 3 16.113 10.027 5.223 87.141 o
-24 16 4 98.399 100.351 7.189 37.178 o
-24 16 5 0.268 -3.549 5.818 76.890 o
-24 16 6 27.394 19.980 6.231 59.949 o
-24 16 7 1.001 -1.264 5.304 92.211 o
-24 16 8 24.748 27.132 5.107 84.513 o
-24 16 9 2.668 -3.910 4.896 107.188 o
-24 16 10 93.229 105.054 5.852 49.828 o
-24 16 11 109.978 120.704 6.707 39.432 o
-24 16 12 4.752 5.510 5.222 92.395 o
-24 16 13 14.635 11.776 5.350 83.591 o
-24 16 14 131.265 136.578 8.397 27.365 o
-24 16 15 12.387 15.640 4.987 95.179 o
-24 16 16 31.640 29.384 5.205 79.361 o
-24 16 17 0.159 4.101 4.951 105.109 o
-24 16 18 11.828 11.595 5.097 92.498 o
-24 16 19 9.694 8.940 5.075 94.691 o
-24 16 20 5.345 9.933 6.385 61.971 o
-24 17 1 12.452 14.201 5.008 94.733 o
-24 17 2 0.164 -0.448 5.239 94.846 o
-24 17 3 28.760 39.878 5.638 68.888 o
-24 17 4 11.249 21.733 6.760 53.792 o
-24 17 5 93.961 103.943 9.750 23.030 o
-24 17 6 17.182 13.642 6.406 59.191 o
-24 17 7 0.004 -0.134 5.538 84.937 o
-24 17 8 0.023 2.454 5.254 93.856 o
-24 17 9 123.222 118.517 7.010 36.323 o
-24 17 10 27.048 28.581 5.856 66.112 o
-24 17 11 1.099 0.669 4.887 108.272 o
-24 17 12 4.642 -3.600 4.679 115.937 o
-24 17 13 176.604 177.318 11.334 16.152 o
-24 17 14 2.954 3.858 5.136 96.550 o
-24 17 15 12.087 5.331 5.023 96.285 o
-24 17 16 0.018 -4.674 4.674 119.213 o
-24 17 17 10.263 3.973 4.989 98.654 o
-24 17 18 15.120 17.686 5.362 82.135 o
-24 18 1 25.434 27.780 5.265 79.945 o
-24 18 2 9.763 16.000 5.276 86.746 o
-24 18 3 29.925 20.017 5.802 67.492 o
-24 18 4 53.098 60.122 8.251 33.243 o
-24 18 5 5.967 0.623 7.146 50.250 o
-24 18 6 2.196 6.021 6.258 65.446 o
-24 18 7 28.615 29.443 6.016 62.700 o
-24 18 8 43.153 41.917 5.639 65.573 o
-24 18 9 28.230 24.140 5.875 65.947 o
-24 18 10 95.263 93.345 8.009 31.885 o
-24 18 11 13.050 13.224 5.306 85.164 o
-24 18 12 1.004 -0.994 5.378 89.700 o
-24 18 13 18.273 15.039 5.314 82.890 o
-24 18 14 0.370 -1.423 5.380 89.847 o
-24 18 15 0.556 -4.466 5.270 93.586 o
-24 18 16 4.243 8.091 5.077 97.207 o
-24 19 1 33.365 49.735 7.686 39.307 o
-24 19 2 16.421 10.191 5.784 72.126 o
-24 19 3 16.602 16.065 5.430 80.078 o
-24 19 4 13.748 8.041 5.525 79.620 o
-24 19 5 50.031 58.420 7.860 36.390 o
-24 19 6 1.061 -7.066 7.092 51.665 o
-24 19 7 43.746 39.238 5.935 60.486 o
-24 19 8 9.545 3.953 5.620 78.912 o
-24 19 9 4.779 5.862 5.256 91.160 o
-24 19 10 38.346 37.234 5.535 69.126 o
-24 19 11 0.012 0.424 5.411 88.894 o
-24 19 12 4.552 -3.842 5.067 99.296 o
-24 19 13 6.496 11.171 5.131 93.620 o
-23 0 2 102.235 88.570 6.813 40.359 o
-23 0 4 0.586 -0.021 7.246 49.544 o
-23 0 6 233.429 242.126 10.073 17.925 o
-23 0 8 46.654 57.103 6.931 45.433 o
-23 0 10 42.309 40.891 5.696 64.783 o
-23 0 12 861.957 825.241 20.789 4.416 o
-23 0 14 379.413 396.960 12.048 12.023 o
-23 0 16 34.551 17.088 4.776 92.582 o
-23 0 18 143.027 133.674 9.022 24.263 o
-23 0 20 163.880 161.809 6.608 35.225 o
-23 0 22 20.630 17.712 4.817 97.013 o
-23 0 24 16.997 22.774 6.184 62.386 o
-23 0 26 28.703 31.360 7.648 40.715 o
-23 0 28 95.715 86.424 6.563 43.230 o
-23 0 30 36.500 40.327 10.609 21.788 o
-23 1 1 10.306 10.169 5.206 89.811 o
-23 1 2 23.762 28.565 5.237 81.061 o
-23 1 3 133.816 125.780 8.069 29.123 o
-23 1 4 37.469 40.353 4.827 85.589 o
-23 1 5 8.085 6.817 4.570 116.792 o
-23 1 6 33.806 23.543 4.332 106.754 o
-23 1 7 1.906 -0.233 4.038 157.520 o
-23 1 8 32.689 30.334 4.305 106.531 o
-23 1 9 199.096 195.609 7.471 28.145 o
-23 1 10 23.907 12.316 4.050 129.454 o
-23 1 11 76.711 80.185 4.111 83.086 o
-23 1 12 26.074 18.221 3.455 159.906 o
-23 1 13 79.543 78.868 3.990 85.023 o
-23 1 14 202.462 201.671 5.895 36.040 o
-23 1 15 24.711 16.699 3.457 162.387 o
-23 1 16 27.116 24.102 3.468 154.390 o
-23 1 17 71.192 78.584 4.088 85.736 o
-23 1 18 14.588 6.627 3.551 175.703 o
-23 1 19 42.608 35.408 3.701 123.105 o
-23 1 20 88.623 96.504 4.194 75.455 o
-23 1 21 55.228 57.941 4.448 86.257 o
-23 1 22 40.558 44.100 3.941 111.921 o
-23 1 23 4.209 4.845 3.884 163.788 o
-23 1 24 86.648 90.029 4.922 64.298 o
-23 1 25 3.758 6.587 4.385 129.608 o
-23 1 26 43.199 45.396 4.630 88.043 o
-23 1 27 28.504 33.239 4.533 99.691 o
-23 1 28 0.402 -0.256 4.458 130.770 o
-23 1 29 3.115 -0.146 4.518 125.261 o
-23 1 30 2.942 7.595 4.560 120.472 o
-23 2 1 2.967 0.659 5.358 89.477 o
-23 2 2 59.622 46.113 5.049 72.926 o
-23 2 3 72.966 71.375 5.094 66.122 o
-23 2 4 50.980 58.637 5.223 70.001 o
-23 2 5 11.447 13.616 4.580 112.111 o
-23 2 6 9.230 0.676 3.889 159.769 o
-23 2 7 74.554 69.696 4.422 78.714 o
-23 2 8 9.655 3.124 4.023 148.281 o
-23 2 9 434.303 434.377 9.456 15.321 o
-23 2 10 613.459 602.552 11.748 10.370 o
-23 2 11 11.047 3.615 3.622 177.071 o
-23 2 12 40.712 40.077 3.321 140.470 o
-23 2 13 34.019 30.725 3.441 145.138 o
-23 2 14 18.239 15.834 3.406 175.610 o
-23 2 15 193.691 184.527 6.504 33.534 o
-23 2 16 194.556 195.497 6.692 32.180 o
-23 2 17 3.850 6.337 3.536 194.870 o
-23 2 18 4.512 0.042 3.452 208.834 o
-23 2 19 125.194 120.992 4.767 57.004 o
-23 2 20 3.446 0.494 3.679 186.161 o
-23 2 21 171.679 155.030 5.162 45.323 o
-23 2 22 91.054 86.064 4.143 77.172 o
-23 2 23 77.651 73.299 4.343 78.924 o
-23 2 24 19.988 17.176 4.228 121.663 o
-23 2 25 13.563 12.372 4.557 112.252 o
-23 2 26 0.632 -3.935 4.385 134.942 o
-23 2 27 0.756 0.830 4.310 139.149 o
-23 2 28 0.125 -0.717 4.476 129.948 o
-23 2 29 86.140 92.947 5.431 56.750 o
-23 2 30 1.749 7.459 4.574 120.587 o
-23 3 1 332.586 322.482 9.259 17.742 o
-23 3 2 59.737 65.810 6.531 48.133 o
-23 3 3 10.347 7.199 4.485 119.301 o
-23 3 4 13.290 14.128 4.872 99.216 o
-23 3 5 451.419 466.761 11.005 12.655 o
-23 3 6 80.942 82.068 4.409 75.433 o
-23 3 7 452.486 456.350 9.631 14.720 o
-23 3 8 1.561 0.300 4.164 148.406 o
-23 3 9 36.868 32.938 4.092 111.594 o
-23 3 10 134.839 129.523 4.639 56.365 o
-23 3 11 31.395 28.336 3.593 140.465 o
-23 3 12 122.700 113.435 4.206 65.300 o
-23 3 13 749.625 756.059 11.610 9.496 o
-23 3 14 0.528 -3.293 3.323 234.489 o
-23 3 15 192.309 190.916 5.117 42.157 o
-23 3 16 14.301 7.530 3.512 178.767 o
-23 3 17 3.277 -1.192 3.487 207.294 o
-23 3 18 133.967 125.862 4.373 59.907 o
-23 3 19 99.567 95.307 4.386 69.546 o
-23 3 20 2.318 3.948 3.800 174.046 o
-23 3 21 0.035 -3.745 3.745 185.723 o
-23 3 22 1.563 0.781 3.852 172.736 o
-23 3 23 5.998 5.667 4.144 142.642 o
-23 3 24 20.022 21.960 4.506 107.921 o
-23 3 25 14.108 12.251 4.650 107.970 o
-23 3 26 0.086 0.140 4.474 130.027 o
-23 3 27 44.345 49.815 5.003 77.526 o
-23 3 28 9.789 13.582 5.051 94.516 o
-23 3 29 9.067 15.075 5.087 93.283 o
-23 3 30 0.154 3.574 5.033 101.888 o
-23 4 1 3.212 -0.402 4.614 120.126 o
-23 4 2 174.327 178.956 6.553 34.468 o
-23 4 3 0.091 4.234 4.318 137.684 o
-23 4 4 37.411 32.917 4.715 90.161 o
-23 4 5 178.007 185.590 7.846 27.402 o
-23 4 6 96.181 110.655 4.781 62.609 o
-23 4 7 879.406 885.214 16.264 6.085 o
-23 4 8 228.287 237.685 6.221 31.904 o
-23 4 9 180.950 179.910 5.570 40.360 o
-23 4 10 97.909 92.320 4.369 70.576 o
-23 4 11 26.758 26.558 3.466 153.531 o
-23 4 12 191.210 197.972 5.033 42.536 o
-23 4 13 80.716 85.475 3.686 90.256 o
-23 4 14 336.460 345.950 6.902 23.536 o
-23 4 15 83.729 79.742 3.893 85.555 o
-23 4 16 108.242 112.449 4.617 62.523 o
-23 4 17 173.385 184.511 5.132 43.997 o
-23 4 18 19.131 13.394 3.720 152.939 o
-23 4 19 20.199 22.565 3.830 140.342 o
-23 4 20 46.702 42.363 4.074 104.228 o
-23 4 21 0.855 -3.758 3.758 183.074 o
-23 4 22 20.717 15.793 3.627 156.050 o
-23 4 23 132.673 150.848 5.698 44.744 o
-23 4 24 2.897 1.338 4.883 107.260 o
-23 4 25 108.106 107.640 5.670 49.921 o
-23 4 26 13.002 8.890 4.465 117.888 o
-23 4 27 13.332 13.228 5.097 91.574 o
-23 4 28 34.976 31.640 5.282 76.211 o
-23 4 29 9.534 9.744 5.537 80.307 o
-23 4 30 22.143 18.997 5.220 83.594 o
-23 5 1 0.308 3.577 4.569 123.287 o
-23 5 2 9.400 3.506 4.399 125.646 o
-23 5 3 0.771 -0.471 4.500 128.052 o
-23 5 4 46.912 48.773 4.847 80.619 o
-23 5 5 25.494 26.354 4.346 110.027 o
-23 5 6 110.762 112.770 4.716 60.688 o
-23 5 7 0.875 8.777 3.687 182.889 o
-23 5 8 1131.130 1227.800 19.471 4.378 o
-23 5 9 119.752 119.788 4.646 59.457 o
-23 5 10 147.197 139.588 4.865 51.569 o
-23 5 11 3.241 1.598 3.635 189.995 o
-23 5 12 160.506 159.454 4.438 52.705 o
-23 5 13 5.170 2.438 3.252 229.261 o
-23 5 14 4.116 0.861 3.303 227.091 o
-23 5 15 13.086 13.698 3.354 189.965 o
-23 5 16 3.943 5.134 3.427 207.599 o
-23 5 17 149.344 147.597 4.729 52.126 o
-23 5 18 10.981 5.986 3.581 179.010 o
-23 5 19 1.636 -3.367 3.760 181.698 o
-23 5 20 355.845 353.464 7.618 21.018 o
-23 5 21 14.943 17.977 3.967 139.313 o
-23 5 22 29.854 30.676 4.032 119.240 o
-23 5 23 6.387 1.544 4.374 130.151 o
-23 5 24 51.781 54.814 5.092 72.908 o
-23 5 25 0.002 0.616 4.771 114.233 o
-23 5 26 5.748 4.804 4.939 102.572 o
-23 5 27 7.008 10.203 4.821 105.315 o
-23 5 28 0.138 1.640 5.254 93.967 o
-23 5 29 24.610 29.085 5.320 78.585 o
-23 5 30 26.857 28.119 5.687 69.640 o
-23 6 1 136.305 151.878 5.949 42.252 o
-23 6 2 0.351 1.047 4.517 127.004 o
-23 6 3 683.399 702.845 16.358 6.584 o
-23 6 4 0.086 -1.635 4.403 134.300 o
-23 6 5 4.386 8.057 4.302 133.241 o
-23 6 6 65.773 62.677 3.921 95.109 o
-23 6 7 117.573 122.884 4.765 58.078 o
-23 6 8 506.619 519.168 9.975 13.407 o
-23 6 9 34.024 31.335 3.932 120.570 o
-23 6 10 632.387 648.694 12.027 9.904 o
-23 6 11 113.536 100.785 4.381 65.992 o
-23 6 12 6.054 4.361 3.296 219.269 o
-23 6 13 35.994 33.600 3.378 145.194 o
-23 6 14 154.737 156.364 4.932 49.014 o
-23 6 15 3.044 -3.416 3.761 179.439 o
-23 6 16 169.084 156.726 5.426 43.374 o
-23 6 17 0.133 0.858 3.633 196.300 o
-23 6 18 0.302 -3.275 3.579 202.840 o
-23 6 19 50.720 47.279 4.210 96.761 o
-23 6 20 25.754 25.304 4.087 121.423 o
-23 6 21 4.825 8.262 4.179 140.250 o
-23 6 22 6.295 7.977 4.085 145.077 o
-23 6 23 23.547 28.544 4.736 96.095 o
-23 6 24 23.869 18.818 4.882 93.205 o
-23 6 25 4.673 10.946 4.940 101.532 o
-23 6 26 8.933 1.225 4.845 105.684 o
-23 6 27 15.254 14.743 4.728 103.561 o
-23 6 28 24.228 23.780 4.790 95.024 o
-23 6 29 85.705 95.093 7.067 39.213 o
-23 7 1 708.365 742.399 15.985 6.695 o
-23 7 2 1.699 0.477 4.817 111.130 o
-23 7 3 70.001 66.883 5.427 61.650 o
-23 7 4 0.539 6.625 4.606 120.098 o
-23 7 5 601.607 622.525 13.757 8.620 o
-23 7 6 0.284 -0.109 3.972 164.769 o
-23 7 7 345.149 345.708 8.378 19.398 o
-23 7 8 119.449 117.054 4.831 57.434 o
-23 7 9 49.896 60.327 4.154 95.919 o
-23 7 10 4.501 2.183 3.722 179.147 o
-23 7 11 104.039 102.908 4.004 73.852 o
-23 7 12 5.076 4.073 3.333 217.333 o
-23 7 13 245.880 254.680 6.833 28.049 o
-23 7 14 97.709 105.704 4.580 65.766 o
-23 7 15 113.102 105.695 5.703 49.094 o
-23 7 16 4.741 1.742 4.161 144.655 o
-23 7 17 38.084 36.693 4.023 112.431 o
-23 7 18 163.494 159.452 5.254 45.148 o
-23 7 19 219.437 212.564 5.983 34.232 o
-23 7 20 32.947 31.434 4.158 111.751 o
-23 7 21 7.419 5.893 4.033 148.449 o
-23 7 22 163.029 161.498 5.649 41.963 o
-23 7 23 10.197 7.313 4.785 105.864 o
-23 7 24 12.621 12.329 5.232 87.707 o
-23 7 25 69.108 72.120 5.664 57.777 o
-23 7 26 23.720 30.204 5.229 81.053 o
-23 7 27 67.005 74.248 7.035 41.768 o
-23 7 28 8.575 2.536 5.600 79.959 o
-23 7 29 12.085 9.102 5.598 77.999 o
-23 8 1 5.099 0.680 4.305 135.619 o
-23 8 2 217.075 222.855 7.341 27.554 o
-23 8 3 28.938 27.740 4.882 89.423 o
-23 8 4 33.641 31.659 5.089 81.370 o
-23 8 5 24.741 19.773 4.483 106.864 o
-23 8 6 162.532 155.091 6.056 39.244 o
-23 8 7 148.088 156.466 7.359 31.710 o
-23 8 8 50.790 63.996 5.101 71.829 o
-23 8 9 432.446 432.026 9.366 15.510 o
-23 8 10 138.650 137.329 5.020 51.226 o
-23 8 11 221.290 212.302 5.776 35.261 o
-23 8 12 58.640 58.465 4.511 83.440 o
-23 8 13 5.339 5.425 4.467 124.340 o
-23 8 14 66.483 59.567 4.944 71.653 o
-23 8 15 106.122 111.041 6.162 44.935 o
-23 8 16 5.860 3.718 4.614 117.115 o
-23 8 17 8.224 3.059 3.948 155.114 o
-23 8 18 34.489 18.483 4.374 106.162 o
-23 8 19 5.010 -1.616 4.120 148.033 o
-23 8 20 2.669 -0.087 4.186 145.924 o
-23 8 21 19.179 16.161 4.144 126.800 o
-23 8 22 20.210 17.399 4.875 95.269 o
-23 8 23 34.269 38.255 5.130 79.121 o
-23 8 24 2.736 7.039 5.403 86.925 o
-23 8 25 78.691 88.517 6.121 49.449 o
-23 8 26 3.423 2.552 5.083 98.619 o
-23 8 27 7.853 10.812 5.287 88.038 o
-23 8 28 0.504 -2.386 5.242 94.586 o
-23 8 29 27.205 23.233 5.630 71.367 o
-23 9 1 70.096 77.766 4.846 70.465 o
-23 9 2 0.135 -3.835 4.270 142.777 o
-23 9 3 10.329 11.898 4.569 113.805 o
-23 9 4 8.917 5.064 4.398 125.493 o
-23 9 5 11.319 6.590 4.529 116.719 o
-23 9 6 0.909 -0.158 3.861 173.416 o
-23 9 7 0.466 -3.069 4.269 142.531 o
-23 9 8 72.718 73.902 4.742 72.244 o
-23 9 9 11.713 8.055 4.087 139.666 o
-23 9 10 35.878 32.139 4.129 110.978 o
-23 9 11 601.098 601.216 11.469 10.716 o
-23 9 12 299.777 292.582 9.347 18.274 o
-23 9 13 31.413 35.937 4.811 89.036 o
-23 9 14 37.717 33.236 4.962 83.100 o
-23 9 15 2.041 5.593 4.853 107.880 o
-23 9 16 5.201 6.718 4.786 108.719 o
-23 9 17 0.419 -4.827 4.827 111.560 o
-23 9 18 0.011 2.266 4.892 108.228 o
-23 9 19 27.627 23.977 4.657 97.980 o
-23 9 20 104.491 113.474 5.994 46.621 o
-23 9 21 93.735 98.880 5.850 50.153 o
-23 9 22 0.384 2.296 5.050 101.385 o
-23 9 23 10.960 6.044 5.494 81.624 o
-23 9 24 32.942 45.309 7.288 43.422 o
-23 9 25 2.714 0.500 5.417 87.694 o
-23 9 26 2.147 0.229 5.268 92.935 o
-23 9 27 7.913 10.941 5.502 81.608 o
-23 9 28 0.493 0.549 5.041 102.133 o
-23 10 1 189.476 181.218 7.121 30.516 o
-23 10 2 19.826 15.252 4.628 104.993 o
-23 10 3 73.320 90.400 5.569 57.028 o
-23 10 4 38.649 32.187 5.397 72.561 o
-23 10 5 90.626 83.623 5.775 52.380 o
-23 10 6 15.938 13.009 4.490 113.562 o
-23 10 7 1.308 0.393 4.072 155.399 o
-23 10 8 324.071 331.051 8.938 18.544 o
-23 10 9 123.667 123.818 5.052 53.724 o
-23 10 10 84.890 80.744 4.920 65.610 o
-23 10 11 32.810 36.292 4.405 101.337 o
-23 10 12 78.935 75.322 4.975 66.497 o
-23 10 13 3.048 5.539 4.653 116.443 o
-23 10 14 13.572 9.323 4.660 108.667 o
-23 10 15 25.347 13.381 4.794 96.685 o
-23 10 16 161.908 162.492 6.310 37.268 o
-23 10 17 40.006 39.683 6.178 57.170 o
-23 10 18 85.062 97.753 5.764 52.318 o
-23 10 19 25.046 34.107 5.118 82.954 o
-23 10 20 4.853 8.874 5.301 89.061 o
-23 10 21 0.067 0.727 5.169 97.325 o
-23 10 22 0.888 0.155 6.305 65.342 o
-23 10 23 34.160 36.797 7.365 42.884 o
-23 10 24 55.157 61.420 6.319 51.535 o
-23 10 25 0.120 -3.142 5.659 81.313 o
-23 10 26 18.130 22.480 5.514 76.547 o
-23 10 27 0.306 -2.784 5.566 83.977 o
-23 10 28 3.367 0.779 6.000 71.448 o
-23 11 1 7.237 10.882 4.604 114.448 o
-23 11 2 0.265 -1.243 4.556 125.317 o
-23 11 3 10.539 9.101 4.452 120.111 o
-23 11 4 0.987 2.035 4.983 103.872 o
-23 11 5 138.268 146.648 7.090 34.072 o
-23 11 6 1.037 3.865 4.285 139.112 o
-23 11 7 1.662 -1.220 4.140 150.220 o
-23 11 8 77.079 79.377 4.814 69.249 o
-23 11 9 112.907 91.438 4.956 58.946 o
-23 11 10 1.187 -0.498 4.434 131.539 o
-23 11 11 42.479 41.892 4.658 88.182 o
-23 11 12 30.783 41.059 5.018 82.619 o
-23 11 13 31.541 26.559 4.508 100.701 o
-23 11 14 244.030 243.468 6.808 28.438 o
-23 11 15 27.645 27.059 4.410 106.144 o
-23 11 16 70.375 57.496 5.187 66.508 o
-23 11 17 0.735 0.714 4.582 123.312 o
-23 11 18 96.808 105.542 6.795 40.279 o
-23 11 19 19.105 16.598 5.271 83.555 o
-23 11 20 25.953 22.908 5.415 76.724 o
-23 11 21 13.175 7.548 5.017 95.557 o
-23 11 22 45.696 40.491 6.949 46.152 o
-23 11 23 0.446 0.430 6.886 54.853 o
-23 11 24 24.578 17.900 6.751 52.388 o
-23 11 25 8.188 12.654 6.215 64.440 o
-23 11 26 59.240 57.496 7.020 43.297 o
-23 11 27 2.848 5.849 6.333 63.814 o
-23 12 1 192.994 212.101 7.024 30.171 o
-23 12 2 4.820 3.450 4.778 110.185 o
-23 12 3 69.321 70.147 5.113 66.700 o
-23 12 4 31.627 26.928 5.472 73.346 o
-23 12 5 18.190 8.546 4.978 94.528 o
-23 12 6 133.280 134.420 5.613 46.263 o
-23 12 7 0.040 -1.560 4.213 146.730 o
-23 12 8 134.737 127.474 5.777 44.967 o
-23 12 9 37.455 30.822 5.046 81.396 o
-23 12 10 28.668 32.617 4.936 87.034 o
-23 12 11 114.062 113.062 6.578 40.461 o
-23 12 12 12.358 8.822 4.592 112.488 o
-23 12 13 0.249 -4.416 4.416 133.366 o
-23 12 14 11.087 12.447 4.375 122.389 o
-23 12 15 6.409 9.857 4.394 125.801 o
-23 12 16 14.784 10.766 4.555 112.097 o
-23 12 17 37.293 38.110 4.686 90.034 o
-23 12 18 13.078 15.905 4.949 96.155 o
-23 12 19 59.721 76.007 5.595 60.031 o
-23 12 20 33.649 31.956 5.146 79.853 o
-23 12 21 1.286 1.379 4.930 106.128 o
-23 12 22 172.836 181.763 8.493 24.868 o
-23 12 23 5.428 4.488 6.774 55.619 o
-23 12 24 3.025 16.213 6.569 58.503 o
-23 12 25 45.530 39.484 6.475 52.101 o
-23 12 26 15.346 15.724 6.144 64.138 o
-23 13 1 0.064 3.185 5.018 102.642 o
-23 13 2 284.695 281.548 9.346 18.608 o
-23 13 3 18.993 16.704 4.864 96.324 o
-23 13 4 18.547 18.755 4.974 92.401 o
-23 13 5 2.125 5.108 5.026 100.834 o
-23 13 6 0.368 -4.448 4.448 131.395 o
-23 13 7 22.319 11.463 4.440 112.372 o
-23 13 8 41.771 32.402 4.874 84.228 o
-23 13 9 62.655 62.737 5.259 66.297 o
-23 13 10 186.003 201.899 7.207 29.791 o
-23 13 11 2.001 1.723 4.571 122.614 o
-23 13 12 2.720 -4.746 4.746 113.941 o
-23 13 13 3.689 0.886 4.595 120.461 o
-23 13 14 0.674 5.245 4.444 129.243 o
-23 13 15 14.971 18.541 4.462 113.727 o
-23 13 16 4.238 4.434 4.848 107.192 o
-23 13 17 33.117 31.906 5.324 75.697 o
-23 13 18 1.230 -4.827 4.993 103.851 o
-23 13 19 102.695 101.618 6.072 46.634 o
-23 13 20 4.976 7.712 4.869 105.033 o
-23 13 21 116.195 119.245 7.001 36.809 o
-23 13 22 13.848 13.594 5.578 77.382 o
-23 13 23 6.892 4.737 6.659 57.273 o
-23 13 24 2.661 13.132 6.612 58.076 o
-23 13 25 24.621 15.945 6.449 57.096 o
-23 14 1 25.607 18.436 5.140 84.780 o
-23 14 2 43.896 39.624 5.303 72.345 o
-23 14 3 148.843 163.614 8.867 24.309 o
-23 14 4 3.869 -3.039 5.398 87.976 o
-23 14 5 54.476 54.049 5.465 65.214 o
-23 14 6 36.086 37.994 4.491 96.531 o
-23 14 7 6.694 1.745 4.793 108.957 o
-23 14 8 12.988 12.655 5.025 94.234 o
-23 14 9 71.742 64.132 5.291 63.788 o
-23 14 10 11.933 15.338 4.892 98.823 o
-23 14 11 144.831 145.584 6.452 37.995 o
-23 14 12 26.629 19.732 4.615 100.912 o
-23 14 13 36.896 36.576 4.751 88.611 o
-23 14 14 41.543 39.378 4.783 85.539 o
-23 14 15 68.763 80.382 5.399 61.107 o
-23 14 16 187.582 175.723 6.578 33.677 o
-23 14 17 0.068 1.524 5.039 102.174 o
-23 14 18 3.176 2.940 5.053 99.799 o
-23 14 19 3.114 0.552 4.893 106.939 o
-23 14 20 5.858 -1.526 5.047 99.441 o
-23 14 21 26.555 26.169 5.333 78.114 o
-23 14 22 3.041 7.643 5.857 74.117 o
-23 14 23 139.706 149.915 7.871 29.430 o
-23 14 24 83.833 81.434 9.862 23.120 o
-23 15 1 0.438 2.600 4.872 108.781 o
-23 15 2 63.838 53.683 5.345 65.472 o
-23 15 3 10.828 12.061 4.745 105.907 o
-23 15 4 0.062 -4.977 5.626 82.290 o
-23 15 5 230.208 221.302 8.818 21.721 o
-23 15 6 40.848 37.911 4.421 96.676 o
-23 15 7 0.329 -4.457 4.678 118.818 o
-23 15 8 32.956 46.186 5.053 80.225 o
-23 15 9 81.672 81.404 5.322 59.931 o
-23 15 10 20.028 16.961 4.917 94.016 o
-23 15 11 3.774 5.584 4.802 109.132 o
-23 15 12 8.566 7.747 4.739 108.560 o
-23 15 13 45.751 46.155 5.355 70.041 o
-23 15 14 54.780 57.207 5.512 64.007 o
-23 15 15 27.807 31.439 5.497 73.177 o
-23 15 16 3.845 3.692 5.082 98.179 o
-23 15 17 18.686 6.980 5.223 86.779 o
-23 15 18 1.257 -5.294 5.294 92.439 o
-23 15 19 0.833 1.836 5.099 99.364 o
-23 15 20 61.409 68.020 5.224 66.625 o
-23 15 21 0.199 -0.283 5.300 92.652 o
-23 15 22 2.500 2.447 5.912 73.566 o
-23 15 23 21.745 33.645 6.525 55.021 o
-23 16 1 5.423 4.145 5.230 92.122 o
-23 16 2 182.495 190.547 10.261 18.654 o
-23 16 3 0.627 -4.736 4.736 115.733 o
-23 16 4 16.912 11.402 5.230 86.406 o
-23 16 5 42.153 41.183 5.888 61.401 o
-23 16 6 1.059 -2.404 5.017 102.958 o
-23 16 7 9.272 10.907 4.817 104.106 o
-23 16 8 27.111 32.149 4.880 89.352 o
-23 16 9 0.740 5.121 4.767 112.625 o
-23 16 10 332.968 351.680 9.034 18.018 o
-23 16 11 32.758 32.040 4.723 91.924 o
-23 16 12 11.709 9.353 5.188 90.012 o
-23 16 13 1.486 0.094 5.052 101.337 o
-23 16 14 13.891 6.393 5.299 86.275 o
-23 16 15 19.159 24.840 5.353 80.006 o
-23 16 16 13.947 9.268 5.250 87.249 o
-23 16 17 0.585 -5.209 5.209 95.763 o
-23 16 18 31.162 24.198 5.132 82.210 o
-23 16 19 0.549 -2.628 4.778 113.760 o
-23 16 20 56.054 51.448 5.077 72.575 o
-23 16 21 5.601 8.097 5.169 93.343 o
-23 16 22 168.949 171.274 8.530 24.988 o
-23 17 1 2.319 3.572 5.005 101.912 o
-23 17 2 24.205 28.349 5.262 80.314 o
-23 17 3 14.405 22.346 5.105 89.153 o
-23 17 4 0.127 11.874 8.059 39.650 o
-23 17 5 35.042 30.140 6.315 56.538 o
-23 17 6 17.890 18.803 5.334 81.843 o
-23 17 7 77.139 85.020 6.072 50.418 o
-23 17 8 8.545 7.058 4.960 99.838 o
-23 17 9 18.940 15.915 4.995 92.140 o
-23 17 10 45.224 43.331 5.308 71.477 o
-23 17 11 20.499 11.977 4.953 93.691 o
-23 17 12 11.736 10.001 4.823 102.848 o
-23 17 13 34.455 29.896 5.666 68.165 o
-23 17 14 26.195 29.614 5.428 75.420 o
-23 17 15 4.410 0.747 5.151 96.033 o
-23 17 16 12.401 9.947 5.067 93.644 o
-23 17 17 25.195 16.904 5.215 83.077 o
-23 17 18 6.388 4.451 5.078 97.024 o
-23 17 19 0.077 -4.752 4.752 115.339 o
-23 17 20 2.709 -5.603 6.146 68.370 o
-23 18 1 15.999 9.769 5.152 89.429 o
-23 18 2 5.427 7.787 5.322 88.390 o
-23 18 3 145.983 154.679 9.333 22.706 o
-23 18 4 95.226 116.433 8.189 30.275 o
-23 18 5 10.811 16.910 6.078 66.245 o
-23 18 6 87.133 87.366 6.001 49.912 o
-23 18 7 36.118 35.260 5.488 70.848 o
-23 18 8 0.359 -2.925 5.890 75.004 o
-23 18 9 24.940 19.958 5.695 70.879 o
-23 18 10 0.644 -0.785 5.489 86.223 o
-23 18 11 4.245 5.693 5.140 95.450 o
-23 18 12 33.837 29.239 5.615 69.433 o
-23 18 13 0.282 3.319 5.327 91.049 o
-23 18 14 4.368 4.394 5.532 82.920 o
-23 18 15 14.288 10.781 5.676 75.169 o
-23 18 16 1.361 5.982 5.173 95.424 o
-23 18 17 5.150 5.365 5.066 97.818 o
-23 18 18 3.829 -5.593 5.593 82.034 o
-23 19 1 0.295 -2.367 5.417 88.660 o
-23 19 2 8.849 7.715 5.238 89.797 o
-23 19 3 3.642 8.328 5.269 90.680 o
-23 19 4 9.938 12.464 6.804 53.937 o
-23 19 5 9.006 1.181 6.323 63.273 o
-23 19 6 27.214 21.053 5.306 79.374 o
-23 19 7 45.004 52.781 5.923 59.321 o
-23 19 8 10.394 16.079 5.668 75.725 o
-23 19 9 1.900 -1.131 5.475 86.229 o
-23 19 10 7.941 3.089 5.071 96.904 o
-23 19 11 77.621 84.144 9.831 23.375 o
-23 19 12 2.516 1.960 5.187 95.308 o
-23 19 13 0.024 -4.217 5.182 97.006 o
-23 19 14 0.500 -4.815 5.638 81.803 o
-23 19 15 0.559 0.355 5.553 84.221 o
-23 19 16 0.267 5.092 6.186 67.461 o
-23 20 1 53.222 56.577 7.440 39.806 o
-23 20 2 114.787 122.075 7.315 34.614 o
-23 20 3 0.337 0.060 5.811 77.043 o
-23 20 4 18.249 12.174 7.807 40.733 o
-23 20 5 3.594 -5.986 9.198 30.630 o
-23 20 6 10.872 -1.190 6.102 67.533 o
-23 20 7 0.066 1.452 5.218 95.351 o
-23 20 8 1.258 -1.073 5.367 89.951 o
-23 20 9 4.458 5.432 5.236 92.047 o
-23 20 10 3.044 10.719 5.030 98.898 o
-23 20 11 19.809 18.483 4.914 93.895 o
-23 20 12 16.020 12.130 5.381 82.226 o
-23 20 13 27.621 33.559 5.290 77.826 o
-22 0 2 348.775 367.098 13.256 10.783 o
-22 0 4 465.703 484.765 21.015 4.922 o
-22 0 6 45.335 40.407 6.212 55.784 o
-22 0 8 416.914 385.105 12.243 11.562 o
-22 0 10 33.861 33.095 6.805 49.580 o
-22 0 12 740.502 733.438 18.561 5.410 o
-22 0 14 288.638 297.006 11.157 14.589 o
-22 0 16 113.972 111.477 9.305 24.213 o
-22 0 18 56.788 37.641 5.984 57.678 o
-22 0 20 138.748 143.508 7.304 32.810 o
-22 0 22 75.394 62.302 4.755 72.780 o
-22 0 24 91.749 114.771 7.773 33.028 o
-22 0 26 7.767 9.953 6.075 67.693 o
-22 0 28 56.949 55.450 7.406 39.877 o
-22 0 30 5.366 2.312 5.890 73.392 o
-22 1 1 390.339 393.481 9.972 15.138 o
-22 1 2 147.186 151.996 5.807 42.474 o
-22 1 3 326.753 294.425 10.966 14.562 o
-22 1 4 23.633 10.764 5.001 91.099 o
-22 1 5 68.536 69.901 6.588 46.353 o
-22 1 6 133.163 139.939 5.155 50.374 o
-22 1 7 406.357 419.617 10.715 13.636 o
-22 1 8 137.589 135.827 5.989 42.498 o
-22 1 9 1007.610 1050.810 18.453 4.913 o
-22 1 10 294.953 304.800 7.205 24.285 o
-22 1 11 84.497 70.193 4.390 76.462 o
-22 1 12 32.393 26.808 3.288 158.089 o
-22 1 13 45.977 43.149 3.336 133.670 o
-22 1 14 48.783 48.531 3.449 124.437 o
-22 1 15 2.365 1.062 3.099 261.428 o
-22 1 16 77.824 71.270 3.895 89.173 o
-22 1 17 462.866 459.038 8.171 17.089 o
-22 1 18 14.963 11.578 3.436 181.226 o
-22 1 19 377.318 368.416 7.032 21.903 o
-22 1 20 131.937 133.492 4.145 62.370 o
-22 1 21 0.006 -3.304 3.392 226.388 o
-22 1 22 1.832 2.899 3.327 227.008 o
-22 1 23 58.604 66.017 3.960 96.430 o
-22 1 24 147.381 158.491 5.994 40.720 o
-22 1 25 229.070 237.949 7.680 25.526 o
-22 1 26 35.336 33.815 4.523 96.778 o
-22 1 27 67.826 67.930 4.701 75.079 o
-22 1 28 1.162 5.378 4.208 143.276 o
-22 1 29 10.266 8.509 4.544 116.074 o
-22 1 30 2.091 4.769 4.880 106.899 o
-22 1 31 10.555 8.425 4.793 105.032 o
-22 2 1 318.163 335.063 8.903 18.694 o
-22 2 2 50.546 46.297 4.311 94.034 o
-22 2 3 1.042 -3.530 4.676 118.449 o
-22 2 4 3.700 -4.287 4.287 138.326 o
-22 2 5 24.274 22.020 4.151 120.636 o
-22 2 6 47.250 44.389 3.937 108.132 o
-22 2 7 1206.320 1228.430 21.401 3.813 o
-22 2 8 343.825 338.192 7.669 21.305 o
-22 2 9 3.534 3.071 3.715 180.524 o
-22 2 10 5.485 5.968 3.489 197.044 o
-22 2 11 92.766 91.597 3.794 82.590 o
-22 2 12 0.487 -1.109 2.982 291.056 o
-22 2 13 77.512 77.541 3.516 97.382 o
-22 2 14 43.768 39.120 3.412 133.742 o
-22 2 15 81.050 77.023 4.468 74.947 o
-22 2 16 157.380 149.055 6.729 35.214 o
-22 2 17 70.412 61.168 3.702 99.422 o
-22 2 18 289.040 274.975 5.859 29.905 o
-22 2 19 159.846 151.132 4.565 52.137 o
-22 2 20 95.624 85.214 4.074 77.296 o
-22 2 21 1.250 -3.400 3.400 222.368 o
-22 2 22 10.384 8.627 3.456 189.288 o
-22 2 23 1.662 2.860 3.909 166.306 o
-22 2 24 5.200 4.978 4.096 146.933 o
-22 2 25 39.172 36.535 4.376 99.207 o
-22 2 26 52.681 50.089 4.556 85.761 o
-22 2 27 16.129 15.551 4.481 113.091 o
-22 2 28 0.251 3.265 4.841 110.078 o
-22 2 29 79.837 80.199 5.512 57.611 o
-22 2 30 0.468 -4.872 4.872 109.481 o
-22 2 31 9.462 2.509 4.785 107.562 o
-22 3 1 317.054 297.324 8.937 18.945 o
-22 3 2 36.591 28.377 5.003 83.190 o
-22 3 3 195.080 198.659 6.919 30.901 o
-22 3 4 70.741 75.807 5.833 54.875 o
-22 3 5 3.246 3.050 3.970 159.348 o
-22 3 6 26.968 21.606 3.862 132.985 o
-22 3 7 103.188 106.159 5.462 52.983 o
-22 3 8 398.786 405.372 8.591 17.573 o
-22 3 9 1410.280 1403.120 23.086 3.280 o
-22 3 10 189.051 201.633 6.815 31.651 o
-22 3 11 204.970 203.403 6.271 33.711 o
-22 3 12 12.896 9.659 3.036 228.357 o
-22 3 13 3.059 -0.918 3.082 263.679 o
-22 3 14 245.017 239.773 5.395 35.082 o
-22 3 15 54.761 62.424 3.501 113.781 o
-22 3 16 8.060 4.308 3.370 206.464 o
-22 3 17 109.018 107.704 4.170 69.388 o
-22 3 18 3.140 -2.487 3.355 223.721 o
-22 3 19 1.624 -0.979 3.379 224.190 o
-22 3 20 0.004 -3.204 3.497 213.007 o
-22 3 21 4.027 3.442 3.700 180.933 o
-22 3 22 0.626 -3.474 3.474 214.504 o
-22 3 23 70.734 74.638 4.241 83.068 o
-22 3 24 0.004 2.857 4.366 135.420 o
-22 3 25 12.469 9.574 4.299 126.369 o
-22 3 26 5.169 12.027 4.250 133.989 o
-22 3 27 64.114 62.866 4.945 71.806 o
-22 3 28 29.703 22.837 4.765 93.718 o
-22 3 29 0.680 3.645 5.171 96.297 o
-22 3 30 0.700 4.201 4.920 106.107 o
-22 3 31 27.169 14.324 5.117 85.610 o
-22 4 1 1.068 -3.841 4.552 124.914 o
-22 4 2 8.111 3.904 4.044 148.000 o
-22 4 3 204.987 206.122 8.554 23.407 o
-22 4 4 68.598 71.554 4.702 74.385 o
-22 4 5 10.950 12.233 4.052 140.605 o
-22 4 6 278.259 301.654 8.263 21.463 o
-22 4 7 72.646 67.449 4.063 87.808 o
-22 4 8 25.547 25.070 3.925 129.501 o
-22 4 9 0.797 -0.066 3.794 179.732 o
-22 4 10 234.754 228.759 5.709 34.368 o
-22 4 11 42.726 41.749 3.321 137.820 o
-22 4 12 554.907 551.178 9.821 13.077 o
-22 4 13 581.911 582.948 9.197 13.521 o
-22 4 14 40.461 37.734 3.235 146.305 o
-22 4 15 35.838 33.878 3.417 143.105 o
-22 4 16 8.139 7.304 3.317 209.035 o
-22 4 17 7.816 6.139 3.437 197.944 o
-22 4 18 33.565 32.721 3.121 163.630 o
-22 4 19 228.495 233.433 6.969 28.539 o
-22 4 20 0.088 -2.405 3.584 202.638 o
-22 4 21 517.334 510.312 9.697 13.738 o
-22 4 22 0.221 -1.518 3.684 191.597 o
-22 4 23 28.372 19.218 4.052 123.352 o
-22 4 24 3.821 1.938 4.261 138.952 o
-22 4 25 2.580 1.226 4.529 124.618 o
-22 4 26 0.017 -4.537 4.537 126.548 o
-22 4 27 0.078 6.677 4.384 132.651 o
-22 4 28 5.059 5.075 5.020 99.679 o
-22 4 29 59.309 68.894 5.932 55.683 o
-22 4 30 0.166 6.772 5.307 91.078 o
-22 4 31 22.727 9.739 5.040 90.417 o
-22 5 1 11.321 9.517 4.067 140.611 o
-22 5 2 0.054 -3.790 3.954 166.597 o
-22 5 3 406.208 400.845 10.072 14.760 o
-22 5 4 1006.840 1040.770 21.838 3.912 o
-22 5 5 231.221 234.525 7.214 27.377 o
-22 5 6 1.813 0.455 3.637 193.243 o
-22 5 7 101.970 110.390 4.475 65.992 o
-22 5 8 643.435 671.761 12.161 9.682 o
-22 5 9 943.117 968.341 16.308 5.886 o
-22 5 10 7.873 8.890 3.408 198.300 o
-22 5 11 75.359 69.543 3.574 98.669 o
-22 5 12 65.899 71.554 3.510 104.628 o
-22 5 13 60.815 58.578 3.389 115.078 o
-22 5 14 4.283 0.537 3.187 242.960 o
-22 5 15 0.130 -3.252 3.252 246.036 o
-22 5 16 60.710 61.537 3.625 106.490 o
-22 5 17 71.636 73.182 3.412 104.073 o
-22 5 18 45.061 40.845 3.473 129.204 o
-22 5 19 12.180 14.242 3.591 170.463 o
-22 5 20 21.102 28.130 3.665 146.482 o
-22 5 21 10.775 9.423 3.672 169.159 o
-22 5 22 4.407 0.618 3.657 186.683 o
-22 5 23 107.734 108.005 5.737 49.221 o
-22 5 24 65.255 62.126 5.073 69.188 o
-22 5 25 37.074 30.447 4.651 92.698 o
-22 5 26 11.458 8.464 4.858 102.011 o
-22 5 27 2.403 0.093 5.002 102.859 o
-22 5 28 88.981 99.690 5.867 50.483 o
-22 5 29 14.379 2.393 5.722 75.139 o
-22 5 30 50.199 46.573 5.951 58.528 o
-22 5 31 16.807 18.478 6.019 66.032 o
-22 6 1 444.007 433.412 10.288 13.887 o
-22 6 2 18.839 29.009 4.657 100.908 o
-22 6 3 353.376 359.625 9.759 16.159 o
-22 6 4 51.588 51.972 4.932 76.802 o
-22 6 5 48.191 48.673 3.880 108.408 o
-22 6 6 176.082 176.341 5.286 42.957 o
-22 6 7 23.436 25.204 3.869 134.066 o
-22 6 8 171.635 174.094 5.106 44.849 o
-22 6 9 151.472 151.707 5.893 41.442 o
-22 6 10 567.577 565.683 10.075 12.600 o
-22 6 11 86.688 94.892 4.726 66.906 o
-22 6 12 20.857 13.371 3.212 189.763 o
-22 6 13 97.218 91.193 4.638 66.482 o
-22 6 14 11.440 10.171 3.167 215.775 o
-22 6 15 10.668 5.046 3.356 202.047 o
-22 6 16 71.013 68.815 4.255 83.622 o
-22 6 17 29.543 17.880 3.591 147.532 o
-22 6 18 162.177 162.362 4.932 47.855 o
-22 6 19 115.568 116.125 5.161 54.142 o
-22 6 20 104.241 93.390 4.794 62.527 o
-22 6 21 0.270 -3.958 3.958 165.936 o
-22 6 22 65.346 63.972 4.379 83.446 o
-22 6 23 0.278 -1.399 4.450 131.350 o
-22 6 24 1.797 -2.207 4.726 115.469 o
-22 6 25 7.281 9.720 5.007 98.056 o
-22 6 26 85.573 98.216 7.252 37.616 o
-22 6 27 1.028 -1.773 5.076 100.629 o
-22 6 28 1.319 -0.591 5.136 98.152 o
-22 6 29 27.910 29.812 5.213 80.220 o
-22 6 30 4.184 8.882 5.308 89.075 o
-22 7 1 231.528 248.611 7.281 26.843 o
-22 7 2 0.344 3.088 4.038 157.533 o
-22 7 3 61.684 62.304 4.908 73.233 o
-22 7 4 3.555 -1.641 4.339 135.216 o
-22 7 5 181.640 191.229 6.229 35.635 o
-22 7 6 53.346 51.808 3.872 105.051 o
-22 7 7 0.123 -3.650 3.650 195.306 o
-22 7 8 356.804 356.520 8.218 19.479 o
-22 7 9 47.251 45.428 3.838 111.390 o
-22 7 10 12.444 9.159 3.582 174.381 o
-22 7 11 127.092 121.788 5.221 51.560 o
-22 7 12 407.497 375.625 8.293 18.289 o
-22 7 13 133.195 134.587 5.486 47.450 o
-22 7 14 167.030 173.140 6.217 37.202 o
-22 7 15 33.048 36.033 4.049 114.678 o
-22 7 16 29.040 32.434 3.671 136.540 o
-22 7 17 0.218 -0.618 3.582 202.566 o
-22 7 18 98.911 101.793 4.290 70.519 o
-22 7 19 137.335 144.326 6.257 40.033 o
-22 7 20 45.906 32.494 4.249 101.192 o
-22 7 21 2.043 -1.123 4.075 154.497 o
-22 7 22 219.881 220.546 8.069 24.586 o
-22 7 23 127.455 134.923 7.597 31.836 o
-22 7 24 10.962 7.681 5.224 89.447 o
-22 7 25 9.442 0.708 5.036 98.032 o
-22 7 26 16.084 15.332 5.417 80.691 o
-22 7 27 3.895 3.067 5.066 98.922 o
-22 7 28 4.040 1.472 5.083 98.588 o
-22 7 29 15.119 15.736 6.090 65.245 o
-22 7 30 72.365 78.734 9.021 27.366 o
-22 8 1 0.249 -2.820 4.068 157.107 o
-22 8 2 21.565 23.266 4.037 127.675 o
-22 8 3 34.328 35.830 4.349 102.638 o
-22 8 4 10.503 10.727 4.138 136.469 o
-22 8 5 293.098 274.122 7.989 22.257 o
-22 8 6 55.433 52.351 3.970 100.756 o
-22 8 7 2.454 -2.151 3.769 179.525 o
-22 8 8 251.243 251.631 9.220 19.786 o
-22 8 9 38.572 36.120 3.791 121.848 o
-22 8 10 60.000 54.886 3.820 102.504 o
-22 8 11 26.037 21.166 3.660 145.304 o
-22 8 12 27.356 31.337 3.722 135.834 o
-22 8 13 37.805 33.783 4.152 108.498 o
-22 8 14 12.580 11.539 4.382 121.319 o
-22 8 15 8.028 8.199 4.272 131.885 o
-22 8 16 35.111 34.204 4.589 94.677 o
-22 8 17 6.737 4.254 3.905 159.362 o
-22 8 18 24.049 23.722 4.196 118.144 o
-22 8 19 229.529 237.249 7.886 24.746 o
-22 8 20 10.621 6.159 4.231 132.933 o
-22 8 21 63.862 76.903 5.712 57.518 o
-22 8 22 6.986 1.442 4.854 106.280 o
-22 8 23 10.438 4.197 4.853 103.769 o
-22 8 24 20.651 17.155 5.254 83.442 o
-22 8 25 58.574 63.222 5.550 62.080 o
-22 8 26 121.685 138.801 7.804 30.812 o
-22 8 27 1.886 -5.182 5.426 87.798 o
-22 8 28 6.200 5.593 5.379 86.714 o
-22 8 29 33.626 30.779 6.063 60.830 o
-22 9 1 0.239 1.165 3.998 161.923 o
-22 9 2 146.402 146.322 5.500 45.370 o
-22 9 3 99.983 98.348 4.711 64.079 o
-22 9 4 73.391 68.456 4.725 73.083 o
-22 9 5 96.073 103.517 5.011 60.024 o
-22 9 6 1.067 -3.688 3.688 189.664 o
-22 9 7 245.475 232.396 6.082 31.867 o
-22 9 8 2.176 -4.069 4.069 154.829 o
-22 9 9 199.398 201.759 6.401 33.345 o
-22 9 10 404.378 407.929 10.688 13.747 o
-22 9 11 176.625 174.262 6.171 36.839 o
-22 9 12 218.712 214.048 8.298 23.864 o
-22 9 13 9.765 11.184 4.118 138.139 o
-22 9 14 8.664 10.997 4.382 124.300 o
-22 9 15 9.966 9.327 4.535 116.402 o
-22 9 16 3.088 10.883 4.304 133.031 o
-22 9 17 6.314 1.461 4.244 137.960 o
-22 9 18 30.224 23.726 4.680 96.086 o
-22 9 19 108.983 109.782 5.565 50.835 o
-22 9 20 3.704 3.426 4.333 133.957 o
-22 9 21 69.076 68.902 5.066 67.714 o
-22 9 22 146.812 158.113 6.665 35.995 o
-22 9 23 63.365 62.002 5.130 68.574 o
-22 9 24 6.678 1.245 5.328 88.928 o
-22 9 25 26.113 28.707 5.276 79.314 o
-22 9 26 0.045 2.656 5.059 101.116 o
-22 9 27 0.417 -0.627 5.225 95.260 o
-22 9 28 21.183 22.686 5.086 87.162 o
-22 9 29 5.100 2.080 5.188 94.151 o
-22 10 1 76.831 80.209 5.231 62.272 o
-22 10 2 8.323 11.138 3.947 150.576 o
-22 10 3 346.866 357.999 9.166 17.473 o
-22 10 4 26.253 24.800 5.232 81.020 o
-22 10 5 11.182 16.513 4.788 102.849 o
-22 10 6 0.043 -3.917 3.917 169.768 o
-22 10 7 18.940 20.884 3.776 145.573 o
-22 10 8 12.121 14.251 4.045 138.966 o
-22 10 9 146.299 153.620 6.429 37.788 o
-22 10 10 2.046 2.337 4.015 157.747 o
-22 10 11 7.007 0.191 4.133 145.070 o
-22 10 12 8.018 7.353 4.355 127.632 o
-22 10 13 16.638 23.281 4.358 115.831 o
-22 10 14 0.508 -1.872 4.617 121.829 o
-22 10 15 10.187 5.821 4.484 119.885 o
-22 10 16 200.896 199.392 6.792 31.265 o
-22 10 17 83.643 100.108 5.734 52.708 o
-22 10 18 21.005 23.360 4.636 102.012 o
-22 10 19 1.013 -1.553 4.936 106.398 o
-22 10 20 235.118 258.105 8.551 22.042 o
-22 10 21 45.848 53.087 5.290 70.515 o
-22 10 22 30.311 22.751 7.121 46.628 o
-22 10 23 4.660 5.925 6.501 60.290 o
-22 10 24 196.134 178.492 7.026 30.764 o
-22 10 25 25.795 28.447 5.338 77.892 o
-22 10 26 8.526 2.348 5.139 94.357 o
-22 10 27 18.224 14.980 5.176 86.922 o
-22 10 28 0.335 -4.858 4.858 110.176 o
-22 11 1 57.422 50.854 4.418 87.504 o
-22 11 2 0.346 -0.379 4.011 161.509 o
-22 11 3 28.762 33.381 4.585 97.751 o
-22 11 4 24.991 25.565 4.610 100.488 o
-22 11 5 171.392 157.253 6.339 36.627 o
-22 11 6 9.434 5.398 4.006 148.422 o
-22 11 7 2.283 -4.014 4.014 158.886 o
-22 11 8 88.917 78.004 4.588 70.643 o
-22 11 9 44.102 38.950 4.211 101.759 o
-22 11 10 1.587 -1.588 4.551 124.604 o
-22 11 11 7.432 12.990 4.322 127.708 o
-22 11 12 163.039 153.268 6.560 35.837 o
-22 11 13 5.065 11.429 4.420 124.837 o
-22 11 14 192.399 177.608 5.975 36.954 o
-22 11 15 26.092 18.985 4.446 107.769 o
-22 11 16 21.376 17.156 4.370 114.258 o
-22 11 17 34.738 29.081 4.472 99.819 o
-22 11 18 27.524 25.561 4.823 92.216 o
-22 11 19 12.889 15.448 5.570 77.588 o
-22 11 20 41.333 51.734 5.668 64.419 o
-22 11 21 24.694 24.321 5.272 80.519 o
-22 11 22 510.249 549.413 16.345 7.152 o
-22 11 23 10.929 21.720 6.688 54.931 o
-22 11 24 2.149 -1.094 6.176 67.836 o
-22 11 25 0.192 -5.844 5.844 76.237 o
-22 11 26 0.008 -2.337 5.858 75.916 o
-22 11 27 3.326 3.565 6.127 68.248 o
-22 11 28 6.782 1.912 5.623 79.962 o
-22 12 1 5.685 6.547 4.337 130.809 o
-22 12 2 53.907 66.438 5.246 68.008 o
-22 12 3 200.190 208.130 7.467 27.892 o
-22 12 4 16.174 15.580 4.823 99.339 o
-22 12 5 90.945 89.831 5.661 53.313 o
-22 12 6 3.892 2.314 4.054 152.689 o
-22 12 7 55.273 58.515 4.300 89.990 o
-22 12 8 26.944 21.227 4.294 112.831 o
-22 12 9 13.238 3.940 4.377 123.815 o
-22 12 10 0.018 -1.048 4.901 108.469 o
-22 12 11 240.759 242.723 7.287 26.607 o
-22 12 12 4.015 8.892 4.415 126.858 o
-22 12 13 1.968 6.090 4.289 137.005 o
-22 12 14 137.620 135.747 5.372 47.992 o
-22 12 15 149.721 156.717 5.762 42.415 o
-22 12 16 0.357 -4.449 4.449 131.330 o
-22 12 17 18.755 16.251 4.455 112.415 o
-22 12 18 85.411 96.707 5.584 54.580 o
-22 12 19 147.054 139.944 6.071 40.889 o
-22 12 20 19.608 19.240 5.237 83.916 o
-22 12 21 0.052 13.793 4.934 103.344 o
-22 12 22 3.985 2.045 5.971 71.811 o
-22 12 23 24.003 23.850 6.951 49.370 o
-22 12 24 4.603 9.071 6.361 62.637 o
-22 12 25 19.929 18.260 6.264 60.827 o
-22 12 26 0.176 -3.274 6.189 67.964 o
-22 12 27 24.728 31.881 6.440 56.017 o
-22 13 1 29.937 31.794 4.688 94.221 o
-22 13 2 166.134 159.744 5.535 42.652 o
-22 13 3 38.038 38.546 4.922 83.173 o
-22 13 4 0.467 0.141 4.554 125.229 o
-22 13 5 3.649 7.563 4.677 114.276 o
-22 13 6 0.002 -4.257 4.257 143.776 o
-22 13 7 93.727 94.386 5.499 54.636 o
-22 13 8 15.639 10.071 4.408 118.476 o
-22 13 9 84.653 76.198 4.686 70.121 o
-22 13 10 104.255 109.580 6.720 40.181 o
-22 13 11 56.721 51.145 4.817 78.035 o
-22 13 12 1.322 2.112 4.487 127.551 o
-22 13 13 15.633 12.360 4.408 117.730 o
-22 13 14 72.707 71.702 4.887 69.809 o
-22 13 15 93.822 94.096 4.997 61.441 o
-22 13 16 123.194 114.049 6.595 39.592 o
-22 13 17 2.654 2.105 4.815 110.189 o
-22 13 18 0.942 0.975 4.940 106.000 o
-22 13 19 0.379 -0.221 5.015 103.382 o
-22 13 20 3.031 4.403 4.797 110.092 o
-22 13 21 74.852 68.093 5.195 64.384 o
-22 13 22 48.813 63.007 6.648 48.120 o
-22 13 23 63.528 66.786 7.336 39.587 o
-22 13 24 29.537 29.372 6.907 48.994 o
-22 13 25 7.517 8.068 6.302 63.320 o
-22 13 26 41.818 41.748 6.256 55.556 o
-22 14 1 37.031 33.653 4.850 86.292 o
-22 14 2 97.495 107.244 5.339 55.188 o
-22 14 3 0.495 -4.631 4.631 121.109 o
-22 14 4 4.639 14.237 4.726 109.517 o
-22 14 5 14.763 5.844 4.749 105.294 o
-22 14 6 81.746 86.230 6.869 41.595 o
-22 14 7 0.844 -0.060 4.573 123.964 o
-22 14 8 1.220 3.453 4.446 129.404 o
-22 14 9 27.291 21.020 4.702 97.246 o
-22 14 10 344.508 358.673 11.942 12.559 o
-22 14 11 2.745 -1.860 4.587 121.842 o
-22 14 12 76.703 88.960 5.395 59.069 o
-22 14 13 415.929 427.704 9.666 15.202 o
-22 14 14 0.086 -1.537 4.518 127.566 o
-22 14 15 0.691 0.297 4.799 112.595 o
-22 14 16 33.066 27.901 4.993 84.733 o
-22 14 17 8.068 6.661 4.857 104.189 o
-22 14 18 4.653 2.375 5.184 94.419 o
-22 14 19 30.024 27.189 5.005 85.555 o
-22 14 20 16.062 16.880 4.766 101.166 o
-22 14 21 23.123 26.665 5.941 65.444 o
-22 14 22 53.515 50.492 6.147 54.803 o
-22 14 23 2.537 11.956 6.114 67.787 o
-22 14 24 56.456 45.494 6.217 53.771 o
-22 14 25 6.794 -0.916 6.249 65.309 o
-22 15 1 350.079 365.857 8.828 18.104 o
-22 15 2 0.016 -3.413 4.631 121.444 o
-22 15 3 5.867 7.267 4.672 113.260 o
-22 15 4 11.915 1.186 5.000 98.144 o
-22 15 5 216.386 210.861 9.623 19.671 o
-22 15 6 4.419 4.901 4.426 127.479 o
-22 15 7 3.802 1.930 4.416 129.648 o
-22 15 8 177.430 197.028 8.035 26.394 o
-22 15 9 1.491 -2.116 4.589 122.642 o
-22 15 10 102.108 108.917 5.504 52.456 o
-22 15 11 100.074 106.453 5.636 51.346 o
-22 15 12 29.931 32.437 4.945 86.360 o
-22 15 13 0.053 9.665 5.001 101.699 o
-22 15 14 1.063 -4.695 4.695 117.460 o
-22 15 15 2.713 4.248 4.775 111.327 o
-22 15 16 210.632 239.496 7.547 26.626 o
-22 15 17 2.403 -4.915 5.172 96.306 o
-22 15 18 13.969 20.711 5.306 83.609 o
-22 15 19 15.926 7.364 4.642 108.668 o
-22 15 20 41.752 46.926 4.726 85.693 o
-22 15 21 10.701 8.483 5.799 73.425 o
-22 15 22 0.149 11.324 6.105 68.583 o
-22 15 23 0.211 9.429 6.254 65.583 o
-22 15 24 21.084 13.854 5.827 69.626 o
-22 16 1 194.040 198.774 7.081 30.135 o
-22 16 2 2.866 -4.115 4.673 117.392 o
-22 16 3 1.339 -4.503 4.503 127.445 o
-22 16 4 2.568 -5.067 5.067 100.218 o
-22 16 5 2.402 -2.480 4.860 108.944 o
-22 16 6 91.095 98.850 5.379 56.238 o
-22 16 7 75.673 83.193 5.048 65.136 o
-22 16 8 0.312 0.222 4.619 121.800 o
-22 16 9 17.070 17.979 4.818 98.537 o
-22 16 10 114.416 118.671 5.832 46.929 o
-22 16 11 8.215 2.864 4.611 116.003 o
-22 16 12 40.253 40.464 5.201 75.434 o
-22 16 13 17.555 19.297 4.808 98.367 o
-22 16 14 72.972 79.615 5.333 61.445 o
-22 16 15 31.044 35.972 5.496 71.830 o
-22 16 16 0.447 -3.278 5.184 96.751 o
-22 16 17 1.221 -0.706 5.298 92.308 o
-22 16 18 80.124 88.489 6.533 44.858 o
-22 16 19 0.955 -1.470 4.743 115.207 o
-22 16 20 3.820 6.209 4.655 115.670 o
-22 16 21 20.928 21.176 5.750 70.484 o
-22 16 22 1.380 -5.787 5.931 73.699 o
-22 16 23 27.607 24.836 6.275 58.763 o
-22 17 1 95.658 110.326 5.706 50.865 o
-22 17 2 0.062 -4.637 4.637 121.107 o
-22 17 3 6.740 0.549 4.616 117.468 o
-22 17 4 8.161 8.326 5.796 74.170 o
-22 17 5 0.026 -6.027 6.027 71.717 o
-22 17 6 3.841 3.728 4.777 110.722 o
-22 17 7 2.455 4.298 4.638 117.985 o
-22 17 8 3.561 0.487 4.738 113.644 o
-22 17 9 43.588 38.972 4.944 80.789 o
-22 17 10 104.489 119.469 5.935 46.897 o
-22 17 11 159.208 170.244 7.058 32.546 o
-22 17 12 13.615 13.892 5.077 91.977 o
-22 17 13 38.461 36.904 6.140 58.221 o
-22 17 14 19.773 8.300 5.094 90.115 o
-22 17 15 122.852 128.702 6.355 40.989 o
-22 17 16 3.808 -1.160 5.271 92.206 o
-22 17 17 17.780 18.879 5.377 80.699 o
-22 17 18 9.641 7.405 4.815 104.908 o
-22 17 19 3.969 8.137 4.980 101.000 o
-22 17 20 8.066 4.639 5.567 80.722 o
-22 17 21 1.113 -5.549 6.328 64.829 o
-22 17 22 20.618 31.017 7.215 46.084 o
-22 18 1 0.942 0.458 4.802 112.258 o
-22 18 2 44.118 43.918 5.250 72.904 o
-22 18 3 68.394 72.007 5.673 57.757 o
-22 18 4 1.917 -5.698 6.287 65.509 o
-22 18 5 3.471 -0.667 6.385 63.241 o
-22 18 6 43.303 51.880 5.568 65.828 o
-22 18 7 15.319 9.564 4.960 96.159 o
-22 18 8 1.046 -3.468 5.481 86.344 o
-22 18 9 1.142 -1.349 5.542 84.442 o
-22 18 10 0.120 -1.071 5.520 85.449 o
-22 18 11 95.279 103.479 5.883 49.340 o
-22 18 12 0.852 -2.723 5.006 103.523 o
-22 18 13 94.301 91.327 8.804 27.472 o
-22 18 14 0.005 -2.790 5.259 94.183 o
-22 18 15 6.574 10.386 5.484 82.618 o
-22 18 16 0.633 -0.477 5.348 90.837 o
-22 18 17 3.348 5.648 5.056 98.942 o
-22 18 18 2.611 -5.652 5.652 80.738 o
-22 18 19 2.974 -5.501 5.501 85.055 o
-22 18 20 0.416 2.319 6.059 70.590 o
-22 19 1 23.329 24.800 5.496 75.238 o
-22 19 2 0.261 0.547 4.872 109.471 o
-22 19 3 35.051 31.498 5.476 71.830 o
-22 19 4 0.134 -6.250 6.250 66.666 o
-22 19 5 5.855 2.447 6.049 69.542 o
-22 19 6 0.886 0.704 5.433 87.818 o
-22 19 7 0.109 -0.382 5.481 86.670 o
-22 19 8 90.769 92.771 8.039 31.924 o
-22 19 9 57.756 50.712 5.887 57.964 o
-22 19 10 0.770 2.717 5.284 92.431 o
-22 19 11 10.864 10.870 5.123 92.176 o
-22 19 12 1.726 -0.624 5.154 97.292 o
-22 19 13 15.264 9.647 5.018 94.172 o
-22 19 14 12.877 8.545 5.755 73.917 o
-22 19 15 1.465 -2.329 5.772 77.766 o
-22 19 16 101.210 101.865 6.289 44.622 o
-22 19 17 3.334 -0.398 4.935 105.196 o
-22 19 18 15.666 17.320 5.125 88.990 o
-22 20 1 2.283 2.187 5.435 86.975 o
-22 20 2 62.189 56.321 5.956 55.834 o
-22 20 3 2.645 1.072 5.284 92.025 o
-22 20 4 27.074 32.709 7.484 42.443 o
-22 20 5 9.363 -3.620 6.890 53.573 o
-22 20 6 4.293 7.521 5.378 87.086 o
-22 20 7 0.104 -5.416 5.416 88.760 o
-22 20 8 6.080 2.679 5.312 89.400 o
-22 20 9 2.948 6.633 5.305 90.097 o
-22 20 10 24.657 24.079 5.054 86.600 o
-22 20 11 3.133 1.125 5.113 97.923 o
-22 20 12 21.578 11.034 5.411 79.827 o
-22 20 13 0.008 3.835 4.990 103.625 o
-22 20 14 0.672 5.643 5.529 84.041 o
-22 20 15 26.747 39.143 5.868 64.869 o
-22 20 16 4.403 -2.896 5.361 88.949 o
-22 21 1 13.981 13.307 6.319 61.318 o
-22 21 2 25.788 21.626 6.479 56.009 o
-22 21 3 2.720 7.697 5.665 79.166 o
-22 21 4 8.439 5.328 6.880 53.482 o
-22 21 5 3.613 2.130 6.965 53.076 o
-22 21 6 2.829 4.494 6.075 69.410 o
-22 21 7 34.860 26.067 6.137 59.758 o
-22 21 8 5.537 8.993 6.303 63.588 o
-22 21 9 16.056 17.124 5.592 75.911 o
-22 21 10 51.661 46.032 5.779 61.099 o
-22 21 11 13.274 12.047 4.976 95.954 o
-22 21 12 7.728 5.981 4.765 108.412 o
-21 0 2 972.466 992.290 26.730 2.907 o
-21 0 4 24.318 18.052 6.711 52.994 o
-21 0 6 82.825 74.195 5.676 55.362 o
-21 0 8 74.983 68.832 5.024 67.175 o
-21 0 10 802.381 799.995 20.923 4.441 o
-21 0 12 318.772 296.792 8.156 20.953 o
-21 0 14 322.375 329.852 9.692 16.891 o
-21 0 16 103.480 116.624 5.666 49.980 o
-21 0 18 63.540 51.836 5.062 70.989 o
-21 0 20 231.328 221.051 8.691 22.108 o
-21 0 22 13.302 4.172 4.123 137.838 o
-21 0 24 110.867 119.926 7.068 36.645 o
-21 0 26 164.079 166.683 8.974 23.439 o
-21 0 28 29.682 23.187 6.662 52.637 o
-21 0 30 2.699 3.481 6.591 59.220 o
-21 0 32 21.264 19.901 7.994 38.439 o
-21 1 1 103.102 99.219 4.473 66.956 o
-21 1 2 55.415 52.594 3.914 102.439 o
-21 1 3 85.174 70.696 4.788 68.840 o
-21 1 4 132.518 123.295 6.173 41.926 o
-21 1 5 75.306 75.642 4.433 77.412 o
-21 1 6 191.816 197.712 5.850 37.111 o
-21 1 7 1430.510 1475.000 23.956 3.093 o
-21 1 8 1191.920 1242.560 21.444 3.807 o
-21 1 9 215.930 200.673 5.042 40.352 o
-21 1 10 66.053 72.069 4.105 88.350 o
-21 1 11 566.979 559.801 9.891 12.857 o
-21 1 12 8.977 6.593 3.089 235.534 o
-21 1 13 1.757 -2.903 2.903 301.439 o
-21 1 14 125.402 121.192 3.964 67.257 o
-21 1 15 101.713 98.950 4.065 73.945 o
-21 1 16 21.482 14.576 3.217 187.318 o
-21 1 17 13.530 15.529 2.953 229.398 o
-21 1 18 713.972 728.087 10.384 10.799 o
-21 1 19 33.462 27.906 3.136 165.917 o
-21 1 20 290.571 286.063 6.200 28.287 o
-21 1 21 787.908 792.199 11.143 9.624 o
-21 1 22 0.143 -0.971 3.225 250.089 o
-21 1 23 5.791 5.442 3.537 192.070 o
-21 1 24 66.522 70.191 4.514 79.067 o
-21 1 25 1.827 0.867 4.132 150.137 o
-21 1 26 203.551 200.045 6.272 33.874 o
-21 1 27 3.332 4.734 4.287 136.485 o
-21 1 28 0.015 -4.485 4.485 129.494 o
-21 1 29 69.013 72.921 5.292 63.459 o
-21 1 30 37.724 34.772 5.043 80.783 o
-21 1 31 6.708 11.049 4.891 102.420 o
-21 1 32 20.123 17.665 5.028 90.265 o
-21 2 1 380.283 365.250 8.882 17.537 o
-21 2 2 86.168 86.359 5.991 50.199 o
-21 2 3 23.020 22.235 3.727 143.831 o
-21 2 4 5.646 3.313 4.056 150.077 o
-21 2 5 1.255 -2.391 3.749 183.290 o
-21 2 6 14.406 10.653 3.429 183.445 o
-21 2 7 774.281 794.188 14.174 7.533 o
-21 2 8 0.402 2.623 3.499 209.142 o
-21 2 9 147.722 147.687 4.459 55.075 o
-21 2 10 434.882 439.954 8.226 17.519 o
-21 2 11 19.179 16.280 3.306 182.042 o
-21 2 12 42.996 38.898 3.024 154.431 o
-21 2 13 37.453 25.466 3.090 165.328 o
-21 2 14 3.727 -2.690 2.920 289.850 o
-21 2 15 13.934 7.513 3.082 222.950 o
-21 2 16 13.336 8.103 2.891 247.834 o
-21 2 17 5.107 3.037 2.927 277.487 o
-21 2 18 79.818 79.578 3.401 98.794 o
-21 2 19 66.461 60.860 3.263 115.076 o
-21 2 20 12.416 0.938 3.211 218.831 o
-21 2 21 63.834 58.470 4.307 86.642 o
-21 2 22 420.440 436.767 7.372 19.529 o
-21 2 23 197.521 213.364 7.326 28.530 o
-21 2 24 0.045 4.210 4.225 143.783 o
-21 2 25 3.445 1.477 4.044 154.399 o
-21 2 26 1.917 6.257 4.019 155.304 o
-21 2 27 17.861 12.578 4.203 126.131 o
-21 2 28 0.116 -4.706 4.706 117.535 o
-21 2 29 4.272 -3.410 4.991 102.389 o
-21 2 30 1.591 8.876 4.994 101.426 o
-21 2 31 91.209 90.362 6.251 46.562 o
-21 2 32 37.434 33.051 5.051 80.929 o
-21 3 1 97.583 96.108 6.075 47.426 o
-21 3 2 27.296 26.749 3.695 139.419 o
-21 3 3 222.200 207.579 6.445 31.818 o
-21 3 4 155.519 150.014 5.416 45.027 o
-21 3 5 257.577 263.266 6.224 29.977 o
-21 3 6 9.677 4.637 3.547 185.245 o
-21 3 7 3.692 -3.561 3.561 198.325 o
-21 3 8 637.334 631.105 11.351 10.557 o
-21 3 9 113.364 118.827 5.211 53.677 o
-21 3 10 1295.440 1311.130 19.860 4.097 o
-21 3 11 122.013 113.070 3.842 70.691 o
-21 3 12 397.479 386.742 7.358 20.471 o
-21 3 13 2.886 -1.370 3.001 278.257 o
-21 3 14 150.714 144.895 4.080 58.852 o
-21 3 15 0.018 -1.732 2.710 354.697 o
-21 3 16 3.192 0.001 2.878 300.185 o
-21 3 17 11.895 6.947 2.943 246.686 o
-21 3 18 267.716 254.775 5.262 34.020 o
-21 3 19 359.645 352.835 6.506 23.973 o
-21 3 20 0.027 -0.874 3.225 250.349 o
-21 3 21 199.951 196.113 5.503 38.788 o
-21 3 22 196.301 179.314 4.671 45.538 o
-21 3 23 4.035 0.746 3.601 192.783 o
-21 3 24 37.714 39.331 3.958 114.424 o
-21 3 25 54.617 61.052 4.660 80.767 o
-21 3 26 29.945 35.067 4.266 108.226 o
-21 3 27 0.608 -4.683 4.683 118.389 o
-21 3 28 29.422 24.657 5.074 84.271 o
-21 3 29 20.718 17.720 5.285 82.474 o
-21 3 30 6.802 12.635 5.133 93.153 o
-21 3 31 46.407 48.749 5.196 72.856 o
-21 3 32 1.195 -5.013 5.013 103.054 o
-21 4 1 8.387 10.159 3.880 155.769 o
-21 4 2 0.330 -2.470 3.583 202.283 o
-21 4 3 235.750 240.294 8.181 23.476 o
-21 4 4 521.552 531.241 12.049 10.739 o
-21 4 5 204.201 189.449 5.921 36.160 o
-21 4 6 312.685 322.367 7.182 23.634 o
-21 4 7 431.716 426.505 8.515 17.103 o
-21 4 8 148.945 148.088 4.769 51.754 o
-21 4 9 1736.010 1763.910 27.183 2.451 o
-21 4 10 2.434 0.263 3.161 252.770 o
-21 4 11 6.288 0.876 2.947 273.702 o
-21 4 12 15.063 13.767 2.951 228.049 o
-21 4 13 44.077 34.254 3.083 152.535 o
-21 4 14 29.550 30.405 2.849 190.787 o
-21 4 15 6.235 5.274 2.816 288.619 o
-21 4 16 267.739 274.876 6.238 29.253 o
-21 4 17 326.740 321.748 5.850 27.549 o
-21 4 18 9.171 4.167 3.023 247.400 o
-21 4 19 443.326 444.639 8.731 16.425 o
-21 4 20 80.355 75.565 3.389 99.805 o
-21 4 21 161.282 165.127 4.553 51.175 o
-21 4 22 229.064 230.133 5.231 37.245 o
-21 4 23 68.594 73.614 4.429 79.764 o
-21 4 24 0.011 -0.648 3.910 170.411 o
-21 4 25 95.536 110.846 5.678 51.156 o
-21 4 26 4.341 -2.141 4.547 122.838 o
-21 4 27 13.717 14.009 4.565 111.310 o
-21 4 28 39.236 36.266 4.761 87.511 o
-21 4 29 113.418 116.671 6.015 45.360 o
-21 4 30 4.246 2.494 5.476 84.960 o
-21 4 31 16.798 12.483 5.161 88.351 o
-21 4 32 1.164 -1.641 4.776 113.482 o
-21 5 1 117.804 124.880 4.943 55.735 o
-21 5 2 94.562 94.555 4.541 68.245 o
-21 5 3 45.625 48.068 5.243 72.152 o
-21 5 4 265.797 268.475 7.012 26.404 o
-21 5 5 56.665 68.825 4.234 89.226 o
-21 5 6 76.142 83.764 4.295 78.818 o
-21 5 7 221.380 225.882 5.776 34.861 o
-21 5 8 365.725 372.901 7.424 21.104 o
-21 5 9 221.624 235.349 6.139 32.696 o
-21 5 10 167.479 173.289 6.007 38.574 o
-21 5 11 62.653 57.212 3.534 109.539 o
-21 5 12 526.437 518.959 8.567 15.265 o
-21 5 13 43.858 35.379 3.164 147.798 o
-21 5 14 45.051 41.707 3.056 148.931 o
-21 5 15 0.092 -2.897 2.897 309.957 o
-21 5 16 0.042 -3.016 3.016 286.321 o
-21 5 17 0.119 -2.221 3.011 286.931 o
-21 5 18 146.440 137.158 4.002 61.118 o
-21 5 19 1.165 1.280 3.358 226.501 o
-21 5 20 127.246 124.553 4.138 64.205 o
-21 5 21 213.570 207.966 5.210 39.209 o
-21 5 22 7.301 7.173 3.276 215.721 o
-21 5 23 46.436 45.409 4.313 95.924 o
-21 5 24 16.099 12.775 4.095 133.268 o
-21 5 25 63.180 62.328 4.568 80.066 o
-21 5 26 4.634 0.547 4.658 116.806 o
-21 5 27 19.747 19.773 4.832 96.436 o
-21 5 28 4.053 5.957 4.916 104.042 o
-21 5 29 98.852 109.535 6.009 47.260 o
-21 5 30 0.041 -4.996 4.996 104.353 o
-21 5 31 3.430 0.582 4.978 103.231 o
-21 6 1 13.895 19.399 3.904 143.467 o
-21 6 2 207.420 197.020 5.911 35.784 o
-21 6 3 17.976 23.173 3.898 138.183 o
-21 6 4 13.624 15.105 3.698 159.844 o
-21 6 5 1162.060 1166.000 20.287 4.152 o
-21 6 6 32.359 31.480 3.536 141.184 o
-21 6 7 2000.790 2051.180 31.432 1.912 o
-21 6 8 95.399 98.573 3.953 77.703 o
-21 6 9 0.652 -1.070 3.357 229.563 o
-21 6 10 1547.960 1603.520 24.301 2.956 o
-21 6 11 128.084 137.276 5.257 50.117 o
-21 6 12 190.282 185.385 5.183 42.099 o
-21 6 13 9.287 3.693 3.024 247.619 o
-21 6 14 171.186 174.053 5.202 44.144 o
-21 6 15 205.175 202.732 4.894 42.094 o
-21 6 16 52.364 50.101 3.274 128.353 o
-21 6 17 220.160 221.953 5.260 37.953 o
-21 6 18 11.095 7.694 3.202 215.290 o
-21 6 19 68.931 66.397 3.865 94.459 o
-21 6 20 402.927 405.536 10.159 14.623 o
-21 6 21 77.719 78.811 4.359 77.779 o
-21 6 22 250.163 265.362 7.878 23.805 o
-21 6 23 68.917 70.306 4.804 72.450 o
-21 6 24 0.113 -4.098 4.098 155.029 o
-21 6 25 50.375 43.373 4.437 91.061 o
-21 6 26 13.380 16.229 5.099 90.913 o
-21 6 27 4.237 2.883 4.802 109.634 o
-21 6 28 0.688 -1.475 4.954 105.786 o
-21 6 29 0.975 -0.080 4.728 115.899 o
-21 6 30 24.494 14.275 5.144 85.756 o
-21 6 31 39.856 29.904 5.714 66.074 o
-21 7 1 14.181 14.830 3.905 145.360 o
-21 7 2 191.868 193.181 5.518 39.383 o
-21 7 3 113.736 108.239 5.188 54.632 o
-21 7 4 0.500 -2.192 3.895 171.062 o
-21 7 5 191.150 190.654 5.470 39.854 o
-21 7 6 156.421 165.481 6.504 36.234 o
-21 7 7 969.730 999.800 16.997 5.534 o
-21 7 8 51.551 53.399 3.725 110.583 o
-21 7 9 2.614 2.649 3.667 186.976 o
-21 7 10 5.688 2.010 3.456 203.920 o
-21 7 11 2.588 1.273 3.239 239.215 o
-21 7 12 123.258 125.482 5.395 49.979 o
-21 7 13 0.599 -1.279 3.212 250.647 o
-21 7 14 6.371 5.473 3.281 219.123 o
-21 7 15 60.787 59.197 4.250 89.074 o
-21 7 16 6.043 8.611 3.388 204.149 o
-21 7 17 17.998 14.984 3.452 172.826 o
-21 7 18 108.374 111.137 4.448 65.015 o
-21 7 19 32.132 24.128 3.923 124.909 o
-21 7 20 132.423 133.251 5.157 50.850 o
-21 7 21 6.704 0.743 3.840 166.738 o
-21 7 22 43.170 42.328 4.430 94.435 o
-21 7 23 8.140 8.515 4.158 138.396 o
-21 7 24 14.355 17.162 4.967 94.695 o
-21 7 25 9.832 9.432 4.777 105.806 o
-21 7 26 8.254 4.251 5.450 84.061 o
-21 7 27 0.304 0.466 5.396 89.273 o
-21 7 28 1.835 4.702 4.997 102.209 o
-21 7 29 23.272 26.734 5.450 76.103 o
-21 7 30 13.277 9.249 5.367 83.981 o
-21 7 31 40.434 41.452 6.843 47.891 o
-21 8 1 474.708 500.755 10.094 13.595 o
-21 8 2 288.746 297.771 6.931 25.493 o
-21 8 3 159.106 163.573 6.373 36.993 o
-21 8 4 59.333 60.527 4.266 88.944 o
-21 8 5 1.661 4.289 3.442 211.461 o
-21 8 6 431.728 429.447 9.044 16.103 o
-21 8 7 32.342 28.309 3.826 127.765 o
-21 8 8 50.731 49.053 3.926 105.349 o
-21 8 9 1262.890 1292.830 21.401 3.752 o
-21 8 10 18.857 12.962 3.569 164.156 o
-21 8 11 287.769 279.146 6.241 28.370 o
-21 8 12 101.905 93.154 6.950 39.072 o
-21 8 13 253.130 251.658 6.679 28.471 o
-21 8 14 6.360 -0.435 4.211 140.657 o
-21 8 15 50.723 53.896 4.278 93.335 o
-21 8 16 261.349 263.165 7.865 23.579 o
-21 8 17 9.362 6.909 3.537 184.813 o
-21 8 18 0.000 -3.635 3.635 197.151 o
-21 8 19 103.989 104.351 4.572 64.753 o
-21 8 20 11.965 10.724 3.945 147.129 o
-21 8 21 211.817 208.155 6.099 34.150 o
-21 8 22 341.411 342.122 8.312 19.660 o
-21 8 23 0.539 -0.127 4.464 130.321 o
-21 8 24 52.349 59.272 5.290 68.322 o
-21 8 25 44.362 37.746 5.018 78.927 o
-21 8 26 1.053 -1.407 4.873 109.122 o
-21 8 27 81.609 65.918 5.996 51.973 o
-21 8 28 0.795 -3.326 5.260 93.825 o
-21 8 29 78.597 76.380 6.586 45.053 o
-21 8 30 5.084 3.255 5.271 91.050 o
-21 9 1 339.954 327.802 8.989 18.198 o
-21 9 2 0.241 1.195 3.631 196.061 o
-21 9 3 137.410 122.310 5.372 48.761 o
-21 9 4 113.079 110.708 5.150 55.005 o
-21 9 5 6.802 4.697 3.706 175.246 o
-21 9 6 313.458 302.857 6.739 25.306 o
-21 9 7 24.217 16.352 3.746 144.379 o
-21 9 8 123.849 112.494 4.561 60.456 o
-21 9 9 0.066 -4.119 4.119 153.469 o
-21 9 10 219.233 213.574 6.211 33.008 o
-21 9 11 37.255 33.168 3.949 117.066 o
-21 9 12 86.298 96.809 4.936 63.490 o
-21 9 13 79.894 80.879 4.676 70.881 o
-21 9 14 16.020 12.908 4.337 120.675 o
-21 9 15 84.594 87.962 4.988 63.870 o
-21 9 16 85.103 90.625 5.176 60.688 o
-21 9 17 0.772 0.867 3.754 182.900 o
-21 9 18 31.250 28.160 4.032 119.155 o
-21 9 19 3.238 6.658 4.139 145.164 o
-21 9 20 1.422 -0.833 3.908 168.652 o
-21 9 21 5.812 5.168 3.872 162.497 o
-21 9 22 46.928 36.853 4.534 90.938 o
-21 9 23 16.708 14.140 4.584 108.760 o
-21 9 24 86.007 87.325 5.251 59.718 o
-21 9 25 29.589 21.232 4.827 92.144 o
-21 9 26 0.015 -0.637 4.936 106.926 o
-21 9 27 14.037 14.856 5.242 86.444 o
-21 9 28 9.479 3.839 5.042 97.085 o
-21 9 29 4.789 0.871 5.263 91.909 o
-21 9 30 14.527 10.020 5.289 85.728 o
-21 10 1 22.758 25.748 3.852 135.348 o
-21 10 2 0.226 -0.990 3.599 200.698 o
-21 10 3 271.576 269.775 8.171 22.254 o
-21 10 4 43.614 40.764 3.886 113.164 o
-21 10 5 32.173 35.978 4.372 102.897 o
-21 10 6 2.648 2.263 3.701 183.941 o
-21 10 7 19.649 22.230 3.886 137.783 o
-21 10 8 187.786 182.146 6.739 32.594 o
-21 10 9 60.082 58.237 4.227 90.122 o
-21 10 10 7.785 4.801 3.884 159.386 o
-21 10 11 108.664 114.345 5.099 56.003 o
-21 10 12 44.113 46.889 4.166 101.302 o
-21 10 13 233.700 227.066 6.238 31.815 o
-21 10 14 97.696 88.863 4.997 61.216 o
-21 10 15 300.098 287.087 7.348 23.922 o
-21 10 16 111.170 121.018 6.492 41.099 o
-21 10 17 142.113 146.914 7.681 30.407 o
-21 10 18 57.059 67.527 5.166 68.697 o
-21 10 19 21.077 24.282 4.304 115.083 o
-21 10 20 239.843 249.651 7.413 26.030 o
-21 10 21 80.169 83.536 5.025 64.573 o
-21 10 22 73.018 82.832 5.470 59.097 o
-21 10 23 20.391 19.770 5.250 83.221 o
-21 10 24 10.904 8.399 5.156 91.574 o
-21 10 25 12.384 13.832 4.894 98.893 o
-21 10 26 17.878 11.859 5.158 88.163 o
-21 10 27 3.886 7.892 5.298 89.708 o
-21 10 28 28.266 27.000 5.478 74.059 o
-21 10 29 1.777 -5.527 5.527 84.676 o
-21 11 1 225.869 229.049 8.500 22.778 o
-21 11 2 95.012 97.948 4.546 67.701 o
-21 11 3 187.142 189.674 6.516 33.676 o
-21 11 4 0.203 -1.314 4.741 115.780 o
-21 11 5 185.252 183.066 7.642 28.117 o
-21 11 6 13.095 7.259 3.944 147.841 o
-21 11 7 3.640 2.119 3.753 177.605 o
-21 11 8 95.969 92.473 5.928 49.399 o
-21 11 9 346.131 334.097 8.627 18.887 o
-21 11 10 304.082 310.111 11.117 14.441 o
-21 11 11 246.358 255.965 9.153 20.025 o
-21 11 12 19.340 24.382 4.340 114.579 o
-21 11 13 34.636 39.044 4.406 99.764 o
-21 11 14 17.031 14.498 4.044 134.562 o
-21 11 15 2.094 3.046 4.050 154.592 o
-21 11 16 29.552 24.909 4.711 95.113 o
-21 11 17 92.045 102.661 5.624 52.761 o
-21 11 18 139.697 133.407 6.628 37.497 o
-21 11 19 6.966 3.947 5.008 99.472 o
-21 11 20 21.401 9.063 5.033 91.291 o
-21 11 21 4.077 -2.915 4.663 117.080 o
-21 11 22 12.873 13.273 5.354 83.826 o
-21 11 23 330.514 341.432 9.975 16.128 o
-21 11 24 48.335 48.077 5.518 66.118 o
-21 11 25 3.608 -3.137 5.119 97.760 o
-21 11 26 4.673 4.072 5.404 86.729 o
-21 11 27 0.952 -5.888 5.888 74.890 o
-21 11 28 2.037 -1.234 5.678 80.170 o
-21 11 29 0.169 -4.559 5.476 86.807 o
-21 12 1 262.105 266.073 8.750 20.765 o
-21 12 2 156.063 158.202 5.084 47.408 o
-21 12 3 44.336 50.765 4.382 93.603 o
-21 12 4 34.667 36.372 4.241 106.221 o
-21 12 5 20.439 15.391 4.177 124.487 o
-21 12 6 20.775 20.176 3.951 134.092 o
-21 12 7 10.627 8.209 3.759 163.272 o
-21 12 8 12.779 5.921 3.815 157.846 o
-21 12 9 12.472 10.218 4.434 119.303 o
-21 12 10 3.850 -4.063 4.319 136.194 o
-21 12 11 80.618 76.888 5.419 59.081 o
-21 12 12 228.609 225.069 6.785 29.518 o
-21 12 13 71.236 67.298 4.556 77.222 o
-21 12 14 4.503 9.953 4.305 132.189 o
-21 12 15 30.798 24.402 4.364 106.937 o
-21 12 16 8.397 8.082 4.415 123.890 o
-21 12 17 14.684 10.196 4.390 119.939 o
-21 12 18 10.780 9.444 4.370 123.973 o
-21 12 19 5.965 5.957 4.572 118.387 o
-21 12 20 7.935 6.993 4.632 113.890 o
-21 12 21 1.580 -3.575 5.032 102.096 o
-21 12 22 23.268 28.239 5.824 67.588 o
-21 12 23 2.618 2.064 5.660 80.180 o
-21 12 24 46.881 47.041 5.450 67.810 o
-21 12 25 18.355 14.649 5.182 86.753 o
-21 12 26 26.914 20.860 5.673 70.787 o
-21 12 27 2.464 4.327 5.364 88.771 o
-21 12 28 0.114 -3.127 5.602 82.984 o
-21 13 1 0.015 -3.812 3.812 179.222 o
-21 13 2 1.856 1.234 3.971 162.093 o
-21 13 3 110.033 101.904 5.452 52.475 o
-21 13 4 1.662 1.107 4.748 114.160 o
-21 13 5 33.434 32.329 4.359 103.637 o
-21 13 6 272.653 264.846 6.639 27.653 o
-21 13 7 0.088 -4.082 4.082 156.247 o
-21 13 8 111.834 113.295 5.926 46.552 o
-21 13 9 93.420 87.982 5.586 54.043 o
-21 13 10 53.912 43.627 4.809 80.171 o
-21 13 11 56.465 56.678 4.722 79.451 o
-21 13 12 6.274 8.111 4.271 133.471 o
-21 13 13 73.634 75.011 4.765 71.453 o
-21 13 14 0.774 -0.925 4.212 146.073 o
-21 13 15 17.883 19.302 4.474 111.222 o
-21 13 16 76.514 74.355 5.316 61.541 o
-21 13 17 2.109 3.336 4.905 106.228 o
-21 13 18 0.365 4.020 4.730 114.945 o
-21 13 19 92.613 94.439 5.665 52.736 o
-21 13 20 13.679 13.127 4.738 104.411 o
-21 13 21 2.192 2.971 4.922 105.558 o
-21 13 22 315.641 328.982 12.765 11.716 o
-21 13 23 20.864 23.693 7.065 48.272 o
-21 13 24 30.218 24.442 6.167 60.194 o
-21 13 25 50.961 69.389 7.062 43.082 o
-21 13 26 3.110 16.179 5.727 76.213 o
-21 13 27 35.426 19.492 6.134 60.283 o
-21 14 1 62.371 68.585 4.865 73.106 o
-21 14 2 1.019 -1.715 3.972 163.814 o
-21 14 3 100.248 98.673 5.827 49.657 o
-21 14 4 226.573 224.271 7.297 27.376 o
-21 14 5 2.864 3.005 4.611 119.502 o
-21 14 6 7.529 1.155 4.242 137.159 o
-21 14 7 31.998 19.689 4.263 111.568 o
-21 14 8 56.704 47.457 5.774 60.180 o
-21 14 9 46.321 45.481 5.386 69.375 o
-21 14 10 6.785 6.567 4.529 119.732 o
-21 14 11 0.678 -4.580 4.580 123.713 o
-21 14 12 18.070 15.278 4.487 111.756 o
-21 14 13 13.811 15.266 4.331 121.675 o
-21 14 14 81.915 91.545 5.184 61.044 o
-21 14 15 1.018 3.592 4.666 117.762 o
-21 14 16 1.284 -0.712 4.925 106.696 o
-21 14 17 33.948 23.265 4.930 86.994 o
-21 14 18 52.462 51.833 5.283 69.272 o
-21 14 19 10.395 15.341 4.855 100.963 o
-21 14 20 21.183 16.574 4.692 101.530 o
-21 14 21 3.047 5.412 5.873 74.005 o
-21 14 22 105.184 119.303 10.763 19.122 o
-21 14 23 63.154 68.479 6.761 45.097 o
-21 14 24 10.996 16.799 5.782 72.717 o
-21 14 25 20.529 22.629 6.245 60.676 o
-21 14 26 0.779 2.275 6.867 54.971 o
-21 15 1 0.417 0.952 4.140 151.031 o
-21 15 2 44.568 44.626 4.305 97.161 o
-21 15 3 94.143 97.172 5.467 54.787 o
-21 15 4 98.312 98.993 7.064 38.205 o
-21 15 5 1.460 2.242 4.592 121.725 o
-21 15 6 15.001 7.182 4.493 115.866 o
-21 15 7 65.971 56.825 4.601 79.317 o
-21 15 8 8.666 2.987 4.708 111.242 o
-21 15 9 198.111 207.520 7.950 25.908 o
-21 15 10 58.235 58.272 5.144 69.887 o
-21 15 11 122.824 137.954 5.990 43.698 o
-21 15 12 685.248 680.858 14.173 7.948 o
-21 15 13 23.274 26.081 4.776 95.426 o
-21 15 14 4.322 4.998 4.417 128.005 o
-21 15 15 16.070 17.744 4.577 108.397 o
-21 15 16 1.845 2.346 4.959 104.336 o
-21 15 17 92.036 97.919 6.344 45.152 o
-21 15 18 16.948 16.788 5.110 89.066 o
-21 15 19 17.690 15.810 4.736 101.795 o
-21 15 20 120.137 130.132 5.836 45.724 o
-21 15 21 1.061 -5.678 5.678 80.475 o
-21 15 22 2.102 5.154 6.454 61.688 o
-21 15 23 68.416 82.442 7.113 40.604 o
-21 15 24 14.274 17.846 6.197 63.125 o
-21 15 25 4.833 0.024 5.796 76.197 o
-21 16 1 5.774 3.649 4.212 139.478 o
-21 16 2 88.694 93.379 4.781 65.773 o
-21 16 3 67.684 60.947 6.800 44.620 o
-21 16 4 26.619 20.058 4.896 91.402 o
-21 16 5 10.885 9.619 4.890 100.747 o
-21 16 6 3.058 4.790 4.618 118.427 o
-21 16 7 1.483 0.732 4.669 118.248 o
-21 16 8 7.081 8.261 4.954 100.476 o
-21 16 9 11.959 11.374 4.760 104.855 o
-21 16 10 16.737 14.723 4.811 99.691 o
-21 16 11 0.717 -2.106 4.963 105.390 o
-21 16 12 193.243 222.440 8.472 23.801 o
-21 16 13 28.792 20.037 4.855 91.831 o
-21 16 14 276.680 283.133 11.164 14.770 o
-21 16 15 7.173 4.876 4.758 109.319 o
-21 16 16 7.348 8.637 5.069 96.012 o
-21 16 17 20.881 18.859 5.163 85.670 o
-21 16 18 8.168 1.420 4.933 102.450 o
-21 16 19 18.502 17.023 5.372 80.901 o
-21 16 20 0.063 1.651 4.882 108.786 o
-21 16 21 1.198 3.318 5.771 77.413 o
-21 16 22 67.544 53.315 6.469 48.685 o
-21 16 23 21.407 24.699 6.196 61.194 o
-21 16 24 24.123 16.046 6.900 50.504 o
-21 17 1 1.193 1.475 4.485 127.993 o
-21 17 2 9.019 3.565 4.515 119.933 o
-21 17 3 28.220 23.571 5.469 74.720 o
-21 17 4 33.029 26.594 5.058 83.176 o
-21 17 5 111.641 120.206 6.261 43.092 o
-21 17 6 0.524 -1.658 4.987 104.486 o
-21 17 7 163.040 167.178 6.641 34.914 o
-21 17 8 55.577 62.618 5.119 70.487 o
-21 17 9 49.303 44.402 4.983 77.350 o
-21 17 10 12.107 9.641 4.930 98.682 o
-21 17 11 51.050 55.282 5.404 66.892 o
-21 17 12 21.172 20.632 4.856 94.801 o
-21 17 13 2.666 2.258 4.788 111.339 o
-21 17 14 15.094 17.801 4.778 100.998 o
-21 17 15 1.648 6.255 5.043 100.114 o
-21 17 16 20.020 14.715 5.324 82.109 o
-21 17 17 14.676 13.597 5.409 81.617 o
-21 17 18 18.467 17.683 5.052 90.141 o
-21 17 19 52.545 49.412 5.296 69.278 o
-21 17 20 12.438 10.817 5.654 76.237 o
-21 17 21 26.933 30.848 6.131 60.820 o
-21 17 22 15.141 15.696 6.092 65.208 o
-21 17 23 56.783 64.315 7.503 38.706 o
-21 18 1 49.728 44.700 4.661 85.001 o
-21 18 2 58.639 56.457 5.567 62.408 o
-21 18 3 66.026 77.116 6.267 49.886 o
-21 18 4 20.141 29.790 5.995 64.690 o
-21 18 5 9.089 2.734 6.069 68.328 o
-21 18 6 13.657 10.764 5.434 81.704 o
-21 18 7 23.831 15.732 5.237 83.090 o
-21 18 8 64.461 64.290 6.119 52.736 o
-21 18 9 61.975 63.398 6.138 52.882 o
-21 18 10 32.827 26.807 5.359 75.637 o
-21 18 11 14.530 8.766 5.474 80.639 o
-21 18 12 10.585 10.586 5.256 88.049 o
-21 18 13 124.985 122.377 6.657 38.680 o
-21 18 14 4.550 1.705 5.097 97.748 o
-21 18 15 166.113 168.531 7.645 29.129 o
-21 18 16 57.422 54.425 5.899 57.547 o
-21 18 17 23.471 24.847 5.115 85.110 o
-21 18 18 11.727 5.201 5.385 84.660 o
-21 18 19 32.407 21.950 5.338 76.936 o
-21 18 20 4.960 4.679 6.167 66.909 o
-21 18 21 6.746 -0.967 6.817 55.072 o
-21 19 1 6.318 3.008 5.137 95.225 o
-21 19 2 0.445 7.214 5.255 92.639 o
-21 19 3 18.369 7.606 5.726 73.325 o
-21 19 4 29.319 35.110 6.587 52.957 o
-21 19 5 0.702 2.637 6.120 69.096 o
-21 19 6 17.523 7.507 5.876 70.110 o
-21 19 7 0.280 0.204 5.753 78.612 o
-21 19 8 1.291 3.051 5.710 79.054 o
-21 19 9 1.803 4.105 5.720 78.471 o
-21 19 10 44.621 50.341 5.649 64.253 o
-21 19 11 15.261 16.740 5.655 74.639 o
-21 19 12 41.382 45.850 5.523 67.731 o
-21 19 13 25.204 25.466 5.401 76.935 o
-21 19 14 3.506 9.595 5.376 87.043 o
-21 19 15 41.535 38.552 6.130 57.763 o
-21 19 16 1.853 -2.170 5.022 102.360 o
-21 19 17 0.049 6.859 5.362 89.270 o
-21 19 18 3.136 6.962 5.161 94.903 o
-21 19 19 0.663 -2.371 5.944 73.559 o
-21 19 20 15.743 12.210 6.758 53.850 o
-21 20 1 0.140 5.680 5.837 75.636 o
-21 20 2 2.637 -0.441 5.838 75.724 o
-21 20 3 33.452 28.863 8.334 34.558 o
-21 20 4 8.997 2.687 7.328 47.384 o
-21 20 5 5.660 -0.997 6.344 63.626 o
-21 20 6 2.079 -3.280 5.720 78.992 o
-21 20 7 1.518 -2.697 5.806 76.866 o
-21 20 8 99.748 108.532 6.252 44.808 o
-21 20 9 23.642 25.378 5.337 79.001 o
-21 20 10 7.648 4.611 5.115 95.093 o
-21 20 11 1.186 -1.039 5.506 85.523 o
-21 20 12 0.251 2.048 5.565 83.683 o
-21 20 13 21.372 19.393 5.312 81.262 o
-21 20 14 171.045 172.218 7.377 30.208 o
-21 20 15 0.004 1.193 5.260 93.903 o
-21 20 16 15.452 10.388 4.894 98.274 o
-21 20 17 0.981 -1.170 4.978 104.601 o
-21 20 18 7.806 5.749 5.032 97.782 o
-21 21 1 0.020 11.902 6.146 67.653 o
-21 21 2 0.011 -0.963 6.369 64.222 o
-21 21 3 0.042 -2.756 7.012 52.983 o
-21 21 4 17.948 31.467 8.063 37.655 o
-21 21 5 0.177 -7.187 7.187 50.414 o
-21 21 6 11.039 17.362 6.533 57.741 o
-21 21 7 5.219 3.090 6.543 59.685 o
-21 21 8 4.032 1.196 6.010 70.997 o
-21 21 9 3.208 -0.688 5.451 86.510 o
-21 21 10 11.312 10.394 5.088 93.274 o
-21 21 11 0.385 -3.501 5.289 92.979 o
-21 21 12 7.582 5.091 5.080 96.257 o
-21 21 13 0.454 -0.652 5.100 99.948 o
-21 21 14 61.535 71.681 6.547 47.438 o
-21 21 15 19.362 23.644 5.257 82.715 o
-21 22 2 12.514 18.566 6.455 58.716 o
-21 22 3 0.030 -5.899 5.985 72.717 o
-21 22 4 11.201 15.903 6.552 57.509 o
-21 22 5 0.929 -6.498 6.498 61.539 o
-21 22 6 0.064 -2.084 6.176 68.284 o
-21 22 7 20.515 16.930 6.368 59.015 o
-21 22 8 0.749 -1.362 6.100 69.835 o
-21 22 9 40.859 41.381 6.347 54.389 o
-21 22 10 3.127 1.360 6.641 58.449 o
-21 22 11 42.718 46.075 5.696 64.191 o
-20 0 2 50.049 44.186 6.014 57.773 o
-20 0 4 765.932 809.680 25.355 3.307 o
-20 0 6 147.175 156.838 6.810 35.065 o
-20 0 8 204.791 196.104 7.288 28.755 o
-20 0 10 678.686 677.731 15.667 7.015 o
-20 0 12 126.219 112.239 5.539 48.926 o
-20 0 14 121.009 113.322 5.119 54.064 o
-20 0 16 467.965 464.168 10.016 13.935 o
-20 0 18 154.532 149.290 7.396 31.365 o
-20 0 20 105.580 98.508 5.670 50.771 o
-20 0 22 196.446 182.484 9.297 21.347 o
-20 0 24 8.179 5.469 4.918 102.001 o
-20 0 26 52.694 58.606 6.587 48.660 o
-20 0 28 6.915 1.406 7.413 46.611 o
-20 0 30 11.257 10.179 6.687 55.732 o
-20 0 32 0.048 5.368 7.210 49.797 o
-20 1 1 59.845 57.970 3.864 100.504 o
-20 1 2 3.902 2.767 3.340 220.548 o
-20 1 3 115.948 102.242 4.741 60.377 o
-20 1 4 4.726 3.853 3.754 174.640 o
-20 1 5 79.384 69.943 4.597 73.835 o
-20 1 6 3.353 1.164 3.003 274.054 o
-20 1 7 139.651 144.639 4.553 55.471 o
-20 1 8 259.367 249.532 5.897 31.652 o
-20 1 9 219.848 230.305 5.228 37.873 o
-20 1 10 20.051 19.314 3.098 196.300 o
-20 1 11 60.047 50.861 3.227 124.093 o
-20 1 12 90.967 80.651 4.043 79.924 o
-20 1 13 3.990 2.807 2.863 293.953 o
-20 1 14 51.846 46.746 2.885 147.734 o
-20 1 15 30.294 30.236 2.815 192.327 o
-20 1 16 135.008 130.914 3.589 69.129 o
-20 1 17 267.588 266.481 5.535 32.466 o
-20 1 18 1.000 -0.443 2.663 360.978 o
-20 1 19 378.462 370.349 6.212 24.047 o
-20 1 20 249.852 241.064 5.273 35.377 o
-20 1 21 666.793 693.817 9.881 11.678 o
-20 1 22 820.073 836.138 12.627 8.333 o
-20 1 23 143.222 142.142 4.591 54.735 o
-20 1 24 9.117 15.329 3.554 177.094 o
-20 1 25 7.033 1.556 3.684 179.213 o
-20 1 26 16.919 14.908 3.689 156.689 o
-20 1 27 30.549 15.279 4.374 109.202 o
-20 1 28 3.805 0.738 5.017 101.412 o
-20 1 29 142.801 143.690 6.345 38.987 o
-20 1 30 52.105 53.789 6.542 49.551 o
-20 1 31 10.210 12.976 5.147 91.226 o
-20 1 32 16.441 16.006 5.069 90.723 o
-20 1 33 22.498 24.192 4.901 92.069 o
-20 2 1 0.297 -2.337 3.334 233.599 o
-20 2 2 64.300 60.375 3.557 107.002 o
-20 2 3 23.904 22.132 3.586 151.578 o
-20 2 4 94.699 96.121 4.566 67.638 o
-20 2 5 523.211 535.326 10.209 12.890 o
-20 2 6 20.924 19.451 3.081 196.081 o
-20 2 7 30.134 23.629 3.157 171.870 o
-20 2 8 197.909 197.646 4.938 42.632 o
-20 2 9 565.196 565.231 9.618 13.195 o
-20 2 10 108.436 107.251 3.997 72.308 o
-20 2 11 4.292 4.282 3.070 254.856 o
-20 2 12 0.078 -2.752 2.834 323.971 o
-20 2 13 14.820 9.815 2.608 281.880 o
-20 2 14 41.469 38.250 2.842 167.273 o
-20 2 15 2.196 2.629 2.740 328.059 o
-20 2 16 221.209 201.355 4.354 44.314 o
-20 2 17 81.165 76.585 3.024 108.872 o
-20 2 18 33.906 33.907 2.749 188.096 o
-20 2 19 156.472 147.384 4.506 53.401 o
-20 2 20 49.871 42.805 3.066 142.958 o
-20 2 21 30.295 27.709 3.080 174.272 o
-20 2 22 12.232 10.742 3.342 195.218 o
-20 2 23 384.247 390.653 7.190 21.109 o
-20 2 24 2.557 -3.277 3.669 189.122 o
-20 2 25 4.359 5.257 3.740 175.446 o
-20 2 26 12.928 8.244 3.804 157.093 o
-20 2 27 0.041 2.479 3.966 163.951 o
-20 2 28 30.642 34.301 4.431 101.960 o
-20 2 29 1.046 0.505 5.121 98.741 o
-20 2 30 35.983 29.300 5.254 76.921 o
-20 2 31 66.559 74.126 6.388 48.582 o
-20 2 32 11.363 8.288 4.960 98.236 o
-20 3 1 0.098 -3.164 3.164 259.934 o
-20 3 2 58.650 55.454 3.544 112.049 o
-20 3 3 1042.290 1061.620 21.705 3.913 o
-20 3 4 4.715 3.661 3.433 206.827 o
-20 3 5 128.712 128.660 4.678 56.920 o
-20 3 6 2.740 -0.072 2.966 285.106 o
-20 3 7 206.983 208.650 5.449 38.188 o
-20 3 8 975.932 983.265 15.761 6.058 o
-20 3 9 34.891 32.377 3.023 168.481 o
-20 3 10 152.117 154.773 4.963 49.122 o
-20 3 11 306.336 305.939 6.295 27.005 o
-20 3 12 12.582 8.095 2.612 293.327 o
-20 3 13 45.755 36.005 2.748 168.716 o
-20 3 14 157.617 152.903 3.721 60.856 o
-20 3 15 311.350 309.232 5.931 28.060 o
-20 3 16 49.111 43.866 2.988 147.018 o
-20 3 17 45.635 49.521 2.984 147.896 o
-20 3 18 31.160 26.587 2.681 205.304 o
-20 3 19 1.370 0.480 2.753 335.027 o
-20 3 20 774.881 770.338 11.577 9.385 o
-20 3 21 42.068 41.170 3.119 149.018 o
-20 3 22 101.118 107.081 3.982 74.445 o
-20 3 23 123.526 124.832 4.278 63.055 o
-20 3 24 33.314 37.571 3.942 118.477 o
-20 3 25 10.560 -1.984 3.985 151.604 o
-20 3 26 24.330 15.688 3.892 136.201 o
-20 3 27 2.362 -3.028 4.142 149.337 o
-20 3 28 5.257 3.596 4.050 150.783 o
-20 3 29 57.301 62.168 5.206 68.481 o
-20 3 30 3.741 10.218 5.154 94.177 o
-20 3 31 21.062 23.561 4.948 91.273 o
-20 3 32 26.066 27.511 5.342 77.844 o
-20 4 1 88.527 86.987 4.369 73.547 o
-20 4 2 138.040 139.041 4.528 56.405 o
-20 4 3 122.704 132.882 6.820 37.256 o
-20 4 4 2.322 0.180 3.358 225.065 o
-20 4 5 65.231 61.798 3.978 93.987 o
-20 4 6 424.236 409.268 8.220 17.918 o
-20 4 7 230.912 229.438 5.160 37.539 o
-20 4 8 1.754 6.914 3.014 267.823 o
-20 4 9 178.852 181.921 4.581 47.909 o
-20 4 10 42.538 36.744 3.080 153.055 o
-20 4 11 145.385 132.380 5.638 44.940 o
-20 4 12 159.266 156.986 4.733 50.273 o
-20 4 13 10.942 9.469 2.648 290.992 o
-20 4 14 0.416 -2.212 2.654 367.192 o
-20 4 15 0.732 -2.759 2.759 338.327 o
-20 4 16 31.354 32.204 2.947 178.923 o
-20 4 17 57.272 52.157 3.130 129.534 o
-20 4 18 647.551 661.155 9.662 12.151 o
-20 4 19 10.719 5.246 2.823 270.730 o
-20 4 20 130.041 131.100 3.897 66.135 o
-20 4 21 270.721 277.797 5.381 32.709 o
-20 4 22 117.054 122.131 4.894 56.647 o
-20 4 23 23.982 17.789 3.600 152.966 o
-20 4 24 118.632 127.833 4.883 56.108 o
-20 4 25 217.758 227.635 6.904 29.372 o
-20 4 26 4.725 2.699 4.174 143.337 o
-20 4 27 36.807 37.442 4.378 100.047 o
-20 4 28 68.843 66.240 5.203 65.641 o
-20 4 29 0.393 -1.596 4.752 115.121 o
-20 4 30 0.266 -5.119 5.119 99.299 o
-20 4 31 10.535 11.780 5.404 83.402 o
-20 4 32 4.513 2.567 5.078 98.288 o
-20 5 1 242.488 241.060 6.064 31.889 o
-20 5 2 66.879 64.421 3.615 102.840 o
-20 5 3 93.996 93.865 4.283 72.801 o
-20 5 4 131.293 129.094 6.074 42.620 o
-20 5 5 1.716 4.601 3.117 255.053 o
-20 5 6 124.881 128.712 4.162 63.942 o
-20 5 7 825.648 828.447 13.436 7.801 o
-20 5 8 638.778 668.119 11.078 10.716 o
-20 5 9 94.885 93.743 3.837 80.745 o
-20 5 10 145.060 138.778 4.097 60.133 o
-20 5 11 2.937 0.328 3.074 264.963 o
-20 5 12 36.430 32.217 3.046 165.095 o
-20 5 13 24.029 16.524 2.747 225.686 o
-20 5 14 17.375 11.168 2.765 248.426 o
-20 5 15 5.210 1.802 2.760 311.084 o
-20 5 16 406.977 409.101 7.287 20.229 o
-20 5 17 29.150 26.028 3.015 182.077 o
-20 5 18 0.075 2.908 3.010 281.640 o
-20 5 19 27.732 21.801 3.229 171.303 o
-20 5 20 63.155 65.162 3.636 103.927 o
-20 5 21 417.896 442.118 7.661 18.911 o
-20 5 22 2.944 0.838 3.621 192.597 o
-20 5 23 2.236 -0.493 3.551 202.195 o
-20 5 24 5.432 3.452 3.850 165.853 o
-20 5 25 21.089 24.207 4.212 119.236 o
-20 5 26 34.708 41.240 4.355 100.933 o
-20 5 27 2.889 -1.117 4.330 136.341 o
-20 5 28 0.058 -4.020 4.324 139.250 o
-20 5 29 7.025 6.437 4.547 118.722 o
-20 5 30 100.133 111.232 5.740 49.882 o
-20 5 31 1.196 -2.395 5.117 98.943 o
-20 5 32 20.250 23.478 5.500 76.156 o
-20 6 1 646.377 665.955 12.441 9.440 o
-20 6 2 81.816 77.419 4.003 84.206 o
-20 6 3 179.919 177.617 6.066 37.189 o
-20 6 4 17.273 17.151 3.460 171.748 o
-20 6 5 174.118 184.743 5.003 44.914 o
-20 6 6 56.829 60.056 3.603 109.771 o
-20 6 7 193.886 203.913 5.084 41.709 o
-20 6 8 43.449 39.906 3.192 144.471 o
-20 6 9 121.201 121.226 4.018 67.410 o
-20 6 10 767.753 779.812 12.579 8.641 o
-20 6 11 23.147 20.290 3.108 189.080 o
-20 6 12 315.118 325.840 6.218 26.631 o
-20 6 13 149.650 146.972 3.943 60.361 o
-20 6 14 15.402 16.955 2.838 236.691 o
-20 6 15 3.986 5.227 2.801 300.663 o
-20 6 16 2.164 1.958 2.990 279.243 o
-20 6 17 18.762 15.124 2.974 215.284 o
-20 6 18 386.287 380.610 7.171 21.219 o
-20 6 19 48.048 50.112 3.673 115.606 o
-20 6 20 0.606 -3.368 3.368 228.116 o
-20 6 21 77.321 73.163 4.219 81.677 o
-20 6 22 4.857 4.971 3.804 169.359 o
-20 6 23 103.633 102.543 5.040 58.453 o
-20 6 24 57.696 64.008 4.516 82.706 o
-20 6 25 25.594 28.458 4.416 106.635 o
-20 6 26 32.196 35.994 4.796 89.165 o
-20 6 27 0.870 -3.729 4.385 134.746 o
-20 6 28 101.875 117.354 6.018 46.447 o
-20 6 29 23.977 16.540 4.431 110.283 o
-20 6 30 36.446 35.706 4.475 97.420 o
-20 6 31 5.594 6.072 5.574 81.049 o
-20 6 32 130.432 133.014 8.121 28.841 o
-20 7 1 110.813 109.610 4.111 69.662 o
-20 7 2 3.966 4.276 3.362 216.014 o
-20 7 3 1011.670 1045.970 22.107 3.839 o
-20 7 4 13.471 4.818 3.440 188.837 o
-20 7 5 416.897 417.066 10.231 14.309 o
-20 7 6 380.810 391.221 8.967 17.169 o
-20 7 7 411.819 399.686 8.036 18.572 o
-20 7 8 620.166 632.359 11.622 10.382 o
-20 7 9 3.480 0.558 3.267 233.857 o
-20 7 10 1.526 4.214 3.329 225.971 o
-20 7 11 189.321 189.052 5.950 36.940 o
-20 7 12 15.317 8.682 2.968 231.706 o
-20 7 13 8.514 7.815 3.051 240.154 o
-20 7 14 2.320 -1.532 2.995 281.393 o
-20 7 15 134.049 127.696 4.150 62.456 o
-20 7 16 75.158 75.082 3.513 99.105 o
-20 7 17 26.871 24.286 3.236 170.288 o
-20 7 18 87.948 80.516 3.948 82.831 o
-20 7 19 122.757 133.522 5.591 47.615 o
-20 7 20 106.795 108.736 6.588 41.129 o
-20 7 21 73.675 79.760 4.251 81.095 o
-20 7 22 1.345 -4.261 4.261 142.156 o
-20 7 23 29.267 29.702 4.071 118.257 o
-20 7 24 0.394 -4.650 4.650 120.237 o
-20 7 25 1.233 1.488 4.541 124.834 o
-20 7 26 16.412 13.470 4.870 97.997 o
-20 7 27 4.001 4.495 4.552 121.198 o
-20 7 28 23.540 22.474 4.944 90.619 o
-20 7 29 3.692 3.794 4.995 101.590 o
-20 7 30 18.640 15.002 4.926 94.731 o
-20 7 31 32.352 31.174 5.748 66.852 o
-20 8 1 18.975 18.561 3.308 180.443 o
-20 8 2 18.245 12.794 3.204 195.694 o
-20 8 3 154.504 160.456 6.695 35.264 o
-20 8 4 31.656 30.503 3.407 149.594 o
-20 8 5 220.679 216.767 5.289 37.926 o
-20 8 6 125.706 126.402 5.848 45.244 o
-20 8 7 31.574 27.206 3.636 138.511 o
-20 8 8 577.775 570.968 11.329 11.077 o
-20 8 9 271.676 266.868 6.101 29.823 o
-20 8 10 87.734 81.448 3.788 86.125 o
-20 8 11 130.386 130.246 4.826 54.862 o
-20 8 12 188.864 178.896 5.448 40.625 o
-20 8 13 218.753 215.529 6.691 30.583 o
-20 8 14 3.160 2.589 3.392 216.026 o
-20 8 15 17.225 13.612 3.572 165.560 o
-20 8 16 463.582 464.602 8.563 16.338 o
-20 8 17 175.130 174.820 4.970 45.556 o
-20 8 18 215.578 214.475 7.055 29.037 o
-20 8 19 0.298 1.705 3.680 190.389 o
-20 8 20 100.674 110.308 4.560 65.000 o
-20 8 21 0.237 -1.852 3.847 175.679 o
-20 8 22 27.755 28.026 4.393 106.494 o
-20 8 23 63.006 71.492 5.094 68.250 o
-20 8 24 4.240 3.245 4.842 107.783 o
-20 8 25 12.102 3.162 4.805 105.115 o
-20 8 26 0.515 -0.260 4.805 112.522 o
-20 8 27 19.003 16.363 5.015 91.362 o
-20 8 28 158.977 148.776 6.417 37.184 o
-20 8 29 4.797 6.831 5.083 97.032 o
-20 8 30 16.561 12.734 5.035 92.418 o
-20 8 31 115.376 118.717 9.523 23.196 o
-20 9 1 3.900 1.241 3.175 244.898 o
-20 9 2 130.951 133.991 4.580 57.292 o
-20 9 3 207.493 207.673 6.352 33.029 o
-20 9 4 0.194 -3.363 3.363 229.902 o
-20 9 5 174.450 169.142 4.501 49.803 o
-20 9 6 535.032 539.938 9.442 13.801 o
-20 9 7 465.662 462.167 10.630 13.078 o
-20 9 8 72.283 70.369 4.378 80.240 o
-20 9 9 645.123 658.400 11.448 10.353 o
-20 9 10 7.688 2.089 3.436 202.176 o
-20 9 11 0.459 -3.435 3.435 219.690 o
-20 9 12 34.762 21.789 3.762 131.552 o
-20 9 13 80.592 69.061 4.377 77.980 o
-20 9 14 14.751 8.649 4.001 141.842 o
-20 9 15 114.493 116.641 4.745 59.347 o
-20 9 16 237.135 242.915 6.468 30.220 o
-20 9 17 151.300 161.151 6.812 34.691 o
-20 9 18 9.624 4.818 3.814 162.482 o
-20 9 19 56.922 58.010 4.249 90.813 o
-20 9 20 23.047 22.684 4.152 121.195 o
-20 9 21 3.433 3.727 3.723 179.424 o
-20 9 22 24.764 20.430 4.372 111.146 o
-20 9 23 5.191 6.012 4.791 108.704 o
-20 9 24 21.544 14.951 4.759 99.281 o
-20 9 25 78.286 81.011 5.287 61.086 o
-20 9 26 12.243 8.707 4.706 107.633 o
-20 9 27 0.359 -4.934 4.934 106.831 o
-20 9 28 5.746 0.626 5.043 99.503 o
-20 9 29 0.807 -4.857 4.857 109.973 o
-20 9 30 8.880 4.575 5.204 91.531 o
-20 10 1 7.700 4.888 3.460 196.966 o
-20 10 2 2.137 0.032 3.341 227.885 o
-20 10 3 28.100 20.514 3.668 143.155 o
-20 10 4 546.941 552.383 11.110 11.563 o
-20 10 5 11.333 8.049 3.140 221.573 o
-20 10 6 34.985 30.503 3.650 133.342 o
-20 10 7 1029.140 1083.170 18.306 4.920 o
-20 10 8 75.286 70.356 4.009 87.597 o
-20 10 9 165.619 168.595 6.433 36.026 o
-20 10 10 330.383 333.571 8.534 19.391 o
-20 10 11 14.479 10.547 3.601 169.045 o
-20 10 12 36.412 31.122 3.845 122.776 o
-20 10 13 20.036 19.610 3.904 137.568 o
-20 10 14 35.211 32.507 4.061 113.944 o
-20 10 15 49.532 48.654 4.202 97.217 o
-20 10 16 5.849 9.115 4.028 148.770 o
-20 10 17 12.769 13.848 3.943 144.871 o
-20 10 18 99.296 105.142 4.688 63.897 o
-20 10 19 0.017 0.089 3.979 164.491 o
-20 10 20 0.784 2.584 4.387 133.579 o
-20 10 21 15.576 11.160 4.117 133.144 o
-20 10 22 26.630 26.758 5.558 72.694 o
-20 10 23 42.203 54.675 5.491 67.215 o
-20 10 24 1.585 2.376 5.051 100.739 o
-20 10 25 2.436 4.143 4.962 103.483 o
-20 10 26 22.433 27.130 4.718 97.519 o
-20 10 27 16.857 20.985 5.089 88.963 o
-20 10 28 0.218 -5.389 5.389 89.610 o
-20 10 29 39.692 31.743 5.449 71.236 o
-20 10 30 9.990 9.454 5.178 90.995 o
-20 11 1 96.387 97.814 4.229 72.640 o
-20 11 2 30.526 28.195 3.514 145.798 o
-20 11 3 0.097 -3.744 4.047 158.943 o
-20 11 4 5.453 8.474 4.076 146.274 o
-20 11 5 91.078 94.442 4.310 72.996 o
-20 11 6 327.911 330.880 7.353 22.629 o
-20 11 7 1140.300 1159.570 18.437 4.713 o
-20 11 8 0.511 8.241 3.745 178.487 o
-20 11 9 225.382 215.847 7.797 25.529 o
-20 11 10 421.795 448.074 9.325 15.611 o
-20 11 11 3.516 1.301 3.628 190.498 o
-20 11 12 4.457 1.870 3.802 172.256 o
-20 11 13 61.680 54.502 4.174 91.629 o
-20 11 14 163.142 165.733 5.346 44.139 o
-20 11 15 21.668 21.390 3.989 130.792 o
-20 11 16 56.949 57.164 4.229 91.515 o
-20 11 17 87.185 97.477 5.508 55.240 o
-20 11 18 102.770 102.820 4.655 63.939 o
-20 11 19 9.398 12.175 4.415 121.682 o
-20 11 20 17.139 16.599 4.467 112.748 o
-20 11 21 54.651 60.700 4.896 75.543 o
-20 11 22 16.466 21.275 5.169 86.632 o
-20 11 23 85.836 82.582 6.066 49.596 o
-20 11 24 155.175 169.702 7.461 30.514 o
-20 11 25 118.803 114.864 6.064 44.470 o
-20 11 26 57.821 59.356 5.813 58.388 o
-20 11 27 0.095 3.067 5.336 90.868 o
-20 11 28 0.084 -5.322 5.473 86.937 o
-20 11 29 0.015 -2.557 5.253 94.416 o
-20 12 1 197.398 204.494 5.638 37.831 o
-20 12 2 132.504 128.126 4.640 56.808 o
-20 12 3 92.839 86.345 4.492 70.395 o
-20 12 4 30.144 22.219 4.070 120.239 o
-20 12 5 219.027 214.765 5.979 34.214 o
-20 12 6 219.626 223.135 5.985 33.919 o
-20 12 7 55.248 57.789 4.176 93.525 o
-20 12 8 58.233 50.779 4.369 88.500 o
-20 12 9 73.036 72.148 4.903 69.392 o
-20 12 10 35.598 45.455 4.077 109.276 o
-20 12 11 63.377 66.170 5.208 66.692 o
-20 12 12 249.484 253.476 6.352 29.978 o
-20 12 13 14.375 6.200 3.791 157.584 o
-20 12 14 54.465 59.010 4.243 91.759 o
-20 12 15 166.393 163.953 6.217 37.545 o
-20 12 16 23.911 19.474 4.265 116.520 o
-20 12 17 0.104 -0.420 4.129 152.690 o
-20 12 18 32.792 28.503 4.432 102.293 o
-20 12 19 58.298 59.398 4.946 73.690 o
-20 12 20 1.020 3.098 4.238 142.548 o
-20 12 21 35.576 33.938 4.568 95.201 o
-20 12 22 14.451 17.069 4.951 95.216 o
-20 12 23 7.009 7.022 5.225 91.087 o
-20 12 24 41.193 38.474 5.461 69.832 o
-20 12 25 5.332 8.680 5.305 88.784 o
-20 12 26 0.374 5.227 5.108 98.461 o
-20 12 27 7.232 3.956 5.125 95.072 o
-20 12 28 8.115 8.378 5.254 89.451 o
-20 12 29 27.265 18.901 5.242 81.354 o
-20 13 1 47.453 47.823 4.204 98.299 o
-20 13 2 31.178 28.577 4.103 115.976 o
-20 13 3 0.265 -0.289 4.082 156.033 o
-20 13 4 0.892 0.090 3.936 166.902 o
-20 13 5 43.498 50.742 3.980 106.916 o
-20 13 6 0.133 2.866 4.068 155.635 o
-20 13 7 26.588 26.297 4.408 106.985 o
-20 13 8 84.167 72.501 4.524 73.656 o
-20 13 9 504.704 494.853 10.784 12.443 o
-20 13 10 0.315 5.451 4.383 133.018 o
-20 13 11 0.984 -4.423 4.423 132.363 o
-20 13 12 0.624 2.192 4.118 151.748 o
-20 13 13 1.345 -4.108 4.108 152.833 o
-20 13 14 40.828 32.565 4.387 99.018 o
-20 13 15 26.358 23.582 3.845 133.557 o
-20 13 16 25.407 22.428 4.901 91.246 o
-20 13 17 97.403 95.266 5.114 59.075 o
-20 13 18 73.736 79.192 5.173 63.873 o
-20 13 19 1.286 -2.415 4.513 126.890 o
-20 13 20 72.508 66.483 4.996 68.471 o
-20 13 21 82.528 88.775 6.439 45.572 o
-20 13 22 3.701 9.999 5.407 85.932 o
-20 13 23 50.192 58.776 5.571 63.725 o
-20 13 24 1.783 0.959 5.306 91.629 o
-20 13 25 29.008 29.383 5.313 77.444 o
-20 13 26 47.402 53.183 5.446 67.110 o
-20 13 27 34.776 32.105 5.517 70.940 o
-20 13 28 28.956 24.968 5.243 79.874 o
-20 14 1 133.637 138.305 5.819 44.186 o
-20 14 2 40.759 46.769 4.312 98.202 o
-20 14 3 21.379 21.227 4.333 114.600 o
-20 14 4 100.262 90.627 5.264 56.973 o
-20 14 5 85.918 88.474 4.556 70.672 o
-20 14 6 93.054 90.662 7.042 39.050 o
-20 14 7 21.437 21.341 4.254 118.030 o
-20 14 8 0.235 2.242 4.550 124.817 o
-20 14 9 14.227 5.426 4.547 114.425 o
-20 14 10 20.907 15.865 4.624 104.423 o
-20 14 11 0.298 -2.105 4.431 132.444 o
-20 14 12 15.780 4.806 4.434 118.917 o
-20 14 13 24.295 23.577 4.259 115.253 o
-20 14 14 35.025 34.891 4.352 102.419 o
-20 14 15 11.459 13.329 4.651 109.102 o
-20 14 16 62.978 70.789 5.128 67.719 o
-20 14 17 31.482 21.233 4.828 91.363 o
-20 14 18 57.190 52.210 5.121 71.317 o
-20 14 19 0.013 5.686 4.876 107.981 o
-20 14 20 1.786 -0.992 4.527 125.761 o
-20 14 21 22.114 14.433 5.706 71.992 o
-20 14 22 0.130 0.867 5.648 81.474 o
-20 14 23 0.022 4.517 5.707 79.299 o
-20 14 24 12.707 13.972 5.628 76.374 o
-20 14 25 32.162 35.875 5.858 64.302 o
-20 14 26 18.476 16.590 6.959 50.346 o
-20 14 27 0.016 8.080 6.615 58.853 o
-20 15 1 81.388 79.221 4.816 68.249 o
-20 15 2 19.610 21.212 4.383 113.524 o
-20 15 3 56.289 46.301 4.788 79.529 o
-20 15 4 101.357 99.821 5.564 52.442 o
-20 15 5 118.802 115.811 4.893 56.871 o
-20 15 6 23.413 20.733 4.097 124.235 o
-20 15 7 169.291 164.915 5.846 39.874 o
-20 15 8 66.624 69.956 5.068 68.096 o
-20 15 9 41.178 33.595 4.884 83.959 o
-20 15 10 58.072 61.281 5.594 61.633 o
-20 15 11 36.697 32.040 4.789 88.427 o
-20 15 12 2.533 -2.156 4.700 116.306 o
-20 15 13 98.909 88.180 7.243 37.136 o
-20 15 14 103.249 108.725 5.272 55.077 o
-20 15 15 116.515 120.320 8.311 28.649 o
-20 15 16 166.124 167.153 6.377 36.404 o
-20 15 17 4.640 -1.792 4.715 114.241 o
-20 15 18 28.463 25.049 4.640 97.932 o
-20 15 19 37.873 25.326 4.792 89.179 o
-20 15 20 28.878 25.669 4.741 94.262 o
-20 15 21 24.198 23.916 5.937 65.579 o
-20 15 22 28.217 24.803 6.522 54.772 o
-20 15 23 32.947 29.513 6.459 54.701 o
-20 15 24 0.548 0.760 6.225 67.031 o
-20 15 25 12.559 14.779 8.058 38.648 o
-20 15 26 7.656 -0.729 6.425 61.684 o
-20 16 1 1.960 -0.729 4.356 135.544 o
-20 16 2 52.113 48.768 4.488 87.991 o
-20 16 3 5.764 1.905 4.631 116.918 o
-20 16 4 11.744 12.766 4.858 100.795 o
-20 16 5 71.212 66.130 4.470 79.225 o
-20 16 6 75.914 79.497 4.896 68.041 o
-20 16 7 103.436 111.183 5.189 55.896 o
-20 16 8 22.021 28.442 4.843 93.249 o
-20 16 9 64.344 67.322 5.204 66.447 o
-20 16 10 1.503 -4.083 4.665 118.677 o
-20 16 11 177.333 173.215 6.488 34.851 o
-20 16 12 142.473 152.407 7.550 30.990 o
-20 16 13 53.267 49.863 5.183 71.294 o
-20 16 14 1.696 -2.063 5.059 100.979 o
-20 16 15 11.823 11.187 4.901 99.543 o
-20 16 16 17.984 11.947 5.054 91.370 o
-20 16 17 2.204 8.495 4.726 112.601 o
-20 16 18 39.725 31.935 4.975 82.328 o
-20 16 19 10.859 9.149 4.533 116.007 o
-20 16 20 12.886 9.347 4.832 102.075 o
-20 16 21 42.959 44.067 5.968 59.674 o
-20 16 22 9.666 9.395 6.310 62.636 o
-20 16 23 9.627 18.987 6.311 61.732 o
-20 16 24 1.795 8.303 6.121 68.198 o
-20 16 25 0.037 -0.597 6.452 62.576 o
-20 17 1 160.941 155.648 6.274 37.803 o
-20 17 2 77.996 87.144 6.474 45.739 o
-20 17 3 51.738 35.752 4.611 87.195 o
-20 17 4 0.905 5.518 4.706 115.267 o
-20 17 5 9.818 15.342 4.552 113.834 o
-20 17 6 16.339 15.355 4.740 102.393 o
-20 17 7 21.216 23.559 4.722 98.753 o
-20 17 8 30.865 17.366 4.505 103.432 o
-20 17 9 5.783 3.912 4.787 109.124 o
-20 17 10 11.434 15.684 4.946 97.031 o
-20 17 11 14.858 21.564 5.181 86.790 o
-20 17 12 0.199 4.327 4.780 112.596 o
-20 17 13 3.270 3.123 4.951 103.740 o
-20 17 14 63.782 86.308 5.883 54.449 o
-20 17 15 47.472 45.984 4.878 80.131 o
-20 17 16 34.719 26.598 4.983 84.651 o
-20 17 17 19.905 17.105 4.943 93.177 o
-20 17 18 0.193 -2.053 4.819 112.088 o
-20 17 19 6.045 -0.288 4.831 108.159 o
-20 17 20 2.324 -3.359 5.331 90.746 o
-20 17 21 0.049 -6.090 6.090 70.228 o
-20 17 22 36.840 49.073 6.955 46.550 o
-20 17 23 26.115 26.538 6.919 49.395 o
-20 17 24 2.477 5.202 7.561 45.079 o
-20 18 1 23.805 29.515 4.815 93.171 o
-20 18 2 16.196 8.943 4.862 99.463 o
-20 18 3 6.471 0.223 5.597 81.043 o
-20 18 4 0.216 5.103 6.117 68.997 o
-20 18 5 146.286 151.045 6.635 36.452 o
-20 18 6 54.370 49.995 5.644 62.509 o
-20 18 7 8.421 9.031 5.306 87.560 o
-20 18 8 5.386 2.506 5.692 78.434 o
-20 18 9 1.055 5.976 5.193 94.847 o
-20 18 10 32.451 37.736 4.983 83.537 o
-20 18 11 83.341 93.092 6.277 46.961 o
-20 18 12 0.913 1.780 4.751 114.267 o
-20 18 13 18.770 10.789 5.403 80.955 o
-20 18 14 16.819 22.837 5.335 81.521 o
-20 18 15 8.395 8.220 4.951 99.959 o
-20 18 16 25.545 26.004 5.148 83.302 o
-20 18 17 60.677 59.586 5.583 61.489 o
-20 18 18 24.934 24.754 4.956 89.287 o
-20 18 19 0.010 -0.117 4.861 110.230 o
-20 18 20 3.822 -3.791 5.429 86.992 o
-20 18 21 2.658 0.349 6.940 53.694 o
-20 18 22 0.010 0.197 7.278 49.164 o
-20 19 1 29.826 26.314 5.056 84.353 o
-20 19 2 14.880 11.591 5.132 90.142 o
-20 19 3 0.054 -6.248 6.248 66.714 o
-20 19 4 73.382 74.506 7.440 37.731 o
-20 19 5 13.471 11.449 5.368 83.527 o
-20 19 6 3.798 -2.255 5.308 90.953 o
-20 19 7 0.413 -1.616 5.697 80.148 o
-20 19 8 5.473 7.789 5.649 78.783 o
-20 19 9 42.241 36.495 5.766 63.954 o
-20 19 10 8.916 11.682 5.244 88.842 o
-20 19 11 0.970 -4.258 4.858 109.818 o
-20 19 12 114.544 116.307 6.705 39.274 o
-20 19 13 68.749 59.193 7.109 41.545 o
-20 19 14 3.059 -0.604 6.001 71.581 o
-20 19 15 17.804 12.876 5.133 88.771 o
-20 19 16 0.791 0.646 5.196 96.001 o
-20 19 17 0.018 0.362 5.136 98.686 o
-20 19 18 13.872 19.374 5.098 90.126 o
-20 19 19 0.252 -4.318 5.386 89.693 o
-20 19 20 22.962 30.178 6.212 60.173 o
-20 19 21 4.544 7.554 8.034 39.727 o
-20 20 1 10.602 5.203 5.335 86.569 o
-20 20 2 9.145 11.123 6.453 59.934 o
-20 20 3 36.019 33.538 8.191 35.388 o
-20 20 4 41.905 37.983 6.800 48.441 o
-20 20 5 4.625 1.184 5.808 75.774 o
-20 20 6 3.031 -3.826 5.828 75.862 o
-20 20 7 23.158 16.665 5.459 77.299 o
-20 20 8 6.418 6.212 5.614 79.679 o
-20 20 9 59.723 45.506 5.627 62.225 o
-20 20 10 0.286 -2.442 5.206 96.008 o
-20 20 11 0.005 -1.973 5.079 100.981 o
-20 20 12 20.626 31.076 6.489 55.918 o
-20 20 13 41.379 50.904 6.587 50.426 o
-20 20 14 0.399 5.024 5.748 78.006 o
-20 20 15 4.032 0.913 5.187 94.854 o
-20 20 16 34.504 34.563 5.096 80.458 o
-20 20 17 1.211 2.713 5.083 99.599 o
-20 20 18 0.416 0.985 5.057 101.408 o
-20 20 19 17.404 13.563 5.992 66.975 o
-20 21 1 6.818 6.404 5.829 73.983 o
-20 21 2 50.631 57.812 8.506 31.692 o
-20 21 3 18.472 16.079 7.760 41.026 o
-20 21 4 2.599 -6.031 7.942 41.089 o
-20 21 5 8.042 -1.147 6.996 52.160 o
-20 21 6 21.101 15.175 6.336 59.625 o
-20 21 7 1.390 -4.279 5.821 76.486 o
-20 21 8 0.602 -5.019 5.872 75.396 o
-20 21 9 1.612 3.702 5.349 89.714 o
-20 21 10 1.374 -5.216 5.216 95.176 o
-20 21 11 8.055 5.624 5.757 75.530 o
-20 21 12 1.480 4.892 5.667 79.908 o
-20 21 13 3.881 8.653 5.854 73.820 o
-20 21 14 87.386 84.494 7.565 35.553 o
-20 21 15 14.509 8.581 5.130 90.946 o
-20 21 16 31.986 27.148 5.097 82.391 o
-20 21 17 5.464 2.666 4.649 116.004 o
-20 22 1 3.028 0.164 7.029 52.319 o
-20 22 2 3.710 1.544 6.131 68.299 o
-20 22 3 0.698 -3.457 7.278 49.100 o
-20 22 4 0.015 0.176 7.051 52.380 o
-20 22 5 9.724 6.244 7.085 50.302 o
-20 22 6 16.056 17.081 6.190 62.990 o
-20 22 7 15.557 11.899 6.452 58.823 o
-20 22 8 6.928 8.996 6.410 61.291 o
-20 22 9 26.381 17.891 8.395 34.804 o
-20 22 10 16.082 11.007 6.623 55.975 o
-20 22 11 1.536 5.764 6.238 66.016 o
-20 22 12 17.945 24.630 5.491 76.850 o
-20 22 13 31.120 32.781 5.692 68.061 o
-20 22 14 26.099 30.461 4.969 87.400 o
-20 23 3 0.902 -4.499 6.736 57.275 o
-20 23 4 8.663 14.300 8.001 39.484 o
-20 23 5 5.956 -1.405 6.294 64.566 o
-20 23 6 32.980 26.309 6.038 61.789 o
-20 23 7 0.013 0.517 6.542 60.825 o
-20 23 8 44.868 60.064 8.635 31.078 o
-20 23 9 0.277 -1.444 6.653 58.818 o
-19 0 2 1115.730 1112.710 33.011 2.009 o
-19 0 4 73.851 76.014 5.135 64.783 o
-19 0 6 616.663 651.153 14.917 7.682 o
-19 0 8 1612.590 1591.260 33.826 1.806 o
-19 0 10 1.742 -4.052 4.052 156.583 o
-19 0 12 20.546 13.259 3.824 144.825 o
-19 0 14 501.914 511.079 10.402 12.902 o
-19 0 16 785.949 809.878 15.208 6.880 o
-19 0 18 3.140 3.963 3.782 174.435 o
-19 0 20 109.549 107.774 4.666 62.032 o
-19 0 22 0.044 -4.776 4.776 114.168 o
-19 0 24 6.427 -2.917 4.899 105.063 o
-19 0 26 2.633 1.318 5.248 93.207 o
-19 0 28 25.993 26.153 6.704 52.335 o
-19 0 30 186.757 190.383 8.516 24.253 o
-19 0 32 61.377 68.559 7.685 36.746 o
-19 1 1 750.554 732.139 14.653 7.382 o
-19 1 2 91.890 78.091 3.901 82.909 o
-19 1 3 357.146 350.212 8.298 19.337 o
-19 1 4 497.742 475.576 10.445 13.018 o
-19 1 5 3.150 2.002 2.649 345.927 o
-19 1 6 667.383 685.329 11.172 10.428 o
-19 1 7 0.164 0.936 2.679 359.137 o
-19 1 8 784.374 788.152 12.555 8.585 o
-19 1 9 362.248 357.569 7.435 21.313 o
-19 1 10 253.207 250.054 5.447 34.063 o
-19 1 11 8.467 4.311 2.868 273.102 o
-19 1 12 38.549 32.321 2.476 201.938 o
-19 1 13 116.048 105.362 3.595 77.064 o
-19 1 14 1.490 0.877 2.273 481.882 o
-19 1 15 99.914 98.564 3.024 94.362 o
-19 1 16 251.508 245.861 4.618 38.500 o
-19 1 17 80.430 80.643 3.197 103.540 o
-19 1 18 151.685 145.505 4.074 58.718 o
-19 1 19 87.725 91.756 3.868 82.724 o
-19 1 20 41.936 35.886 3.175 148.959 o
-19 1 21 297.659 296.502 5.413 30.838 o
-19 1 22 17.829 10.657 3.298 189.598 o
-19 1 23 0.184 -3.322 3.322 235.524 o
-19 1 24 6.896 -3.609 3.609 187.684 o
-19 1 25 16.770 15.899 3.520 168.587 o
-19 1 26 0.309 -3.760 3.760 183.738 o
-19 1 27 27.244 22.795 4.070 122.042 o
-19 1 28 13.005 13.259 4.578 111.388 o
-19 1 29 83.812 86.753 5.090 62.549 o
-19 1 30 170.956 175.261 5.844 39.378 o
-19 1 31 23.275 32.907 4.805 93.019 o
-19 1 32 12.771 15.893 4.859 99.546 o
-19 1 33 266.577 294.974 8.605 20.793 o
-19 2 1 229.412 222.733 5.269 37.249 o
-19 2 2 103.294 99.282 5.486 53.148 o
-19 2 3 737.830 730.585 15.537 6.893 o
-19 2 4 23.503 20.655 3.589 152.651 o
-19 2 5 755.281 736.063 12.921 8.515 o
-19 2 6 10.394 7.620 2.904 255.599 o
-19 2 7 675.403 688.281 11.076 10.469 o
-19 2 8 0.045 -1.069 2.792 334.038 o
-19 2 9 45.727 37.119 2.966 155.506 o
-19 2 10 24.565 23.936 2.757 214.958 o
-19 2 11 386.004 396.843 6.758 22.079 o
-19 2 12 111.968 108.980 3.260 83.434 o
-19 2 13 30.147 27.040 2.629 211.574 o
-19 2 14 70.800 73.600 2.877 120.663 o
-19 2 15 685.405 679.250 9.425 12.079 o
-19 2 16 0.797 -1.064 2.467 421.283 o
-19 2 17 119.937 116.507 3.314 78.862 o
-19 2 18 146.746 145.973 3.642 64.392 o
-19 2 19 192.726 188.513 4.374 47.672 o
-19 2 20 59.140 60.845 3.087 126.389 o
-19 2 21 189.830 196.053 4.549 46.264 o
-19 2 22 612.561 609.092 10.042 12.154 o
-19 2 23 49.201 48.605 3.879 107.893 o
-19 2 24 53.507 44.846 3.731 111.742 o
-19 2 25 12.507 11.645 3.752 159.356 o
-19 2 26 52.105 40.471 3.803 111.251 o
-19 2 27 16.928 12.548 3.962 140.292 o
-19 2 28 0.463 3.418 4.302 138.771 o
-19 2 29 8.018 11.402 4.230 132.981 o
-19 2 30 4.482 3.636 4.849 107.251 o
-19 2 31 34.783 41.797 5.022 81.132 o
-19 2 32 0.771 8.997 4.480 125.742 o
-19 2 33 81.759 98.227 5.489 56.235 o
-19 3 1 203.494 198.966 4.892 42.413 o
-19 3 2 230.715 232.814 5.971 33.140 o
-19 3 3 254.468 243.388 6.182 30.734 o
-19 3 4 83.912 91.609 6.188 47.939 o
-19 3 5 285.610 279.198 5.891 29.835 o
-19 3 6 122.326 130.720 4.757 56.817 o
-19 3 7 587.489 611.234 10.059 12.306 o
-19 3 8 190.838 186.281 4.583 46.402 o
-19 3 9 170.543 165.011 4.667 49.066 o
-19 3 10 354.385 347.131 6.460 24.331 o
-19 3 11 390.800 388.096 6.879 21.764 o
-19 3 12 7.964 6.577 2.582 323.331 o
-19 3 13 3.319 3.556 2.523 372.466 o
-19 3 14 686.745 673.151 9.974 11.521 o
-19 3 15 424.555 439.349 6.630 21.063 o
-19 3 16 32.164 31.858 2.656 200.290 o
-19 3 17 45.618 44.200 2.712 165.545 o
-19 3 18 1.547 -2.382 2.631 366.289 o
-19 3 19 673.112 689.736 9.540 12.006 o
-19 3 20 276.014 274.668 5.086 33.827 o
-19 3 21 94.048 87.051 3.343 92.376 o
-19 3 22 474.997 471.231 8.140 16.894 o
-19 3 23 0.196 -3.259 3.259 244.716 o
-19 3 24 14.725 8.598 3.710 161.607 o
-19 3 25 13.862 7.355 3.691 164.965 o
-19 3 26 22.131 25.717 3.742 142.130 o
-19 3 27 110.612 118.220 4.775 59.478 o
-19 3 28 23.177 21.997 3.972 130.216 o
-19 3 29 11.730 15.220 4.743 104.677 o
-19 3 30 99.283 105.535 5.696 50.819 o
-19 3 31 163.615 173.146 6.423 36.075 o
-19 3 32 1.682 4.448 4.559 122.471 o
-19 3 33 45.744 42.974 4.911 80.303 o
-19 4 1 47.450 45.669 3.109 141.873 o
-19 4 2 122.682 127.043 5.650 47.397 o
-19 4 3 277.576 265.556 6.571 27.727 o
-19 4 4 67.924 63.514 3.709 99.833 o
-19 4 5 78.821 76.568 3.270 103.441 o
-19 4 6 51.265 52.298 3.265 128.710 o
-19 4 7 377.812 381.074 7.129 21.503 o
-19 4 8 472.366 485.624 8.555 16.111 o
-19 4 9 224.866 232.174 5.115 38.110 o
-19 4 10 435.660 446.521 7.820 18.257 o
-19 4 11 21.954 19.142 2.661 237.229 o
-19 4 12 319.079 318.615 7.213 23.423 o
-19 4 13 359.522 356.835 6.584 23.700 o
-19 4 14 93.915 87.700 3.500 88.918 o
-19 4 15 19.584 13.907 2.713 244.771 o
-19 4 16 232.378 225.428 4.323 42.433 o
-19 4 17 0.545 -1.828 2.545 397.956 o
-19 4 18 20.846 16.522 2.581 253.867 o
-19 4 19 105.867 101.626 3.324 85.590 o
-19 4 20 110.349 115.494 3.499 78.840 o
-19 4 21 609.072 622.397 9.862 12.338 o
-19 4 22 0.099 -3.172 3.172 258.607 o
-19 4 23 48.474 52.054 3.541 119.744 o
-19 4 24 0.562 -1.275 3.662 193.294 o
-19 4 25 65.083 62.321 4.199 88.176 o
-19 4 26 5.518 7.509 3.905 158.885 o
-19 4 27 5.797 3.275 4.170 142.303 o
-19 4 28 7.079 5.581 4.291 132.671 o
-19 4 29 67.879 69.568 4.879 71.352 o
-19 4 30 29.249 28.840 4.847 90.137 o
-19 4 31 27.682 28.049 5.036 85.359 o
-19 4 32 32.163 24.340 5.160 81.128 o
-19 4 33 1.950 2.785 4.476 127.376 o
-19 5 1 18.312 14.851 2.871 227.954 o
-19 5 2 42.172 38.042 3.437 134.366 o
-19 5 3 301.141 299.420 7.400 23.565 o
-19 5 4 1281.000 1258.160 23.610 3.282 o
-19 5 5 116.358 120.157 4.170 66.419 o
-19 5 6 56.391 51.698 3.272 124.736 o
-19 5 7 28.387 26.656 2.850 196.097 o
-19 5 8 87.783 87.225 3.943 81.909 o
-19 5 9 17.959 11.375 2.889 231.136 o
-19 5 10 296.780 304.014 6.185 27.775 o
-19 5 11 133.571 134.271 4.802 54.397 o
-19 5 12 952.402 954.764 13.384 7.317 o
-19 5 13 2.803 -1.358 2.639 356.247 o
-19 5 14 520.045 517.006 7.679 16.774 o
-19 5 15 193.477 190.516 4.189 48.898 o
-19 5 16 73.830 69.899 3.565 99.550 o
-19 5 17 11.100 10.713 2.605 295.289 o
-19 5 18 134.148 134.522 3.633 68.341 o
-19 5 19 92.595 89.718 3.531 88.379 o
-19 5 20 64.618 65.841 3.493 107.329 o
-19 5 21 538.546 560.989 8.632 14.813 o
-19 5 22 17.911 15.819 3.395 176.978 o
-19 5 23 2.520 -3.423 3.423 216.574 o
-19 5 24 94.621 99.280 4.262 72.337 o
-19 5 25 24.317 22.811 3.842 135.789 o
-19 5 26 31.453 24.145 4.193 113.431 o
-19 5 27 41.582 35.649 4.109 107.488 o
-19 5 28 0.653 1.452 4.476 128.930 o
-19 5 29 26.115 22.863 4.584 101.523 o
-19 5 30 0.131 -2.790 4.811 112.454 o
-19 5 31 6.179 7.579 5.124 94.771 o
-19 5 32 3.572 5.919 4.895 105.172 o
-19 6 1 157.534 151.799 4.522 52.805 o
-19 6 2 251.192 249.179 6.955 27.459 o
-19 6 3 38.615 37.260 3.412 139.100 o
-19 6 4 46.898 45.661 3.460 126.462 o
-19 6 5 170.190 162.634 6.445 35.850 o
-19 6 6 14.890 9.572 2.873 243.673 o
-19 6 7 173.303 180.413 5.272 43.131 o
-19 6 8 97.794 93.606 4.164 73.949 o
-19 6 9 1225.820 1257.380 19.798 4.192 o
-19 6 10 6.854 7.379 2.901 268.070 o
-19 6 11 0.054 -2.983 2.983 292.560 o
-19 6 12 310.805 299.408 6.261 27.083 o
-19 6 13 3.337 2.766 2.640 344.959 o
-19 6 14 250.734 244.401 4.794 37.682 o
-19 6 15 6.371 5.239 2.782 294.294 o
-19 6 16 169.871 174.667 4.402 50.874 o
-19 6 17 112.234 108.935 3.730 75.415 o
-19 6 18 63.078 54.278 2.998 129.268 o
-19 6 19 148.401 159.444 4.453 54.211 o
-19 6 20 124.765 120.897 3.887 68.507 o
-19 6 21 42.066 36.799 3.286 142.501 o
-19 6 22 749.257 780.409 12.701 8.617 o
-19 6 23 0.150 -0.940 3.755 184.489 o
-19 6 24 95.963 99.489 4.873 62.357 o
-19 6 25 0.041 -4.344 4.344 138.028 o
-19 6 26 22.593 22.091 4.518 106.017 o
-19 6 27 0.014 -1.919 4.311 140.140 o
-19 6 28 7.321 5.910 4.354 128.784 o
-19 6 29 65.525 75.325 5.635 58.506 o
-19 6 30 1.115 2.658 4.491 127.261 o
-19 6 31 0.055 -1.301 5.182 97.001 o
-19 6 32 15.365 13.528 5.115 90.124 o
-19 7 1 0.037 0.164 2.932 302.609 o
-19 7 2 3.751 3.795 3.147 245.690 o
-19 7 3 89.035 86.005 3.841 83.796 o
-19 7 4 272.807 261.193 6.471 28.381 o
-19 7 5 191.570 195.786 5.335 40.523 o
-19 7 6 79.974 80.225 3.424 97.993 o
-19 7 7 525.425 536.448 9.783 13.434 o
-19 7 8 65.538 63.829 3.710 100.881 o
-19 7 9 11.755 8.164 3.023 234.770 o
-19 7 10 172.470 152.489 4.208 53.730 o
-19 7 11 427.807 410.427 9.100 16.167 o
-19 7 12 116.755 112.796 3.496 77.422 o
-19 7 13 353.201 353.104 6.462 24.277 o
-19 7 14 52.858 52.335 3.102 134.284 o
-19 7 15 150.061 145.242 4.025 59.531 o
-19 7 16 22.017 19.101 3.242 180.699 o
-19 7 17 454.763 458.206 8.218 17.121 o
-19 7 18 129.622 129.876 4.524 58.483 o
-19 7 19 612.907 608.960 9.562 12.711 o
-19 7 20 96.938 98.744 3.890 78.375 o
-19 7 21 2.914 4.107 3.302 226.137 o
-19 7 22 20.037 20.424 3.796 143.498 o
-19 7 23 12.987 9.410 4.322 124.829 o
-19 7 24 83.803 91.466 5.390 57.788 o
-19 7 25 42.819 44.448 4.742 85.311 o
-19 7 26 4.145 8.758 4.678 113.555 o
-19 7 27 207.144 216.331 6.727 30.913 o
-19 7 28 3.372 9.432 4.497 122.748 o
-19 7 29 0.036 -5.229 5.229 95.275 o
-19 7 30 0.088 -2.362 4.842 111.085 o
-19 7 31 40.308 31.620 5.376 72.669 o
-19 7 32 0.024 0.760 5.580 83.550 o
-19 8 1 463.931 477.320 8.774 15.892 o
-19 8 2 67.674 68.339 3.494 105.010 o
-19 8 3 705.286 718.403 12.698 8.893 o
-19 8 4 69.311 72.003 4.305 82.526 o
-19 8 5 288.588 290.630 5.874 29.539 o
-19 8 6 1.813 1.312 2.939 291.295 o
-19 8 7 8.072 4.250 3.117 237.284 o
-19 8 8 128.566 127.070 4.278 61.919 o
-19 8 9 5.301 2.908 3.050 256.889 o
-19 8 10 31.752 27.909 3.097 170.842 o
-19 8 11 0.470 1.294 2.845 316.350 o
-19 8 12 733.261 754.385 12.092 9.185 o
-19 8 13 135.385 132.949 4.159 61.618 o
-19 8 14 139.813 144.426 4.928 51.567 o
-19 8 15 173.600 182.622 5.183 43.677 o
-19 8 16 0.059 1.819 3.463 215.056 o
-19 8 17 12.483 7.463 3.445 187.767 o
-19 8 18 26.847 19.991 3.687 143.511 o
-19 8 19 79.140 78.833 3.924 86.641 o
-19 8 20 40.439 33.813 4.483 95.799 o
-19 8 21 267.011 261.292 6.884 26.967 o
-19 8 22 3.820 6.629 4.026 152.425 o
-19 8 23 107.534 112.364 5.441 52.249 o
-19 8 24 1.028 -4.391 4.391 134.221 o
-19 8 25 3.173 -1.888 4.576 122.140 o
-19 8 26 16.191 13.665 4.823 99.787 o
-19 8 27 33.834 39.120 5.167 78.225 o
-19 8 28 10.217 12.141 5.159 90.991 o
-19 8 29 73.604 64.530 5.468 60.579 o
-19 8 30 2.750 -5.203 5.203 95.046 o
-19 8 31 0.302 -0.201 5.143 98.335 o
-19 9 1 51.440 53.912 3.216 129.953 o
-19 9 2 35.395 36.068 3.344 146.430 o
-19 9 3 45.148 46.997 3.562 122.979 o
-19 9 4 104.095 101.445 4.368 68.124 o
-19 9 5 361.496 364.457 6.660 23.334 o
-19 9 6 24.299 21.667 3.129 184.253 o
-19 9 7 409.148 404.758 7.864 18.943 o
-19 9 8 3.711 -3.284 3.284 231.752 o
-19 9 9 410.373 415.113 7.574 19.465 o
-19 9 10 81.493 77.120 3.971 85.071 o
-19 9 11 111.192 106.249 4.185 68.829 o
-19 9 12 443.832 458.655 9.267 15.399 o
-19 9 13 208.488 219.652 6.310 32.892 o
-19 9 14 99.927 95.560 4.152 73.348 o
-19 9 15 242.154 241.896 5.809 33.112 o
-19 9 16 8.678 9.165 3.428 194.482 o
-19 9 17 328.164 347.996 8.233 20.050 o
-19 9 18 92.704 92.736 5.074 60.641 o
-19 9 19 448.514 470.888 10.031 14.062 o
-19 9 20 220.989 222.978 6.440 31.532 o
-19 9 21 637.528 649.260 11.578 10.293 o
-19 9 22 90.483 90.157 6.774 41.578 o
-19 9 23 22.028 15.157 4.626 103.946 o
-19 9 24 71.909 60.383 4.815 72.738 o
-19 9 25 61.917 62.727 4.876 73.762 o
-19 9 26 2.077 -3.387 4.862 109.032 o
-19 9 27 42.940 36.751 5.115 77.183 o
-19 9 28 12.989 4.414 5.219 89.481 o
-19 9 29 0.986 -0.516 4.940 106.236 o
-19 9 30 8.708 8.937 5.116 93.694 o
-19 9 31 35.418 20.881 4.904 87.647 o
-19 10 1 3.297 -1.736 3.200 244.599 o
-19 10 2 108.473 113.038 4.813 59.774 o
-19 10 3 5.844 1.766 3.469 202.480 o
-19 10 4 1.050 -2.628 3.153 258.727 o
-19 10 5 32.791 31.927 3.223 158.661 o
-19 10 6 178.630 174.782 4.775 46.753 o
-19 10 7 235.081 231.724 6.172 31.958 o
-19 10 8 4.413 1.364 3.568 194.994 o
-19 10 9 78.842 65.439 3.696 94.862 o
-19 10 10 0.046 -3.026 3.262 244.773 o
-19 10 11 59.411 51.505 3.663 108.749 o
-19 10 12 42.531 44.841 3.946 110.364 o
-19 10 13 167.937 179.949 7.404 30.037 o
-19 10 14 36.675 35.845 4.429 98.776 o
-19 10 15 0.369 -1.417 3.491 213.005 o
-19 10 16 136.896 128.827 4.614 56.388 o
-19 10 17 16.218 15.027 3.762 152.459 o
-19 10 18 155.318 141.193 5.303 46.453 o
-19 10 19 31.409 26.344 4.008 120.715 o
-19 10 20 183.466 192.425 8.075 26.099 o
-19 10 21 30.309 37.419 4.342 104.545 o
-19 10 22 70.541 76.752 6.145 50.842 o
-19 10 23 2.970 5.297 5.042 99.765 o
-19 10 24 0.050 1.024 5.084 100.535 o
-19 10 25 26.870 28.311 5.087 84.157 o
-19 10 26 19.621 24.738 5.129 86.078 o
-19 10 27 6.651 4.229 5.181 93.295 o
-19 10 28 49.208 43.438 6.342 53.169 o
-19 10 29 28.929 24.114 5.399 76.134 o
-19 10 30 12.914 13.706 4.898 98.545 o
-19 11 1 87.608 92.104 4.988 62.901 o
-19 11 2 110.122 110.948 4.806 59.763 o
-19 11 3 75.051 81.410 4.502 75.303 o
-19 11 4 10.690 15.591 3.868 151.061 o
-19 11 5 3.101 3.056 3.461 207.551 o
-19 11 6 20.761 15.667 3.479 166.562 o
-19 11 7 111.171 117.186 4.536 62.654 o
-19 11 8 556.913 557.801 10.611 12.059 o
-19 11 9 20.120 13.982 3.731 150.812 o
-19 11 10 309.892 299.197 7.687 22.468 o
-19 11 11 1.028 0.909 3.648 193.051 o
-19 11 12 49.209 45.717 3.941 106.553 o
-19 11 13 425.947 415.963 8.452 17.381 o
-19 11 14 13.521 7.944 3.686 165.416 o
-19 11 15 4.115 6.687 3.734 175.285 o
-19 11 16 10.135 13.853 3.549 177.130 o
-19 11 17 244.936 249.417 6.140 31.221 o
-19 11 18 10.688 12.569 3.838 154.762 o
-19 11 19 93.102 90.363 6.227 46.618 o
-19 11 20 251.151 256.382 8.323 22.417 o
-19 11 21 32.872 45.732 4.525 95.186 o
-19 11 22 69.639 70.321 5.622 58.436 o
-19 11 23 5.395 4.173 5.523 82.896 o
-19 11 24 23.207 25.933 5.606 72.558 o
-19 11 25 16.218 20.060 5.318 82.616 o
-19 11 26 24.008 9.683 5.295 82.428 o
-19 11 27 34.242 36.418 6.022 60.928 o
-19 11 28 0.284 0.522 5.428 88.209 o
-19 11 29 1.958 -1.242 5.358 89.979 o
-19 11 30 30.840 20.816 4.795 92.713 o
-19 12 1 19.922 18.673 3.841 141.789 o
-19 12 2 81.088 89.595 4.602 70.877 o
-19 12 3 234.305 236.978 6.541 30.138 o
-19 12 4 24.549 17.842 3.804 139.964 o
-19 12 5 166.562 186.015 7.104 31.546 o
-19 12 6 143.866 149.420 4.843 51.583 o
-19 12 7 478.504 504.403 9.889 13.842 o
-19 12 8 306.295 301.821 8.435 20.397 o
-19 12 9 159.619 160.399 7.397 30.870 o
-19 12 10 90.383 95.827 4.755 65.577 o
-19 12 11 0.305 -3.472 3.774 182.410 o
-19 12 12 14.489 11.424 3.777 155.394 o
-19 12 13 264.610 269.884 7.959 23.096 o
-19 12 14 3.656 6.005 3.824 168.626 o
-19 12 15 160.246 162.552 6.572 35.648 o
-19 12 16 3.760 2.650 4.324 134.807 o
-19 12 17 1.423 1.952 4.365 134.644 o
-19 12 18 1.399 -2.115 3.944 165.638 o
-19 12 19 16.172 3.531 3.990 143.631 o
-19 12 20 134.511 128.773 5.211 50.326 o
-19 12 21 37.783 37.550 4.351 100.475 o
-19 12 22 42.228 36.347 5.105 77.676 o
-19 12 23 186.023 198.572 8.887 22.794 o
-19 12 24 176.027 186.991 9.109 22.396 o
-19 12 25 43.344 43.099 5.612 65.916 o
-19 12 26 9.807 -1.839 5.381 86.350 o
-19 12 27 21.840 19.685 5.457 77.308 o
-19 12 28 9.671 2.955 5.408 85.062 o
-19 12 29 14.343 19.366 5.048 91.546 o
-19 13 1 18.720 13.722 3.862 144.094 o
-19 13 2 103.981 102.031 6.642 41.156 o
-19 13 3 2.830 -4.059 4.059 154.858 o
-19 13 4 13.373 11.187 3.982 143.086 o
-19 13 5 283.623 299.507 7.291 24.397 o
-19 13 6 438.404 457.337 8.803 16.277 o
-19 13 7 278.100 251.508 6.704 27.444 o
-19 13 8 164.257 163.771 5.479 43.072 o
-19 13 9 17.490 20.965 4.277 119.740 o
-19 13 10 477.482 488.605 10.301 13.330 o
-19 13 11 131.503 128.457 5.120 51.656 o
-19 13 12 33.350 33.121 3.977 118.447 o
-19 13 13 0.731 -2.285 4.081 155.565 o
-19 13 14 19.326 18.278 4.064 130.033 o
-19 13 15 5.482 2.067 3.868 165.219 o
-19 13 16 8.079 0.631 4.032 150.645 o
-19 13 17 78.587 73.441 4.653 72.522 o
-19 13 18 28.988 26.652 4.330 108.629 o
-19 13 19 29.968 38.972 4.436 100.988 o
-19 13 20 16.857 12.593 4.231 125.427 o
-19 13 21 91.904 98.069 5.620 53.135 o
-19 13 22 4.711 3.549 4.928 103.855 o
-19 13 23 1.512 -1.690 5.121 98.628 o
-19 13 24 1.587 3.895 5.504 84.765 o
-19 13 25 80.171 84.918 7.224 38.671 o
-19 13 26 0.022 2.705 5.588 82.990 o
-19 13 27 17.370 26.446 5.655 72.833 o
-19 13 28 13.748 14.066 5.338 83.854 o
-19 13 29 0.001 -5.028 5.028 103.058 o
-19 14 1 235.052 240.554 6.997 28.033 o
-19 14 2 29.579 26.164 4.639 97.216 o
-19 14 3 2.424 -1.425 3.939 164.678 o
-19 14 4 0.081 -1.274 4.035 159.917 o
-19 14 5 81.983 73.498 4.262 79.295 o
-19 14 6 1.283 7.434 4.007 156.250 o
-19 14 7 477.671 475.026 12.478 10.668 o
-19 14 8 183.803 181.677 7.627 28.269 o
-19 14 9 447.908 439.322 9.891 14.438 o
-19 14 10 1.578 -4.196 4.196 146.356 o
-19 14 11 208.534 203.315 6.324 33.239 o
-19 14 12 26.112 18.202 4.226 117.252 o
-19 14 13 6.720 4.561 4.082 146.531 o
-19 14 14 76.961 76.297 4.579 73.993 o
-19 14 15 71.786 70.147 5.043 67.391 o
-19 14 16 85.565 91.123 4.979 63.514 o
-19 14 17 21.772 18.036 4.364 113.968 o
-19 14 18 13.786 8.684 4.280 126.715 o
-19 14 19 19.673 12.680 4.715 102.352 o
-19 14 20 34.830 37.703 5.435 72.001 o
-19 14 21 118.291 129.070 6.545 39.799 o
-19 14 22 15.916 12.782 5.352 82.962 o
-19 14 23 15.705 16.692 5.060 91.153 o
-19 14 24 48.753 49.552 5.364 68.784 o
-19 14 25 93.942 103.474 5.899 49.318 o
-19 14 26 35.432 38.853 6.775 49.449 o
-19 14 27 1.245 5.390 5.214 94.145 o
-19 14 28 0.302 -0.700 5.450 87.612 o
-19 15 1 25.244 19.679 4.673 99.510 o
-19 15 2 1.924 -2.599 4.555 124.157 o
-19 15 3 6.345 7.098 4.316 131.217 o
-19 15 4 219.242 222.670 6.510 31.281 o
-19 15 5 0.366 -2.024 3.889 171.705 o
-19 15 6 16.740 12.320 4.310 121.668 o
-19 15 7 534.189 560.818 12.248 10.386 o
-19 15 8 16.346 12.825 4.206 127.036 o
-19 15 9 27.532 27.693 4.745 94.281 o
-19 15 10 7.626 -0.904 4.694 113.366 o
-19 15 11 75.540 77.878 4.913 68.007 o
-19 15 12 9.124 8.543 4.296 129.513 o
-19 15 13 0.542 -1.446 4.424 132.676 o
-19 15 14 38.971 32.262 4.872 85.247 o
-19 15 15 13.213 15.113 5.042 93.065 o
-19 15 16 7.453 5.593 4.669 112.956 o
-19 15 17 44.515 44.374 4.498 91.454 o
-19 15 18 10.573 12.417 4.306 126.377 o
-19 15 19 7.309 4.090 4.555 118.920 o
-19 15 20 15.326 11.114 4.531 112.689 o
-19 15 21 33.716 29.042 5.772 66.323 o
-19 15 22 40.682 42.996 6.162 57.053 o
-19 15 23 1.333 3.301 6.179 67.574 o
-19 15 24 35.677 11.994 6.083 61.791 o
-19 15 25 16.967 10.794 5.774 72.150 o
-19 15 26 18.846 15.240 5.588 75.505 o
-19 15 27 3.176 -0.838 5.332 90.393 o
-19 16 1 19.389 16.938 4.154 125.835 o
-19 16 2 149.818 158.678 6.069 39.963 o
-19 16 3 21.935 13.094 4.636 104.133 o
-19 16 4 189.306 193.038 7.347 29.157 o
-19 16 5 2.034 -3.913 3.913 167.360 o
-19 16 6 284.958 294.185 9.376 18.427 o
-19 16 7 96.924 105.738 5.415 54.431 o
-19 16 8 37.724 32.966 4.823 86.918 o
-19 16 9 42.103 42.835 5.338 71.657 o
-19 16 10 58.174 51.358 5.032 72.988 o
-19 16 11 2.493 11.984 4.644 115.198 o
-19 16 12 36.731 35.706 4.893 84.870 o
-19 16 13 10.048 7.039 4.596 114.245 o
-19 16 14 8.985 4.313 4.961 100.235 o
-19 16 15 84.315 82.150 5.675 54.587 o
-19 16 16 214.309 223.577 9.396 20.251 o
-19 16 17 8.486 5.524 4.651 113.162 o
-19 16 18 116.578 134.389 6.138 43.117 o
-19 16 19 17.545 15.533 4.684 103.904 o
-19 16 20 25.421 25.524 5.495 74.595 o
-19 16 21 51.396 39.576 5.769 61.897 o
-19 16 22 74.536 69.149 7.243 39.494 o
-19 16 23 15.764 11.857 6.282 61.806 o
-19 16 24 29.960 28.780 6.492 54.691 o
-19 16 25 4.903 5.888 6.205 66.001 o
-19 16 26 42.463 43.417 6.271 55.119 o
-19 17 1 9.302 3.900 4.373 126.982 o
-19 17 2 0.172 -1.492 4.356 137.148 o
-19 17 3 0.587 -4.580 4.580 123.755 o
-19 17 4 43.844 39.553 4.587 90.096 o
-19 17 5 61.420 59.329 5.009 71.647 o
-19 17 6 38.114 40.090 4.603 91.792 o
-19 17 7 148.387 158.936 6.498 36.994 o
-19 17 8 91.282 92.525 5.436 55.939 o
-19 17 9 11.444 11.510 4.726 106.501 o
-19 17 10 0.106 -3.371 4.845 110.939 o
-19 17 11 281.929 267.264 8.674 20.568 o
-19 17 12 62.663 56.062 5.152 68.975 o
-19 17 13 23.456 16.112 4.846 95.139 o
-19 17 14 32.133 34.228 5.557 70.467 o
-19 17 15 2.626 0.217 5.013 102.288 o
-19 17 16 31.524 26.650 4.843 89.809 o
-19 17 17 33.965 30.616 4.812 89.069 o
-19 17 18 15.169 7.960 4.581 111.562 o
-19 17 19 18.993 23.713 4.528 107.109 o
-19 17 20 11.497 13.717 5.539 79.047 o
-19 17 21 28.560 30.956 5.830 66.054 o
-19 17 22 1.107 -0.083 6.990 53.164 o
-19 17 23 6.428 7.305 7.721 42.802 o
-19 17 24 1.740 -2.558 7.208 49.932 o
-19 17 25 0.562 -1.716 7.616 44.859 o
-19 18 1 153.086 144.014 6.215 39.183 o
-19 18 2 132.850 128.461 7.107 34.780 o
-19 18 3 16.359 5.532 5.033 94.040 o
-19 18 4 33.823 36.345 5.253 76.553 o
-19 18 5 143.215 154.991 8.011 28.476 o
-19 18 6 261.708 266.742 9.182 19.559 o
-19 18 7 104.521 100.866 6.967 38.474 o
-19 18 8 0.721 0.303 4.921 107.094 o
-19 18 9 110.192 117.826 6.821 38.620 o
-19 18 10 12.784 7.998 4.860 101.398 o
-19 18 11 4.261 -1.164 4.738 113.393 o
-19 18 12 81.719 73.231 5.372 59.879 o
-19 18 13 3.860 4.729 5.338 89.011 o
-19 18 14 33.868 37.624 5.212 77.332 o
-19 18 15 26.600 22.432 4.968 88.726 o
-19 18 16 12.700 8.767 4.793 103.831 o
-19 18 17 0.187 1.348 5.169 97.104 o
-19 18 18 6.821 5.234 4.772 108.837 o
-19 18 19 6.236 3.097 4.779 109.461 o
-19 18 20 121.861 122.237 9.475 23.175 o
-19 18 21 30.464 18.996 6.733 51.819 o
-19 18 22 0.063 -1.647 8.041 40.284 o
-19 18 23 1.860 1.759 7.559 45.327 o
-19 19 1 4.486 7.892 4.966 101.336 o
-19 19 2 14.209 13.140 5.058 92.547 o
-19 19 3 4.947 6.815 5.372 87.167 o
-19 19 4 87.403 95.337 6.473 44.443 o
-19 19 5 34.451 28.666 5.340 75.392 o
-19 19 6 106.015 99.209 6.313 44.068 o
-19 19 7 53.984 40.366 6.202 54.682 o
-19 19 8 0.354 0.027 5.660 81.210 o
-19 19 9 3.938 15.538 5.485 82.610 o
-19 19 10 8.718 9.752 5.085 94.592 o
-19 19 11 128.876 133.084 6.656 38.040 o
-19 19 12 0.380 -3.022 5.096 100.119 o
-19 19 13 58.800 59.568 8.225 33.141 o
-19 19 14 0.968 -3.739 5.571 83.625 o
-19 19 15 12.258 14.405 5.590 77.411 o
-19 19 16 2.534 -0.290 5.591 82.503 o
-19 19 17 20.904 24.747 5.352 79.511 o
-19 19 18 2.069 -4.005 5.111 98.752 o
-19 19 19 1.885 -3.319 5.294 92.172 o
-19 19 20 18.334 24.767 7.015 49.144 o
-19 19 21 19.200 22.900 7.618 42.140 o
-19 19 22 40.577 50.997 7.793 37.803 o
-19 20 1 4.143 7.678 5.311 89.228 o
-19 20 2 1.583 2.056 5.643 80.986 o
-19 20 3 0.652 -5.625 5.644 81.587 o
-19 20 4 55.141 58.229 8.721 30.122 o
-19 20 5 29.208 29.440 5.753 67.605 o
-19 20 6 0.870 -5.059 5.769 78.020 o
-19 20 7 9.688 11.477 5.667 76.572 o
-19 20 8 0.408 -3.463 5.230 95.056 o
-19 20 9 15.880 7.810 5.235 87.278 o
-19 20 10 125.989 109.448 5.979 44.830 o
-19 20 11 33.176 31.283 5.583 70.012 o
-19 20 12 52.824 55.767 6.243 53.213 o
-19 20 13 47.556 42.924 5.982 58.776 o
-19 20 14 49.531 50.922 6.413 51.684 o
-19 20 15 2.506 7.997 5.639 79.897 o
-19 20 16 86.122 85.530 6.259 47.261 o
-19 20 17 7.729 9.772 5.044 96.485 o
-19 20 18 1.870 4.539 4.846 108.577 o
-19 20 19 1.447 1.980 6.204 67.160 o
-19 20 20 5.242 7.942 6.718 56.309 o
-19 21 1 7.853 4.581 5.692 77.401 o
-19 21 2 39.900 41.313 6.355 54.411 o
-19 21 3 17.404 23.065 8.707 32.813 o
-19 21 4 30.974 17.375 8.409 34.453 o
-19 21 5 56.097 58.090 7.486 39.131 o
-19 21 6 1.138 -0.766 6.437 62.663 o
-19 21 7 0.073 -5.905 6.035 71.522 o
-19 21 8 1.764 9.299 5.678 78.863 o
-19 21 9 0.143 2.514 5.321 91.460 o
-19 21 10 74.491 83.245 5.999 51.732 o
-19 21 11 0.842 -4.549 5.954 73.272 o
-19 21 12 11.750 7.444 5.895 71.047 o
-19 21 13 0.183 -4.784 5.377 90.031 o
-19 21 14 7.964 10.814 5.460 82.795 o
-19 21 15 4.957 0.402 5.280 91.361 o
-19 21 16 6.570 -2.976 5.334 89.022 o
-19 21 17 1.267 -1.498 4.828 110.999 o
-19 21 18 25.184 19.524 4.892 92.204 o
-19 22 1 46.674 45.910 6.505 51.144 o
-19 22 2 13.794 13.951 8.188 37.422 o
-19 22 3 0.180 -4.392 7.847 42.295 o
-19 22 4 0.319 -7.477 7.477 46.564 o
-19 22 5 0.154 2.112 6.339 64.593 o
-19 22 6 46.592 35.474 6.282 54.940 o
-19 22 7 6.450 -2.379 6.520 60.147 o
-19 22 8 1.632 3.319 6.144 68.275 o
-19 22 9 1.631 3.074 5.752 77.826 o
-19 22 10 16.322 25.806 6.821 51.955 o
-19 22 11 0.067 2.612 5.608 82.397 o
-19 22 12 21.032 17.758 5.675 72.549 o
-19 22 13 3.431 3.773 5.492 84.520 o
-19 22 14 4.465 2.257 5.010 101.021 o
-19 22 15 4.441 -1.105 5.055 99.822 o
-19 22 16 0.860 2.636 4.837 110.079 o
-19 23 1 0.246 10.229 6.532 60.121 o
-19 23 2 3.537 11.347 7.520 45.154 o
-19 23 3 5.675 0.646 7.039 51.805 o
-19 23 4 0.037 -7.136 7.136 51.159 o
-19 23 5 34.698 35.231 6.487 53.655 o
-19 23 6 18.892 15.112 6.303 60.591 o
-19 23 7 16.028 20.218 9.542 27.632 o
-19 23 8 10.336 8.940 6.798 54.216 o
-19 23 9 1.641 19.520 6.306 63.263 o
-19 23 10 47.524 42.835 6.866 46.793 o
-19 23 11 9.587 10.833 6.402 60.814 o
-19 23 12 26.913 35.742 6.017 62.408 o
-19 23 13 5.601 4.338 5.558 81.784 o
-18 0 2 5.545 1.368 4.013 154.399 o
-18 0 4 2876.970 2890.080 67.366 0.514 o
-18 0 6 570.768 568.056 13.217 9.289 o
-18 0 8 49.909 53.037 4.107 98.960 o
-18 0 10 25.059 14.683 3.860 137.796 o
-18 0 12 1736.730 1749.740 31.262 2.003 o
-18 0 14 1899.880 1924.020 33.523 1.763 o
-18 0 16 1527.290 1549.120 27.344 2.523 o
-18 0 18 263.143 268.454 7.227 25.691 o
-18 0 20 132.240 123.370 5.093 52.170 o
-18 0 22 16.975 5.390 4.684 106.903 o
-18 0 24 3.504 -1.166 5.003 102.289 o
-18 0 26 133.265 138.378 7.862 29.992 o
-18 0 28 244.576 261.610 10.445 16.747 o
-18 0 30 0.193 -0.906 6.167 68.457 o
-18 0 32 10.435 11.944 6.041 67.633 o
-18 0 34 5.512 0.073 6.373 63.080 o
-18 1 1 458.980 466.687 9.060 15.529 o
-18 1 2 44.441 42.761 3.789 115.759 o
-18 1 3 245.783 230.173 5.814 33.204 o
-18 1 4 244.973 258.636 5.729 32.918 o
-18 1 5 2.514 -0.189 2.303 464.017 o
-18 1 6 769.074 765.715 11.862 9.197 o
-18 1 7 55.429 51.653 2.695 150.421 o
-18 1 8 0.273 -0.527 2.495 416.135 o
-18 1 9 192.486 181.569 4.316 48.531 o
-18 1 10 81.152 81.232 3.320 99.854 o
-18 1 11 30.737 24.612 2.230 252.995 o
-18 1 12 52.873 52.165 2.837 146.175 o
-18 1 13 199.977 196.542 4.765 43.702 o
-18 1 14 33.271 31.546 2.348 224.948 o
-18 1 15 83.387 83.982 2.884 109.299 o
-18 1 16 15.553 14.408 2.461 293.628 o
-18 1 17 2.456 -1.342 2.443 415.279 o
-18 1 18 79.928 73.820 2.931 113.025 o
-18 1 19 163.488 157.539 4.163 55.063 o
-18 1 20 1.116 -2.821 2.821 321.780 o
-18 1 21 67.186 58.471 3.076 121.776 o
-18 1 22 217.467 207.268 4.865 41.087 o
-18 1 23 8.888 3.157 3.404 202.209 o
-18 1 24 23.966 12.243 3.550 159.585 o
-18 1 25 64.561 59.227 3.766 100.831 o
-18 1 26 0.190 -3.854 3.854 175.082 o
-18 1 27 2.941 -3.804 3.946 163.522 o
-18 1 28 78.591 72.452 4.780 70.302 o
-18 1 29 119.497 135.507 5.465 49.123 o
-18 1 30 29.834 30.920 4.402 104.266 o
-18 1 31 95.136 117.665 7.008 38.221 o
-18 1 32 3.756 0.006 4.289 138.152 o
-18 1 33 226.764 232.908 7.720 25.522 o
-18 1 34 184.629 199.065 6.972 31.100 o
-18 2 1 281.170 277.821 6.112 29.160 o
-18 2 2 243.203 237.747 6.526 29.809 o
-18 2 3 147.074 150.091 5.748 43.039 o
-18 2 4 0.139 -0.759 2.750 343.622 o
-18 2 5 1.639 -1.531 2.429 426.888 o
-18 2 6 157.039 157.153 3.949 58.214 o
-18 2 7 1034.900 1039.530 15.736 5.920 o
-18 2 8 26.432 19.632 2.651 226.224 o
-18 2 9 907.615 918.207 14.261 6.994 o
-18 2 10 261.420 262.388 5.693 32.163 o
-18 2 11 855.664 863.131 13.058 7.899 o
-18 2 12 258.997 256.755 4.922 36.098 o
-18 2 13 0.002 0.094 2.241 518.341 o
-18 2 14 474.667 474.063 6.958 19.087 o
-18 2 15 1041.520 1046.350 14.122 6.628 o
-18 2 16 55.481 55.843 3.015 134.202 o
-18 2 17 245.006 250.968 5.532 34.078 o
-18 2 18 66.795 65.262 4.114 89.128 o
-18 2 19 226.939 221.821 5.131 38.233 o
-18 2 20 71.420 65.477 3.045 117.559 o
-18 2 21 72.939 74.048 3.210 108.937 o
-18 2 22 22.972 16.504 3.352 172.519 o
-18 2 23 136.906 129.791 4.625 56.188 o
-18 2 24 35.721 30.987 3.667 131.652 o
-18 2 25 10.572 4.043 3.699 170.896 o
-18 2 26 6.205 6.126 3.786 168.308 o
-18 2 27 33.394 30.699 4.044 116.386 o
-18 2 28 0.011 -4.131 4.131 152.636 o
-18 2 29 33.339 27.606 4.542 98.437 o
-18 2 30 74.285 75.935 4.881 69.070 o
-18 2 31 49.264 48.519 4.589 86.384 o
-18 2 32 1.572 -0.228 4.273 141.189 o
-18 2 33 37.148 31.446 4.764 89.104 o
-18 3 1 288.676 293.509 5.734 30.027 o
-18 3 2 62.879 68.335 4.442 82.064 o
-18 3 3 512.624 498.256 10.666 12.523 o
-18 3 4 16.635 13.231 2.482 288.194 o
-18 3 5 126.842 133.201 3.735 68.757 o
-18 3 6 289.502 280.475 5.874 29.711 o
-18 3 7 146.356 150.536 4.941 50.257 o
-18 3 8 35.144 27.045 2.751 191.687 o
-18 3 9 176.957 175.119 3.981 53.626 o
-18 3 10 1.228 0.271 2.449 422.542 o
-18 3 11 368.010 364.079 8.121 19.438 o
-18 3 12 378.724 374.645 5.869 24.930 o
-18 3 13 3.527 0.565 2.237 475.880 o
-18 3 14 933.678 949.326 12.340 7.978 o
-18 3 15 265.419 255.821 4.480 37.896 o
-18 3 16 30.595 25.247 2.492 225.424 o
-18 3 17 117.576 121.388 3.771 71.798 o
-18 3 18 710.056 715.491 9.984 11.238 o
-18 3 19 66.853 64.082 3.177 116.660 o
-18 3 20 53.845 45.774 2.986 141.510 o
-18 3 21 213.264 202.670 5.149 39.809 o
-18 3 22 79.172 67.344 3.509 99.129 o
-18 3 23 0.184 -3.612 3.612 199.323 o
-18 3 24 38.256 29.002 3.843 122.314 o
-18 3 25 27.085 24.535 3.758 137.183 o
-18 3 26 84.431 87.378 4.355 74.811 o
-18 3 27 43.098 47.288 4.012 106.964 o
-18 3 28 41.295 49.218 4.525 91.000 o
-18 3 29 4.093 -2.185 4.178 145.063 o
-18 3 30 65.429 66.260 4.978 70.450 o
-18 3 31 0.031 0.929 4.403 133.932 o
-18 3 32 28.995 33.754 4.642 95.684 o
-18 3 33 14.088 8.119 4.644 109.417 o
-18 4 1 2407.430 2461.170 36.716 1.449 o
-18 4 2 213.852 209.731 5.292 38.625 o
-18 4 3 384.493 370.731 9.790 15.659 o
-18 4 4 0.313 -1.497 2.765 338.931 o
-18 4 5 191.907 190.745 5.469 39.798 o
-18 4 6 9.146 10.585 2.591 306.396 o
-18 4 7 220.636 226.909 4.831 40.277 o
-18 4 8 54.688 53.731 2.881 141.659 o
-18 4 9 147.698 150.390 3.904 60.839 o
-18 4 10 118.086 116.581 3.290 79.794 o
-18 4 11 67.166 66.596 2.791 128.829 o
-18 4 12 1088.600 1093.350 14.592 6.273 o
-18 4 13 6.779 7.182 2.365 378.941 o
-18 4 14 417.531 415.548 6.218 22.448 o
-18 4 15 57.589 60.482 2.911 134.694 o
-18 4 16 543.193 543.246 7.807 16.103 o
-18 4 17 19.543 14.059 2.521 270.107 o
-18 4 18 23.462 25.569 2.593 232.439 o
-18 4 19 171.791 170.097 4.674 48.575 o
-18 4 20 24.370 19.748 2.722 223.658 o
-18 4 21 25.452 20.814 2.819 210.325 o
-18 4 22 10.934 4.062 3.146 226.513 o
-18 4 23 32.315 25.793 3.640 138.237 o
-18 4 24 13.667 4.809 3.681 167.676 o
-18 4 25 83.474 85.727 4.100 80.291 o
-18 4 26 10.986 8.037 3.791 160.539 o
-18 4 27 74.823 81.669 4.569 74.043 o
-18 4 28 1.853 -0.414 4.266 141.382 o
-18 4 29 99.121 115.207 5.364 54.088 o
-18 4 30 14.972 13.029 4.556 111.277 o
-18 4 31 21.731 16.409 4.872 94.952 o
-18 4 32 6.008 8.185 4.654 113.695 o
-18 4 33 114.823 122.735 5.559 49.432 o
-18 5 1 16.052 11.887 2.397 307.752 o
-18 5 2 35.558 40.421 3.070 159.580 o
-18 5 3 245.000 245.962 6.398 30.128 o
-18 5 4 12.855 11.018 2.825 254.130 o
-18 5 5 13.709 12.329 2.484 301.835 o
-18 5 6 438.412 449.757 8.096 17.647 o
-18 5 7 102.699 103.674 3.756 78.388 o
-18 5 8 1432.280 1438.630 21.705 3.533 o
-18 5 9 54.300 53.431 2.970 138.218 o
-18 5 10 565.179 571.956 9.045 13.921 o
-18 5 11 0.471 -1.882 2.521 406.270 o
-18 5 12 42.254 36.809 2.629 180.676 o
-18 5 13 29.569 21.752 2.533 228.137 o
-18 5 14 93.504 92.187 3.426 89.787 o
-18 5 15 60.782 62.866 2.700 139.303 o
-18 5 16 404.441 403.583 6.142 23.107 o
-18 5 17 12.456 10.494 2.502 308.198 o
-18 5 18 9.514 8.175 2.459 337.067 o
-18 5 19 35.611 36.510 2.665 189.209 o
-18 5 20 36.771 39.598 2.850 172.288 o
-18 5 21 117.488 121.344 3.675 73.270 o
-18 5 22 77.611 75.386 4.507 75.327 o
-18 5 23 6.077 2.430 3.654 182.723 o
-18 5 24 0.002 -3.681 3.681 192.304 o
-18 5 25 121.367 128.063 4.658 58.357 o
-18 5 26 41.279 36.301 4.040 110.039 o
-18 5 27 0.960 7.012 3.940 162.066 o
-18 5 28 0.503 2.544 4.236 143.415 o
-18 5 29 0.814 -4.207 4.226 145.035 o
-18 5 30 81.463 87.662 5.633 55.148 o
-18 5 31 0.307 -1.706 4.935 106.782 o
-18 5 32 106.846 124.217 8.636 27.281 o
-18 5 33 232.366 256.222 7.673 25.173 o
-18 6 1 49.002 49.221 2.696 159.040 o
-18 6 2 8.335 6.204 2.664 306.085 o
-18 6 3 145.001 143.085 4.942 50.860 o
-18 6 4 1.607 0.204 2.734 338.986 o
-18 6 5 37.385 37.712 2.937 167.146 o
-18 6 6 86.843 83.757 3.237 98.660 o
-18 6 7 38.445 37.876 2.977 163.179 o
-18 6 8 47.851 43.978 3.429 127.706 o
-18 6 9 0.146 -0.693 2.703 355.744 o
-18 6 10 89.998 87.736 3.690 86.308 o
-18 6 11 153.895 149.976 4.079 57.945 o
-18 6 12 535.239 526.966 8.089 15.858 o
-18 6 13 51.738 47.192 2.663 158.692 o
-18 6 14 23.862 19.589 2.612 237.137 o
-18 6 15 28.412 24.207 2.526 228.631 o
-18 6 16 128.544 129.546 3.444 72.807 o
-18 6 17 69.667 70.324 3.110 115.050 o
-18 6 18 255.515 263.463 5.071 35.377 o
-18 6 19 168.054 164.127 4.109 54.463 o
-18 6 20 0.767 0.617 3.037 278.497 o
-18 6 21 40.814 46.108 3.449 131.594 o
-18 6 22 422.417 417.474 7.718 18.924 o
-18 6 23 58.774 64.886 4.613 80.000 o
-18 6 24 0.402 -3.707 3.707 188.887 o
-18 6 25 7.984 4.553 3.848 162.035 o
-18 6 26 1.497 1.374 3.876 170.324 o
-18 6 27 24.715 30.169 3.902 129.266 o
-18 6 28 17.555 23.655 4.199 122.485 o
-18 6 29 39.576 35.705 4.879 84.275 o
-18 6 30 44.124 40.152 4.982 79.511 o
-18 6 31 3.194 -1.370 4.658 117.914 o
-18 6 32 5.513 10.897 5.042 97.279 o
-18 6 33 24.550 26.611 5.738 69.275 o
-18 7 1 549.798 552.760 8.837 14.447 o
-18 7 2 133.164 134.159 4.145 62.083 o
-18 7 3 1501.990 1532.770 26.757 2.614 o
-18 7 4 97.869 98.737 4.436 68.741 o
-18 7 5 90.664 90.375 4.693 67.084 o
-18 7 6 3.740 5.657 2.509 366.617 o
-18 7 7 518.878 511.123 9.148 14.511 o
-18 7 8 31.199 30.728 2.890 184.587 o
-18 7 9 312.250 308.647 6.317 26.680 o
-18 7 10 78.897 81.086 3.285 101.887 o
-18 7 11 12.406 11.716 2.520 302.545 o
-18 7 12 38.089 32.144 2.677 187.873 o
-18 7 13 2.412 1.577 2.626 357.177 o
-18 7 14 11.199 9.239 2.684 284.351 o
-18 7 15 781.296 793.155 12.116 8.905 o
-18 7 16 1.481 2.834 2.748 329.243 o
-18 7 17 10.976 6.005 2.657 296.457 o
-18 7 18 175.457 183.669 4.318 50.364 o
-18 7 19 33.769 31.403 3.004 171.976 o
-18 7 20 395.948 397.975 7.242 20.665 o
-18 7 21 58.600 57.803 3.477 113.666 o
-18 7 22 25.274 25.201 3.663 143.884 o
-18 7 23 18.652 15.530 3.890 141.549 o
-18 7 24 91.207 99.614 5.866 50.233 o
-18 7 25 78.254 88.427 5.027 64.434 o
-18 7 26 0.167 1.562 4.352 136.696 o
-18 7 27 7.978 7.585 4.449 122.608 o
-18 7 28 3.223 3.918 4.753 112.141 o
-18 7 29 2.976 0.784 4.869 107.979 o
-18 7 30 21.954 18.982 5.225 83.533 o
-18 7 31 47.490 46.144 5.417 68.427 o
-18 7 32 8.083 13.245 5.051 95.308 o
-18 8 1 188.104 187.873 4.333 48.536 o
-18 8 2 372.894 375.842 7.284 21.273 o
-18 8 3 99.978 100.396 3.508 84.331 o
-18 8 4 30.977 25.130 3.014 179.973 o
-18 8 5 40.862 44.352 3.018 154.094 o
-18 8 6 1.329 1.360 2.740 335.837 o
-18 8 7 126.112 130.977 4.498 59.279 o
-18 8 8 129.607 132.804 5.365 49.117 o
-18 8 9 24.771 21.462 2.976 196.588 o
-18 8 10 444.299 437.098 7.919 18.000 o
-18 8 11 139.674 139.460 3.843 64.032 o
-18 8 12 21.085 17.428 2.538 257.223 o
-18 8 13 25.406 22.898 2.912 199.730 o
-18 8 14 104.037 99.721 4.122 72.299 o
-18 8 15 0.775 -3.071 3.071 273.433 o
-18 8 16 9.668 4.749 3.164 226.535 o
-18 8 17 28.996 18.568 3.090 182.379 o
-18 8 18 11.877 10.884 3.198 210.582 o
-18 8 19 36.565 33.395 3.437 141.553 o
-18 8 20 57.733 50.761 3.531 114.489 o
-18 8 21 5.311 2.286 3.206 235.132 o
-18 8 22 3.008 -2.486 3.578 197.764 o
-18 8 23 51.110 61.348 6.697 47.393 o
-18 8 24 15.634 11.638 4.154 130.842 o
-18 8 25 1.860 5.260 4.531 123.555 o
-18 8 26 5.712 1.367 4.457 126.103 o
-18 8 27 112.276 126.336 5.919 45.910 o
-18 8 28 44.671 42.396 5.219 73.624 o
-18 8 29 5.420 0.858 5.306 90.212 o
-18 8 30 25.609 21.559 5.281 80.426 o
-18 8 31 29.742 31.948 5.150 80.963 o
-18 8 32 82.952 100.369 6.432 45.035 o
-18 9 1 550.003 552.546 9.584 13.421 o
-18 9 2 413.705 418.768 8.305 17.834 o
-18 9 3 0.012 -2.701 2.885 312.888 o
-18 9 4 12.728 10.106 2.965 237.076 o
-18 9 5 1.073 -0.889 2.737 341.619 o
-18 9 6 20.062 15.681 2.798 230.904 o
-18 9 7 25.431 21.593 2.835 208.060 o
-18 9 8 196.816 191.976 6.071 35.644 o
-18 9 9 285.558 278.192 6.474 27.580 o
-18 9 10 19.441 17.134 3.093 199.897 o
-18 9 11 98.262 94.822 3.656 82.987 o
-18 9 12 0.228 -3.334 3.334 233.741 o
-18 9 13 15.639 13.776 3.222 197.835 o
-18 9 14 204.611 214.451 5.780 36.181 o
-18 9 15 63.426 61.499 3.396 112.359 o
-18 9 16 87.573 99.116 4.124 76.672 o
-18 9 17 1.095 -2.606 3.336 231.332 o
-18 9 18 67.670 67.900 3.834 95.507 o
-18 9 19 447.604 454.687 8.698 16.366 o
-18 9 20 93.567 99.046 5.133 59.140 o
-18 9 21 495.273 523.895 9.800 13.729 o
-18 9 22 40.464 36.105 3.832 118.834 o
-18 9 23 56.525 55.904 5.505 63.922 o
-18 9 24 83.268 91.983 5.813 52.328 o
-18 9 25 29.335 29.580 4.763 92.561 o
-18 9 26 47.832 48.142 5.241 71.642 o
-18 9 27 8.759 7.808 5.177 91.822 o
-18 9 28 63.455 67.380 5.537 61.035 o
-18 9 29 33.759 23.208 5.071 83.163 o
-18 9 30 12.877 11.966 5.454 81.195 o
-18 9 31 45.743 47.879 5.295 71.054 o
-18 9 32 61.551 64.677 5.785 57.788 o
-18 10 1 13.003 13.976 3.133 211.989 o
-18 10 2 38.276 35.148 3.317 145.409 o
-18 10 3 6.772 6.025 3.281 217.499 o
-18 10 4 1073.650 1089.010 17.656 5.088 o
-18 10 5 18.996 19.377 3.000 207.635 o
-18 10 6 60.625 57.874 3.181 122.875 o
-18 10 7 36.045 35.474 3.385 143.804 o
-18 10 8 80.084 79.810 3.703 91.214 o
-18 10 9 9.164 10.700 3.267 208.898 o
-18 10 10 0.060 -3.194 3.194 255.107 o
-18 10 11 50.188 41.297 3.470 125.203 o
-18 10 12 54.529 54.334 3.966 100.808 o
-18 10 13 107.682 110.406 4.353 66.614 o
-18 10 14 19.503 13.146 3.149 198.196 o
-18 10 15 20.078 13.475 3.248 187.899 o
-18 10 16 492.957 508.501 9.455 14.324 o
-18 10 17 86.815 79.081 4.224 77.810 o
-18 10 18 43.682 43.144 4.001 108.177 o
-18 10 19 59.931 59.674 4.976 72.621 o
-18 10 20 72.575 67.235 4.083 87.382 o
-18 10 21 343.081 359.865 8.182 19.785 o
-18 10 22 254.721 256.854 9.736 18.321 o
-18 10 23 7.821 3.444 5.209 92.012 o
-18 10 24 19.308 15.683 5.100 88.710 o
-18 10 25 17.932 16.569 5.353 81.683 o
-18 10 26 79.106 86.312 7.243 38.546 o
-18 10 27 5.036 1.081 5.528 83.374 o
-18 10 28 6.245 8.967 5.166 92.993 o
-18 10 29 10.688 10.375 4.950 98.417 o
-18 10 30 15.061 20.458 5.123 88.672 o
-18 10 31 5.836 -4.269 5.011 100.840 o
-18 11 1 607.082 641.800 11.928 10.132 o
-18 11 2 34.797 29.750 3.574 137.706 o
-18 11 3 70.795 65.754 4.289 83.425 o
-18 11 4 82.809 90.017 4.189 78.070 o
-18 11 5 3.925 -1.751 3.524 201.916 o
-18 11 6 1.407 -1.130 3.304 234.872 o
-18 11 7 0.055 -3.225 3.263 244.564 o
-18 11 8 31.354 27.232 3.240 162.199 o
-18 11 9 139.654 133.905 5.596 45.800 o
-18 11 10 10.745 2.293 3.206 221.721 o
-18 11 11 42.300 38.775 3.539 129.252 o
-18 11 12 19.550 17.191 3.624 156.803 o
-18 11 13 14.759 15.476 3.762 153.851 o
-18 11 14 45.400 41.320 3.881 112.125 o
-18 11 15 38.419 32.184 3.509 136.685 o
-18 11 16 30.070 20.642 3.254 167.134 o
-18 11 17 2.316 2.801 3.576 196.665 o
-18 11 18 244.566 260.473 7.353 25.936 o
-18 11 19 66.407 63.849 4.441 81.679 o
-18 11 20 132.609 147.516 5.300 48.575 o
-18 11 21 48.665 53.388 4.622 84.890 o
-18 11 22 272.167 284.500 8.375 21.455 o
-18 11 23 7.609 8.739 5.279 88.767 o
-18 11 24 76.461 87.771 7.176 39.240 o
-18 11 25 118.123 125.545 6.476 40.499 o
-18 11 26 95.401 100.007 6.437 43.840 o
-18 11 27 6.904 4.311 5.969 70.886 o
-18 11 28 48.789 58.027 5.544 64.550 o
-18 11 29 72.206 85.882 7.174 39.639 o
-18 11 30 0.817 5.087 5.265 92.607 o
-18 12 1 0.430 1.474 3.553 204.022 o
-18 12 2 12.100 9.221 3.726 163.360 o
-18 12 3 866.703 894.556 16.978 5.778 o
-18 12 4 304.626 317.177 7.127 24.097 o
-18 12 5 66.926 72.128 4.130 87.425 o
-18 12 6 140.753 135.543 4.697 54.420 o
-18 12 7 804.455 831.105 13.969 7.527 o
-18 12 8 329.251 325.959 7.448 22.382 o
-18 12 9 13.203 12.442 3.387 187.718 o
-18 12 10 23.996 26.752 3.596 148.411 o
-18 12 11 146.635 152.934 5.433 45.606 o
-18 12 12 13.563 12.127 3.710 160.869 o
-18 12 13 127.800 127.407 4.867 54.980 o
-18 12 14 164.749 171.775 5.649 41.403 o
-18 12 15 3.401 0.270 3.760 178.698 o
-18 12 16 17.929 17.963 3.479 168.777 o
-18 12 17 7.454 3.781 3.885 160.317 o
-18 12 18 73.808 72.977 4.225 82.705 o
-18 12 19 223.660 228.809 6.213 32.388 o
-18 12 20 329.143 353.278 11.672 13.102 o
-18 12 21 7.819 13.054 4.079 141.508 o
-18 12 22 3.618 2.187 4.906 105.688 o
-18 12 23 149.374 151.191 8.584 25.662 o
-18 12 24 19.738 12.785 5.597 75.387 o
-18 12 25 8.367 11.873 5.497 81.456 o
-18 12 26 22.413 20.791 5.764 69.881 o
-18 12 27 137.364 139.802 7.354 32.674 o
-18 12 28 3.634 -0.780 5.297 91.387 o
-18 12 29 26.216 21.012 5.061 86.396 o
-18 12 30 25.801 24.315 5.252 80.695 o
-18 13 1 46.288 43.482 3.723 116.925 o
-18 13 2 58.883 70.574 4.765 75.825 o
-18 13 3 295.497 299.226 7.863 22.284 o
-18 13 4 286.717 302.076 8.649 20.199 o
-18 13 5 267.766 277.117 7.905 23.100 o
-18 13 6 595.204 608.993 11.067 11.142 o
-18 13 7 8.179 6.855 3.644 177.005 o
-18 13 8 480.516 498.010 9.837 13.929 o
-18 13 9 14.241 8.979 3.825 153.704 o
-18 13 10 28.423 18.756 3.819 135.233 o
-18 13 11 20.189 18.353 3.779 145.407 o
-18 13 12 5.739 3.747 3.763 172.490 o
-18 13 13 16.298 19.848 3.791 147.904 o
-18 13 14 181.257 177.209 5.787 38.952 o
-18 13 15 15.798 5.549 3.757 158.705 o
-18 13 16 8.539 2.167 4.167 140.393 o
-18 13 17 1.606 -2.575 3.895 169.500 o
-18 13 18 167.559 165.973 5.327 43.870 o
-18 13 19 31.537 32.827 4.145 112.698 o
-18 13 20 3.343 5.996 4.090 148.722 o
-18 13 21 360.992 374.648 9.350 16.777 o
-18 13 22 18.341 12.758 4.881 96.897 o
-18 13 23 19.756 18.821 5.271 82.974 o
-18 13 24 0.446 -2.369 5.249 94.351 o
-18 13 25 3.866 7.903 5.418 85.924 o
-18 13 26 4.010 6.866 5.699 77.989 o
-18 13 27 56.185 57.830 6.337 51.401 o
-18 13 28 7.809 3.640 5.433 84.847 o
-18 13 29 29.611 24.246 5.241 79.821 o
-18 14 1 81.724 80.614 4.272 78.106 o
-18 14 2 0.023 -4.162 4.162 150.335 o
-18 14 3 0.833 -3.686 3.923 168.189 o
-18 14 4 286.661 284.641 9.007 19.410 o
-18 14 5 212.017 206.614 7.096 29.147 o
-18 14 6 0.071 -2.105 3.813 179.085 o
-18 14 7 666.689 640.065 12.020 9.772 o
-18 14 8 63.331 64.877 4.663 77.552 o
-18 14 9 1.032 3.094 3.834 173.474 o
-18 14 10 5.810 8.591 3.917 157.000 o
-18 14 11 13.734 14.487 3.888 147.106 o
-18 14 12 99.860 108.467 7.292 36.062 o
-18 14 13 213.534 201.023 6.089 34.306 o
-18 14 14 12.962 7.246 4.358 123.774 o
-18 14 15 11.362 8.138 4.511 117.058 o
-18 14 16 30.411 25.942 4.407 105.075 o
-18 14 17 1.077 0.536 4.270 141.602 o
-18 14 18 164.591 183.131 6.451 35.531 o
-18 14 19 8.851 5.836 4.011 148.506 o
-18 14 20 10.761 7.953 4.000 146.191 o
-18 14 21 362.348 374.466 9.407 16.647 o
-18 14 22 33.201 39.630 5.103 79.909 o
-18 14 23 4.425 11.162 5.316 88.315 o
-18 14 24 61.373 68.812 5.660 59.352 o
-18 14 25 87.620 85.624 6.118 48.625 o
-18 14 26 92.279 86.858 6.106 48.172 o
-18 14 27 10.682 7.371 5.392 84.437 o
-18 14 28 2.019 2.785 5.571 82.812 o
-18 15 1 0.611 0.689 4.003 161.410 o
-18 15 2 0.249 -0.776 4.220 146.029 o
-18 15 3 384.645 371.604 8.721 17.764 o
-18 15 4 15.043 11.496 3.979 141.573 o
-18 15 5 64.073 57.127 4.916 73.124 o
-18 15 6 0.368 1.090 3.901 169.965 o
-18 15 7 380.183 378.348 8.407 18.457 o
-18 15 8 12.643 14.736 4.168 131.265 o
-18 15 9 143.940 148.284 7.032 34.084 o
-18 15 10 5.356 5.470 4.322 132.397 o
-18 15 11 58.081 61.856 4.428 85.083 o
-18 15 12 0.046 -3.896 3.896 171.547 o
-18 15 13 11.477 8.673 4.310 126.885 o
-18 15 14 34.566 39.730 4.349 101.571 o
-18 15 15 12.876 8.606 4.584 112.577 o
-18 15 16 60.807 61.124 4.816 75.501 o
-18 15 17 24.775 12.769 4.555 105.876 o
-18 15 18 158.762 154.537 6.357 37.420 o
-18 15 19 89.684 101.764 6.378 44.857 o
-18 15 20 85.850 90.561 5.736 53.021 o
-18 15 21 48.181 55.160 5.868 59.461 o
-18 15 22 85.496 100.533 6.414 44.964 o
-18 15 23 59.120 60.680 7.596 37.882 o
-18 15 24 12.384 11.002 5.238 87.860 o
-18 15 25 0.912 4.826 5.296 91.548 o
-18 15 26 1.579 -3.445 5.093 99.671 o
-18 15 27 3.030 -2.673 5.014 102.104 o
-18 15 28 24.199 26.870 5.432 76.263 o
-18 16 1 33.075 32.447 4.115 113.085 o
-18 16 2 8.421 5.780 4.373 126.956 o
-18 16 3 15.610 17.046 4.212 125.681 o
-18 16 4 53.031 61.141 4.281 90.861 o
-18 16 5 19.922 15.160 4.199 123.860 o
-18 16 6 6.917 5.077 3.918 157.711 o
-18 16 7 1.348 -4.279 4.442 130.928 o
-18 16 8 5.331 1.417 4.669 115.567 o
-18 16 9 218.624 212.599 7.930 25.268 o
-18 16 10 452.194 473.784 11.029 12.591 o
-18 16 11 4.291 3.885 4.696 114.152 o
-18 16 12 3.652 1.271 4.707 114.813 o
-18 16 13 36.899 37.882 4.653 91.220 o
-18 16 14 77.586 75.741 5.355 60.641 o
-18 16 15 8.573 0.955 4.633 115.348 o
-18 16 16 3.875 3.817 4.617 118.242 o
-18 16 17 12.933 4.360 4.715 108.093 o
-18 16 18 188.088 196.618 7.124 30.224 o
-18 16 19 71.957 72.911 4.910 69.425 o
-18 16 20 77.031 81.967 5.747 54.691 o
-18 16 21 8.595 1.046 5.723 76.880 o
-18 16 22 37.861 51.399 7.728 38.548 o
-18 16 23 49.993 58.883 6.416 51.090 o
-18 16 24 11.575 13.579 6.171 64.562 o
-18 16 25 9.967 4.954 5.527 81.198 o
-18 16 26 13.721 12.192 5.421 81.811 o
-18 16 27 54.151 61.186 5.852 58.243 o
-18 17 1 1.315 -4.187 4.187 147.239 o
-18 17 2 16.765 10.967 4.454 115.313 o
-18 17 3 470.001 466.996 13.669 9.511 o
-18 17 4 35.785 28.860 4.393 102.127 o
-18 17 5 205.289 206.875 6.363 33.107 o
-18 17 6 9.471 11.245 4.161 135.841 o
-18 17 7 26.017 29.235 5.016 86.308 o
-18 17 8 6.700 1.754 4.728 111.859 o
-18 17 9 62.976 76.299 5.393 62.633 o
-18 17 10 205.480 210.521 7.090 29.361 o
-18 17 11 93.377 89.665 5.700 52.535 o
-18 17 12 5.429 1.747 4.821 108.464 o
-18 17 13 46.903 49.723 4.796 81.702 o
-18 17 14 23.083 21.352 5.136 85.254 o
-18 17 15 213.101 205.643 7.871 25.781 o
-18 17 16 16.588 21.167 5.002 91.776 o
-18 17 17 0.394 -4.519 4.998 104.073 o
-18 17 18 9.684 5.263 4.886 102.563 o
-18 17 19 70.242 60.355 5.129 67.266 o
-18 17 20 0.779 -5.574 5.714 79.551 o
-18 17 21 0.015 -0.821 5.412 88.954 o
-18 17 22 2.290 6.601 6.127 68.140 o
-18 17 23 4.378 1.947 6.109 68.579 o
-18 17 24 5.672 -5.144 5.994 71.119 o
-18 17 25 0.000 -2.116 6.232 67.084 o
-18 17 26 4.209 -0.646 6.384 63.115 o
-18 18 1 19.649 20.951 4.627 103.623 o
-18 18 2 24.101 17.512 4.919 92.176 o
-18 18 3 2.021 5.508 5.068 99.129 o
-18 18 4 17.680 13.880 4.910 95.933 o
-18 18 5 122.088 127.806 6.203 42.368 o
-18 18 6 85.423 95.164 6.297 46.431 o
-18 18 7 80.451 68.898 5.653 56.422 o
-18 18 8 5.530 4.174 5.115 96.108 o
-18 18 9 13.879 12.026 4.903 98.299 o
-18 18 10 13.017 11.618 4.791 103.035 o
-18 18 11 0.203 4.896 4.924 105.998 o
-18 18 12 4.496 11.053 4.858 104.864 o
-18 18 13 63.329 67.318 5.635 59.547 o
-18 18 14 6.401 4.227 4.906 103.700 o
-18 18 15 2.620 -2.593 5.037 101.374 o
-18 18 16 6.967 -3.342 5.077 97.803 o
-18 18 17 9.910 6.849 5.431 83.653 o
-18 18 18 9.039 9.182 4.853 103.234 o
-18 18 19 10.238 6.614 4.833 104.080 o
-18 18 20 16.329 2.568 5.898 70.465 o
-18 18 21 13.290 12.309 7.045 50.062 o
-18 18 22 14.549 24.072 9.104 30.229 o
-18 18 23 4.629 8.659 7.863 41.394 o
-18 18 24 4.045 3.494 6.541 59.882 o
-18 19 1 59.659 65.667 5.440 63.487 o
-18 19 2 47.754 50.037 5.519 66.018 o
-18 19 3 6.287 0.353 5.113 96.707 o
-18 19 4 64.710 68.934 5.424 62.480 o
-18 19 5 3.125 2.886 4.942 104.268 o
-18 19 6 8.207 6.796 5.508 81.985 o
-18 19 7 121.082 137.206 7.444 33.024 o
-18 19 8 0.702 5.150 5.548 83.541 o
-18 19 9 153.545 165.356 6.749 34.838 o
-18 19 10 0.350 4.179 5.054 100.802 o
-18 19 11 2.107 -1.243 5.058 100.818 o
-18 19 12 10.986 5.475 5.120 93.318 o
-18 19 13 56.348 53.196 6.227 53.118 o
-18 19 14 51.695 52.453 6.781 46.829 o
-18 19 15 5.123 8.590 5.672 78.152 o
-18 19 16 6.082 1.415 5.495 83.928 o
-18 19 17 2.042 6.233 5.731 77.802 o
-18 19 18 156.724 166.949 7.105 32.483 o
-18 19 19 0.645 8.605 5.378 88.193 o
-18 19 20 4.392 4.385 6.461 61.216 o
-18 19 21 7.307 -0.649 7.743 42.806 o
-18 19 22 33.139 35.768 9.173 28.800 o
-18 19 23 0.012 -3.101 7.037 52.606 o
-18 20 1 1.565 1.021 5.333 90.782 o
-18 20 2 0.390 -6.040 6.040 71.324 o
-18 20 3 7.820 5.599 5.477 83.213 o
-18 20 4 87.687 101.104 6.256 46.315 o
-18 20 5 0.120 4.600 5.285 92.298 o
-18 20 6 20.321 9.709 5.656 74.204 o
-18 20 7 265.401 285.626 12.529 12.556 o
-18 20 8 9.162 9.805 5.427 83.507 o
-18 20 9 22.152 21.479 5.116 86.140 o
-18 20 10 75.155 73.796 7.397 37.983 o
-18 20 11 28.375 24.016 5.345 77.611 o
-18 20 12 0.677 2.917 5.541 84.118 o
-18 20 13 8.332 10.133 5.464 82.670 o
-18 20 14 1.035 3.143 5.718 78.898 o
-18 20 15 1.102 -5.444 5.444 87.488 o
-18 20 16 45.088 36.952 5.610 66.218 o
-18 20 17 4.624 1.780 5.858 74.425 o
-18 20 18 4.569 1.696 4.962 103.015 o
-18 20 19 0.364 3.550 6.618 59.115 o
-18 20 20 2.711 3.662 7.111 50.958 o
-18 20 21 21.252 16.639 6.822 51.903 o
-18 21 1 0.086 -2.846 5.621 82.413 o
-18 21 2 2.728 4.076 6.335 63.972 o
-18 21 3 2.409 -1.523 7.095 51.449 o
-18 21 4 29.683 29.599 7.138 46.147 o
-18 21 5 65.704 54.768 6.720 45.968 o
-18 21 6 85.255 95.360 6.658 42.862 o
-18 21 7 3.488 9.767 5.914 72.338 o
-18 21 8 29.807 29.068 5.640 69.856 o
-18 21 9 1.157 -0.730 5.408 88.654 o
-18 21 10 31.308 17.586 5.486 74.299 o
-18 21 11 0.840 2.110 5.415 88.149 o
-18 21 12 8.637 -3.404 5.440 84.961 o
-18 21 13 0.481 2.184 5.601 82.537 o
-18 21 14 8.138 7.708 5.530 81.233 o
-18 21 15 17.570 21.595 5.485 77.547 o
-18 21 16 61.370 68.508 6.580 47.257 o
-18 21 17 22.196 23.441 5.648 72.180 o
-18 21 18 6.445 15.999 4.886 101.521 o
-18 21 19 8.094 13.857 6.012 68.543 o
-18 21 20 34.972 47.470 6.834 48.269 o
-18 22 1 23.778 27.186 5.973 64.648 o
-18 22 2 9.477 7.642 6.699 55.998 o
-18 22 3 71.165 90.510 8.181 32.029 o
-18 22 4 2.042 -2.838 7.292 48.768 o
-18 22 5 36.106 41.919 7.190 44.333 o
-18 22 6 58.698 67.784 7.000 43.088 o
-18 22 7 2.772 2.790 6.537 60.241 o
-18 22 8 55.146 59.346 8.244 33.205 o
-18 22 9 1.264 12.647 6.198 66.208 o
-18 22 10 3.115 1.370 5.377 88.678 o
-18 22 11 0.378 5.629 5.716 78.782 o
-18 22 12 14.666 21.978 5.312 82.979 o
-18 22 13 1.466 3.307 5.345 89.980 o
-18 22 14 0.216 4.193 5.475 86.075 o
-18 22 15 11.976 6.514 5.459 82.215 o
-18 22 16 0.020 -3.321 5.611 82.750 o
-18 22 17 7.658 14.828 5.393 84.180 o
-18 23 1 47.775 48.787 8.149 34.577 o
-18 23 2 2.107 -4.113 6.991 53.021 o
-18 23 3 4.249 14.312 7.340 47.125 o
-18 23 4 3.899 5.746 7.445 46.301 o
-18 23 5 0.019 -4.314 6.638 59.111 o
-18 23 6 49.396 49.701 8.337 33.103 o
-18 23 7 42.192 47.423 6.835 47.480 o
-18 23 8 14.127 14.287 6.299 61.580 o
-18 23 9 132.775 135.163 7.608 31.510 o
-18 23 10 2.382 0.030 6.932 53.887 o
-18 23 11 82.574 82.890 6.984 40.631 o
-18 23 12 4.495 4.561 5.808 75.355 o
-18 23 13 3.155 5.996 5.661 79.414 o
-18 23 14 12.151 18.646 5.494 79.336 o
-18 23 15 1.567 2.878 5.449 86.650 o
-18 24 1 7.426 3.427 6.866 53.975 o
-18 24 2 10.270 15.530 6.852 52.965 o
-18 24 3 3.604 3.770 6.957 53.079 o
-18 24 4 49.663 40.698 7.448 40.619 o
-18 24 5 146.368 185.623 11.517 16.059 o
-18 24 6 42.787 62.962 7.104 43.665 o
-18 24 7 1.853 2.566 6.623 58.870 o
-18 24 8 1.831 5.021 6.856 54.790 o
-18 24 9 21.078 26.243 6.636 53.979 o
-18 24 10 3.684 16.686 6.303 63.205 o
-18 24 11 0.055 -0.598 6.154 68.785 o
-17 0 2 257.410 263.678 8.574 21.408 o
-17 0 4 340.462 348.128 8.161 19.997 o
-17 0 6 2490.180 2532.270 50.269 0.871 o
-17 0 8 122.336 113.060 4.948 55.887 o
-17 0 10 612.813 610.407 13.399 8.887 o
-17 0 12 1951.450 1958.650 34.791 1.656 o
-17 0 14 349.363 334.997 7.234 22.402 o
-17 0 16 40.906 41.547 3.507 130.687 o
-17 0 18 7.236 4.181 3.614 183.243 o
-17 0 20 6.714 -4.033 4.033 152.374 o
-17 0 22 24.886 15.242 4.348 113.616 o
-17 0 24 110.249 105.194 6.451 42.179 o
-17 0 26 85.688 88.424 6.676 42.955 o
-17 0 28 57.773 58.528 8.061 34.388 o
-17 0 30 8.401 9.417 6.120 66.670 o
-17 0 32 20.838 17.338 6.314 59.855 o
-17 0 34 5.504 3.142 6.499 60.420 o
-17 1 1 482.043 494.523 8.934 15.318 o
-17 1 2 588.205 599.493 11.557 10.701 o
-17 1 3 336.534 334.977 6.911 23.654 o
-17 1 4 88.411 84.467 2.991 103.732 o
-17 1 5 4.313 1.014 1.970 581.760 o
-17 1 6 351.458 361.410 6.530 24.012 o
-17 1 7 78.407 79.823 3.015 109.761 o
-17 1 8 486.797 480.406 8.186 16.597 o
-17 1 9 767.518 763.315 11.671 9.357 o
-17 1 10 303.521 306.368 5.096 31.583 o
-17 1 11 58.437 57.487 2.696 144.292 o
-17 1 12 146.665 145.645 3.712 63.628 o
-17 1 13 231.019 229.259 4.787 39.661 o
-17 1 14 65.290 66.567 2.462 142.671 o
-17 1 15 137.581 145.289 3.906 63.122 o
-17 1 16 4.494 1.540 2.254 454.609 o
-17 1 17 718.057 715.843 9.786 11.380 o
-17 1 18 4.104 -1.012 2.522 379.429 o
-17 1 19 56.068 49.608 2.743 148.572 o
-17 1 20 545.531 531.983 8.221 15.506 o
-17 1 21 16.991 10.107 2.845 240.776 o
-17 1 22 37.338 27.902 3.089 163.980 o
-17 1 23 49.650 35.563 3.532 125.128 o
-17 1 24 8.839 -2.153 3.542 190.980 o
-17 1 25 5.353 -2.751 3.681 183.298 o
-17 1 26 57.089 62.115 3.827 101.957 o
-17 1 27 27.898 27.928 4.099 118.519 o
-17 1 28 9.703 4.221 4.158 138.916 o
-17 1 29 39.921 38.861 4.525 93.656 o
-17 1 30 32.454 33.586 4.469 99.928 o
-17 1 31 0.754 1.103 4.294 140.057 o
-17 1 32 78.364 87.091 4.876 67.041 o
-17 1 33 11.332 19.334 4.400 118.623 o
-17 1 34 45.771 40.791 4.807 83.238 o
-17 2 1 39.576 37.226 2.421 199.423 o
-17 2 2 595.601 595.263 12.084 10.155 o
-17 2 3 162.227 154.155 4.503 52.219 o
-17 2 4 9.852 9.984 1.920 471.692 o
-17 2 5 42.757 41.623 2.223 203.402 o
-17 2 6 307.310 309.988 5.618 29.345 o
-17 2 7 1318.560 1319.200 19.748 4.104 o
-17 2 8 0.391 -0.287 2.126 570.018 o
-17 2 9 321.060 313.545 6.849 24.566 o
-17 2 10 0.009 -0.930 1.977 666.515 o
-17 2 11 279.321 282.883 4.855 34.444 o
-17 2 12 1316.420 1308.430 16.634 5.004 o
-17 2 13 307.762 311.069 5.136 31.122 o
-17 2 14 76.179 77.939 2.646 122.579 o
-17 2 15 1038.710 1039.530 13.712 6.840 o
-17 2 16 0.784 -0.103 2.324 473.881 o
-17 2 17 188.594 180.400 4.453 47.950 o
-17 2 18 5.555 1.285 2.593 347.711 o
-17 2 19 14.458 8.802 2.611 284.651 o
-17 2 20 63.578 55.391 3.115 124.072 o
-17 2 21 459.096 463.669 7.424 18.526 o
-17 2 22 42.390 28.359 3.187 151.824 o
-17 2 23 63.638 59.343 3.686 103.652 o
-17 2 24 190.745 187.362 5.621 39.001 o
-17 2 25 106.500 93.211 3.941 75.558 o
-17 2 26 3.356 4.414 3.887 164.934 o
-17 2 27 45.318 45.680 4.209 99.629 o
-17 2 28 106.954 114.824 4.805 59.987 o
-17 2 29 19.186 12.454 4.372 117.057 o
-17 2 30 21.460 30.752 4.576 102.155 o
-17 2 31 3.691 -0.310 4.461 127.962 o
-17 2 32 2.556 1.144 4.280 139.241 o
-17 2 33 3.310 3.935 4.468 126.367 o
-17 2 34 31.378 29.483 4.818 90.079 o
-17 3 1 20.592 18.392 2.268 295.082 o
-17 3 2 117.779 113.028 3.910 70.683 o
-17 3 3 1.001 -1.007 2.122 563.198 o
-17 3 4 17.222 12.602 2.318 314.515 o
-17 3 5 7.657 6.869 2.266 400.262 o
-17 3 6 8.691 8.470 2.281 383.061 o
-17 3 7 94.197 103.260 3.785 80.472 o
-17 3 8 12.839 10.671 2.141 381.161 o
-17 3 9 99.614 102.584 2.982 94.506 o
-17 3 10 170.207 162.086 3.659 58.570 o
-17 3 11 1995.370 2017.550 26.926 2.375 o
-17 3 12 613.731 607.817 8.276 14.310 o
-17 3 13 59.317 62.706 2.851 134.649 o
-17 3 14 140.467 130.727 3.142 73.709 o
-17 3 15 159.293 157.700 4.001 57.283 o
-17 3 16 23.721 20.153 2.398 262.297 o
-17 3 17 201.508 194.791 4.310 46.883 o
-17 3 18 97.435 93.474 3.492 86.736 o
-17 3 19 47.906 43.521 2.791 158.734 o
-17 3 20 37.243 33.329 2.989 166.916 o
-17 3 21 337.890 346.362 6.082 25.991 o
-17 3 22 295.828 291.284 6.905 25.463 o
-17 3 23 13.681 10.290 3.440 183.910 o
-17 3 24 65.852 74.396 3.995 90.730 o
-17 3 25 14.970 10.481 3.719 159.482 o
-17 3 26 16.234 15.827 3.955 139.856 o
-17 3 27 67.452 72.549 4.392 81.086 o
-17 3 28 8.468 4.654 4.205 136.964 o
-17 3 29 5.038 0.685 4.298 136.098 o
-17 3 30 7.151 2.403 4.475 123.726 o
-17 3 31 23.651 12.099 4.443 111.273 o
-17 3 32 39.332 37.859 4.502 94.799 o
-17 3 33 22.957 18.246 4.696 100.116 o
-17 3 34 61.964 60.911 5.282 66.225 o
-17 4 1 866.221 879.012 13.580 7.530 o
-17 4 2 118.549 128.331 4.063 66.593 o
-17 4 3 7.474 4.114 2.359 386.405 o
-17 4 4 212.645 215.406 4.971 40.481 o
-17 4 5 22.715 20.471 2.248 285.364 o
-17 4 6 2.733 1.905 2.319 446.563 o
-17 4 7 17.364 17.433 2.261 312.325 o
-17 4 8 3.603 0.831 2.458 398.378 o
-17 4 9 171.853 172.941 4.296 51.665 o
-17 4 10 206.510 211.829 4.200 46.272 o
-17 4 11 1608.590 1622.580 21.310 3.457 o
-17 4 12 44.932 38.148 2.206 203.766 o
-17 4 13 9.163 6.447 2.094 440.196 o
-17 4 14 311.549 308.693 5.934 28.052 o
-17 4 15 1.477 0.554 2.308 469.839 o
-17 4 16 60.707 55.010 2.558 149.229 o
-17 4 17 17.739 15.361 2.444 285.632 o
-17 4 18 325.915 331.443 5.661 28.045 o
-17 4 19 144.153 138.620 3.594 66.236 o
-17 4 20 8.095 6.765 2.689 301.105 o
-17 4 21 662.993 672.048 9.848 11.809 o
-17 4 22 0.247 -3.103 3.103 269.718 o
-17 4 23 87.148 87.330 4.180 77.394 o
-17 4 24 196.815 196.060 6.001 35.935 o
-17 4 25 51.629 45.479 4.258 95.309 o
-17 4 26 0.234 -2.403 3.855 174.963 o
-17 4 27 8.758 10.497 4.027 145.146 o
-17 4 28 4.354 7.194 4.302 133.663 o
-17 4 29 81.284 77.317 4.680 70.900 o
-17 4 30 15.919 17.850 4.288 121.398 o
-17 4 31 18.320 15.004 4.418 114.685 o
-17 4 32 0.144 -4.399 4.399 134.504 o
-17 4 33 131.212 136.775 5.542 47.012 o
-17 4 34 8.528 0.726 4.876 104.716 o
-17 5 1 31.546 24.206 2.305 243.111 o
-17 5 2 270.333 275.003 7.128 25.723 o
-17 5 3 1.112 -0.961 2.763 335.180 o
-17 5 4 61.172 59.100 2.670 141.941 o
-17 5 5 384.218 374.398 6.778 22.332 o
-17 5 6 793.563 799.731 13.107 8.154 o
-17 5 7 40.894 38.426 2.435 194.907 o
-17 5 8 5.370 2.684 2.553 354.412 o
-17 5 9 129.421 116.856 3.614 71.752 o
-17 5 10 222.115 218.733 4.376 43.294 o
-17 5 11 260.316 250.206 4.914 36.263 o
-17 5 12 25.384 26.886 2.230 266.491 o
-17 5 13 15.714 13.140 2.120 359.185 o
-17 5 14 723.091 734.078 10.027 11.065 o
-17 5 15 171.571 163.453 3.586 58.936 o
-17 5 16 142.247 143.266 3.505 67.228 o
-17 5 17 12.631 8.323 2.434 325.630 o
-17 5 18 172.360 169.575 3.657 57.644 o
-17 5 19 99.616 100.077 3.147 91.654 o
-17 5 20 225.739 224.910 4.456 42.220 o
-17 5 21 70.222 76.902 3.311 106.708 o
-17 5 22 0.085 0.330 3.169 258.663 o
-17 5 23 6.024 -0.399 3.492 201.385 o
-17 5 24 23.375 17.706 3.563 156.125 o
-17 5 25 0.095 -3.750 3.750 185.095 o
-17 5 26 451.662 460.567 9.063 15.644 o
-17 5 27 2.018 2.261 3.999 159.013 o
-17 5 28 127.203 137.162 6.055 42.782 o
-17 5 29 33.842 31.813 4.386 102.586 o
-17 5 30 18.628 16.817 4.429 113.448 o
-17 5 31 20.649 20.814 4.227 120.004 o
-17 5 32 1.541 3.248 4.222 143.001 o
-17 5 33 45.532 46.047 5.697 63.632 o
-17 6 1 479.785 485.255 7.868 17.217 o
-17 6 2 543.029 541.765 10.161 12.772 o
-17 6 3 567.821 551.703 10.249 12.438 o
-17 6 4 29.221 29.106 2.526 220.789 o
-17 6 5 95.765 101.926 3.847 79.054 o
-17 6 6 166.577 172.464 5.454 42.683 o
-17 6 7 28.100 23.838 2.521 230.355 o
-17 6 8 314.908 313.167 6.044 27.459 o
-17 6 9 149.292 148.690 3.822 61.617 o
-17 6 10 226.687 214.560 4.709 41.022 o
-17 6 11 27.216 27.026 2.531 227.611 o
-17 6 12 714.026 705.860 10.084 11.147 o
-17 6 13 231.221 234.088 4.899 38.825 o
-17 6 14 1.018 -2.267 2.267 494.641 o
-17 6 15 35.997 32.301 2.475 207.102 o
-17 6 16 88.379 85.980 3.138 99.801 o
-17 6 17 11.225 10.100 2.376 340.118 o
-17 6 18 124.242 118.870 3.463 75.024 o
-17 6 19 41.707 47.956 3.394 132.594 o
-17 6 20 2.453 3.971 2.868 296.902 o
-17 6 21 316.816 310.198 6.316 26.504 o
-17 6 22 0.898 0.154 3.289 238.169 o
-17 6 23 1.874 -3.620 3.620 195.361 o
-17 6 24 26.950 20.589 3.871 132.940 o
-17 6 25 0.481 2.890 3.858 172.303 o
-17 6 26 27.622 29.111 4.014 122.144 o
-17 6 27 44.532 49.710 4.232 98.326 o
-17 6 28 31.622 31.219 4.335 105.737 o
-17 6 29 9.644 7.902 4.240 132.512 o
-17 6 30 5.476 4.914 4.432 126.339 o
-17 6 31 78.553 80.157 4.558 73.468 o
-17 6 32 1.034 2.762 4.713 115.747 o
-17 6 33 176.236 194.321 7.744 27.772 o
-17 7 1 542.377 551.904 8.738 14.667 o
-17 7 2 74.200 75.551 3.021 113.352 o
-17 7 3 44.333 45.163 3.350 133.583 o
-17 7 4 53.788 50.886 2.752 149.894 o
-17 7 5 26.074 27.806 2.608 221.735 o
-17 7 6 188.940 180.437 5.022 43.590 o
-17 7 7 86.584 86.682 3.215 98.617 o
-17 7 8 0.028 -2.012 2.708 355.045 o
-17 7 9 202.191 200.577 4.517 45.047 o
-17 7 10 9.983 8.364 2.503 324.856 o
-17 7 11 1473.340 1499.410 20.081 3.840 o
-17 7 12 108.562 110.529 3.162 86.058 o
-17 7 13 9.067 5.672 2.245 400.130 o
-17 7 14 150.033 141.041 3.524 65.601 o
-17 7 15 47.980 43.113 2.612 168.839 o
-17 7 16 8.203 3.910 2.746 296.084 o
-17 7 17 24.514 17.631 2.730 225.025 o
-17 7 18 104.868 101.906 3.373 84.962 o
-17 7 19 115.025 113.203 4.022 69.631 o
-17 7 20 75.679 81.279 3.395 100.498 o
-17 7 21 88.643 89.358 3.933 81.490 o
-17 7 22 151.201 155.507 4.568 52.947 o
-17 7 23 19.327 19.805 3.702 150.428 o
-17 7 24 246.894 241.092 6.217 30.968 o
-17 7 25 115.578 109.896 4.988 56.651 o
-17 7 26 55.267 42.769 4.310 92.839 o
-17 7 27 23.977 15.798 4.170 122.135 o
-17 7 28 0.058 2.712 4.326 137.945 o
-17 7 29 0.586 4.325 4.533 124.728 o
-17 7 30 57.529 57.295 5.098 71.072 o
-17 7 31 3.102 3.725 5.104 97.683 o
-17 7 32 15.760 18.360 5.419 80.276 o
-17 7 33 12.690 9.028 6.147 65.267 o
-17 8 1 103.989 105.004 3.299 86.120 o
-17 8 2 28.584 30.634 3.239 163.568 o
-17 8 3 182.835 182.877 4.621 47.111 o
-17 8 4 206.365 198.142 4.615 44.086 o
-17 8 5 1.935 0.211 2.667 353.585 o
-17 8 6 96.097 96.761 3.135 94.022 o
-17 8 7 870.606 891.733 13.982 7.269 o
-17 8 8 1.121 0.775 2.725 342.270 o
-17 8 9 227.662 216.753 4.812 40.243 o
-17 8 10 51.191 44.704 2.976 145.064 o
-17 8 11 118.575 114.182 3.614 74.865 o
-17 8 12 95.750 92.085 3.637 84.661 o
-17 8 13 2.759 -0.556 2.427 418.036 o
-17 8 14 12.932 8.023 2.632 288.674 o
-17 8 15 216.590 204.489 4.672 42.512 o
-17 8 16 20.599 11.374 2.853 228.719 o
-17 8 17 0.071 1.961 2.950 295.035 o
-17 8 18 55.164 52.979 3.279 124.929 o
-17 8 19 0.253 -1.755 2.980 292.297 o
-17 8 20 185.613 182.571 4.582 47.140 o
-17 8 21 164.284 156.078 4.281 53.921 o
-17 8 22 14.081 9.807 3.633 167.522 o
-17 8 23 28.954 24.743 4.007 123.061 o
-17 8 24 261.237 257.642 8.571 21.402 o
-17 8 25 20.683 24.765 4.283 116.097 o
-17 8 26 45.136 61.402 5.007 75.618 o
-17 8 27 120.026 121.437 5.167 53.098 o
-17 8 28 83.352 82.125 5.251 60.635 o
-17 8 29 6.472 0.002 4.934 103.624 o
-17 8 30 21.460 28.718 5.327 79.403 o
-17 8 31 20.070 16.708 5.372 80.456 o
-17 8 32 21.124 21.332 5.601 73.779 o
-17 9 1 226.246 224.215 5.114 38.300 o
-17 9 2 122.366 116.035 3.888 69.584 o
-17 9 3 34.644 37.230 2.816 179.434 o
-17 9 4 358.603 343.226 6.625 23.791 o
-17 9 5 7.374 2.319 2.706 310.902 o
-17 9 6 22.732 22.821 2.499 248.856 o
-17 9 7 1.959 0.685 2.610 367.172 o
-17 9 8 65.179 58.652 3.526 107.959 o
-17 9 9 493.238 478.739 8.108 16.656 o
-17 9 10 15.824 13.967 2.557 278.262 o
-17 9 11 26.238 25.640 3.109 179.668 o
-17 9 12 99.385 94.872 3.709 81.606 o
-17 9 13 197.139 204.704 5.029 41.782 o
-17 9 14 499.255 515.971 8.392 15.873 o
-17 9 15 56.916 59.556 3.590 110.298 o
-17 9 16 1.326 -2.401 3.019 280.789 o
-17 9 17 203.080 201.920 5.526 38.220 o
-17 9 18 147.313 152.240 4.349 55.946 o
-17 9 19 131.948 139.297 4.763 54.696 o
-17 9 20 1.868 0.652 3.121 260.153 o
-17 9 21 792.764 817.689 13.677 7.759 o
-17 9 22 0.604 -1.407 3.731 186.133 o
-17 9 23 98.811 99.869 4.571 66.295 o
-17 9 24 7.366 11.718 4.333 127.617 o
-17 9 25 157.573 172.503 5.877 40.257 o
-17 9 26 268.638 276.882 7.328 25.031 o
-17 9 27 3.542 7.729 4.759 110.567 o
-17 9 28 6.411 -1.917 5.021 100.173 o
-17 9 29 49.743 51.444 5.148 72.694 o
-17 9 30 41.919 54.386 6.304 53.943 o
-17 9 31 0.114 1.925 5.352 90.522 o
-17 9 32 28.193 33.050 5.881 64.942 o
-17 10 1 1.198 4.510 2.772 321.211 o
-17 10 2 432.885 424.115 8.289 17.540 o
-17 10 3 3.298 5.096 2.931 279.694 o
-17 10 4 220.805 214.314 5.008 39.671 o
-17 10 5 83.648 84.385 3.614 90.993 o
-17 10 6 43.632 42.211 3.488 129.130 o
-17 10 7 0.441 -2.679 2.679 360.268 o
-17 10 8 234.197 226.683 5.843 33.769 o
-17 10 9 81.553 80.951 3.508 95.064 o
-17 10 10 394.913 390.241 8.374 18.201 o
-17 10 11 21.663 23.057 3.342 170.499 o
-17 10 12 307.953 300.671 6.794 25.323 o
-17 10 13 65.574 74.862 4.440 80.265 o
-17 10 14 0.161 0.010 3.141 263.546 o
-17 10 15 58.702 55.023 3.109 128.103 o
-17 10 16 1.191 -2.249 2.869 310.880 o
-17 10 17 15.525 14.960 3.171 201.951 o
-17 10 18 11.934 11.709 3.236 205.593 o
-17 10 19 566.054 570.524 9.901 12.809 o
-17 10 20 155.009 149.634 5.852 41.558 o
-17 10 21 101.240 110.256 4.534 65.284 o
-17 10 22 314.558 321.285 7.976 21.279 o
-17 10 23 8.897 5.088 4.458 122.375 o
-17 10 24 62.023 73.117 5.309 64.511 o
-17 10 25 0.094 3.101 4.855 109.566 o
-17 10 26 47.231 39.682 5.364 70.269 o
-17 10 27 1.242 3.110 5.326 90.720 o
-17 10 28 28.157 18.997 5.140 83.819 o
-17 10 29 10.087 6.588 4.959 99.236 o
-17 10 30 23.750 20.609 5.084 86.652 o
-17 10 31 25.430 26.702 5.755 68.704 o
-17 10 32 10.540 11.610 6.394 60.719 o
-17 11 1 381.536 384.601 8.940 17.260 o
-17 11 2 5.727 5.122 3.342 213.615 o
-17 11 3 499.034 496.345 9.644 14.046 o
-17 11 4 590.571 609.571 11.356 10.866 o
-17 11 5 43.604 37.470 3.468 131.974 o
-17 11 6 125.296 118.746 5.490 49.165 o
-17 11 7 49.101 41.669 3.180 138.822 o
-17 11 8 46.698 42.636 3.256 136.974 o
-17 11 9 129.906 126.928 4.026 64.910 o
-17 11 10 356.051 359.679 7.057 22.436 o
-17 11 11 111.946 99.319 4.099 70.786 o
-17 11 12 58.177 65.601 4.335 86.689 o
-17 11 13 89.394 94.055 4.411 71.685 o
-17 11 14 0.112 -0.534 3.371 229.034 o
-17 11 15 1.369 -0.248 3.234 245.130 o
-17 11 16 48.212 52.422 3.224 132.872 o
-17 11 17 84.054 83.821 3.706 88.848 o
-17 11 18 0.037 -3.315 3.315 236.975 o
-17 11 19 84.958 79.047 3.835 86.515 o
-17 11 20 64.206 62.648 3.698 102.184 o
-17 11 21 1.273 -0.347 4.316 138.692 o
-17 11 22 104.325 108.682 6.599 41.231 o
-17 11 23 52.924 44.187 5.638 63.426 o
-17 11 24 67.621 75.947 7.322 39.069 o
-17 11 25 189.245 197.151 9.861 19.609 o
-17 11 26 3.662 2.707 5.269 91.787 o
-17 11 27 7.871 4.994 5.404 85.451 o
-17 11 28 0.947 -3.227 5.367 90.077 o
-17 11 29 73.107 70.736 6.849 43.180 o
-17 11 30 92.623 82.408 5.971 49.889 o
-17 11 31 6.387 1.638 5.985 70.972 o
-17 12 1 45.245 44.318 3.746 116.437 o
-17 12 2 375.124 393.044 10.000 15.258 o
-17 12 3 176.025 180.298 5.623 40.355 o
-17 12 4 721.594 720.561 12.763 8.778 o
-17 12 5 112.190 120.405 4.525 62.311 o
-17 12 6 577.778 572.869 12.087 10.295 o
-17 12 7 318.986 310.609 8.726 19.322 o
-17 12 8 339.827 330.237 7.270 22.588 o
-17 12 9 0.470 -1.748 3.115 266.830 o
-17 12 10 12.149 8.444 3.202 212.188 o
-17 12 11 14.392 12.869 3.459 179.128 o
-17 12 12 16.410 18.341 3.621 160.037 o
-17 12 13 83.434 91.864 4.556 70.850 o
-17 12 14 30.164 31.237 3.552 142.483 o
-17 12 15 412.584 413.219 7.926 18.681 o
-17 12 16 1.993 0.277 3.657 191.008 o
-17 12 17 3.152 2.440 3.368 219.209 o
-17 12 18 3.705 3.439 3.466 205.409 o
-17 12 19 34.943 37.089 3.548 135.644 o
-17 12 20 258.367 253.916 6.423 29.292 o
-17 12 21 0.454 1.091 4.632 120.703 o
-17 12 22 16.604 8.710 4.774 102.634 o
-17 12 23 12.343 7.675 5.284 87.051 o
-17 12 24 22.027 27.115 5.529 74.487 o
-17 12 25 1.115 0.652 5.654 81.028 o
-17 12 26 2.578 -5.619 5.619 81.698 o
-17 12 27 150.701 154.992 7.742 29.542 o
-17 12 28 30.900 30.397 5.334 76.274 o
-17 12 29 13.624 16.363 5.232 86.622 o
-17 12 30 1.619 4.282 6.035 70.616 o
-17 13 1 0.217 -1.978 3.549 206.425 o
-17 13 2 714.722 723.984 14.307 7.709 o
-17 13 3 114.200 119.951 6.165 43.740 o
-17 13 4 163.468 159.565 7.044 32.677 o
-17 13 5 28.006 28.093 3.571 145.113 o
-17 13 6 7.988 2.480 3.511 193.389 o
-17 13 7 47.372 50.505 3.627 117.664 o
-17 13 8 49.529 50.276 3.843 108.526 o
-17 13 9 104.344 101.349 4.671 63.533 o
-17 13 10 217.470 211.075 6.849 29.985 o
-17 13 11 125.137 127.045 4.635 58.108 o
-17 13 12 3.583 1.287 3.628 190.376 o
-17 13 13 15.161 14.261 3.784 152.567 o
-17 13 14 25.294 20.552 3.814 137.496 o
-17 13 15 42.794 44.608 3.966 109.515 o
-17 13 16 7.799 1.928 3.770 170.342 o
-17 13 17 10.717 13.502 3.920 148.650 o
-17 13 18 90.510 95.662 4.367 71.989 o
-17 13 19 7.878 1.777 3.867 162.426 o
-17 13 20 2.071 -3.214 3.914 167.243 o
-17 13 21 39.768 38.864 4.832 84.926 o
-17 13 22 51.028 56.930 5.272 69.238 o
-17 13 23 0.225 -2.600 5.276 93.487 o
-17 13 24 20.018 8.137 5.223 86.085 o
-17 13 25 40.363 44.942 5.573 67.086 o
-17 13 26 28.763 26.888 5.875 65.549 o
-17 13 27 1.401 1.959 5.702 79.419 o
-17 13 28 29.874 26.555 5.663 69.645 o
-17 13 29 9.979 19.020 5.802 72.223 o
-17 13 30 1.117 -2.453 5.734 78.905 o
-17 14 1 73.312 78.945 4.921 68.239 o
-17 14 2 71.690 75.594 5.740 56.033 o
-17 14 3 55.116 48.859 4.104 97.615 o
-17 14 4 127.768 125.279 5.337 50.053 o
-17 14 5 3.666 -1.865 3.726 181.746 o
-17 14 6 0.006 -3.739 3.739 186.387 o
-17 14 7 7.292 2.215 3.820 166.635 o
-17 14 8 32.442 27.785 3.491 145.372 o
-17 14 9 247.977 249.837 7.011 27.337 o
-17 14 10 21.704 21.017 3.852 138.377 o
-17 14 11 24.307 20.973 3.679 146.018 o
-17 14 12 0.685 -2.988 3.897 170.587 o
-17 14 13 13.454 14.538 3.865 148.852 o
-17 14 14 292.053 295.191 7.426 23.781 o
-17 14 15 0.506 2.171 4.349 136.319 o
-17 14 16 29.559 28.224 4.302 108.957 o
-17 14 17 26.025 25.074 4.208 115.903 o
-17 14 18 40.330 37.164 3.941 114.135 o
-17 14 19 138.991 138.619 5.235 48.987 o
-17 14 20 22.110 21.052 3.865 137.286 o
-17 14 21 220.776 229.955 10.050 18.276 o
-17 14 22 11.986 -1.068 5.349 86.569 o
-17 14 23 6.097 5.803 5.257 90.632 o
-17 14 24 51.222 54.440 5.635 62.841 o
-17 14 25 13.432 6.784 5.301 86.305 o
-17 14 26 2.498 -3.722 5.294 91.924 o
-17 14 27 0.289 -3.549 5.581 83.538 o
-17 14 28 31.091 21.393 5.751 68.114 o
-17 14 29 20.674 15.025 6.125 63.535 o
-17 15 1 239.441 242.549 6.376 30.543 o
-17 15 2 6.487 5.597 3.905 158.906 o
-17 15 3 72.897 61.500 4.290 83.420 o
-17 15 4 244.764 243.520 6.762 28.604 o
-17 15 5 45.305 36.994 4.264 99.912 o
-17 15 6 106.957 94.895 4.367 68.243 o
-17 15 7 1.123 0.662 3.751 182.851 o
-17 15 8 134.901 138.700 5.345 48.383 o
-17 15 9 9.673 16.869 3.918 148.084 o
-17 15 10 1.823 -1.364 3.919 167.151 o
-17 15 11 2.241 -3.852 3.894 168.756 o
-17 15 12 22.872 24.550 3.946 130.785 o
-17 15 13 0.189 -3.044 4.128 152.663 o
-17 15 14 97.773 97.064 4.927 61.467 o
-17 15 15 2.027 0.381 4.348 135.831 o
-17 15 16 36.793 40.057 4.476 96.267 o
-17 15 17 30.058 25.570 4.346 107.696 o
-17 15 18 78.117 94.206 4.973 64.766 o
-17 15 19 142.965 156.345 5.429 45.834 o
-17 15 20 6.274 5.381 4.105 145.065 o
-17 15 21 0.257 2.809 4.728 115.474 o
-17 15 22 6.191 6.975 5.330 87.983 o
-17 15 23 0.012 -0.393 5.268 93.855 o
-17 15 24 16.369 12.573 5.471 79.590 o
-17 15 25 36.925 50.235 5.640 65.976 o
-17 15 26 13.261 22.871 5.587 76.008 o
-17 15 27 7.337 5.576 5.088 95.971 o
-17 15 28 6.526 9.954 5.175 92.359 o
-17 16 1 0.020 -3.985 3.985 164.057 o
-17 16 2 6.198 -1.778 4.048 151.884 o
-17 16 3 15.595 3.541 4.191 132.141 o
-17 16 4 88.090 85.564 6.162 48.096 o
-17 16 5 17.961 12.561 3.803 149.171 o
-17 16 6 15.746 5.325 3.867 151.200 o
-17 16 7 72.900 77.915 5.660 56.788 o
-17 16 8 151.727 157.735 6.425 37.317 o
-17 16 9 1.149 -0.004 4.229 144.518 o
-17 16 10 11.359 10.900 4.071 139.670 o
-17 16 11 2.432 -4.342 4.342 136.022 o
-17 16 12 0.104 -4.312 4.312 140.019 o
-17 16 13 74.140 68.506 4.763 72.159 o
-17 16 14 3.018 0.173 4.284 139.057 o
-17 16 15 40.970 44.453 4.873 82.528 o
-17 16 16 9.099 9.043 4.504 118.559 o
-17 16 17 34.664 23.550 4.509 99.894 o
-17 16 18 28.367 27.980 4.844 90.748 o
-17 16 19 10.303 5.305 4.866 103.057 o
-17 16 20 406.761 440.276 10.637 13.660 o
-17 16 21 17.469 21.053 5.193 85.601 o
-17 16 22 1.101 5.006 5.632 80.983 o
-17 16 23 34.517 39.718 5.574 68.930 o
-17 16 24 35.974 33.489 5.961 61.938 o
-17 16 25 0.926 -2.498 5.536 84.681 o
-17 16 26 3.188 6.390 5.651 79.611 o
-17 16 27 0.133 -4.468 5.400 89.280 o
-17 17 1 1.726 -0.075 3.994 161.125 o
-17 17 2 8.920 0.921 4.345 129.972 o
-17 17 3 285.088 292.871 9.062 19.222 o
-17 17 4 21.350 16.802 3.900 137.879 o
-17 17 5 34.183 32.016 4.225 108.257 o
-17 17 6 0.124 -4.128 4.128 152.713 o
-17 17 7 412.737 397.897 9.488 15.720 o
-17 17 8 115.800 124.803 6.322 42.006 o
-17 17 9 70.376 75.333 6.639 45.350 o
-17 17 10 123.206 118.997 5.909 45.283 o
-17 17 11 9.847 4.245 4.831 104.973 o
-17 17 12 117.816 119.274 5.616 48.698 o
-17 17 13 110.134 120.006 6.609 40.243 o
-17 17 14 47.678 37.122 4.778 83.972 o
-17 17 15 2.490 3.761 4.601 119.978 o
-17 17 16 26.224 18.818 4.576 102.757 o
-17 17 17 30.468 22.929 4.639 97.536 o
-17 17 18 35.682 46.097 5.180 76.394 o
-17 17 19 154.464 147.778 5.976 40.724 o
-17 17 20 19.161 15.710 5.658 73.684 o
-17 17 21 12.371 6.119 5.673 76.424 o
-17 17 22 19.931 11.707 5.670 73.716 o
-17 17 23 123.657 134.527 8.710 26.184 o
-17 17 24 26.697 17.482 6.061 63.360 o
-17 17 25 29.501 28.207 6.257 58.476 o
-17 17 26 5.678 5.088 6.393 62.196 o
-17 18 1 11.455 8.331 4.526 116.215 o
-17 18 2 11.565 4.508 5.083 94.567 o
-17 18 3 12.302 11.383 4.618 110.601 o
-17 18 4 32.514 34.801 4.178 110.247 o
-17 18 5 1.468 0.556 4.032 158.169 o
-17 18 6 20.125 19.164 4.143 125.010 o
-17 18 7 118.246 124.386 5.665 47.867 o
-17 18 8 20.243 18.802 5.047 89.388 o
-17 18 9 369.348 372.450 12.101 12.106 o
-17 18 10 62.682 62.112 5.530 61.754 o
-17 18 11 22.577 23.697 4.973 89.861 o
-17 18 12 22.163 20.013 4.787 96.850 o
-17 18 13 52.732 37.708 4.943 78.241 o
-17 18 14 0.914 -4.916 5.083 100.394 o
-17 18 15 83.312 82.948 5.879 52.095 o
-17 18 16 0.197 0.770 5.342 91.055 o
-17 18 17 9.314 7.900 5.324 86.887 o
-17 18 18 86.552 86.213 6.134 48.537 o
-17 18 19 56.322 61.946 5.604 61.719 o
-17 18 20 0.664 5.949 5.662 80.126 o
-17 18 21 116.509 109.968 8.310 28.857 o
-17 18 22 14.905 13.316 6.529 57.508 o
-17 18 23 2.724 0.326 6.415 62.770 o
-17 18 24 13.434 13.997 6.590 56.688 o
-17 18 25 1.438 2.035 6.348 64.165 o
-17 19 1 94.785 92.198 5.683 52.380 o
-17 19 2 3.607 3.239 5.025 100.587 o
-17 19 3 16.233 9.708 5.044 92.885 o
-17 19 4 132.568 137.530 6.044 42.397 o
-17 19 5 15.306 11.618 4.444 116.497 o
-17 19 6 40.788 31.947 4.925 83.297 o
-17 19 7 2.680 -1.374 5.675 80.074 o
-17 19 8 131.946 137.394 8.621 26.274 o
-17 19 9 172.398 174.967 7.921 27.449 o
-17 19 10 25.520 29.397 5.199 81.402 o
-17 19 11 6.633 13.156 5.085 94.751 o
-17 19 12 62.463 72.621 6.474 48.126 o
-17 19 13 99.705 113.816 9.173 25.164 o
-17 19 14 15.310 13.315 5.405 81.577 o
-17 19 15 3.895 11.342 5.738 76.372 o
-17 19 16 19.759 6.200 5.873 69.798 o
-17 19 17 71.376 60.830 6.246 50.476 o
-17 19 18 49.218 44.824 5.988 58.251 o
-17 19 19 11.566 12.207 7.759 41.760 o
-17 19 20 3.573 1.097 6.582 59.427 o
-17 19 21 0.167 6.172 7.197 49.903 o
-17 19 22 0.032 2.584 6.994 53.079 o
-17 19 23 0.508 1.248 7.085 51.750 o
-17 19 24 0.067 -5.940 7.026 52.764 o
-17 20 1 53.269 48.091 6.153 54.928 o
-17 20 2 6.310 -0.423 5.967 71.589 o
-17 20 3 17.894 19.144 4.946 93.495 o
-17 20 4 33.708 32.775 4.742 90.821 o
-17 20 5 11.946 19.847 5.150 89.133 o
-17 20 6 2.034 -1.740 5.273 92.845 o
-17 20 7 179.432 197.324 7.887 26.961 o
-17 20 8 16.948 21.635 5.308 82.417 o
-17 20 9 3.430 -0.801 5.305 91.190 o
-17 20 10 18.502 8.242 5.373 82.266 o
-17 20 11 8.691 7.086 5.069 95.740 o
-17 20 12 0.021 -5.415 5.415 88.825 o
-17 20 13 1.811 -4.708 5.684 80.092 o
-17 20 14 30.130 34.501 5.870 64.618 o
-17 20 15 25.900 39.536 5.925 63.916 o
-17 20 16 4.071 6.864 5.793 75.540 o
-17 20 17 10.129 12.687 5.412 83.149 o
-17 20 18 54.510 52.281 5.902 58.138 o
-17 20 19 0.108 0.910 6.307 65.379 o
-17 20 20 45.623 28.912 6.686 49.968 o
-17 20 21 24.573 6.546 7.531 43.307 o
-17 20 22 20.540 32.015 7.063 47.885 o
-17 21 1 0.027 5.218 5.358 89.742 o
-17 21 2 19.962 16.521 5.800 70.152 o
-17 21 3 102.241 106.432 7.766 32.748 o
-17 21 4 7.667 11.961 5.932 70.647 o
-17 21 5 25.047 31.375 5.900 65.370 o
-17 21 6 8.525 4.442 5.690 77.289 o
-17 21 7 50.343 50.090 6.391 51.925 o
-17 21 8 12.617 4.797 5.883 71.427 o
-17 21 9 4.628 5.978 5.124 95.792 o
-17 21 10 83.516 87.452 5.799 52.758 o
-17 21 11 3.263 1.987 4.878 107.108 o
-17 21 12 77.047 92.928 7.089 39.754 o
-17 21 13 6.774 8.216 5.677 77.580 o
-17 21 14 18.211 16.568 5.645 74.122 o
-17 21 15 24.750 16.648 5.923 66.503 o
-17 21 16 5.887 4.716 5.489 83.621 o
-17 21 17 9.104 11.620 5.690 76.115 o
-17 21 18 11.401 17.174 5.329 84.376 o
-17 21 19 68.475 71.499 6.598 46.161 o
-17 21 20 114.928 134.335 10.837 18.613 o
-17 21 21 4.703 1.821 7.287 48.424 o
-17 22 1 3.631 1.402 6.157 67.769 o
-17 22 2 11.076 8.396 7.575 43.958 o
-17 22 3 11.628 17.049 7.006 50.508 o
-17 22 4 1.263 5.084 6.622 58.772 o
-17 22 5 60.327 70.455 6.754 45.354 o
-17 22 6 120.909 144.595 9.875 21.454 o
-17 22 7 0.501 3.032 6.712 57.514 o
-17 22 8 35.181 20.764 6.503 54.356 o
-17 22 9 5.650 7.304 6.096 67.998 o
-17 22 10 41.247 42.904 5.556 67.436 o
-17 22 11 12.729 10.656 5.325 85.150 o
-17 22 12 0.632 -4.071 5.393 89.339 o
-17 22 13 0.173 0.204 5.361 90.547 o
-17 22 14 1.246 4.492 5.665 80.106 o
-17 22 15 105.394 133.220 7.455 33.894 o
-17 22 16 0.134 -0.884 5.402 89.220 o
-17 22 17 34.897 39.322 6.920 47.685 o
-17 22 18 47.897 39.903 5.393 69.514 o
-17 22 19 48.369 44.383 6.877 46.505 o
-17 23 1 5.926 6.465 6.040 69.248 o
-17 23 2 2.898 19.303 8.085 38.928 o
-17 23 3 1.667 4.641 6.609 58.969 o
-17 23 4 0.100 11.640 6.994 52.479 o
-17 23 5 101.078 116.304 8.286 29.484 o
-17 23 6 52.106 62.956 7.164 42.247 o
-17 23 7 60.945 54.205 7.022 43.270 o
-17 23 8 26.073 26.845 6.160 60.828 o
-17 23 9 163.665 169.349 8.328 26.030 o
-17 23 10 6.303 12.891 6.627 57.261 o
-17 23 11 9.629 12.636 6.019 68.202 o
-17 23 12 0.577 -4.673 5.611 82.573 o
-17 23 13 8.976 -1.441 5.866 73.336 o
-17 23 14 11.079 3.637 5.951 70.397 o
-17 23 15 0.884 1.240 5.450 87.150 o
-17 23 16 0.092 -4.046 5.202 96.212 o
-17 24 1 0.084 0.623 6.385 63.833 o
-17 24 2 50.908 45.778 6.325 53.015 o
-17 24 3 3.496 8.894 7.364 47.187 o
-17 24 4 112.350 105.562 8.214 29.634 o
-17 24 5 2.276 8.000 6.619 58.432 o
-17 24 6 8.657 5.327 6.852 53.876 o
-17 24 7 84.638 72.748 8.077 32.477 o
-17 24 8 41.699 53.237 7.325 41.947 o
-17 24 9 4.377 -0.428 7.308 48.296 o
-17 24 10 1.832 -2.260 6.340 64.454 o
-17 24 11 6.480 12.066 6.211 64.933 o
-17 24 12 0.973 -4.767 6.055 70.833 o
-17 24 13 8.875 7.983 5.931 70.864 o
-17 25 3 2.812 10.404 7.338 47.511 o
-17 25 4 43.255 40.061 6.552 51.325 o
-17 25 5 65.790 87.532 6.767 43.893 o
-17 25 6 7.889 13.046 6.826 53.845 o
-17 25 7 0.339 7.899 7.215 49.537 o
-16 0 2 1368.990 1374.310 29.951 2.262 o
-16 0 4 559.841 537.761 10.907 11.761 o
-16 0 6 2880.140 2855.280 56.609 0.697 o
-16 0 8 1245.120 1235.410 24.847 3.073 o
-16 0 10 1358.450 1377.480 24.891 2.984 o
-16 0 12 1295.230 1257.820 21.701 3.674 o
-16 0 14 776.472 776.281 13.495 7.985 o
-16 0 16 261.495 250.333 6.081 30.709 o
-16 0 18 377.915 373.762 8.607 18.094 o
-16 0 20 100.179 100.998 6.539 42.427 o
-16 0 22 2.929 -4.022 4.022 157.543 o
-16 0 24 852.876 868.665 18.787 5.086 o
-16 0 26 1031.830 1056.940 21.675 3.930 o
-16 0 28 40.796 47.781 6.377 53.531 o
-16 0 30 179.226 205.010 8.893 22.861 o
-16 0 32 15.453 18.981 6.388 59.356 o
-16 0 34 32.409 29.845 6.669 51.762 o
-16 1 1 437.585 424.119 7.906 18.231 o
-16 1 2 430.148 420.896 7.825 18.541 o
-16 1 3 340.311 334.394 6.226 25.649 o
-16 1 4 299.995 293.401 5.194 31.672 o
-16 1 5 170.337 158.326 3.391 61.481 o
-16 1 6 472.925 471.641 7.346 18.389 o
-16 1 7 112.031 111.721 2.924 88.826 o
-16 1 8 405.327 398.247 6.279 22.808 o
-16 1 9 326.099 342.590 5.366 28.835 o
-16 1 10 5.091 6.302 1.841 590.731 o
-16 1 11 39.429 37.365 2.085 225.793 o
-16 1 12 2.692 2.885 1.945 606.804 o
-16 1 13 369.507 356.833 5.285 27.210 o
-16 1 14 359.945 354.706 5.157 27.988 o
-16 1 15 492.874 482.606 6.578 19.424 o
-16 1 16 27.809 20.936 2.212 270.578 o
-16 1 17 18.450 14.873 2.343 299.674 o
-16 1 18 72.241 63.870 2.810 125.310 o
-16 1 19 301.959 292.531 5.169 31.697 o
-16 1 20 420.847 399.754 6.581 21.687 o
-16 1 21 511.199 494.716 8.357 15.914 o
-16 1 22 58.252 53.919 3.163 126.778 o
-16 1 23 276.812 257.076 5.695 31.543 o
-16 1 24 90.804 92.216 5.363 56.997 o
-16 1 25 40.995 37.426 3.597 128.173 o
-16 1 26 10.526 10.262 3.631 172.311 o
-16 1 27 11.931 7.552 3.686 167.744 o
-16 1 28 7.008 8.798 4.120 141.682 o
-16 1 29 66.356 70.949 5.212 65.519 o
-16 1 30 3.449 -3.683 4.349 134.722 o
-16 1 31 0.870 -3.449 4.333 137.994 o
-16 1 32 2.583 3.023 4.513 124.787 o
-16 1 33 69.850 84.024 5.246 62.986 o
-16 1 34 11.323 4.535 4.629 112.751 o
-16 2 1 218.264 217.568 4.594 42.309 o
-16 2 2 27.388 22.407 2.225 267.874 o
-16 2 3 3352.140 3331.570 50.158 0.831 o
-16 2 4 137.978 131.605 3.137 74.315 o
-16 2 5 90.931 91.226 2.466 113.362 o
-16 2 6 2.119 -0.537 2.002 609.838 o
-16 2 7 1.310 -1.947 1.947 658.743 o
-16 2 8 42.565 37.566 2.165 212.162 o
-16 2 9 103.849 102.397 3.521 82.479 o
-16 2 10 71.613 71.872 2.455 134.717 o
-16 2 11 398.615 388.774 6.136 23.461 o
-16 2 12 112.951 111.921 3.537 77.968 o
-16 2 13 59.283 55.479 2.290 162.667 o
-16 2 14 0.346 -1.979 1.979 657.708 o
-16 2 15 785.921 782.855 9.974 10.626 o
-16 2 16 4.154 1.012 2.231 469.242 o
-16 2 17 29.310 24.519 2.468 231.829 o
-16 2 18 179.378 168.347 3.905 54.425 o
-16 2 19 349.872 346.578 6.005 25.843 o
-16 2 20 162.686 157.885 3.887 57.879 o
-16 2 21 101.444 103.428 3.594 81.745 o
-16 2 22 4.325 -3.095 3.095 257.514 o
-16 2 23 42.577 35.911 3.482 132.803 o
-16 2 24 3.466 3.234 3.492 203.215 o
-16 2 25 758.500 764.921 12.161 9.012 o
-16 2 26 41.583 34.017 3.735 122.894 o
-16 2 27 2.827 1.956 3.940 162.878 o
-16 2 28 63.723 61.188 4.176 89.497 o
-16 2 29 43.859 45.821 4.314 96.957 o
-16 2 30 34.865 33.485 4.431 100.103 o
-16 2 31 101.722 110.504 5.918 47.846 o
-16 2 32 35.254 32.672 4.440 99.811 o
-16 2 33 5.418 4.453 4.564 119.654 o
-16 2 34 0.881 -1.486 4.825 111.375 o
-16 3 1 281.915 270.956 4.872 34.556 o
-16 3 2 52.735 53.364 3.435 120.447 o
-16 3 3 36.247 31.230 2.179 233.314 o
-16 3 4 1114.380 1103.960 15.985 5.642 o
-16 3 5 18.769 17.013 2.005 352.206 o
-16 3 6 421.413 416.092 7.025 20.472 o
-16 3 7 1104.030 1114.800 16.076 5.614 o
-16 3 8 116.742 113.470 3.803 72.506 o
-16 3 9 18.854 17.368 1.774 397.384 o
-16 3 10 129.599 128.669 2.964 79.465 o
-16 3 11 87.139 87.404 2.605 113.390 o
-16 3 12 635.591 636.956 8.165 14.103 o
-16 3 13 166.611 163.828 3.261 62.940 o
-16 3 14 3.016 1.434 2.006 580.905 o
-16 3 15 1.594 0.338 2.163 531.811 o
-16 3 16 360.244 344.863 5.441 27.273 o
-16 3 17 83.643 77.517 3.088 105.545 o
-16 3 18 153.502 151.612 3.448 64.701 o
-16 3 19 388.148 375.306 6.189 23.779 o
-16 3 20 11.636 9.001 2.696 281.226 o
-16 3 21 48.837 41.483 3.150 140.579 o
-16 3 22 128.765 123.073 4.095 64.612 o
-16 3 23 790.047 809.064 12.875 8.307 o
-16 3 24 42.934 37.921 3.541 128.974 o
-16 3 25 16.624 14.749 3.634 161.073 o
-16 3 26 47.925 38.353 4.078 104.497 o
-16 3 27 153.988 160.389 6.660 35.521 o
-16 3 28 11.749 10.945 4.052 140.451 o
-16 3 29 0.060 -2.439 4.279 142.253 o
-16 3 30 1.901 2.956 4.292 138.292 o
-16 3 31 4.454 6.156 4.316 133.199 o
-16 3 32 14.302 15.464 4.304 122.570 o
-16 3 33 20.702 25.121 4.887 93.056 o
-16 3 34 1.901 -4.247 4.929 106.193 o
-16 4 1 1555.360 1526.720 21.359 3.505 o
-16 4 2 231.993 229.552 6.319 31.449 o
-16 4 3 291.687 268.748 5.256 32.423 o
-16 4 4 71.485 72.013 2.628 128.928 o
-16 4 5 946.701 945.178 14.382 6.811 o
-16 4 6 3.198 4.425 2.097 514.112 o
-16 4 7 1.859 -0.839 1.973 631.786 o
-16 4 8 66.685 68.882 2.467 140.051 o
-16 4 9 486.787 498.147 7.322 18.008 o
-16 4 10 796.800 799.264 10.615 9.992 o
-16 4 11 24.035 21.927 1.985 314.957 o
-16 4 12 1.034 -0.332 1.929 676.701 o
-16 4 13 464.580 456.266 6.553 20.247 o
-16 4 14 28.405 26.249 2.158 265.918 o
-16 4 15 270.719 261.015 4.755 36.050 o
-16 4 16 0.025 -2.025 2.252 513.468 o
-16 4 17 589.392 593.644 8.567 14.231 o
-16 4 18 459.448 443.350 6.687 20.195 o
-16 4 19 317.738 318.818 6.234 26.608 o
-16 4 20 1.132 1.195 2.647 360.923 o
-16 4 21 21.105 13.366 2.974 212.041 o
-16 4 22 14.951 12.373 3.060 217.430 o
-16 4 23 197.676 191.764 5.734 37.645 o
-16 4 24 175.897 186.854 5.138 43.616 o
-16 4 25 2.293 -3.933 3.933 165.371 o
-16 4 26 127.131 128.037 4.840 55.335 o
-16 4 27 0.809 5.902 4.176 145.516 o
-16 4 28 0.708 -0.506 4.144 150.963 o
-16 4 29 25.963 28.132 4.382 107.834 o
-16 4 30 59.311 68.982 5.483 62.513 o
-16 4 31 12.955 9.610 4.231 129.606 o
-16 4 32 6.347 5.061 4.447 124.805 o
-16 4 33 3.809 -0.173 4.739 113.636 o
-16 4 34 52.658 53.006 5.074 73.304 o
-16 5 1 33.517 28.853 2.392 223.532 o
-16 5 2 77.147 71.450 2.687 122.961 o
-16 5 3 2.452 0.350 1.947 632.678 o
-16 5 4 1623.550 1627.260 23.536 3.045 o
-16 5 5 0.010 -0.728 2.097 592.255 o
-16 5 6 169.275 176.200 4.381 51.034 o
-16 5 7 12.710 11.718 2.120 383.577 o
-16 5 8 4.820 3.960 2.004 536.319 o
-16 5 9 327.659 329.181 5.449 28.751 o
-16 5 10 1537.820 1567.040 20.814 3.616 o
-16 5 11 718.591 720.739 10.297 10.875 o
-16 5 12 535.872 524.852 7.297 17.135 o
-16 5 13 1.187 -1.687 2.007 624.277 o
-16 5 14 1576.350 1584.170 20.489 3.654 o
-16 5 15 14.054 5.620 2.241 366.519 o
-16 5 16 3.811 2.234 2.318 435.415 o
-16 5 17 57.288 53.512 2.518 155.635 o
-16 5 18 268.570 260.811 4.930 35.360 o
-16 5 19 146.118 143.653 3.719 63.846 o
-16 5 20 812.234 817.332 11.168 9.446 o
-16 5 21 56.128 55.109 3.478 116.046 o
-16 5 22 187.567 190.934 4.679 45.773 o
-16 5 23 1.577 -3.381 3.381 224.085 o
-16 5 24 1.054 -0.330 3.586 200.527 o
-16 5 25 0.545 -1.940 3.819 177.763 o
-16 5 26 49.090 43.804 4.160 99.834 o
-16 5 27 36.899 36.942 4.255 104.396 o
-16 5 28 20.561 19.716 4.282 117.868 o
-16 5 29 0.456 0.047 4.250 143.744 o
-16 5 30 12.299 12.460 4.399 120.340 o
-16 5 31 0.001 -4.278 4.278 142.378 o
-16 5 32 6.197 2.779 4.518 122.035 o
-16 5 33 4.779 9.141 4.725 110.952 o
-16 5 34 21.580 20.679 4.899 93.208 o
-16 6 1 333.993 332.371 6.569 24.800 o
-16 6 2 119.585 118.688 3.691 72.837 o
-16 6 3 7.071 5.569 2.307 398.259 o
-16 6 4 177.865 167.040 3.951 54.320 o
-16 6 5 146.224 142.086 4.645 53.755 o
-16 6 6 24.184 21.292 2.398 258.886 o
-16 6 7 20.080 12.849 2.380 291.211 o
-16 6 8 56.403 48.695 2.544 158.210 o
-16 6 9 351.967 357.146 6.136 25.218 o
-16 6 10 61.391 56.937 2.590 146.123 o
-16 6 11 113.988 108.381 2.961 88.074 o
-16 6 12 723.183 716.866 9.729 11.401 o
-16 6 13 129.261 125.576 2.951 80.216 o
-16 6 14 58.573 59.295 2.401 156.153 o
-16 6 15 277.863 272.507 4.808 35.034 o
-16 6 16 2.625 1.912 2.363 432.416 o
-16 6 17 36.368 33.538 2.384 212.489 o
-16 6 18 4.341 -2.416 2.416 408.617 o
-16 6 19 10.220 6.083 2.692 293.181 o
-16 6 20 243.266 239.251 5.507 34.626 o
-16 6 21 31.711 28.503 3.293 157.573 o
-16 6 22 79.151 80.491 3.633 93.135 o
-16 6 23 82.288 85.475 4.299 76.726 o
-16 6 24 11.288 4.366 3.706 169.151 o
-16 6 25 150.257 158.864 5.382 45.394 o
-16 6 26 59.943 60.436 4.362 86.317 o
-16 6 27 1.413 1.660 4.145 149.225 o
-16 6 28 6.814 3.660 4.247 136.375 o
-16 6 29 68.438 74.063 4.581 76.539 o
-16 6 30 0.037 -1.136 4.194 148.048 o
-16 6 31 47.336 49.832 4.289 95.312 o
-16 6 32 37.863 43.158 4.311 100.415 o
-16 6 33 24.363 26.044 5.261 80.644 o
-16 7 1 16.491 12.856 2.274 325.350 o
-16 7 2 59.826 55.562 2.548 150.308 o
-16 7 3 230.371 235.820 4.988 38.325 o
-16 7 4 26.866 27.928 2.285 253.556 o
-16 7 5 186.654 181.219 4.488 47.846 o
-16 7 6 78.626 77.014 2.847 115.260 o
-16 7 7 1158.480 1162.020 18.422 4.697 o
-16 7 8 449.794 444.058 7.719 18.253 o
-16 7 9 42.316 31.090 2.525 192.483 o
-16 7 10 81.645 78.433 2.804 114.161 o
-16 7 11 0.879 1.283 2.089 572.187 o
-16 7 12 37.340 37.118 2.227 219.387 o
-16 7 13 110.046 107.872 3.316 83.257 o
-16 7 14 217.319 212.202 4.047 46.188 o
-16 7 15 485.963 478.453 7.519 17.810 o
-16 7 16 450.412 434.895 7.281 19.204 o
-16 7 17 22.877 20.615 2.534 247.429 o
-16 7 18 238.476 232.723 4.590 40.090 o
-16 7 19 24.204 25.226 2.694 220.513 o
-16 7 20 728.410 733.028 10.901 10.244 o
-16 7 21 25.988 24.927 3.137 178.469 o
-16 7 22 26.769 25.149 3.358 161.386 o
-16 7 23 60.833 63.794 4.054 93.328 o
-16 7 24 15.854 13.956 3.886 145.337 o
-16 7 25 49.774 49.841 4.020 102.538 o
-16 7 26 3.112 3.405 4.292 136.969 o
-16 7 27 91.749 103.765 7.972 32.032 o
-16 7 28 10.961 2.618 4.251 133.001 o
-16 7 29 19.878 19.319 4.548 107.039 o
-16 7 30 41.826 45.681 4.430 94.311 o
-16 7 31 7.108 7.618 4.380 126.886 o
-16 7 32 21.130 21.823 5.264 82.240 o
-16 7 33 3.366 -3.369 5.425 87.284 o
-16 8 1 27.423 18.897 2.343 259.157 o
-16 8 2 35.954 36.455 2.562 196.324 o
-16 8 3 159.036 163.868 3.962 57.237 o
-16 8 4 35.651 37.178 2.479 202.609 o
-16 8 5 377.516 375.549 6.616 22.907 o
-16 8 6 332.891 332.309 5.903 26.969 o
-16 8 7 34.811 32.057 2.530 205.276 o
-16 8 8 564.833 559.637 9.416 13.485 o
-16 8 9 23.729 17.861 2.546 247.567 o
-16 8 10 557.138 562.431 8.707 14.509 o
-16 8 11 1226.640 1242.600 16.453 5.217 o
-16 8 12 0.194 -2.226 2.226 523.049 o
-16 8 13 70.314 70.126 2.765 125.926 o
-16 8 14 580.467 574.637 9.596 13.060 o
-16 8 15 77.369 69.788 3.086 111.248 o
-16 8 16 460.068 449.960 7.617 18.244 o
-16 8 17 0.615 0.556 2.749 339.725 o
-16 8 18 0.094 -0.626 2.917 305.689 o
-16 8 19 146.810 142.028 4.933 50.796 o
-16 8 20 166.614 171.128 4.197 53.357 o
-16 8 21 37.848 34.600 3.630 130.232 o
-16 8 22 1.861 -0.971 3.391 222.045 o
-16 8 23 10.126 7.698 3.731 166.480 o
-16 8 24 4.907 1.130 3.877 165.873 o
-16 8 25 0.223 1.357 3.975 163.725 o
-16 8 26 4.041 0.197 3.933 163.006 o
-16 8 27 33.612 32.385 4.369 103.151 o
-16 8 28 14.804 9.698 4.664 107.703 o
-16 8 29 36.751 41.088 4.818 85.976 o
-16 8 30 0.068 1.998 4.981 104.436 o
-16 8 31 0.098 1.010 5.134 98.549 o
-16 8 32 15.890 10.760 5.395 82.092 o
-16 8 33 2.060 4.722 6.313 64.485 o
-16 9 1 918.964 941.344 15.485 6.327 o
-16 9 2 347.697 332.332 6.318 25.170 o
-16 9 3 0.059 -0.319 2.466 427.769 o
-16 9 4 43.421 43.645 2.598 175.751 o
-16 9 5 15.803 15.355 2.373 305.109 o
-16 9 6 61.998 61.113 3.153 121.758 o
-16 9 7 0.042 -2.269 2.384 457.986 o
-16 9 8 257.311 253.677 4.940 36.212 o
-16 9 9 850.571 852.286 13.062 7.928 o
-16 9 10 57.955 58.974 3.464 114.158 o
-16 9 11 26.265 22.819 2.488 240.039 o
-16 9 12 316.165 311.105 5.557 29.189 o
-16 9 13 35.051 32.123 2.856 179.913 o
-16 9 14 457.229 474.739 8.520 16.432 o
-16 9 15 7.490 7.569 2.870 270.452 o
-16 9 16 26.459 24.370 2.858 201.167 o
-16 9 17 2.317 -2.946 2.946 290.629 o
-16 9 18 84.070 79.329 3.359 97.946 o
-16 9 19 2.002 -0.761 2.948 291.548 o
-16 9 20 398.850 432.348 7.657 19.335 o
-16 9 21 289.871 297.501 7.642 23.119 o
-16 9 22 0.472 0.582 3.906 169.743 o
-16 9 23 31.459 26.788 4.142 114.732 o
-16 9 24 0.233 -2.660 4.006 162.027 o
-16 9 25 3.036 0.714 4.287 138.556 o
-16 9 26 13.612 15.708 4.213 127.663 o
-16 9 27 21.755 18.837 4.546 106.223 o
-16 9 28 7.483 7.065 4.792 107.087 o
-16 9 29 58.869 60.096 4.984 72.683 o
-16 9 30 38.917 39.456 5.251 74.788 o
-16 9 31 7.526 9.161 5.477 82.716 o
-16 9 32 19.659 21.361 5.658 72.841 o
-16 10 1 6.144 3.742 2.629 329.569 o
-16 10 2 175.406 168.223 5.093 44.874 o
-16 10 3 118.845 111.593 3.695 73.880 o
-16 10 4 6.498 3.989 2.707 310.831 o
-16 10 5 14.273 10.548 2.388 320.767 o
-16 10 6 569.501 578.157 9.624 13.100 o
-16 10 7 111.841 109.009 4.643 61.813 o
-16 10 8 118.964 110.678 3.589 75.616 o
-16 10 9 0.709 -2.627 2.829 321.943 o
-16 10 10 36.842 36.888 3.105 158.068 o
-16 10 11 316.374 304.898 6.054 27.520 o
-16 10 12 485.184 493.997 8.234 16.446 o
-16 10 13 19.838 18.035 2.718 237.691 o
-16 10 14 129.572 118.880 3.891 67.611 o
-16 10 15 19.206 13.588 2.963 217.186 o
-16 10 16 230.494 228.870 5.117 37.826 o
-16 10 17 14.511 16.282 3.089 211.071 o
-16 10 18 240.592 235.100 5.022 37.462 o
-16 10 19 1.260 2.436 3.272 236.513 o
-16 10 20 6.650 4.897 3.331 213.129 o
-16 10 21 232.741 234.450 6.787 29.152 o
-16 10 22 5.604 7.891 4.164 140.687 o
-16 10 23 30.534 25.840 4.700 94.836 o
-16 10 24 16.383 7.642 4.930 97.180 o
-16 10 25 10.192 9.978 4.672 109.888 o
-16 10 26 161.708 170.555 6.206 37.715 o
-16 10 27 8.020 7.278 4.807 106.133 o
-16 10 28 80.856 85.377 7.843 33.921 o
-16 10 29 2.429 3.454 5.317 90.509 o
-16 10 30 3.536 12.218 5.484 83.314 o
-16 10 31 5.171 9.520 6.016 69.623 o
-16 10 32 30.806 32.831 6.539 53.600 o
-16 11 1 52.482 54.859 3.081 134.423 o
-16 11 2 63.755 63.769 3.305 114.479 o
-16 11 3 302.079 303.321 6.931 25.005 o
-16 11 4 174.744 169.604 5.029 45.377 o
-16 11 5 482.838 481.660 8.870 15.485 o
-16 11 6 281.018 282.654 5.704 30.719 o
-16 11 7 298.917 303.400 6.192 27.683 o
-16 11 8 220.757 201.906 6.133 33.648 o
-16 11 9 170.219 162.950 6.234 37.212 o
-16 11 10 90.058 96.118 4.312 72.995 o
-16 11 11 13.199 15.227 3.289 194.542 o
-16 11 12 19.145 24.001 3.144 189.630 o
-16 11 13 515.608 524.937 8.724 15.112 o
-16 11 14 63.207 60.049 4.077 92.519 o
-16 11 15 61.119 60.678 3.264 118.579 o
-16 11 16 292.693 282.574 5.885 29.492 o
-16 11 17 0.020 -2.980 2.980 293.190 o
-16 11 18 230.943 224.041 5.044 38.375 o
-16 11 19 12.290 6.239 3.064 230.671 o
-16 11 20 196.266 194.670 5.721 37.718 o
-16 11 21 78.424 82.448 4.877 67.506 o
-16 11 22 4.213 -1.224 4.332 135.071 o
-16 11 23 28.656 21.257 4.869 91.192 o
-16 11 24 20.336 18.990 5.086 88.142 o
-16 11 25 27.514 14.385 4.947 90.573 o
-16 11 26 42.660 46.455 5.178 74.509 o
-16 11 27 0.588 -5.193 5.193 96.354 o
-16 11 28 17.693 9.786 5.185 87.770 o
-16 11 29 29.179 23.795 5.540 72.812 o
-16 11 30 35.297 33.582 8.021 36.803 o
-16 11 31 16.963 24.752 6.910 50.711 o
-16 12 1 40.418 39.454 3.841 117.366 o
-16 12 2 33.138 27.812 3.791 129.003 o
-16 12 3 925.688 940.974 17.695 5.362 o
-16 12 4 646.724 666.049 12.275 9.581 o
-16 12 5 44.361 44.296 3.384 132.360 o
-16 12 6 296.040 299.910 7.265 24.127 o
-16 12 7 421.736 420.010 8.030 18.261 o
-16 12 8 8.031 4.825 2.961 258.918 o
-16 12 9 21.723 14.564 3.054 201.736 o
-16 12 10 67.639 69.314 3.500 104.597 o
-16 12 11 739.138 728.346 12.920 8.585 o
-16 12 12 103.132 92.791 4.429 68.335 o
-16 12 13 83.992 73.666 5.031 64.696 o
-16 12 14 0.072 -0.622 2.923 304.654 o
-16 12 15 357.216 371.748 7.217 21.837 o
-16 12 16 0.783 -3.260 3.365 228.090 o
-16 12 17 15.028 8.122 3.391 187.962 o
-16 12 18 3.668 4.572 3.314 222.329 o
-16 12 19 105.552 99.864 4.105 72.184 o
-16 12 20 34.135 37.288 3.694 129.120 o
-16 12 21 46.729 40.955 4.286 97.625 o
-16 12 22 18.514 10.412 4.273 122.904 o
-16 12 23 39.991 39.087 4.828 84.927 o
-16 12 24 28.096 30.258 5.164 81.358 o
-16 12 25 65.784 60.033 5.787 57.445 o
-16 12 26 4.578 2.707 5.784 76.207 o
-16 12 27 3.812 6.542 5.459 84.921 o
-16 12 28 19.277 16.279 6.096 64.236 o
-16 12 29 1.420 -5.453 5.491 85.909 o
-16 12 30 29.895 32.691 6.623 52.533 o
-16 12 31 83.321 88.858 9.382 25.090 o
-16 13 1 610.560 609.837 12.245 9.897 o
-16 13 2 5.969 10.735 3.820 162.907 o
-16 13 3 4.025 7.130 3.781 170.987 o
-16 13 4 7.061 8.688 3.467 193.941 o
-16 13 5 4.002 1.985 3.340 221.298 o
-16 13 6 0.884 -1.778 3.256 243.214 o
-16 13 7 237.875 234.766 5.493 35.143 o
-16 13 8 16.833 6.378 3.177 207.242 o
-16 13 9 91.126 92.205 4.659 67.336 o
-16 13 10 224.946 223.906 5.754 34.831 o
-16 13 11 20.084 15.310 3.628 156.997 o
-16 13 12 100.054 101.427 4.432 68.013 o
-16 13 13 0.132 -3.435 3.728 187.192 o
-16 13 14 16.022 17.975 3.099 205.189 o
-16 13 15 25.406 33.134 3.311 161.217 o
-16 13 16 24.721 19.868 3.542 154.749 o
-16 13 17 39.134 41.505 3.691 123.856 o
-16 13 18 28.701 21.274 3.647 143.367 o
-16 13 19 15.004 13.121 3.534 171.877 o
-16 13 20 38.039 35.773 3.604 130.850 o
-16 13 21 12.835 11.733 4.280 126.253 o
-16 13 22 19.852 16.477 4.672 102.947 o
-16 13 23 24.454 25.351 5.257 80.817 o
-16 13 24 15.607 16.608 5.077 90.658 o
-16 13 25 15.806 19.632 5.348 81.992 o
-16 13 26 37.342 42.209 7.401 42.018 o
-16 13 27 61.611 70.932 6.322 50.118 o
-16 13 28 68.573 68.374 6.586 46.445 o
-16 13 29 2.567 4.827 6.158 67.601 o
-16 13 30 18.260 22.171 6.083 64.114 o
-16 14 1 21.169 19.845 3.728 146.807 o
-16 14 2 440.463 427.951 10.949 12.970 o
-16 14 3 153.985 161.711 5.587 43.224 o
-16 14 4 131.581 145.523 4.908 52.758 o
-16 14 5 447.306 454.001 11.092 12.617 o
-16 14 6 546.408 535.201 10.165 12.766 o
-16 14 7 62.388 51.673 3.480 113.119 o
-16 14 8 0.825 4.074 3.180 248.881 o
-16 14 9 596.440 601.505 11.108 11.114 o
-16 14 10 136.207 131.891 4.838 53.804 o
-16 14 11 0.085 -3.707 3.707 189.423 o
-16 14 12 59.408 56.659 5.452 64.187 o
-16 14 13 105.787 108.173 4.681 62.475 o
-16 14 14 57.110 53.668 4.118 95.253 o
-16 14 15 142.330 148.962 5.217 48.206 o
-16 14 16 175.829 181.659 5.715 39.679 o
-16 14 17 15.931 16.167 3.563 166.280 o
-16 14 18 82.323 90.417 4.597 70.576 o
-16 14 19 19.625 12.293 3.772 149.556 o
-16 14 20 6.783 7.291 3.757 169.139 o
-16 14 21 7.368 2.537 4.729 111.157 o
-16 14 22 2.103 3.710 5.159 96.102 o
-16 14 23 0.580 0.778 5.000 103.704 o
-16 14 24 26.550 23.562 5.080 85.270 o
-16 14 25 35.911 43.580 5.708 65.578 o
-16 14 26 23.157 23.812 5.730 70.093 o
-16 14 27 15.455 9.424 5.428 81.516 o
-16 14 28 15.275 17.861 5.615 75.472 o
-16 14 29 37.058 33.539 6.742 49.990 o
-16 15 1 4.490 -1.664 3.921 163.579 o
-16 15 2 70.354 74.772 5.007 67.844 o
-16 15 3 67.681 54.910 5.384 63.914 o
-16 15 4 75.019 64.825 3.909 91.175 o
-16 15 5 0.201 0.328 3.723 187.384 o
-16 15 6 4.513 4.251 3.669 182.395 o
-16 15 7 1269.240 1289.400 22.372 3.533 o
-16 15 8 205.282 197.869 5.410 38.930 o
-16 15 9 434.250 444.138 9.352 15.445 o
-16 15 10 75.250 80.325 5.308 61.367 o
-16 15 11 120.048 114.604 5.032 55.113 o
-16 15 12 0.591 -3.936 4.166 149.484 o
-16 15 13 147.968 151.685 5.942 41.346 o
-16 15 14 160.068 166.585 6.286 37.414 o
-16 15 15 53.314 50.354 4.566 85.243 o
-16 15 16 0.038 -0.269 4.169 149.828 o
-16 15 17 3.017 1.844 4.156 146.716 o
-16 15 18 33.145 28.540 4.591 96.674 o
-16 15 19 40.510 43.038 4.383 96.899 o
-16 15 20 28.663 23.188 4.095 119.794 o
-16 15 21 77.384 80.612 5.819 53.800 o
-16 15 22 1.500 -0.645 5.117 98.776 o
-16 15 23 5.286 12.736 5.092 95.171 o
-16 15 24 2.393 -5.106 5.425 87.652 o
-16 15 25 136.593 151.086 7.055 34.269 o
-16 15 26 17.977 14.055 6.514 57.229 o
-16 15 27 2.445 4.635 5.174 95.231 o
-16 15 28 6.032 9.140 5.594 79.903 o
-16 15 29 30.270 33.236 5.214 78.964 o
-16 16 1 208.676 203.215 5.972 35.172 o
-16 16 2 202.471 204.966 8.160 24.972 o
-16 16 3 5.427 0.576 3.981 157.363 o
-16 16 4 1.554 0.736 3.745 182.618 o
-16 16 5 44.663 45.221 3.919 109.987 o
-16 16 6 117.258 123.055 4.802 57.658 o
-16 16 7 15.767 24.616 4.038 131.707 o
-16 16 8 85.434 97.679 4.959 63.223 o
-16 16 9 87.494 93.763 4.457 71.378 o
-16 16 10 0.036 -4.011 4.011 161.904 o
-16 16 11 86.810 97.668 5.096 60.930 o
-16 16 12 96.360 81.555 5.485 55.363 o
-16 16 13 46.198 42.669 5.685 64.052 o
-16 16 14 15.585 8.904 4.286 124.949 o
-16 16 15 17.611 17.562 4.506 110.537 o
-16 16 16 27.335 12.639 4.541 105.112 o
-16 16 17 177.315 175.591 6.584 34.209 o
-16 16 18 11.668 18.261 4.399 118.831 o
-16 16 19 45.512 58.059 4.859 79.335 o
-16 16 20 70.110 79.959 4.886 69.478 o
-16 16 21 0.371 -4.973 4.973 105.160 o
-16 16 22 65.709 76.844 5.679 57.718 o
-16 16 23 0.098 2.774 5.334 90.984 o
-16 16 24 38.741 32.099 5.623 67.847 o
-16 16 25 18.918 16.935 5.542 76.395 o
-16 16 26 1.239 -3.420 5.239 94.381 o
-16 16 27 13.000 13.335 5.055 93.097 o
-16 16 28 3.412 -0.439 5.119 97.856 o
-16 17 1 35.791 30.646 4.062 114.140 o
-16 17 2 29.083 19.435 4.098 120.617 o
-16 17 3 24.615 17.418 4.090 124.921 o
-16 17 4 9.374 6.717 3.969 150.371 o
-16 17 5 231.312 238.806 6.858 28.806 o
-16 17 6 132.494 153.304 5.451 46.856 o
-16 17 7 305.569 322.980 7.900 21.673 o
-16 17 8 9.003 16.810 4.173 133.140 o
-16 17 9 31.070 38.471 4.167 110.426 o
-16 17 10 5.574 2.564 4.628 117.008 o
-16 17 11 21.872 14.410 4.467 110.617 o
-16 17 12 5.648 6.711 4.287 133.650 o
-16 17 13 15.511 9.886 4.184 130.037 o
-16 17 14 24.328 20.493 4.531 104.993 o
-16 17 15 122.850 128.256 6.024 43.837 o
-16 17 16 96.351 90.284 5.061 60.411 o
-16 17 17 20.906 22.694 4.968 90.864 o
-16 17 18 74.235 85.084 5.504 58.229 o
-16 17 19 20.968 21.056 4.981 90.746 o
-16 17 20 52.697 58.601 5.783 59.758 o
-16 17 21 131.258 139.304 6.595 38.111 o
-16 17 22 22.082 28.434 5.739 69.614 o
-16 17 23 1.931 3.098 5.995 71.618 o
-16 17 24 5.967 16.848 5.707 75.832 o
-16 17 25 0.890 1.036 5.651 81.124 o
-16 17 26 0.192 -5.667 5.667 81.068 o
-16 17 27 20.270 15.473 6.682 54.139 o
-16 18 1 69.970 64.726 5.896 54.925 o
-16 18 2 132.238 129.935 7.925 29.873 o
-16 18 3 2.592 -1.380 4.297 138.707 o
-16 18 4 1.237 1.453 3.941 165.162 o
-16 18 5 69.901 77.381 4.566 75.983 o
-16 18 6 25.462 26.360 4.180 117.057 o
-16 18 7 105.576 130.846 5.667 48.901 o
-16 18 8 94.651 106.916 5.549 53.031 o
-16 18 9 183.212 182.194 6.748 32.775 o
-16 18 10 162.271 165.241 7.917 28.016 o
-16 18 11 11.386 -0.543 4.775 107.597 o
-16 18 12 22.212 17.940 4.507 107.796 o
-16 18 13 0.636 0.761 4.580 123.479 o
-16 18 14 91.626 93.440 5.423 55.995 o
-16 18 15 3.312 3.815 5.079 98.536 o
-16 18 16 37.388 34.962 5.105 79.297 o
-16 18 17 74.464 81.132 5.556 57.763 o
-16 18 18 30.460 31.057 5.143 81.063 o
-16 18 19 11.348 7.735 5.165 91.219 o
-16 18 20 0.441 -4.560 5.623 82.261 o
-16 18 21 11.100 8.853 6.777 54.451 o
-16 18 22 6.354 -4.523 7.095 50.954 o
-16 18 23 0.460 -2.564 6.907 54.547 o
-16 18 24 3.033 3.766 6.545 59.963 o
-16 18 25 10.806 -0.014 6.334 62.837 o
-16 18 26 2.677 -4.120 6.837 55.340 o
-16 19 1 120.228 131.714 5.859 45.419 o
-16 19 2 88.219 86.177 5.804 52.169 o
-16 19 3 4.721 4.500 5.022 99.864 o
-16 19 4 12.779 11.383 4.317 124.506 o
-16 19 5 38.888 35.129 4.440 97.582 o
-16 19 6 8.537 8.686 4.883 102.413 o
-16 19 7 11.102 18.286 5.270 86.038 o
-16 19 8 124.394 130.834 6.928 36.444 o
-16 19 9 29.083 20.524 4.952 88.641 o
-16 19 10 2.009 -3.199 5.002 103.082 o
-16 19 11 20.364 22.226 4.746 98.606 o
-16 19 12 9.157 6.439 4.556 116.864 o
-16 19 13 21.989 29.763 5.240 81.355 o
-16 19 14 73.836 81.425 5.836 54.006 o
-16 19 15 7.101 6.210 5.916 71.849 o
-16 19 16 0.049 -2.128 5.720 79.608 o
-16 19 17 19.379 18.618 5.576 75.209 o
-16 19 18 4.299 4.807 5.611 80.619 o
-16 19 19 62.814 59.253 6.037 54.402 o
-16 19 20 33.549 27.025 6.310 57.087 o
-16 19 21 65.025 71.743 8.084 33.471 o
-16 19 22 2.423 0.305 6.634 58.773 o
-16 19 23 1.333 -1.593 6.508 61.278 o
-16 19 24 0.132 -0.115 6.422 63.144 o
-16 20 1 88.099 94.781 7.727 34.067 o
-16 20 2 10.148 10.548 5.526 80.286 o
-16 20 3 141.299 156.104 8.477 26.314 o
-16 20 4 12.338 14.224 4.423 118.601 o
-16 20 5 6.656 5.424 4.745 110.025 o
-16 20 6 19.523 12.277 5.085 89.745 o
-16 20 7 0.044 -1.251 4.916 107.782 o
-16 20 8 3.461 -3.646 5.551 83.399 o
-16 20 9 5.386 4.895 5.388 86.845 o
-16 20 10 2.127 5.515 5.148 96.123 o
-16 20 11 140.275 153.564 6.411 38.334 o
-16 20 12 70.483 64.050 5.792 56.346 o
-16 20 13 0.011 0.826 5.655 81.344 o
-16 20 14 0.523 2.950 5.985 72.231 o
-16 20 15 40.781 50.175 6.143 56.772 o
-16 20 16 91.386 84.248 6.595 43.413 o
-16 20 17 4.206 9.996 5.540 81.849 o
-16 20 18 14.026 4.378 5.355 84.904 o
-16 20 19 88.846 95.718 8.212 30.883 o
-16 20 20 5.165 9.570 7.122 50.144 o
-16 20 21 21.899 13.480 8.104 37.635 o
-16 20 22 0.107 -7.405 7.405 47.499 o
-16 20 23 65.915 58.798 9.494 25.556 o
-16 21 1 50.416 49.101 5.927 58.663 o
-16 21 2 0.189 2.599 5.948 73.253 o
-16 21 3 20.519 15.741 5.681 72.787 o
-16 21 4 45.293 49.042 6.148 56.099 o
-16 21 5 0.332 3.803 5.537 84.226 o
-16 21 6 29.148 28.342 5.277 78.440 o
-16 21 7 33.418 35.269 5.647 68.182 o
-16 21 8 0.070 4.365 5.217 94.758 o
-16 21 9 1.867 8.716 5.056 98.917 o
-16 21 10 10.077 3.010 5.093 95.165 o
-16 21 11 1.457 -2.832 5.012 102.949 o
-16 21 12 0.939 -5.514 5.514 85.351 o
-16 21 13 4.131 0.831 5.936 72.772 o
-16 21 14 29.820 32.126 6.111 60.547 o
-16 21 15 10.539 4.370 5.730 75.727 o
-16 21 16 113.938 118.633 7.348 34.534 o
-16 21 17 19.718 19.582 5.245 83.606 o
-16 21 18 124.619 143.110 6.940 35.962 o
-16 21 19 13.715 7.806 5.771 73.420 o
-16 21 20 34.572 46.824 8.470 33.010 o
-16 21 21 0.023 0.318 7.991 40.779 o
-16 22 1 4.734 14.961 5.623 78.626 o
-16 22 2 3.610 -0.878 6.161 67.844 o
-16 22 3 121.106 128.822 12.566 14.403 o
-16 22 4 23.207 28.939 6.001 64.045 o
-16 22 5 0.916 6.280 5.655 80.197 o
-16 22 6 2.736 1.820 5.900 73.894 o
-16 22 7 68.842 68.388 7.215 40.203 o
-16 22 8 32.719 44.286 6.388 54.731 o
-16 22 9 34.840 29.997 5.935 62.934 o
-16 22 10 6.272 4.050 5.105 96.177 o
-16 22 11 12.974 9.278 5.365 84.124 o
-16 22 12 9.227 5.095 5.555 80.618 o
-16 22 13 2.742 4.050 5.743 77.592 o
-16 22 14 10.403 14.977 5.658 76.102 o
-16 22 15 53.129 63.799 6.242 52.643 o
-16 22 16 8.985 7.225 5.196 91.232 o
-16 22 17 2.396 -1.632 4.920 106.329 o
-16 22 18 59.465 52.739 5.805 58.785 o
-16 22 19 61.986 67.937 7.644 37.051 o
-16 22 20 45.169 43.036 6.980 45.731 o
-16 23 1 85.646 100.446 7.351 36.771 o
-16 23 2 76.292 78.370 7.864 34.218 o
-16 23 3 5.796 6.658 6.774 55.417 o
-16 23 4 42.659 34.796 6.622 50.798 o
-16 23 5 26.716 27.708 6.050 62.597 o
-16 23 6 47.470 52.772 7.057 44.202 o
-16 23 7 1.005 3.542 6.751 56.730 o
-16 23 8 5.706 2.799 6.183 66.612 o
-16 23 9 20.842 14.848 6.222 61.708 o
-16 23 10 6.641 11.029 6.312 63.004 o
-16 23 11 14.367 14.968 6.226 62.820 o
-16 23 12 3.817 10.972 6.021 69.658 o
-16 23 13 52.492 45.344 6.214 54.372 o
-16 23 14 0.017 0.861 5.867 75.555 o
-16 23 15 0.477 -1.645 5.187 96.631 o
-16 23 16 0.192 -4.418 5.461 87.291 o
-16 23 17 0.096 -0.067 5.227 95.328 o
-16 23 18 42.727 37.476 6.488 52.412 o
-16 24 1 39.934 38.679 6.377 54.274 o
-16 24 2 48.882 53.678 7.126 43.307 o
-16 24 3 33.026 47.763 7.185 44.408 o
-16 24 4 92.538 96.327 7.290 36.927 o
-16 24 5 81.283 104.038 7.869 33.222 o
-16 24 6 0.078 -7.227 7.227 49.866 o
-16 24 7 83.880 86.726 7.559 35.742 o
-16 24 8 16.745 15.066 5.932 68.220 o
-16 24 9 6.804 -0.013 6.119 68.047 o
-16 24 10 7.704 6.603 6.941 52.588 o
-16 24 11 4.517 3.427 6.424 61.977 o
-16 24 12 15.255 23.672 5.985 66.510 o
-16 24 13 1.737 -2.218 5.352 90.279 o
-16 24 14 0.574 0.206 5.278 93.252 o
-16 24 15 0.006 -1.404 5.608 82.823 o
-16 25 1 0.672 -1.076 6.111 69.616 o
-16 25 2 7.734 -0.822 6.740 56.157 o
-16 25 3 43.026 46.242 7.214 43.252 o
-16 25 4 0.297 8.439 6.209 66.611 o
-16 25 5 0.538 6.674 6.291 65.039 o
-16 25 6 3.853 10.204 7.051 51.261 o
-16 25 7 46.806 42.372 7.871 37.024 o
-16 25 8 0.518 4.635 5.740 78.249 o
-16 25 9 4.291 9.184 6.309 63.692 o
-16 25 10 1.395 0.352 6.295 65.431 o
-16 25 11 14.303 9.966 6.630 56.209 o
-15 0 2 4975.850 4972.250 101.391 0.233 o
-15 0 4 1669.860 1662.990 30.571 2.094 o
-15 0 6 375.672 362.849 7.916 19.797 o
-15 0 8 168.848 173.924 5.515 41.967 o
-15 0 10 1973.230 2019.320 36.004 1.564 o
-15 0 12 1015.720 1001.540 17.027 5.455 o
-15 0 14 770.697 761.658 13.180 8.239 o
-15 0 16 40.666 39.185 3.015 157.440 o
-15 0 18 431.310 425.353 8.962 16.281 o
-15 0 20 850.953 837.028 16.965 5.856 o
-15 0 22 631.982 640.975 14.899 7.666 o
-15 0 24 61.059 58.045 4.921 73.676 o
-15 0 26 69.269 69.535 6.446 47.870 o
-15 0 28 62.923 60.259 5.864 56.761 o
-15 0 30 8.210 4.271 6.051 68.755 o
-15 0 32 3.041 4.149 6.349 63.622 o
-15 0 34 150.652 155.416 9.422 22.259 o
-15 1 1 28.971 31.319 2.091 263.299 o
-15 1 2 492.181 481.017 8.144 16.595 o
-15 1 3 225.605 214.841 4.101 44.892 o
-15 1 4 182.597 179.964 3.169 59.511 o
-15 1 5 295.655 295.305 4.672 33.972 o
-15 1 6 124.315 124.866 2.697 85.741 o
-15 1 7 81.057 79.178 2.556 121.390 o
-15 1 8 469.059 478.671 7.157 18.758 o
-15 1 9 2178.880 2229.150 27.786 2.208 o
-15 1 10 1469.060 1479.540 19.074 4.089 o
-15 1 11 1.922 1.784 1.882 669.754 o
-15 1 12 130.784 129.791 2.760 81.838 o
-15 1 13 68.232 67.683 2.174 150.067 o
-15 1 14 53.941 48.679 2.071 186.422 o
-15 1 15 52.050 50.369 2.094 186.843 o
-15 1 16 30.861 24.577 2.111 265.917 o
-15 1 17 0.902 -2.183 2.183 534.264 o
-15 1 18 70.173 64.152 2.606 133.971 o
-15 1 19 883.366 866.189 12.203 8.355 o
-15 1 20 0.880 -1.395 2.580 385.044 o
-15 1 21 251.229 243.133 5.268 35.260 o
-15 1 22 11.220 8.520 3.080 228.495 o
-15 1 23 24.352 25.738 3.291 168.783 o
-15 1 24 275.971 289.621 5.830 30.273 o
-15 1 25 145.977 151.245 4.483 54.826 o
-15 1 26 70.924 73.115 4.277 82.453 o
-15 1 27 208.627 206.992 6.569 31.857 o
-15 1 28 13.581 17.536 4.099 133.155 o
-15 1 29 38.094 37.020 4.423 98.045 o
-15 1 30 27.844 29.318 4.373 106.827 o
-15 1 31 5.709 2.182 4.443 126.560 o
-15 1 32 47.900 40.994 4.650 86.584 o
-15 1 33 1.147 6.982 4.813 109.730 o
-15 1 34 9.823 7.587 4.873 102.452 o
-15 1 35 59.255 60.794 7.057 42.776 o
-15 2 1 0.564 -1.605 1.670 911.490 o
-15 2 2 344.744 340.959 6.155 25.632 o
-15 2 3 817.446 807.357 12.359 8.574 o
-15 2 4 96.449 93.469 3.038 96.670 o
-15 2 5 604.489 607.723 8.572 14.014 o
-15 2 6 37.355 38.372 1.928 243.156 o
-15 2 7 398.530 397.954 5.966 23.784 o
-15 2 8 9.621 7.800 1.685 577.420 o
-15 2 9 133.195 130.768 2.855 79.603 o
-15 2 10 305.274 301.305 4.651 33.378 o
-15 2 11 325.131 324.477 4.768 31.371 o
-15 2 12 180.256 171.799 3.501 57.645 o
-15 2 13 345.611 343.787 5.049 29.098 o
-15 2 14 328.617 323.890 4.728 31.363 o
-15 2 15 105.844 101.623 2.547 100.697 o
-15 2 16 7.870 3.694 2.056 479.929 o
-15 2 17 361.215 351.369 5.416 27.200 o
-15 2 18 8.554 6.019 2.218 410.198 o
-15 2 19 1218.300 1216.060 16.338 5.285 o
-15 2 20 102.483 96.488 3.570 82.980 o
-15 2 21 49.051 37.439 3.131 143.226 o
-15 2 22 15.019 10.239 3.148 210.033 o
-15 2 23 76.390 73.720 3.612 96.277 o
-15 2 24 299.768 297.906 6.198 27.730 o
-15 2 25 3.418 1.342 3.533 200.589 o
-15 2 26 0.074 5.839 3.589 196.555 o
-15 2 27 93.922 101.749 4.936 61.618 o
-15 2 28 8.177 0.027 4.063 148.686 o
-15 2 29 122.081 124.515 4.942 55.155 o
-15 2 30 2.458 2.316 4.258 140.256 o
-15 2 31 34.304 31.944 4.554 96.615 o
-15 2 32 17.855 9.194 4.533 111.681 o
-15 2 33 5.529 7.218 4.834 106.336 o
-15 2 34 1.495 2.005 5.169 96.374 o
-15 3 1 469.598 472.946 7.166 18.778 o
-15 3 2 289.805 299.553 5.465 30.917 o
-15 3 3 342.105 343.282 6.237 25.421 o
-15 3 4 213.556 212.337 4.076 46.370 o
-15 3 5 12.941 12.991 1.899 433.339 o
-15 3 6 366.963 363.604 6.186 24.535 o
-15 3 7 1.055 -0.770 1.799 773.448 o
-15 3 8 19.369 19.777 1.691 402.038 o
-15 3 9 11.749 11.077 1.773 493.038 o
-15 3 10 115.934 115.885 2.643 91.408 o
-15 3 11 1581.480 1602.610 19.013 3.969 o
-15 3 12 296.623 283.805 4.311 35.758 o
-15 3 13 508.883 499.625 6.782 18.624 o
-15 3 14 11.403 11.384 1.858 468.008 o
-15 3 15 90.093 92.572 2.975 101.266 o
-15 3 16 7.661 6.555 2.127 443.324 o
-15 3 17 85.690 73.865 2.559 119.920 o
-15 3 18 43.130 37.060 2.259 204.561 o
-15 3 19 372.043 363.566 5.996 24.934 o
-15 3 20 16.976 12.064 2.557 277.594 o
-15 3 21 33.141 27.088 2.947 180.104 o
-15 3 22 5.699 2.463 3.171 238.726 o
-15 3 23 99.880 94.028 4.304 70.987 o
-15 3 24 185.076 176.644 4.713 46.479 o
-15 3 25 361.760 360.064 7.923 20.068 o
-15 3 26 146.877 144.901 4.804 51.878 o
-15 3 27 36.038 27.957 4.076 114.256 o
-15 3 28 85.845 83.002 4.412 73.961 o
-15 3 29 64.461 59.882 4.599 79.352 o
-15 3 30 20.869 29.429 4.275 114.865 o
-15 3 31 0.114 1.402 4.350 136.949 o
-15 3 32 6.303 1.116 4.602 118.253 o
-15 3 33 56.386 64.540 6.004 55.411 o
-15 3 34 3.796 7.287 5.026 99.518 o
-15 4 1 658.465 651.621 9.478 12.310 o
-15 4 2 625.102 624.298 9.860 12.219 o
-15 4 3 11.730 13.095 1.815 468.742 o
-15 4 4 56.544 57.215 2.734 144.650 o
-15 4 5 0.083 0.511 1.848 753.398 o
-15 4 6 82.580 85.338 2.572 117.790 o
-15 4 7 55.069 54.352 2.163 175.377 o
-15 4 8 346.821 356.327 5.344 27.856 o
-15 4 9 27.778 27.238 2.281 252.285 o
-15 4 10 19.890 16.758 1.865 373.371 o
-15 4 11 15.152 16.059 1.822 421.013 o
-15 4 12 61.965 60.653 2.404 151.480 o
-15 4 13 47.966 50.488 2.051 196.355 o
-15 4 14 624.684 620.474 7.883 14.649 o
-15 4 15 643.823 628.209 8.128 14.112 o
-15 4 16 285.781 273.862 4.480 35.992 o
-15 4 17 23.671 22.503 2.215 282.324 o
-15 4 18 793.988 793.920 10.543 10.077 o
-15 4 19 57.932 48.782 2.589 154.253 o
-15 4 20 1307.250 1340.640 17.400 4.758 o
-15 4 21 14.989 9.049 2.856 246.495 o
-15 4 22 285.636 284.785 6.411 27.695 o
-15 4 23 496.550 511.242 8.435 15.863 o
-15 4 24 149.695 135.302 4.615 54.059 o
-15 4 25 0.036 -1.539 3.829 177.625 o
-15 4 26 198.772 205.364 7.487 27.904 o
-15 4 27 19.020 16.011 4.042 132.338 o
-15 4 28 0.146 0.789 4.061 157.352 o
-15 4 29 24.226 21.186 4.388 110.557 o
-15 4 30 2.141 -2.065 4.361 135.103 o
-15 4 31 77.952 68.561 4.602 74.288 o
-15 4 32 5.810 -0.873 4.737 112.510 o
-15 4 33 71.193 69.056 5.777 56.075 o
-15 4 34 0.646 -3.821 4.879 109.054 o
-15 5 1 4.998 3.133 1.802 641.948 o
-15 5 2 102.187 100.595 2.812 97.291 o
-15 5 3 470.511 464.957 7.992 17.269 o
-15 5 4 0.332 2.035 1.997 626.925 o
-15 5 5 128.210 126.912 4.185 63.180 o
-15 5 6 582.654 580.161 8.963 13.832 o
-15 5 7 64.780 63.326 2.198 155.401 o
-15 5 8 16.369 17.367 1.872 394.434 o
-15 5 9 46.703 49.226 2.026 201.474 o
-15 5 10 150.430 154.731 3.084 69.101 o
-15 5 11 209.780 196.306 3.798 49.593 o
-15 5 12 60.120 60.172 2.204 162.632 o
-15 5 13 55.754 61.013 2.244 165.810 o
-15 5 14 455.234 450.007 6.260 21.118 o
-15 5 15 94.563 87.055 2.967 100.617 o
-15 5 16 174.611 173.054 3.571 57.808 o
-15 5 17 153.718 148.467 3.358 65.983 o
-15 5 18 141.224 142.471 3.711 65.023 o
-15 5 19 0.001 -0.372 2.323 482.697 o
-15 5 20 156.278 157.268 3.687 61.057 o
-15 5 21 7.272 -1.345 2.844 289.871 o
-15 5 22 29.546 22.994 3.178 171.602 o
-15 5 23 0.143 -1.635 3.531 208.635 o
-15 5 24 32.233 24.472 3.525 145.299 o
-15 5 25 1.614 4.904 3.754 178.506 o
-15 5 26 150.395 149.773 5.716 43.026 o
-15 5 27 21.993 18.599 4.002 130.996 o
-15 5 28 4.222 3.261 4.085 149.638 o
-15 5 29 8.982 5.923 4.180 137.451 o
-15 5 30 30.799 27.728 4.485 101.589 o
-15 5 31 5.725 1.235 4.359 131.644 o
-15 5 32 0.947 -0.201 4.318 138.851 o
-15 5 33 1.107 7.703 5.029 100.561 o
-15 5 34 5.698 2.010 4.874 105.963 o
-15 6 1 590.725 590.250 9.829 12.633 o
-15 6 2 194.968 186.375 4.708 45.054 o
-15 6 3 32.195 28.514 2.002 267.025 o
-15 6 4 1345.810 1341.480 18.855 4.306 o
-15 6 5 400.342 397.393 6.544 22.274 o
-15 6 6 105.360 100.648 3.671 79.571 o
-15 6 7 330.845 342.180 5.823 27.130 o
-15 6 8 141.678 135.660 3.116 73.108 o
-15 6 9 2.242 4.855 1.839 657.874 o
-15 6 10 7.803 8.357 1.980 482.052 o
-15 6 11 348.350 341.069 5.257 28.363 o
-15 6 12 47.311 45.351 1.966 207.975 o
-15 6 13 160.969 158.780 3.565 61.366 o
-15 6 14 8.482 6.473 2.067 455.383 o
-15 6 15 28.549 22.564 2.269 258.486 o
-15 6 16 86.259 86.415 2.712 111.450 o
-15 6 17 1.435 -2.218 2.218 511.102 o
-15 6 18 131.950 123.314 3.132 77.143 o
-15 6 19 82.179 77.556 2.756 115.468 o
-15 6 20 591.680 611.341 9.140 13.388 o
-15 6 21 33.295 26.186 3.111 168.965 o
-15 6 22 65.029 65.071 3.694 101.278 o
-15 6 23 127.725 130.664 4.597 57.867 o
-15 6 24 57.661 54.700 4.400 87.199 o
-15 6 25 280.420 286.232 6.798 26.415 o
-15 6 26 9.501 8.779 4.054 143.515 o
-15 6 27 0.190 1.993 4.128 151.541 o
-15 6 28 0.756 1.438 3.995 161.354 o
-15 6 29 3.204 9.030 4.196 140.375 o
-15 6 30 6.409 3.079 4.102 146.265 o
-15 6 31 80.026 85.096 4.698 69.963 o
-15 6 32 28.173 29.228 4.218 112.844 o
-15 6 33 84.487 94.606 5.514 55.767 o
-15 6 34 0.042 -0.755 5.287 93.165 o
-15 7 1 2.394 -1.283 2.064 571.738 o
-15 7 2 157.056 156.334 3.602 61.908 o
-15 7 3 771.407 772.571 11.204 9.692 o
-15 7 4 17.361 14.126 1.903 392.203 o
-15 7 5 34.518 34.209 2.266 226.073 o
-15 7 6 127.174 128.784 3.961 66.135 o
-15 7 7 1099.940 1105.340 15.734 5.763 o
-15 7 8 37.239 35.064 2.123 230.821 o
-15 7 9 144.941 141.957 4.076 60.113 o
-15 7 10 748.376 751.200 10.680 10.291 o
-15 7 11 195.401 192.694 3.552 53.470 o
-15 7 12 124.963 120.613 2.818 84.399 o
-15 7 13 26.649 26.464 2.165 270.699 o
-15 7 14 79.278 76.467 3.082 108.368 o
-15 7 15 0.830 -0.099 2.129 561.834 o
-15 7 16 282.153 279.889 4.782 34.689 o
-15 7 17 8.250 4.182 2.479 350.755 o
-15 7 18 2.388 -1.031 2.529 389.406 o
-15 7 19 630.853 635.912 9.261 12.822 o
-15 7 20 7.589 5.183 2.546 336.397 o
-15 7 21 11.786 0.687 3.112 232.857 o
-15 7 22 17.666 13.052 3.605 162.936 o
-15 7 23 241.127 237.272 6.322 30.835 o
-15 7 24 64.477 58.826 4.137 90.678 o
-15 7 25 320.909 313.622 7.781 21.771 o
-15 7 26 56.735 54.623 4.268 91.050 o
-15 7 27 2.791 -4.134 4.134 149.453 o
-15 7 28 3.312 2.642 4.203 142.821 o
-15 7 29 0.506 -4.247 4.247 143.932 o
-15 7 30 1.991 6.272 4.201 142.523 o
-15 7 31 1.675 2.272 4.474 127.937 o
-15 7 32 76.767 101.878 6.027 49.971 o
-15 7 33 116.631 134.716 7.167 35.142 o
-15 8 1 223.946 214.927 4.560 42.151 o
-15 8 2 194.399 196.067 4.350 47.270 o
-15 8 3 118.016 120.449 3.335 78.519 o
-15 8 4 301.798 307.649 5.225 31.129 o
-15 8 5 37.462 39.216 2.442 199.972 o
-15 8 6 260.563 259.451 4.981 35.636 o
-15 8 7 1131.770 1140.310 17.380 5.081 o
-15 8 8 508.885 517.446 8.053 16.299 o
-15 8 9 9.814 3.573 2.016 473.824 o
-15 8 10 385.649 389.035 6.290 23.394 o
-15 8 11 69.592 69.042 3.055 117.272 o
-15 8 12 106.444 100.683 3.470 82.851 o
-15 8 13 276.225 264.325 5.048 34.270 o
-15 8 14 120.179 122.483 4.038 67.216 o
-15 8 15 668.598 666.782 10.124 11.503 o
-15 8 16 574.964 580.912 8.683 14.276 o
-15 8 17 683.863 706.456 10.191 11.220 o
-15 8 18 458.049 457.273 7.185 19.070 o
-15 8 19 30.347 26.788 2.759 200.021 o
-15 8 20 35.058 31.906 2.753 187.522 o
-15 8 21 124.524 126.400 5.725 46.511 o
-15 8 22 0.241 -2.523 3.726 187.216 o
-15 8 23 87.423 90.873 4.269 75.157 o
-15 8 24 5.222 5.044 3.823 167.254 o
-15 8 25 10.105 8.136 3.936 151.077 o
-15 8 26 25.016 11.698 3.991 131.936 o
-15 8 27 0.371 -3.676 4.148 150.979 o
-15 8 28 8.724 2.656 4.194 138.340 o
-15 8 29 14.835 12.040 4.587 110.304 o
-15 8 30 9.818 14.680 4.490 116.902 o
-15 8 31 1.623 -0.634 4.973 104.511 o
-15 8 32 0.184 -4.038 5.428 88.355 o
-15 8 33 12.563 9.330 5.621 77.246 o
-15 9 1 17.067 16.704 2.390 294.067 o
-15 9 2 168.353 170.816 5.013 46.084 o
-15 9 3 70.995 64.053 2.780 127.218 o
-15 9 4 417.732 404.841 6.825 21.124 o
-15 9 5 327.075 321.489 5.992 27.060 o
-15 9 6 831.815 817.221 12.825 8.193 o
-15 9 7 25.078 20.034 2.427 254.575 o
-15 9 8 134.927 136.868 3.661 67.549 o
-15 9 9 698.301 682.681 9.783 11.611 o
-15 9 10 112.926 118.377 3.166 83.177 o
-15 9 11 108.372 102.863 2.847 93.432 o
-15 9 12 56.868 61.062 2.805 139.442 o
-15 9 13 343.511 333.913 6.273 25.411 o
-15 9 14 32.406 30.309 2.914 181.239 o
-15 9 15 44.530 41.267 2.908 157.700 o
-15 9 16 51.407 49.980 2.872 147.159 o
-15 9 17 64.082 52.815 2.967 130.263 o
-15 9 18 306.071 309.580 5.740 28.952 o
-15 9 19 101.480 99.645 3.533 83.478 o
-15 9 20 71.830 80.043 3.469 100.674 o
-15 9 21 62.084 54.476 4.049 94.907 o
-15 9 22 33.428 22.645 3.762 132.315 o
-15 9 23 2.584 1.739 3.964 161.386 o
-15 9 24 149.044 138.047 5.235 47.899 o
-15 9 25 0.042 -2.439 3.782 182.082 o
-15 9 26 45.580 43.492 4.326 96.320 o
-15 9 27 4.215 -2.098 4.202 143.338 o
-15 9 28 1.126 -1.750 4.754 114.566 o
-15 9 29 77.287 81.112 5.293 61.153 o
-15 9 30 23.744 29.479 4.892 90.781 o
-15 9 31 52.227 47.068 6.032 56.924 o
-15 9 32 0.005 -4.968 4.968 105.547 o
-15 9 33 0.007 -2.399 5.160 97.835 o
-15 10 1 141.313 144.401 4.409 56.810 o
-15 10 2 49.249 49.885 2.742 156.005 o
-15 10 3 0.533 2.612 2.402 434.545 o
-15 10 4 128.840 133.516 3.451 72.139 o
-15 10 5 15.803 14.998 2.332 313.043 o
-15 10 6 617.300 597.947 10.012 12.195 o
-15 10 7 881.774 879.977 13.562 7.497 o
-15 10 8 421.357 417.073 7.549 19.307 o
-15 10 9 8.101 9.650 2.569 317.735 o
-15 10 10 126.327 124.556 3.706 70.269 o
-15 10 11 265.837 253.575 4.933 35.725 o
-15 10 12 495.672 497.086 9.095 14.902 o
-15 10 13 0.119 -2.028 2.640 372.920 o
-15 10 14 464.381 449.426 8.029 17.398 o
-15 10 15 241.050 239.598 5.150 36.599 o
-15 10 16 11.837 6.685 2.910 251.831 o
-15 10 17 68.354 73.382 3.377 106.747 o
-15 10 18 3.478 4.915 2.732 317.672 o
-15 10 19 0.923 -1.381 2.861 313.817 o
-15 10 20 7.468 3.730 3.351 210.341 o
-15 10 21 59.347 58.966 4.345 87.217 o
-15 10 22 306.899 311.561 7.867 21.864 o
-15 10 23 0.409 -4.563 4.563 124.842 o
-15 10 24 11.428 6.354 4.553 115.575 o
-15 10 25 0.680 2.493 4.446 130.252 o
-15 10 26 32.223 40.241 4.707 90.988 o
-15 10 27 19.231 28.613 4.808 95.550 o
-15 10 28 1.103 2.378 4.912 106.731 o
-15 10 29 22.831 13.280 4.758 99.097 o
-15 10 30 63.864 68.457 5.512 61.267 o
-15 10 31 5.668 17.164 5.437 83.177 o
-15 10 32 3.782 3.598 5.557 82.515 o
-15 11 1 7.213 4.468 2.640 320.105 o
-15 11 2 591.534 594.520 10.567 11.754 o
-15 11 3 11.189 11.303 2.737 272.043 o
-15 11 4 35.188 28.291 2.820 185.296 o
-15 11 5 736.282 748.182 12.256 9.058 o
-15 11 6 3.531 1.053 2.762 320.364 o
-15 11 7 436.868 437.409 7.943 18.064 o
-15 11 8 249.059 249.952 7.100 26.940 o
-15 11 9 1974.680 1952.590 28.583 2.204 o
-15 11 10 263.581 262.797 5.281 33.935 o
-15 11 11 207.147 206.958 4.572 43.902 o
-15 11 12 969.438 994.353 15.074 6.374 o
-15 11 13 32.482 34.415 2.842 183.094 o
-15 11 14 173.042 163.563 4.232 52.687 o
-15 11 15 54.852 46.331 3.060 136.975 o
-15 11 16 81.490 83.957 3.472 95.320 o
-15 11 17 2.467 -0.932 2.962 287.034 o
-15 11 18 67.858 64.720 3.269 112.841 o
-15 11 19 260.377 252.819 5.466 33.509 o
-15 11 20 40.970 37.520 3.463 134.401 o
-15 11 21 118.257 121.155 4.814 57.501 o
-15 11 22 48.368 42.967 4.643 86.262 o
-15 11 23 9.486 9.975 4.631 112.115 o
-15 11 24 2.233 -2.113 4.742 114.433 o
-15 11 25 163.297 163.601 6.398 36.557 o
-15 11 26 1.174 -1.537 4.993 103.913 o
-15 11 27 0.013 -1.522 5.041 102.493 o
-15 11 28 3.613 0.793 4.945 104.411 o
-15 11 29 0.234 -0.702 4.834 111.329 o
-15 11 30 7.175 9.794 5.738 75.692 o
-15 11 31 9.486 12.446 6.100 66.538 o
-15 11 32 129.412 125.431 7.267 34.018 o
-15 12 1 77.238 79.936 4.570 73.612 o
-15 12 2 3.822 2.114 3.433 210.274 o
-15 12 3 0.320 -0.885 3.232 248.389 o
-15 12 4 458.741 462.469 9.201 15.321 o
-15 12 5 216.275 217.625 5.632 36.206 o
-15 12 6 546.843 550.383 9.673 13.340 o
-15 12 7 1155.190 1141.870 18.451 4.702 o
-15 12 8 1.286 -2.895 2.895 305.091 o
-15 12 9 0.015 -1.057 2.748 344.986 o
-15 12 10 0.128 -1.484 3.079 274.265 o
-15 12 11 116.498 113.186 4.415 63.671 o
-15 12 12 14.198 16.245 2.876 236.129 o
-15 12 13 253.241 254.057 5.784 32.356 o
-15 12 14 102.623 99.906 4.056 73.736 o
-15 12 15 301.217 305.503 6.168 27.650 o
-15 12 16 9.452 7.030 3.304 208.041 o
-15 12 17 12.583 6.539 3.282 204.590 o
-15 12 18 0.847 -0.902 3.331 232.646 o
-15 12 19 2.341 -3.370 3.370 223.680 o
-15 12 20 119.149 124.492 4.104 66.306 o
-15 12 21 0.909 1.085 4.046 157.425 o
-15 12 22 2.699 -2.571 4.278 139.814 o
-15 12 23 52.175 37.586 4.537 88.702 o
-15 12 24 11.687 10.069 4.814 103.213 o
-15 12 25 22.781 14.588 5.162 85.782 o
-15 12 26 0.940 0.549 5.043 101.814 o
-15 12 27 58.413 54.951 5.441 64.759 o
-15 12 28 18.891 18.270 5.602 74.743 o
-15 12 29 32.554 31.314 6.235 58.096 o
-15 12 30 3.239 -1.273 6.154 68.065 o
-15 12 31 0.016 2.695 5.891 74.694 o
-15 13 1 74.071 72.687 3.827 92.016 o
-15 13 2 183.102 176.702 6.941 31.860 o
-15 13 3 23.490 21.866 3.494 158.170 o
-15 13 4 0.084 -3.200 3.334 234.122 o
-15 13 5 427.920 440.967 8.133 17.797 o
-15 13 6 13.792 7.981 2.992 233.585 o
-15 13 7 153.040 145.955 4.788 51.184 o
-15 13 8 132.798 125.376 5.532 47.546 o
-15 13 9 343.450 343.866 6.787 23.717 o
-15 13 10 0.002 -1.809 3.251 246.559 o
-15 13 11 392.828 388.354 7.820 19.472 o
-15 13 12 37.374 37.271 3.171 153.372 o
-15 13 13 46.578 46.107 3.676 117.735 o
-15 13 14 186.218 188.439 4.858 44.679 o
-15 13 15 72.764 77.412 4.491 76.703 o
-15 13 16 0.005 -3.394 3.394 226.210 o
-15 13 17 196.881 201.232 5.415 39.392 o
-15 13 18 19.517 12.789 3.577 162.799 o
-15 13 19 1.228 -2.810 3.668 191.457 o
-15 13 20 11.972 5.888 3.420 192.397 o
-15 13 21 7.925 5.933 4.112 142.705 o
-15 13 22 0.252 -4.453 4.453 131.201 o
-15 13 23 11.282 8.028 4.446 120.257 o
-15 13 24 87.174 87.994 5.156 60.841 o
-15 13 25 0.451 -0.408 4.981 104.776 o
-15 13 26 24.516 25.446 5.322 79.100 o
-15 13 27 18.669 18.210 5.655 73.563 o
-15 13 28 2.484 2.557 5.853 75.025 o
-15 13 29 26.723 31.778 6.181 59.913 o
-15 13 30 0.094 -3.621 6.296 65.710 o
-15 13 31 61.304 60.536 6.451 49.208 o
-15 14 1 737.547 756.239 14.579 7.430 o
-15 14 2 411.851 415.930 10.103 14.573 o
-15 14 3 253.687 257.062 8.267 22.527 o
-15 14 4 108.519 104.764 4.244 68.690 o
-15 14 5 35.379 28.830 3.505 141.208 o
-15 14 6 118.940 119.797 4.746 58.342 o
-15 14 7 3.525 1.351 3.084 259.656 o
-15 14 8 367.584 362.889 7.280 21.542 o
-15 14 9 74.694 75.693 3.658 95.399 o
-15 14 10 12.685 12.548 3.438 183.890 o
-15 14 11 27.488 24.585 3.745 137.512 o
-15 14 12 162.280 154.216 4.973 47.925 o
-15 14 13 238.444 232.870 5.672 34.237 o
-15 14 14 173.951 170.587 4.749 47.686 o
-15 14 15 44.253 36.844 3.586 126.374 o
-15 14 16 0.889 0.610 3.446 216.671 o
-15 14 17 57.404 50.416 3.828 104.736 o
-15 14 18 91.072 86.022 4.192 76.243 o
-15 14 19 54.268 51.723 3.908 103.443 o
-15 14 20 35.928 40.021 3.583 131.839 o
-15 14 21 67.593 65.149 4.718 75.177 o
-15 14 22 42.260 40.566 4.584 90.615 o
-15 14 23 27.483 25.126 4.567 100.915 o
-15 14 24 4.712 6.153 5.421 85.828 o
-15 14 25 18.556 16.474 5.683 73.149 o
-15 14 26 116.817 137.438 6.852 37.264 o
-15 14 27 15.262 22.351 5.491 77.946 o
-15 14 28 11.996 6.849 5.752 74.441 o
-15 14 29 1.063 1.658 5.677 80.264 o
-15 14 30 41.382 31.652 5.957 61.209 o
-15 15 1 102.185 102.187 5.969 47.717 o
-15 15 2 0.030 -3.871 3.871 173.784 o
-15 15 3 191.093 188.231 8.198 25.416 o
-15 15 4 39.631 28.426 3.605 132.495 o
-15 15 5 47.631 46.819 3.758 113.675 o
-15 15 6 46.982 40.351 3.533 125.280 o
-15 15 7 156.052 154.982 6.169 38.908 o
-15 15 8 232.029 219.040 6.620 30.261 o
-15 15 9 51.327 55.824 4.368 90.197 o
-15 15 10 26.592 19.734 3.626 147.534 o
-15 15 11 75.870 71.662 4.180 83.244 o
-15 15 12 33.336 28.055 4.149 112.916 o
-15 15 13 9.890 6.676 3.440 193.364 o
-15 15 14 2.868 3.214 3.421 212.600 o
-15 15 15 4.522 -3.620 3.620 190.625 o
-15 15 16 90.121 91.192 4.367 72.631 o
-15 15 17 3.753 3.324 3.610 190.147 o
-15 15 18 9.599 1.060 3.705 173.882 o
-15 15 19 22.707 21.578 3.956 131.625 o
-15 15 20 28.192 24.983 4.299 110.781 o
-15 15 21 41.804 43.404 4.805 84.184 o
-15 15 22 7.915 7.368 5.194 91.682 o
-15 15 23 138.266 157.246 7.796 29.735 o
-15 15 24 0.739 -5.671 5.671 80.777 o
-15 15 25 4.796 6.901 5.588 80.792 o
-15 15 26 0.298 0.707 5.474 86.722 o
-15 15 27 0.388 -0.040 5.278 93.356 o
-15 15 28 0.006 0.695 5.359 90.573 o
-15 15 29 1.926 -3.740 5.574 83.198 o
-15 16 1 16.526 17.405 3.866 144.183 o
-15 16 2 1.039 2.941 3.795 177.081 o
-15 16 3 28.722 17.923 3.952 128.429 o
-15 16 4 277.936 282.869 8.315 21.524 o
-15 16 5 0.958 3.262 3.688 187.111 o
-15 16 6 0.042 -1.300 3.900 171.181 o
-15 16 7 104.080 108.267 5.163 56.346 o
-15 16 8 7.739 5.072 3.628 180.483 o
-15 16 9 53.753 57.691 4.030 98.445 o
-15 16 10 154.738 151.141 5.829 41.699 o
-15 16 11 36.649 30.865 4.320 103.776 o
-15 16 12 0.269 -0.397 4.125 152.836 o
-15 16 13 349.373 343.422 9.916 16.001 o
-15 16 14 14.778 9.517 3.724 159.974 o
-15 16 15 1.335 -1.576 3.866 172.375 o
-15 16 16 178.859 184.994 6.138 36.563 o
-15 16 17 173.936 169.241 5.935 38.755 o
-15 16 18 45.625 37.960 4.730 85.790 o
-15 16 19 0.367 -4.501 4.501 128.280 o
-15 16 20 39.309 38.271 4.663 89.901 o
-15 16 21 13.328 11.136 4.568 112.260 o
-15 16 22 13.830 10.392 5.554 78.455 o
-15 16 23 4.366 2.519 5.690 78.759 o
-15 16 24 16.425 12.443 5.511 78.531 o
-15 16 25 50.942 55.137 5.770 60.572 o
-15 16 26 0.003 4.010 5.304 91.776 o
-15 16 27 0.409 -1.212 5.121 99.153 o
-15 16 28 72.900 77.362 5.629 57.264 o
-15 17 1 17.924 11.959 3.934 141.339 o
-15 17 2 22.842 16.627 3.920 135.556 o
-15 17 3 3.232 3.482 3.953 160.377 o
-15 17 4 47.433 63.243 4.190 95.284 o
-15 17 5 12.967 10.527 3.894 149.585 o
-15 17 6 77.638 72.117 4.435 77.210 o
-15 17 7 32.017 36.455 4.047 115.278 o
-15 17 8 60.307 60.846 4.290 87.917 o
-15 17 9 7.544 0.292 4.097 146.881 o
-15 17 10 8.548 2.573 4.390 127.151 o
-15 17 11 71.278 64.907 4.704 74.515 o
-15 17 12 2.629 -2.857 4.287 139.288 o
-15 17 13 68.364 65.283 5.571 59.843 o
-15 17 14 60.295 63.426 5.396 64.313 o
-15 17 15 89.456 91.276 5.196 59.587 o
-15 17 16 19.028 14.668 4.913 95.068 o
-15 17 17 15.075 16.705 4.867 97.985 o
-15 17 18 31.348 24.386 4.834 90.596 o
-15 17 19 66.826 52.441 4.590 79.950 o
-15 17 20 4.330 7.070 4.670 114.351 o
-15 17 21 94.539 95.340 6.446 44.040 o
-15 17 22 51.743 37.663 6.127 56.298 o
-15 17 23 37.285 49.959 6.535 51.674 o
-15 17 24 0.013 -5.238 5.760 78.530 o
-15 17 25 14.235 8.765 5.636 76.467 o
-15 17 26 8.135 6.496 5.577 80.137 o
-15 17 27 4.938 -1.753 5.512 84.045 o
-15 18 1 109.354 105.614 4.864 59.577 o
-15 18 2 172.119 180.186 8.870 23.443 o
-15 18 3 35.354 35.786 4.187 107.997 o
-15 18 4 260.573 250.154 6.608 28.507 o
-15 18 5 13.781 18.682 3.917 143.081 o
-15 18 6 85.301 82.490 4.606 70.655 o
-15 18 7 59.721 59.395 5.016 71.912 o
-15 18 8 69.970 72.300 4.924 69.702 o
-15 18 9 57.986 58.276 4.756 78.005 o
-15 18 10 11.073 9.152 4.475 118.618 o
-15 18 11 104.636 102.398 5.409 53.673 o
-15 18 12 1.203 -3.509 4.376 134.972 o
-15 18 13 215.449 211.077 6.500 31.783 o
-15 18 14 9.249 -1.591 5.011 99.245 o
-15 18 15 1.148 2.397 4.935 105.717 o
-15 18 16 2.900 9.544 4.911 103.926 o
-15 18 17 5.553 1.990 5.042 99.317 o
-15 18 18 7.751 10.072 4.933 100.532 o
-15 18 19 5.542 -4.956 4.956 103.186 o
-15 18 20 7.273 5.703 5.782 75.120 o
-15 18 21 70.021 80.163 7.792 35.046 o
-15 18 22 30.051 27.197 6.169 59.943 o
-15 18 23 7.350 1.799 5.975 70.936 o
-15 18 24 3.968 -2.893 6.651 58.245 o
-15 18 25 21.909 26.114 6.278 59.565 o
-15 18 26 0.004 -1.116 6.499 61.677 o
-15 19 1 5.888 10.345 4.850 104.657 o
-15 19 2 19.507 23.048 4.906 93.334 o
-15 19 3 12.880 9.279 4.529 114.874 o
-15 19 4 1.375 0.655 4.204 145.698 o
-15 19 5 239.615 242.607 7.062 27.559 o
-15 19 6 153.369 164.058 9.119 23.201 o
-15 19 7 71.078 73.119 5.037 67.324 o
-15 19 8 41.941 35.507 4.852 84.227 o
-15 19 9 95.743 108.585 5.406 54.509 o
-15 19 10 0.242 2.021 4.454 130.304 o
-15 19 11 63.094 76.392 5.341 63.438 o
-15 19 12 8.825 6.203 4.358 127.298 o
-15 19 13 57.961 50.098 5.237 69.101 o
-15 19 14 6.430 9.016 4.993 99.107 o
-15 19 15 3.167 -5.045 5.045 100.788 o
-15 19 16 6.447 2.823 4.864 105.755 o
-15 19 17 121.059 127.312 5.909 45.090 o
-15 19 18 68.165 71.846 5.781 56.266 o
-15 19 19 11.900 4.178 5.778 74.180 o
-15 19 20 32.515 37.395 6.575 52.560 o
-15 19 21 36.183 24.961 7.935 37.760 o
-15 19 22 0.649 -4.262 6.769 56.761 o
-15 19 23 7.936 2.276 6.652 57.414 o
-15 19 24 3.325 8.834 6.144 67.314 o
-15 19 25 23.398 21.763 6.409 57.487 o
-15 20 1 15.349 23.542 5.634 74.218 o
-15 20 2 189.971 177.307 7.427 29.064 o
-15 20 3 1.627 0.133 4.741 114.834 o
-15 20 4 4.774 0.073 4.302 136.406 o
-15 20 5 0.148 -3.400 4.858 110.280 o
-15 20 6 33.739 36.263 5.277 76.025 o
-15 20 7 33.011 32.342 5.348 75.105 o
-15 20 8 16.658 11.235 5.254 85.795 o
-15 20 9 0.713 -2.192 5.132 98.578 o
-15 20 10 12.495 8.164 5.144 91.387 o
-15 20 11 134.009 144.411 6.734 36.763 o
-15 20 12 21.026 16.235 5.205 84.875 o
-15 20 13 42.659 37.309 6.444 53.038 o
-15 20 14 11.223 7.333 5.819 72.969 o
-15 20 15 9.069 15.362 5.805 72.834 o
-15 20 16 21.694 15.964 5.401 79.325 o
-15 20 17 19.453 19.147 5.170 85.918 o
-15 20 18 27.199 38.811 5.048 83.375 o
-15 20 19 135.351 142.951 10.375 19.552 o
-15 20 20 1.287 15.395 8.000 40.012 o
-15 20 21 0.230 0.238 7.423 47.239 o
-15 20 22 2.415 0.951 6.477 61.581 o
-15 20 23 4.555 1.536 6.101 68.769 o
-15 20 24 4.090 3.949 7.180 49.812 o
-15 21 1 0.135 -2.946 5.935 73.914 o
-15 21 2 103.513 114.770 6.824 39.185 o
-15 21 3 8.643 9.041 5.657 77.454 o
-15 21 4 35.416 37.749 5.522 70.009 o
-15 21 5 64.052 53.790 6.651 46.948 o
-15 21 6 0.171 -4.008 4.973 105.231 o
-15 21 7 0.089 -2.417 5.092 100.440 o
-15 21 8 31.021 31.430 5.090 82.207 o
-15 21 9 3.893 8.282 5.062 97.890 o
-15 21 10 7.185 1.116 5.285 90.171 o
-15 21 11 30.506 27.746 5.406 75.036 o
-15 21 12 19.120 17.536 5.938 67.293 o
-15 21 13 9.249 -1.126 5.888 72.734 o
-15 21 14 41.580 41.267 6.402 53.514 o
-15 21 15 38.389 45.023 6.020 59.506 o
-15 21 16 4.776 4.809 5.285 90.394 o
-15 21 17 11.112 11.430 5.133 91.650 o
-15 21 18 0.001 1.793 5.073 100.784 o
-15 21 19 0.919 -0.369 6.380 63.819 o
-15 21 20 2.173 7.865 8.052 39.721 o
-15 21 21 46.370 49.113 8.475 32.323 o
-15 21 22 33.135 29.915 6.854 49.214 o
-15 22 1 0.003 10.393 5.892 73.667 o
-15 22 2 105.459 131.136 7.638 32.771 o
-15 22 3 9.635 10.430 5.760 74.390 o
-15 22 4 16.708 13.239 6.258 61.952 o
-15 22 5 4.202 5.440 5.554 82.177 o
-15 22 6 11.785 14.549 6.009 67.724 o
-15 22 7 126.151 134.743 8.043 29.391 o
-15 22 8 14.874 14.112 5.760 72.584 o
-15 22 9 3.928 8.179 5.905 72.634 o
-15 22 10 4.729 -4.118 5.252 92.485 o
-15 22 11 17.186 18.434 5.680 73.333 o
-15 22 12 22.044 18.338 5.705 71.549 o
-15 22 13 23.275 24.818 5.792 68.624 o
-15 22 14 10.721 6.969 5.769 74.359 o
-15 22 15 1.372 1.127 5.504 85.328 o
-15 22 16 13.083 14.170 5.152 89.717 o
-15 22 17 3.972 5.700 5.200 93.417 o
-15 22 18 38.054 57.670 8.080 35.412 o
-15 22 19 0.100 5.003 7.094 51.443 o
-15 22 20 3.634 -3.573 7.209 49.698 o
-15 22 21 19.455 11.933 8.837 32.068 o
-15 23 1 0.129 2.728 5.829 76.261 o
-15 23 2 77.799 85.545 11.431 17.893 o
-15 23 3 44.923 46.202 8.591 31.683 o
-15 23 4 28.128 27.711 5.899 65.133 o
-15 23 5 23.802 30.944 6.750 51.664 o
-15 23 6 27.286 25.693 6.331 57.832 o
-15 23 7 2.010 7.866 6.665 57.698 o
-15 23 8 0.288 2.308 6.172 68.059 o
-15 23 9 0.093 -5.623 5.623 82.376 o
-15 23 10 1.360 -3.992 6.211 67.248 o
-15 23 11 13.359 14.150 6.046 66.657 o
-15 23 12 102.022 109.785 8.066 30.837 o
-15 23 13 41.869 40.892 6.475 52.479 o
-15 23 14 49.877 47.015 6.533 50.336 o
-15 23 15 0.509 -5.226 5.226 95.176 o
-15 23 16 5.665 -1.127 5.618 80.747 o
-15 23 17 45.084 39.582 5.265 72.871 o
-15 23 18 8.290 5.995 6.289 63.615 o
-15 23 19 8.397 3.267 6.677 56.858 o
-15 24 1 87.837 112.675 7.805 33.078 o
-15 24 2 5.840 5.120 6.877 53.904 o
-15 24 3 21.572 18.636 6.811 51.882 o
-15 24 4 6.102 6.937 6.358 62.606 o
-15 24 5 4.530 15.428 5.985 69.786 o
-15 24 6 31.358 29.823 6.926 48.514 o
-15 24 7 64.362 44.795 7.257 41.091 o
-15 24 8 9.665 19.882 5.950 68.874 o
-15 24 9 0.419 1.382 6.230 66.889 o
-15 24 10 6.634 4.521 7.932 40.691 o
-15 24 11 20.085 12.292 6.262 61.360 o
-15 24 12 11.813 8.268 5.569 78.984 o
-15 24 13 1.967 0.800 5.628 81.504 o
-15 24 14 3.013 3.363 5.671 79.558 o
-15 24 15 9.789 15.110 6.411 60.233 o
-15 24 16 2.709 -4.957 6.155 68.170 o
-15 25 1 17.056 23.753 6.736 53.223 o
-15 25 2 18.614 16.772 6.558 56.204 o
-15 25 3 112.689 134.693 8.096 29.663 o
-15 25 4 68.350 72.727 6.541 46.739 o
-15 25 5 64.460 72.782 6.788 44.494 o
-15 25 6 0.278 6.212 7.176 50.188 o
-15 25 7 0.558 6.761 6.445 61.994 o
-15 25 8 0.017 -4.784 5.735 79.214 o
-15 25 9 9.366 10.613 6.507 58.998 o
-15 25 10 0.506 -6.625 6.625 59.265 o
-15 25 11 1.899 -2.829 6.543 60.527 o
-15 25 12 8.435 15.469 5.971 69.189 o
-15 25 13 1.377 -4.286 5.653 81.096 o
-15 26 1 20.125 15.256 7.109 48.263 o
-15 26 2 7.836 0.614 7.640 43.874 o
-15 26 3 24.312 26.358 7.730 40.458 o
-15 26 4 35.903 33.840 6.569 52.424 o
-15 26 5 21.856 11.389 6.526 56.636 o
-15 26 6 37.733 51.680 7.179 43.850 o
-15 26 7 15.233 11.315 6.895 51.973 o
-14 0 2 0.674 -1.718 2.019 626.503 o
-14 0 4 792.214 777.696 14.841 7.110 o
-14 0 6 3016.510 3014.760 59.276 0.640 o
-14 0 8 2718.740 2786.730 50.319 0.857 o
-14 0 10 821.441 821.469 15.689 6.535 o
-14 0 12 283.572 276.445 5.895 29.963 o
-14 0 14 9.980 9.697 2.532 315.981 o
-14 0 16 82.282 75.922 3.433 97.699 o
-14 0 18 3283.370 3254.050 57.501 0.666 o
-14 0 20 264.219 243.835 6.426 29.247 o
-14 0 22 150.805 152.462 5.988 40.733 o
-14 0 24 7.258 2.821 4.549 119.681 o
-14 0 26 26.727 19.974 4.991 88.454 o
-14 0 28 44.853 54.232 5.645 63.899 o
-14 0 30 0.549 -6.019 6.019 71.775 o
-14 0 32 87.230 86.185 7.673 34.736 o
-14 0 34 10.830 3.120 7.858 41.172 o
-14 1 1 515.147 523.103 7.951 16.351 o
-14 1 2 5.900 4.694 1.518 783.382 o
-14 1 3 522.129 512.316 7.052 17.839 o
-14 1 4 13.590 11.794 1.406 593.479 o
-14 1 5 51.526 46.705 1.858 204.812 o
-14 1 6 181.473 178.304 3.689 55.313 o
-14 1 7 252.442 258.022 4.345 39.422 o
-14 1 8 56.484 58.331 2.339 162.106 o
-14 1 9 1095.040 1109.280 14.252 6.397 o
-14 1 10 697.543 680.572 9.147 12.283 o
-14 1 11 14.070 11.252 1.693 491.308 o
-14 1 12 477.115 471.727 6.229 20.508 o
-14 1 13 170.483 163.003 2.996 64.871 o
-14 1 14 9.879 8.437 1.732 549.247 o
-14 1 15 127.537 124.753 2.800 83.117 o
-14 1 16 26.752 25.178 2.006 292.898 o
-14 1 17 909.593 901.069 12.020 8.329 o
-14 1 18 195.122 186.242 5.351 40.516 o
-14 1 19 112.196 114.559 3.020 86.562 o
-14 1 20 387.805 377.602 5.974 24.338 o
-14 1 21 291.019 282.438 5.823 29.809 o
-14 1 22 376.766 375.514 6.455 23.359 o
-14 1 23 118.495 119.343 4.737 58.557 o
-14 1 24 26.741 21.641 3.137 179.821 o
-14 1 25 241.782 255.183 5.816 32.753 o
-14 1 26 124.277 129.501 4.443 60.401 o
-14 1 27 0.335 -1.507 3.536 207.723 o
-14 1 28 45.783 39.929 4.160 102.382 o
-14 1 29 35.541 32.754 4.080 112.933 o
-14 1 30 2.245 -1.889 4.248 142.195 o
-14 1 31 90.287 97.896 5.840 50.743 o
-14 1 32 3.971 3.842 4.742 112.220 o
-14 1 33 73.958 85.367 5.485 58.519 o
-14 1 34 7.858 8.353 5.587 79.671 o
-14 1 35 112.461 99.951 6.099 45.467 o
-14 2 1 311.675 316.521 5.290 30.245 o
-14 2 2 712.018 708.820 10.321 10.923 o
-14 2 3 6.093 6.050 1.230 986.629 o
-14 2 4 234.802 228.629 3.797 45.213 o
-14 2 5 1220.770 1232.080 16.824 5.104 o
-14 2 6 893.783 862.655 11.836 8.567 o
-14 2 7 149.469 137.221 3.131 70.811 o
-14 2 8 430.834 433.933 5.977 22.479 o
-14 2 9 224.843 226.997 3.882 45.751 o
-14 2 10 20.131 21.358 1.782 372.878 o
-14 2 11 908.862 886.338 10.489 9.394 o
-14 2 12 194.543 197.188 3.945 50.255 o
-14 2 13 28.229 23.235 1.742 327.124 o
-14 2 14 21.610 23.446 1.970 325.425 o
-14 2 15 3.678 2.561 1.878 629.291 o
-14 2 16 142.209 135.639 3.673 65.984 o
-14 2 17 12.906 6.268 2.101 407.212 o
-14 2 18 207.803 199.252 5.068 40.876 o
-14 2 19 7.286 6.613 2.322 388.752 o
-14 2 20 3.208 0.349 2.485 395.169 o
-14 2 21 146.914 146.653 3.825 62.203 o
-14 2 22 0.657 -2.404 3.028 281.568 o
-14 2 23 209.631 211.000 5.173 39.617 o
-14 2 24 14.482 15.105 3.202 200.734 o
-14 2 25 10.002 3.473 3.408 199.350 o
-14 2 26 101.736 88.450 4.053 75.529 o
-14 2 27 33.404 27.719 3.609 138.025 o
-14 2 28 7.757 1.337 3.880 161.879 o
-14 2 29 6.013 8.017 3.931 156.070 o
-14 2 30 0.819 -0.212 4.173 148.735 o
-14 2 31 20.435 28.538 4.583 102.967 o
-14 2 32 30.889 29.070 4.968 85.973 o
-14 2 33 59.992 64.568 5.344 65.168 o
-14 2 34 5.210 4.623 5.206 92.916 o
-14 2 35 3.228 7.766 5.245 91.779 o
-14 3 1 2966.420 2985.760 39.130 1.251 o
-14 3 2 1704.860 1702.770 23.795 2.952 o
-14 3 3 430.198 422.733 6.560 21.280 o
-14 3 4 344.790 335.373 5.214 28.753 o
-14 3 5 248.324 245.804 4.107 41.481 o
-14 3 6 354.544 345.451 5.241 28.097 o
-14 3 7 3306.300 3309.270 41.913 1.099 o
-14 3 8 837.376 863.537 11.072 9.316 o
-14 3 9 333.861 333.324 5.692 27.614 o
-14 3 10 44.148 38.251 1.873 229.748 o
-14 3 11 474.546 469.839 6.074 20.892 o
-14 3 12 54.108 48.139 2.295 174.358 o
-14 3 13 62.729 58.217 2.021 168.628 o
-14 3 14 179.310 173.237 3.075 61.493 o
-14 3 15 3.874 3.593 1.866 622.438 o
-14 3 16 213.031 203.017 3.723 49.351 o
-14 3 17 0.074 -0.476 1.999 650.650 o
-14 3 18 99.684 96.630 2.754 100.588 o
-14 3 19 873.088 846.278 11.257 9.073 o
-14 3 20 871.453 874.154 11.920 8.569 o
-14 3 21 0.081 -1.374 2.770 339.052 o
-14 3 22 3.371 4.729 3.072 256.783 o
-14 3 23 15.720 8.496 3.105 215.057 o
-14 3 24 0.411 -3.405 3.446 218.386 o
-14 3 25 4.896 1.002 3.387 214.622 o
-14 3 26 0.331 -3.537 3.537 207.558 o
-14 3 27 15.526 16.090 3.897 143.915 o
-14 3 28 16.693 15.311 4.057 133.812 o
-14 3 29 20.004 14.584 4.098 129.135 o
-14 3 30 9.530 8.362 4.088 141.527 o
-14 3 31 1.692 2.661 4.264 140.365 o
-14 3 32 12.589 11.393 4.777 103.882 o
-14 3 33 110.321 109.822 6.241 43.859 o
-14 3 34 0.628 -5.115 5.115 99.269 o
-14 3 35 37.008 36.331 5.233 76.139 o
-14 4 1 389.663 384.596 6.208 23.563 o
-14 4 2 220.128 222.805 4.319 43.651 o
-14 4 3 1371.150 1366.600 18.085 4.482 o
-14 4 4 45.486 44.703 1.855 220.082 o
-14 4 5 1.428 -0.423 1.586 967.569 o
-14 4 6 147.656 149.495 3.017 71.130 o
-14 4 7 364.488 371.749 5.540 26.370 o
-14 4 8 41.657 42.242 1.757 239.962 o
-14 4 9 1905.700 1923.390 23.783 2.830 o
-14 4 10 3.997 1.934 1.679 758.843 o
-14 4 11 2.318 0.184 1.666 847.493 o
-14 4 12 1064.400 1071.680 12.913 7.142 o
-14 4 13 8.499 4.251 1.770 585.593 o
-14 4 14 235.526 219.877 3.552 47.050 o
-14 4 15 2.523 0.693 1.922 643.450 o
-14 4 16 421.805 409.112 5.731 23.608 o
-14 4 17 167.165 162.591 3.244 63.125 o
-14 4 18 707.962 704.950 9.323 11.942 o
-14 4 19 111.099 104.036 3.460 81.019 o
-14 4 20 96.662 87.178 3.360 90.943 o
-14 4 21 116.717 110.940 3.487 77.849 o
-14 4 22 44.166 40.730 3.152 145.366 o
-14 4 23 49.037 38.184 3.206 139.233 o
-14 4 24 325.001 311.824 6.316 26.207 o
-14 4 25 0.019 2.249 3.656 192.843 o
-14 4 26 60.120 58.691 4.038 95.152 o
-14 4 27 81.007 77.642 4.372 76.760 o
-14 4 28 80.715 80.192 4.629 71.609 o
-14 4 29 258.395 271.564 6.882 27.096 o
-14 4 30 52.800 51.804 5.882 58.764 o
-14 4 31 2.487 4.764 4.229 140.942 o
-14 4 32 58.382 50.604 5.216 69.359 o
-14 4 33 1.180 1.657 5.312 91.510 o
-14 4 34 7.676 -0.489 5.110 96.264 o
-14 5 1 0.747 3.783 1.732 783.379 o
-14 5 2 53.654 58.082 2.363 164.717 o
-14 5 3 49.028 45.973 1.967 203.843 o
-14 5 4 415.124 407.275 6.143 22.791 o
-14 5 5 6.913 6.683 1.781 586.408 o
-14 5 6 1514.000 1509.530 21.173 3.573 o
-14 5 7 54.774 57.391 2.241 169.695 o
-14 5 8 2643.500 2702.030 33.457 1.614 o
-14 5 9 81.715 78.930 2.234 130.357 o
-14 5 10 1056.510 1048.140 12.842 7.226 o
-14 5 11 21.976 18.518 1.776 371.154 o
-14 5 12 10.530 10.908 1.746 518.308 o
-14 5 13 201.680 208.006 3.629 51.081 o
-14 5 14 584.460 576.824 7.671 15.613 o
-14 5 15 162.893 160.160 3.480 61.766 o
-14 5 16 0.094 -0.860 2.021 635.897 o
-14 5 17 36.502 34.395 2.143 231.812 o
-14 5 18 35.446 32.636 2.416 212.789 o
-14 5 19 54.540 48.537 2.471 164.274 o
-14 5 20 0.036 -1.456 2.424 443.150 o
-14 5 21 0.050 -2.849 2.849 320.805 o
-14 5 22 754.404 760.959 11.707 9.388 o
-14 5 23 3.629 0.380 3.450 210.521 o
-14 5 24 112.292 116.458 4.594 61.729 o
-14 5 25 5.740 1.048 3.749 175.665 o
-14 5 26 62.275 61.730 4.167 90.170 o
-14 5 27 2.912 -1.533 3.970 161.612 o
-14 5 28 4.973 1.477 4.077 150.354 o
-14 5 29 5.380 6.112 4.255 136.024 o
-14 5 30 8.862 2.600 4.364 128.295 o
-14 5 31 16.616 13.358 4.520 111.756 o
-14 5 32 0.560 -0.497 4.794 113.008 o
-14 5 33 1.700 -1.583 5.057 101.041 o
-14 5 34 1.735 -2.903 4.875 108.627 o
-14 6 1 561.735 549.196 9.138 13.932 o
-14 6 2 45.545 40.908 2.137 204.555 o
-14 6 3 301.362 294.448 4.918 32.688 o
-14 6 4 9.114 10.878 1.804 515.363 o
-14 6 5 201.095 189.501 4.537 45.548 o
-14 6 6 508.093 501.270 7.982 16.530 o
-14 6 7 3115.500 3148.060 38.317 1.272 o
-14 6 8 1014.150 1006.490 12.732 7.446 o
-14 6 9 1057.050 1050.330 13.580 6.852 o
-14 6 10 508.895 497.730 6.647 18.883 o
-14 6 11 72.550 70.582 2.055 148.295 o
-14 6 12 468.533 468.747 6.385 20.392 o
-14 6 13 387.136 391.059 5.675 24.975 o
-14 6 14 109.985 109.310 2.975 89.145 o
-14 6 15 739.952 730.693 9.692 11.292 o
-14 6 16 537.700 530.159 7.358 16.974 o
-14 6 17 594.694 595.877 7.964 14.982 o
-14 6 18 119.076 114.800 2.943 85.420 o
-14 6 19 96.352 83.823 2.757 105.419 o
-14 6 20 42.915 41.566 2.791 166.228 o
-14 6 21 121.221 119.087 3.830 70.338 o
-14 6 22 129.994 121.160 4.431 60.279 o
-14 6 23 0.174 -3.608 3.608 199.798 o
-14 6 24 456.985 445.830 8.825 16.080 o
-14 6 25 5.205 4.253 3.958 157.207 o
-14 6 26 96.061 90.650 4.621 67.049 o
-14 6 27 24.743 20.209 4.134 121.714 o
-14 6 28 53.410 48.903 4.294 92.783 o
-14 6 29 11.165 10.301 4.443 119.750 o
-14 6 30 1.093 1.968 4.283 140.072 o
-14 6 31 3.031 7.630 4.295 135.022 o
-14 6 32 72.311 61.241 5.036 68.371 o
-14 6 33 10.491 6.750 4.517 117.782 o
-14 6 34 0.507 0.400 5.104 99.678 o
-14 7 1 19.006 17.843 1.989 351.509 o
-14 7 2 0.064 0.419 1.774 818.780 o
-14 7 3 6.359 4.776 1.664 676.243 o
-14 7 4 325.399 322.082 5.140 30.076 o
-14 7 5 132.185 134.274 4.295 60.428 o
-14 7 6 275.488 273.824 5.106 33.788 o
-14 7 7 955.589 971.508 12.729 7.653 o
-14 7 8 19.270 21.001 1.730 390.119 o
-14 7 9 293.845 291.278 4.412 35.274 o
-14 7 10 13.180 8.563 1.825 474.447 o
-14 7 11 191.814 182.872 3.209 57.443 o
-14 7 12 292.343 288.201 5.101 32.551 o
-14 7 13 48.233 52.867 2.601 162.747 o
-14 7 14 13.261 11.695 2.027 402.358 o
-14 7 15 33.912 32.675 2.064 248.648 o
-14 7 16 3.561 0.825 1.995 582.450 o
-14 7 17 725.094 707.574 10.283 10.889 o
-14 7 18 259.325 257.882 4.826 36.516 o
-14 7 19 353.020 346.957 5.773 26.452 o
-14 7 20 394.472 384.343 6.475 22.749 o
-14 7 21 18.045 15.884 3.161 197.280 o
-14 7 22 152.157 156.582 4.858 49.984 o
-14 7 23 64.065 65.311 4.818 74.050 o
-14 7 24 0.883 -3.878 3.878 171.974 o
-14 7 25 17.005 15.707 3.876 143.936 o
-14 7 26 2.706 -0.094 4.212 144.108 o
-14 7 27 8.892 2.161 4.164 140.292 o
-14 7 28 56.025 53.792 4.619 82.444 o
-14 7 29 55.788 59.983 4.576 82.557 o
-14 7 30 94.934 105.779 5.829 49.837 o
-14 7 31 23.787 22.032 4.491 106.426 o
-14 7 32 12.458 12.363 4.677 107.736 o
-14 7 33 0.447 2.082 5.203 95.601 o
-14 7 34 12.886 10.357 5.807 72.445 o
-14 8 1 37.158 31.622 2.287 221.066 o
-14 8 2 2.905 2.705 2.084 534.934 o
-14 8 3 0.542 1.191 1.760 804.778 o
-14 8 4 416.104 410.296 6.261 22.444 o
-14 8 5 894.186 915.659 13.111 7.680 o
-14 8 6 241.864 237.057 4.601 39.611 o
-14 8 7 862.122 866.529 12.009 8.555 o
-14 8 8 81.489 80.749 2.217 130.280 o
-14 8 9 484.842 484.836 6.484 19.730 o
-14 8 10 546.863 556.256 7.517 16.427 o
-14 8 11 704.018 705.707 9.325 11.965 o
-14 8 12 164.780 157.442 3.266 63.847 o
-14 8 13 43.197 39.146 2.484 186.908 o
-14 8 14 115.257 114.570 3.110 83.976 o
-14 8 15 59.587 59.026 2.658 143.995 o
-14 8 16 192.524 191.288 4.183 49.005 o
-14 8 17 225.024 218.838 4.227 43.968 o
-14 8 18 935.848 944.786 13.138 7.510 o
-14 8 19 18.228 16.603 2.662 251.183 o
-14 8 20 15.752 12.370 2.776 249.982 o
-14 8 21 124.254 124.054 4.977 54.475 o
-14 8 22 58.883 61.941 4.045 94.809 o
-14 8 23 186.301 191.961 5.533 39.748 o
-14 8 24 155.078 155.802 5.200 46.627 o
-14 8 25 212.946 208.875 5.633 36.687 o
-14 8 26 106.360 111.665 4.836 59.942 o
-14 8 27 19.214 18.014 4.153 125.594 o
-14 8 28 96.983 102.406 4.855 62.167 o
-14 8 29 0.159 3.175 4.256 142.099 o
-14 8 30 109.167 101.427 6.790 39.536 o
-14 8 31 155.083 170.547 8.005 27.764 o
-14 8 32 84.461 85.202 5.970 50.719 o
-14 8 33 0.305 3.941 5.428 87.576 o
-14 9 1 283.015 274.179 5.838 30.266 o
-14 9 2 22.186 19.271 2.283 284.667 o
-14 9 3 1072.100 1070.600 14.991 6.149 o
-14 9 4 30.622 22.097 2.063 276.710 o
-14 9 5 736.473 742.031 11.433 9.729 o
-14 9 6 141.671 142.018 4.571 55.181 o
-14 9 7 24.117 23.747 1.950 315.476 o
-14 9 8 204.250 205.762 3.751 50.026 o
-14 9 9 359.000 359.496 5.464 26.990 o
-14 9 10 161.315 164.167 4.373 52.906 o
-14 9 11 193.489 192.761 3.767 52.037 o
-14 9 12 135.172 130.434 3.275 73.337 o
-14 9 13 798.557 807.146 12.371 8.632 o
-14 9 14 209.664 210.137 5.624 36.914 o
-14 9 15 36.935 31.738 2.543 200.347 o
-14 9 16 0.239 -2.456 2.456 429.931 o
-14 9 17 376.014 365.885 7.202 21.524 o
-14 9 18 347.692 340.918 5.964 26.134 o
-14 9 19 5.194 1.377 2.745 315.246 o
-14 9 20 10.754 13.389 3.019 231.140 o
-14 9 21 102.726 108.856 4.347 67.943 o
-14 9 22 151.654 153.776 5.628 43.448 o
-14 9 23 320.137 323.467 7.631 22.103 o
-14 9 24 118.040 119.913 4.708 58.946 o
-14 9 25 82.746 90.132 4.352 74.958 o
-14 9 26 0.058 4.061 4.274 140.625 o
-14 9 27 1.275 1.295 4.369 134.789 o
-14 9 28 0.267 -2.637 4.203 147.227 o
-14 9 29 2.208 -1.814 4.749 114.131 o
-14 9 30 24.619 28.725 4.683 97.371 o
-14 9 31 9.903 7.512 4.895 101.564 o
-14 9 32 1.696 4.654 5.152 96.326 o
-14 9 33 50.593 44.715 5.688 62.962 o
-14 10 1 1539.460 1541.120 25.006 2.859 o
-14 10 2 1272.120 1289.870 21.005 3.840 o
-14 10 3 882.344 878.914 13.056 7.799 o
-14 10 4 5.667 6.128 2.173 448.926 o
-14 10 5 1.653 0.496 2.213 507.740 o
-14 10 6 229.177 229.253 4.825 39.576 o
-14 10 7 252.255 257.671 6.105 30.855 o
-14 10 8 818.610 799.639 12.197 8.697 o
-14 10 9 133.589 135.331 4.364 59.276 o
-14 10 10 593.952 603.993 8.658 14.018 o
-14 10 11 119.403 114.218 3.135 82.256 o
-14 10 12 16.902 14.423 2.535 276.808 o
-14 10 13 542.359 546.705 8.955 14.382 o
-14 10 14 35.911 36.813 2.692 186.478 o
-14 10 15 178.894 183.911 4.047 52.211 o
-14 10 16 166.842 162.001 3.839 57.375 o
-14 10 17 15.737 11.361 2.679 265.022 o
-14 10 18 1020.250 1056.380 14.699 6.390 o
-14 10 19 204.274 203.180 4.604 44.122 o
-14 10 20 0.098 -0.302 3.051 279.477 o
-14 10 21 14.144 10.285 3.909 147.432 o
-14 10 22 26.064 17.986 4.164 120.167 o
-14 10 23 0.322 0.849 4.206 146.521 o
-14 10 24 239.128 235.407 6.627 29.579 o
-14 10 25 87.486 87.161 5.276 59.140 o
-14 10 26 76.734 80.115 4.979 66.381 o
-14 10 27 2.020 3.898 5.032 100.921 o
-14 10 28 2.199 2.498 4.830 109.665 o
-14 10 29 0.946 -1.311 4.876 109.019 o
-14 10 30 42.008 37.974 5.143 76.633 o
-14 10 31 2.997 1.049 5.207 94.552 o
-14 10 32 2.340 3.568 5.565 82.760 o
-14 10 33 14.654 14.147 6.165 64.021 o
-14 11 1 0.902 -1.066 2.571 387.595 o
-14 11 2 104.812 101.817 3.265 87.048 o
-14 11 3 241.931 240.458 4.846 38.143 o
-14 11 4 8.144 9.398 2.598 312.336 o
-14 11 5 208.459 204.971 4.552 44.008 o
-14 11 6 365.905 359.229 6.559 23.571 o
-14 11 7 253.690 257.500 5.398 34.070 o
-14 11 8 186.454 176.386 4.086 51.401 o
-14 11 9 48.751 43.284 2.575 169.780 o
-14 11 10 353.853 346.013 5.875 26.128 o
-14 11 11 91.261 86.785 3.450 91.189 o
-14 11 12 0.265 -2.437 2.546 399.818 o
-14 11 13 174.501 171.664 4.250 51.818 o
-14 11 14 15.587 14.340 2.595 272.719 o
-14 11 15 0.894 -2.623 2.623 372.525 o
-14 11 16 119.298 129.627 4.331 62.713 o
-14 11 17 156.310 149.166 4.482 53.533 o
-14 11 18 0.456 -1.736 3.098 269.781 o
-14 11 19 70.853 66.134 3.967 91.102 o
-14 11 20 711.646 701.412 10.970 10.346 o
-14 11 21 168.039 168.142 5.250 44.336 o
-14 11 22 109.846 106.361 5.351 53.374 o
-14 11 23 1.205 -2.664 4.557 124.550 o
-14 11 24 15.503 14.246 4.845 99.161 o
-14 11 25 137.294 143.673 6.447 38.630 o
-14 11 26 28.898 21.270 5.025 86.432 o
-14 11 27 1.424 2.801 5.273 92.532 o
-14 11 28 277.032 301.709 11.652 13.805 o
-14 11 29 10.662 8.121 4.940 99.327 o
-14 11 30 8.022 4.349 5.688 77.512 o
-14 11 31 0.077 -5.563 5.563 84.156 o
-14 11 32 46.500 54.312 8.998 28.919 o
-14 12 1 8.790 3.188 3.017 250.766 o
-14 12 2 308.785 306.057 7.110 24.188 o
-14 12 3 181.852 176.895 4.659 47.233 o
-14 12 4 94.939 96.026 3.467 87.684 o
-14 12 5 573.834 574.894 9.643 13.053 o
-14 12 6 37.366 34.426 3.213 152.549 o
-14 12 7 175.679 169.272 5.235 43.699 o
-14 12 8 382.249 368.006 6.754 22.519 o
-14 12 9 46.915 46.347 2.867 154.201 o
-14 12 10 1091.150 1077.160 16.131 5.640 o
-14 12 11 246.309 247.589 5.389 34.811 o
-14 12 12 33.398 29.074 2.874 183.549 o
-14 12 13 76.599 78.568 4.213 81.181 o
-14 12 14 7.515 6.469 2.827 279.383 o
-14 12 15 482.545 496.022 8.463 16.079 o
-14 12 16 66.499 68.042 3.527 104.711 o
-14 12 17 3.673 -0.205 3.177 246.963 o
-14 12 18 3.272 0.295 3.212 242.576 o
-14 12 19 4.245 4.433 3.349 216.852 o
-14 12 20 2.238 -0.110 3.284 235.534 o
-14 12 21 154.547 161.692 5.270 45.782 o
-14 12 22 17.853 17.829 4.339 117.691 o
-14 12 23 32.315 33.958 4.505 98.705 o
-14 12 24 6.025 1.822 4.633 116.726 o
-14 12 25 211.064 224.946 8.107 24.631 o
-14 12 26 4.034 2.720 5.218 93.391 o
-14 12 27 4.437 -0.059 5.568 82.579 o
-14 12 28 1.071 10.822 5.334 89.061 o
-14 12 29 42.041 40.138 6.468 52.613 o
-14 12 30 8.314 -0.765 5.618 79.924 o
-14 12 31 43.067 42.272 5.502 68.175 o
-14 13 1 1001.530 1013.060 18.540 4.912 o
-14 13 2 0.338 -3.401 3.401 224.414 o
-14 13 3 387.583 406.451 7.906 19.210 o
-14 13 4 25.232 19.673 3.068 189.439 o
-14 13 5 190.893 190.021 5.199 41.745 o
-14 13 6 2.065 4.333 3.015 270.976 o
-14 13 7 475.632 458.583 9.849 14.140 o
-14 13 8 123.790 117.586 4.082 66.357 o
-14 13 9 24.134 23.829 2.714 220.291 o
-14 13 10 144.604 137.683 4.752 53.169 o
-14 13 11 161.246 158.368 5.353 44.601 o
-14 13 12 214.934 215.972 5.755 35.649 o
-14 13 13 626.768 625.819 9.783 12.289 o
-14 13 14 45.652 51.983 3.276 132.926 o
-14 13 15 16.699 11.366 3.284 192.191 o
-14 13 16 141.351 159.545 5.070 49.087 o
-14 13 17 3.052 1.636 3.367 220.480 o
-14 13 18 5.399 4.872 3.494 197.682 o
-14 13 19 220.711 206.848 6.388 32.195 o
-14 13 20 0.291 -3.417 3.417 222.485 o
-14 13 21 25.488 21.915 3.897 132.282 o
-14 13 22 10.894 7.364 4.400 123.094 o
-14 13 23 76.223 76.915 6.133 50.284 o
-14 13 24 18.933 16.804 5.028 90.893 o
-14 13 25 0.903 -2.754 5.141 98.162 o
-14 13 26 8.306 3.453 4.953 101.080 o
-14 13 27 37.384 40.631 5.143 77.551 o
-14 13 28 60.269 52.797 5.727 59.863 o
-14 13 29 47.022 53.738 7.074 44.020 o
-14 13 30 7.159 11.854 5.918 71.099 o
-14 13 31 23.356 28.252 6.009 63.937 o
-14 14 1 829.917 846.460 16.377 6.155 o
-14 14 2 33.541 23.766 3.664 136.759 o
-14 14 3 177.713 165.841 5.004 45.470 o
-14 14 4 191.834 195.092 5.468 39.645 o
-14 14 5 44.978 42.329 3.384 132.674 o
-14 14 6 90.353 88.167 3.969 80.429 o
-14 14 7 0.048 -1.528 3.107 269.706 o
-14 14 8 52.843 41.812 3.263 131.760 o
-14 14 9 333.890 346.593 8.943 18.250 o
-14 14 10 0.112 -0.963 3.434 220.651 o
-14 14 11 48.145 50.390 3.630 117.063 o
-14 14 12 14.969 8.347 3.149 212.055 o
-14 14 13 186.825 192.972 5.389 40.641 o
-14 14 14 12.626 6.152 3.129 222.045 o
-14 14 15 1.612 0.546 3.420 218.367 o
-14 14 16 0.257 -1.928 3.510 210.960 o
-14 14 17 170.895 168.890 6.440 35.652 o
-14 14 18 311.625 305.112 7.788 22.059 o
-14 14 19 11.311 10.484 3.601 173.459 o
-14 14 20 106.302 110.074 4.466 65.271 o
-14 14 21 3.074 0.136 3.849 171.382 o
-14 14 22 23.962 28.432 4.624 99.793 o
-14 14 23 126.591 131.617 7.268 33.993 o
-14 14 24 93.476 97.819 5.760 51.281 o
-14 14 25 0.120 3.726 4.955 105.055 o
-14 14 26 10.323 14.774 5.412 82.754 o
-14 14 27 104.110 105.773 6.564 41.676 o
-14 14 28 4.613 3.600 5.945 72.082 o
-14 14 29 39.404 41.623 8.566 32.232 o
-14 14 30 24.866 18.580 7.334 44.901 o
-14 15 1 17.434 15.618 3.749 151.625 o
-14 15 2 1.468 5.558 3.640 189.164 o
-14 15 3 9.414 5.644 3.508 188.531 o
-14 15 4 37.125 33.260 3.569 134.360 o
-14 15 5 237.386 234.751 7.893 24.531 o
-14 15 6 190.344 184.436 5.793 38.017 o
-14 15 7 86.204 82.118 3.971 82.658 o
-14 15 8 33.763 27.328 3.444 146.909 o
-14 15 9 437.677 447.669 12.057 11.464 o
-14 15 10 14.242 13.301 3.573 169.700 o
-14 15 11 508.998 487.354 10.037 13.437 o
-14 15 12 257.133 258.553 7.819 23.912 o
-14 15 13 12.589 11.862 3.234 204.366 o
-14 15 14 144.400 136.704 4.344 57.641 o
-14 15 15 22.722 17.852 3.663 150.287 o
-14 15 16 52.691 45.944 4.211 96.156 o
-14 15 17 79.919 83.520 4.094 81.877 o
-14 15 18 34.601 30.366 3.643 134.076 o
-14 15 19 63.533 61.898 4.169 89.596 o
-14 15 20 54.931 54.426 4.281 91.430 o
-14 15 21 171.470 162.685 5.572 41.794 o
-14 15 22 121.147 125.441 5.783 46.360 o
-14 15 23 21.803 21.094 5.075 87.532 o
-14 15 24 12.638 14.397 5.041 93.472 o
-14 15 25 28.175 20.538 5.268 80.148 o
-14 15 26 49.746 37.697 5.622 64.978 o
-14 15 27 4.516 1.241 5.468 85.307 o
-14 15 28 1.245 8.172 5.574 82.104 o
-14 15 29 0.858 11.868 6.001 70.698 o
-14 16 1 26.501 19.934 3.735 141.104 o
-14 16 2 152.193 152.834 5.644 43.311 o
-14 16 3 39.864 33.785 3.585 131.075 o
-14 16 4 143.429 147.104 6.096 40.694 o
-14 16 5 28.140 20.349 3.512 152.556 o
-14 16 6 263.208 273.138 6.825 27.122 o
-14 16 7 241.278 230.228 6.013 32.459 o
-14 16 8 16.462 23.495 3.472 167.570 o
-14 16 9 0.012 -3.411 3.689 191.415 o
-14 16 10 18.451 19.599 3.832 143.273 o
-14 16 11 35.993 34.287 4.193 107.861 o
-14 16 12 92.367 99.778 4.541 68.146 o
-14 16 13 19.607 20.505 3.600 156.432 o
-14 16 14 134.513 132.532 5.051 51.736 o
-14 16 15 25.040 22.712 3.921 131.034 o
-14 16 16 0.062 3.051 3.919 167.461 o
-14 16 17 0.973 -4.130 4.130 151.636 o
-14 16 18 0.125 -3.767 3.767 183.344 o
-14 16 19 44.439 40.511 3.956 110.119 o
-14 16 20 15.201 9.262 4.156 132.074 o
-14 16 21 0.294 -2.272 4.477 129.756 o
-14 16 22 10.466 9.269 4.978 97.751 o
-14 16 23 0.479 0.130 5.356 90.589 o
-14 16 24 23.916 27.617 5.866 66.664 o
-14 16 25 16.854 14.747 5.613 75.493 o
-14 16 26 8.549 7.268 5.356 86.272 o
-14 16 27 0.001 0.865 5.431 88.155 o
-14 16 28 3.949 -4.109 5.537 83.639 o
-14 16 29 7.433 18.035 6.127 65.817 o
-14 17 1 27.998 25.862 3.805 133.295 o
-14 17 2 2.124 4.590 3.861 168.593 o
-14 17 3 31.199 29.567 3.792 129.787 o
-14 17 4 1.408 -0.324 3.860 172.861 o
-14 17 5 72.536 75.676 4.383 79.263 o
-14 17 6 0.169 1.494 3.696 189.190 o
-14 17 7 229.452 211.382 6.883 29.320 o
-14 17 8 145.364 146.502 5.242 47.769 o
-14 17 9 12.548 12.626 4.084 137.017 o
-14 17 10 44.791 38.649 4.188 102.278 o
-14 17 11 371.053 376.047 10.453 14.599 o
-14 17 12 79.076 81.139 4.613 72.195 o
-14 17 13 98.641 112.695 5.276 55.414 o
-14 17 14 1.376 -3.924 3.924 167.333 o
-14 17 15 21.666 36.773 4.546 101.683 o
-14 17 16 129.613 137.921 6.275 40.740 o
-14 17 17 247.140 253.799 6.895 27.764 o
-14 17 18 3.710 6.750 4.358 131.138 o
-14 17 19 151.927 148.370 5.704 43.044 o
-14 17 20 64.849 62.585 5.086 68.980 o
-14 17 21 21.176 17.233 5.894 67.799 o
-14 17 22 8.258 6.722 5.518 81.699 o
-14 17 23 9.326 5.060 5.883 72.210 o
-14 17 24 21.694 12.778 5.581 75.248 o
-14 17 25 3.700 -4.291 5.436 86.806 o
-14 17 26 28.288 31.475 5.814 66.371 o
-14 17 27 2.799 1.312 5.384 88.571 o
-14 17 28 0.002 -6.268 6.268 66.303 o
-14 18 1 43.954 53.261 4.815 81.609 o
-14 18 2 169.791 162.052 7.058 32.221 o
-14 18 3 73.421 80.234 4.382 78.341 o
-14 18 4 207.770 199.004 6.062 34.840 o
-14 18 5 159.647 145.192 7.571 30.271 o
-14 18 6 35.023 24.570 4.089 115.391 o
-14 18 7 7.759 0.790 3.955 156.486 o
-14 18 8 57.922 54.698 4.385 87.484 o
-14 18 9 3.932 2.583 4.018 155.151 o
-14 18 10 0.860 -2.885 4.286 140.969 o
-14 18 11 16.745 12.852 4.323 120.857 o
-14 18 12 29.234 24.387 4.632 98.019 o
-14 18 13 7.992 1.452 4.475 123.421 o
-14 18 14 73.301 73.109 6.810 43.440 o
-14 18 15 78.957 84.423 5.493 57.672 o
-14 18 16 12.100 17.842 5.025 93.526 o
-14 18 17 1.878 -1.815 4.897 107.611 o
-14 18 18 36.169 24.472 4.985 84.464 o
-14 18 19 5.729 11.815 4.569 116.755 o
-14 18 20 87.968 88.415 5.937 50.484 o
-14 18 21 39.591 39.614 6.339 54.802 o
-14 18 22 2.545 -5.168 6.089 69.672 o
-14 18 23 2.890 3.755 5.642 80.343 o
-14 18 24 0.258 -2.361 5.636 81.934 o
-14 18 25 0.455 -1.160 6.862 55.255 o
-14 18 26 3.427 0.977 6.668 57.965 o
-14 18 27 20.301 12.791 5.820 70.080 o
-14 19 1 217.194 213.897 7.188 28.383 o
-14 19 2 7.504 6.001 4.734 109.892 o
-14 19 3 47.656 47.405 4.967 77.756 o
-14 19 4 32.118 28.949 4.500 100.138 o
-14 19 5 43.855 38.770 4.124 104.902 o
-14 19 6 18.418 11.538 4.541 110.328 o
-14 19 7 86.314 83.608 6.114 48.931 o
-14 19 8 0.583 -1.332 4.009 161.379 o
-14 19 9 53.973 54.496 4.461 86.990 o
-14 19 10 24.034 26.449 4.402 108.602 o
-14 19 11 16.056 13.538 4.476 113.984 o
-14 19 12 201.791 201.724 6.833 30.960 o
-14 19 13 3.029 7.217 4.951 102.833 o
-14 19 14 119.519 140.014 7.484 32.784 o
-14 19 15 145.515 149.816 6.921 34.651 o
-14 19 16 39.582 40.913 6.495 52.509 o
-14 19 17 86.704 80.885 5.607 55.220 o
-14 19 18 0.246 -3.308 5.302 92.570 o
-14 19 19 18.066 12.944 6.093 64.866 o
-14 19 20 15.370 11.465 6.335 60.956 o
-14 19 21 0.591 -6.343 7.115 51.387 o
-14 19 22 4.358 -6.074 6.704 57.282 o
-14 19 23 13.250 3.017 6.377 61.312 o
-14 19 24 51.193 27.765 6.859 47.276 o
-14 19 25 9.415 8.332 6.519 58.977 o
-14 20 1 24.350 18.768 5.063 87.386 o
-14 20 2 123.142 136.355 6.332 40.850 o
-14 20 3 22.776 14.417 4.447 110.908 o
-14 20 4 56.014 60.695 4.892 75.255 o
-14 20 5 0.336 2.784 4.822 111.025 o
-14 20 6 60.039 57.606 5.289 66.847 o
-14 20 7 23.071 22.708 5.271 81.298 o
-14 20 8 6.837 6.785 5.148 93.824 o
-14 20 9 46.113 43.071 5.246 72.580 o
-14 20 10 27.181 21.145 5.063 85.958 o
-14 20 11 13.160 9.018 5.199 89.173 o
-14 20 12 1.488 -4.774 5.187 96.173 o
-14 20 13 370.441 375.905 12.159 12.009 o
-14 20 14 33.434 38.532 5.804 64.791 o
-14 20 15 210.226 220.137 7.671 26.452 o
-14 20 16 15.875 17.726 5.869 69.457 o
-14 20 17 22.803 20.189 5.173 84.503 o
-14 20 18 276.171 285.587 9.045 19.491 o
-14 20 19 4.313 3.452 6.100 68.643 o
-14 20 20 20.394 21.113 7.965 38.727 o
-14 20 21 10.695 -6.712 6.712 56.171 o
-14 20 22 30.055 28.722 6.317 57.374 o
-14 20 23 37.591 36.857 6.331 55.406 o
-14 20 24 12.481 8.299 6.551 57.934 o
-14 21 1 7.496 5.891 5.722 76.545 o
-14 21 2 79.422 67.600 7.241 39.211 o
-14 21 3 38.901 32.452 5.850 63.474 o
-14 21 4 0.418 3.230 4.817 111.075 o
-14 21 5 26.059 17.384 5.126 85.211 o
-14 21 6 11.421 8.061 5.201 89.940 o
-14 21 7 12.597 15.280 5.331 84.252 o
-14 21 8 72.397 72.809 5.616 57.893 o
-14 21 9 0.175 -3.305 5.110 99.683 o
-14 21 10 1.490 -3.535 5.402 88.729 o
-14 21 11 56.793 56.257 5.566 62.798 o
-14 21 12 34.940 38.969 6.003 60.902 o
-14 21 13 23.082 24.870 5.949 65.479 o
-14 21 14 7.693 11.425 5.706 76.138 o
-14 21 15 14.089 13.316 5.576 77.395 o
-14 21 16 162.695 180.847 8.204 26.415 o
-14 21 17 4.979 9.924 5.049 97.492 o
-14 21 18 11.687 1.841 5.318 87.290 o
-14 21 19 5.554 14.903 6.271 63.643 o
-14 21 20 19.587 22.407 7.421 44.240 o
-14 21 21 0.795 4.746 6.494 61.207 o
-14 21 22 13.388 13.126 6.272 62.306 o
-14 21 23 4.991 5.119 6.431 61.598 o
-14 22 1 12.337 18.838 6.482 58.273 o
-14 22 2 22.887 36.575 7.897 38.616 o
-14 22 3 249.566 265.099 10.563 16.399 o
-14 22 4 2.462 3.066 5.643 80.566 o
-14 22 5 25.906 12.133 6.336 59.073 o
-14 22 6 2.092 2.351 5.778 77.100 o
-14 22 7 2.363 4.615 5.927 72.962 o
-14 22 8 4.433 4.551 5.635 79.960 o
-14 22 9 3.752 5.422 5.939 72.234 o
-14 22 10 13.967 11.796 5.297 85.361 o
-14 22 11 17.229 19.334 5.982 66.607 o
-14 22 12 21.683 6.619 5.713 72.915 o
-14 22 13 4.526 18.535 5.769 74.466 o
-14 22 14 38.194 29.203 5.862 63.697 o
-14 22 15 76.360 81.070 6.091 50.516 o
-14 22 16 29.302 35.729 5.337 75.917 o
-14 22 17 1.875 1.921 5.445 86.838 o
-14 22 18 16.211 17.779 5.498 78.144 o
-14 22 19 5.069 -1.128 6.838 54.985 o
-14 22 20 5.219 5.532 6.788 55.354 o
-14 22 21 0.949 3.115 6.951 53.573 o
-14 23 1 24.810 36.550 7.224 45.290 o
-14 23 2 22.354 26.133 6.407 57.346 o
-14 23 3 27.231 38.670 6.644 52.208 o
-14 23 4 12.102 12.381 6.018 67.700 o
-14 23 5 68.482 53.602 8.447 31.335 o
-14 23 6 9.143 24.836 7.134 48.639 o
-14 23 7 14.999 11.622 6.294 61.742 o
-14 23 8 68.115 67.295 6.797 44.314 o
-14 23 9 11.995 13.226 5.925 69.650 o
-14 23 10 17.617 12.032 5.867 69.760 o
-14 23 11 100.113 105.475 7.208 36.756 o
-14 23 12 26.855 24.269 5.788 67.977 o
-14 23 13 21.122 25.988 5.946 65.831 o
-14 23 14 33.477 36.006 6.105 59.701 o
-14 23 15 19.824 10.451 5.758 71.853 o
-14 23 16 8.813 8.039 5.355 86.068 o
-14 23 17 9.994 -5.328 5.328 87.948 o
-14 23 18 0.002 -5.388 5.388 89.740 o
-14 23 19 6.135 -2.177 6.295 64.496 o
-14 24 1 5.683 10.458 6.814 54.523 o
-14 24 2 72.480 69.080 7.842 34.856 o
-14 24 3 3.693 3.654 6.739 56.508 o
-14 24 4 6.846 12.999 6.065 67.769 o
-14 24 5 36.577 54.655 6.591 50.735 o
-14 24 6 96.063 127.077 11.723 16.574 o
-14 24 7 6.045 9.561 6.437 60.911 o
-14 24 8 8.737 7.900 6.131 66.521 o
-14 24 9 11.152 8.090 5.766 74.171 o
-14 24 10 49.141 52.175 7.041 44.239 o
-14 24 11 13.609 6.303 5.710 75.120 o
-14 24 12 31.800 37.936 5.877 63.826 o
-14 24 13 2.159 2.730 6.003 71.439 o
-14 24 14 3.427 -0.749 6.200 67.033 o
-14 24 15 0.366 0.646 6.348 64.517 o
-14 24 16 17.136 20.059 6.127 63.689 o
-14 24 17 16.438 16.212 5.574 76.393 o
-14 25 1 38.378 28.578 6.872 48.471 o
-14 25 2 32.688 25.866 6.543 53.757 o
-14 25 3 3.620 2.619 6.283 64.984 o
-14 25 4 0.215 5.403 5.988 71.921 o
-14 25 5 3.780 13.638 5.772 75.234 o
-14 25 6 2.566 4.320 6.117 68.546 o
-14 25 7 41.148 47.703 6.809 47.889 o
-14 25 8 29.306 36.160 6.181 59.121 o
-14 25 9 1.743 -2.466 7.350 48.030 o
-14 25 10 0.715 4.598 6.578 59.694 o
-14 25 11 29.942 36.947 6.332 56.528 o
-14 25 12 23.853 12.797 6.017 65.209 o
-14 25 13 7.196 6.520 6.082 68.047 o
-14 25 14 25.555 25.714 5.668 70.647 o
-14 26 1 2.609 19.747 7.189 48.948 o
-14 26 2 43.021 61.298 8.075 35.053 o
-14 26 3 16.724 35.220 6.429 57.153 o
-14 26 4 10.159 14.457 6.043 67.378 o
-14 26 5 1.615 -4.216 7.126 51.102 o
-14 26 6 9.959 6.620 7.014 51.245 o
-14 26 7 7.761 8.589 6.299 63.288 o
-14 26 8 0.003 -6.821 6.821 56.000 o
-14 26 9 3.389 3.720 6.263 65.327 o
-14 26 10 6.877 9.377 6.673 56.679 o
-13 0 2 1788.450 1791.930 35.352 1.647 o
-13 0 4 0.042 -2.128 2.128 574.384 o
-13 0 6 8845.710 8950.470 163.219 0.092 o
-13 0 8 5.011 4.304 2.373 399.764 o
-13 0 10 161.183 145.326 5.071 47.665 o
-13 0 12 772.177 772.956 13.406 8.063 o
-13 0 14 484.176 484.031 8.947 15.333 o
-13 0 16 0.767 -1.102 2.841 318.928 o
-13 0 18 165.972 166.284 4.736 48.919 o
-13 0 20 394.213 390.309 8.882 17.160 o
-13 0 22 342.752 370.226 8.778 18.297 o
-13 0 24 482.751 507.007 11.843 11.260 o
-13 0 26 129.107 120.016 5.871 45.020 o
-13 0 28 2.288 9.629 5.218 92.690 o
-13 0 30 42.261 39.987 6.599 50.826 o
-13 0 32 89.083 88.170 10.789 19.607 o
-13 0 34 81.322 92.548 8.789 28.000 o
-13 1 1 2487.130 2498.360 34.226 1.595 o
-13 1 2 690.807 685.848 9.588 11.850 o
-13 1 3 871.352 864.870 11.189 9.092 o
-13 1 4 1294.160 1292.760 16.562 5.064 o
-13 1 5 2145.760 2138.240 27.577 2.249 o
-13 1 6 368.107 371.569 5.645 25.947 o
-13 1 7 0.220 -0.251 1.671 924.453 o
-13 1 8 121.989 119.119 2.611 88.968 o
-13 1 9 2854.690 2873.280 34.969 1.485 o
-13 1 10 351.183 355.876 5.881 26.034 o
-13 1 11 361.357 351.718 4.622 29.656 o
-13 1 12 1412.750 1416.350 16.735 4.802 o
-13 1 13 23.107 20.671 1.620 385.191 o
-13 1 14 16.865 13.213 1.594 478.282 o
-13 1 15 30.759 28.489 1.889 285.077 o
-13 1 16 360.127 350.947 5.256 27.742 o
-13 1 17 17.986 12.647 1.920 389.082 o
-13 1 18 10.066 5.216 2.155 419.263 o
-13 1 19 7.181 5.354 2.073 472.157 o
-13 1 20 68.055 61.691 2.751 131.545 o
-13 1 21 0.259 -2.782 2.782 335.315 o
-13 1 22 1.838 -2.249 2.780 327.401 o
-13 1 23 15.956 16.138 2.927 225.752 o
-13 1 24 232.067 235.863 5.051 37.850 o
-13 1 25 70.089 72.170 3.753 95.701 o
-13 1 26 16.634 12.627 3.472 174.879 o
-13 1 27 17.294 12.623 3.664 159.405 o
-13 1 28 7.043 6.230 3.647 178.968 o
-13 1 29 13.857 13.941 4.010 139.633 o
-13 1 30 13.302 9.545 4.394 120.936 o
-13 1 31 262.565 263.190 7.610 24.418 o
-13 1 32 191.188 207.614 8.949 22.346 o
-13 1 33 0.006 3.041 5.303 92.009 o
-13 1 34 34.185 30.334 5.679 67.916 o
-13 1 35 3.540 -0.307 5.356 89.436 o
-13 2 1 660.089 665.662 9.569 12.148 o
-13 2 2 585.668 578.750 8.214 14.823 o
-13 2 3 582.553 579.833 7.930 15.248 o
-13 2 4 678.200 685.440 9.580 11.944 o
-13 2 5 25.041 23.200 1.444 393.549 o
-13 2 6 3.033 3.118 1.389 1042.700 o
-13 2 7 3424.600 3444.750 42.449 1.068 o
-13 2 8 1402.250 1420.840 17.673 4.540 o
-13 2 9 385.406 378.686 5.804 24.857 o
-13 2 10 482.081 478.693 6.666 19.484 o
-13 2 11 272.313 272.614 4.303 37.709 o
-13 2 12 201.239 198.177 3.522 52.557 o
-13 2 13 509.021 491.813 6.299 19.573 o
-13 2 14 220.103 214.709 3.911 46.670 o
-13 2 15 157.395 153.700 3.265 65.705 o
-13 2 16 83.204 86.881 2.637 115.140 o
-13 2 17 258.070 254.681 4.137 40.197 o
-13 2 18 119.500 116.142 2.979 84.442 o
-13 2 19 6.899 7.093 2.054 472.772 o
-13 2 20 17.301 14.630 2.613 263.859 o
-13 2 21 968.744 989.025 14.281 6.766 o
-13 2 22 84.219 82.683 4.027 82.031 o
-13 2 23 37.444 32.493 3.073 161.967 o
-13 2 24 78.594 77.397 3.994 85.511 o
-13 2 25 57.735 55.275 3.644 109.261 o
-13 2 26 14.523 11.780 3.533 173.559 o
-13 2 27 21.864 22.866 3.680 147.463 o
-13 2 28 0.086 -2.934 3.897 171.465 o
-13 2 29 52.678 51.888 4.069 99.110 o
-13 2 30 0.963 4.996 4.284 138.711 o
-13 2 31 10.977 10.938 4.886 100.556 o
-13 2 32 104.015 109.684 5.946 47.357 o
-13 2 33 215.079 234.231 8.128 24.308 o
-13 2 34 3.732 5.513 5.420 86.333 o
-13 2 35 18.514 17.488 5.152 87.084 o
-13 3 1 115.502 114.774 2.649 91.695 o
-13 3 2 0.157 -0.909 1.389 1337.670 o
-13 3 3 499.875 505.051 6.833 18.636 o
-13 3 4 1182.690 1169.810 15.419 5.707 o
-13 3 5 721.665 705.369 9.781 11.396 o
-13 3 6 18.012 15.714 1.425 497.880 o
-13 3 7 3726.890 3774.240 46.587 0.909 o
-13 3 8 5.145 3.038 1.544 811.647 o
-13 3 9 190.357 193.368 3.203 56.909 o
-13 3 10 32.475 31.127 1.910 271.594 o
-13 3 11 116.289 109.274 2.546 94.278 o
-13 3 12 359.407 351.343 4.812 29.150 o
-13 3 13 153.747 148.666 2.811 72.110 o
-13 3 14 47.491 45.318 1.859 214.666 o
-13 3 15 179.070 172.040 3.196 60.557 o
-13 3 16 198.174 191.134 3.485 53.723 o
-13 3 17 290.909 282.145 4.292 36.245 o
-13 3 18 562.658 544.937 7.318 16.603 o
-13 3 19 39.784 31.523 2.230 219.888 o
-13 3 20 34.277 34.428 2.686 191.776 o
-13 3 21 101.424 99.486 3.472 84.689 o
-13 3 22 83.626 78.838 3.539 93.881 o
-13 3 23 672.346 670.369 10.552 11.038 o
-13 3 24 425.923 429.223 8.672 16.864 o
-13 3 25 3.155 -3.397 3.397 218.425 o
-13 3 26 89.919 94.481 5.201 59.170 o
-13 3 27 70.824 71.976 4.937 69.301 o
-13 3 28 29.805 27.463 4.254 110.919 o
-13 3 29 12.707 9.130 4.157 134.177 o
-13 3 30 8.906 11.518 4.199 133.992 o
-13 3 31 46.549 49.812 4.787 82.028 o
-13 3 32 31.623 30.289 5.121 81.382 o
-13 3 33 6.783 3.251 5.377 86.982 o
-13 3 34 32.883 32.165 5.337 75.414 o
-13 3 35 1.901 4.831 5.046 100.194 o
-13 4 1 678.312 705.473 10.630 10.828 o
-13 4 2 433.428 425.153 7.099 19.988 o
-13 4 3 391.725 393.127 6.012 23.912 o
-13 4 4 58.860 56.801 2.152 168.823 o
-13 4 5 411.899 410.770 5.930 23.354 o
-13 4 6 2423.880 2465.130 32.339 1.739 o
-13 4 7 33.636 32.863 1.618 295.576 o
-13 4 8 3.030 4.868 1.368 1023.110 o
-13 4 9 174.220 173.447 3.072 62.431 o
-13 4 10 296.312 300.472 4.337 35.173 o
-13 4 11 8.753 7.696 1.637 614.506 o
-13 4 12 68.681 63.320 2.140 153.286 o
-13 4 13 1.052 -1.017 1.666 896.153 o
-13 4 14 4.713 3.546 1.764 665.618 o
-13 4 15 152.161 144.531 2.869 72.359 o
-13 4 16 423.973 414.199 5.633 23.720 o
-13 4 17 225.767 216.513 3.873 46.241 o
-13 4 18 138.796 132.066 3.003 75.803 o
-13 4 19 248.535 235.226 4.297 40.849 o
-13 4 20 11.613 8.192 2.623 295.279 o
-13 4 21 51.787 45.817 2.865 149.280 o
-13 4 22 0.038 -2.977 2.977 293.768 o
-13 4 23 230.038 223.839 5.025 38.554 o
-13 4 24 70.365 66.532 3.555 102.327 o
-13 4 25 62.260 56.554 3.563 108.998 o
-13 4 26 105.260 105.140 5.310 54.580 o
-13 4 27 17.986 16.479 3.938 138.945 o
-13 4 28 129.008 128.074 6.422 39.998 o
-13 4 29 0.058 5.462 4.243 141.978 o
-13 4 30 0.124 -2.826 4.180 148.967 o
-13 4 31 38.071 45.377 4.535 92.764 o
-13 4 32 136.914 137.514 6.439 38.932 o
-13 4 33 3.582 4.096 5.136 96.219 o
-13 4 34 3.532 -1.018 5.091 98.862 o
-13 4 35 86.138 77.285 5.310 59.694 o
-13 5 1 1242.720 1240.210 18.539 4.537 o
-13 5 2 125.599 123.125 4.199 63.862 o
-13 5 3 617.170 626.560 9.342 12.871 o
-13 5 4 717.827 708.529 10.111 11.090 o
-13 5 5 1295.820 1269.150 18.172 4.578 o
-13 5 6 474.819 478.363 6.876 19.207 o
-13 5 7 82.010 78.478 2.040 135.917 o
-13 5 8 41.643 45.010 1.834 230.539 o
-13 5 9 2.747 2.112 1.542 914.800 o
-13 5 10 661.499 664.412 8.918 12.865 o
-13 5 11 65.987 64.375 2.632 136.545 o
-13 5 12 90.931 78.572 2.508 116.286 o
-13 5 13 15.539 13.140 1.720 457.444 o
-13 5 14 428.207 421.443 5.935 22.794 o
-13 5 15 511.192 490.195 6.859 18.524 o
-13 5 16 188.876 184.433 3.822 52.745 o
-13 5 17 177.123 166.211 3.260 60.828 o
-13 5 18 916.900 897.762 11.586 8.591 o
-13 5 19 2.803 2.560 2.217 480.737 o
-13 5 20 70.574 67.129 3.015 118.554 o
-13 5 21 137.855 132.006 4.126 61.662 o
-13 5 22 519.289 536.552 8.965 14.649 o
-13 5 23 18.704 16.128 3.093 202.313 o
-13 5 24 7.760 6.676 3.449 196.330 o
-13 5 25 64.718 57.661 3.945 95.998 o
-13 5 26 1.867 -0.550 3.863 171.907 o
-13 5 27 17.407 11.707 3.976 139.439 o
-13 5 28 15.832 12.774 4.100 133.208 o
-13 5 29 61.172 69.427 4.542 80.159 o
-13 5 30 4.313 4.699 4.246 138.192 o
-13 5 31 110.080 117.943 5.290 53.271 o
-13 5 32 28.893 25.957 4.653 97.092 o
-13 5 33 1.299 -5.027 5.027 102.451 o
-13 5 34 1.968 0.726 5.186 95.850 o
-13 6 1 1.358 0.282 1.505 1063.390 o
-13 6 2 284.773 277.190 4.928 33.975 o
-13 6 3 357.284 350.534 5.543 26.960 o
-13 6 4 468.246 468.360 7.016 19.135 o
-13 6 5 1276.350 1264.610 18.755 4.431 o
-13 6 6 13.067 11.485 1.564 545.626 o
-13 6 7 60.078 58.469 1.874 178.867 o
-13 6 8 336.019 337.744 4.870 30.222 o
-13 6 9 17.709 14.829 1.494 487.776 o
-13 6 10 19.189 17.144 1.449 470.782 o
-13 6 11 1845.000 1832.340 22.117 3.136 o
-13 6 12 160.871 150.358 3.192 66.119 o
-13 6 13 2837.220 2789.100 33.300 1.596 o
-13 6 14 114.562 113.148 2.466 95.572 o
-13 6 15 300.156 282.744 4.203 36.029 o
-13 6 16 225.112 221.524 3.808 46.468 o
-13 6 17 32.807 30.165 2.018 260.535 o
-13 6 18 55.513 53.027 2.802 144.722 o
-13 6 19 228.842 223.404 4.105 44.160 o
-13 6 20 804.019 796.632 12.576 8.487 o
-13 6 21 151.600 157.509 5.261 46.371 o
-13 6 22 16.867 16.226 3.390 178.614 o
-13 6 23 114.909 109.427 4.194 67.528 o
-13 6 24 3.202 3.236 3.705 181.906 o
-13 6 25 60.590 59.672 4.060 94.126 o
-13 6 26 3.243 -3.413 4.041 155.726 o
-13 6 27 8.880 10.325 4.115 139.518 o
-13 6 28 18.857 15.572 4.331 118.144 o
-13 6 29 0.077 -3.196 4.353 137.396 o
-13 6 30 42.278 41.544 4.706 86.985 o
-13 6 31 1.997 6.175 4.136 146.858 o
-13 6 32 40.818 42.037 4.849 83.591 o
-13 6 33 9.682 1.563 4.529 119.468 o
-13 6 34 6.974 7.351 5.550 81.113 o
-13 7 1 3.969 4.498 1.758 675.106 o
-13 7 2 12.936 10.397 1.727 498.474 o
-13 7 3 424.038 426.572 6.268 22.048 o
-13 7 4 0.421 1.289 1.551 1026.410 o
-13 7 5 378.948 383.379 6.203 23.881 o
-13 7 6 646.383 657.667 9.532 12.315 o
-13 7 7 2618.770 2646.290 32.380 1.696 o
-13 7 8 270.706 264.153 4.340 37.934 o
-13 7 9 0.429 0.418 1.392 1291.700 o
-13 7 10 42.668 39.840 1.651 248.773 o
-13 7 11 175.837 172.503 3.226 60.808 o
-13 7 12 857.029 856.620 10.650 9.561 o
-13 7 13 1.164 -0.831 1.797 772.300 o
-13 7 14 152.348 150.056 3.212 67.746 o
-13 7 15 248.291 248.109 3.823 42.922 o
-13 7 16 17.835 17.397 1.791 401.322 o
-13 7 17 364.565 353.317 5.258 27.531 o
-13 7 18 182.290 177.904 3.577 56.192 o
-13 7 19 0.139 0.269 2.245 513.408 o
-13 7 20 32.135 26.267 3.098 171.424 o
-13 7 21 12.598 9.179 2.949 240.756 o
-13 7 22 2.691 0.377 3.606 195.012 o
-13 7 23 242.740 251.898 6.177 31.096 o
-13 7 24 106.785 103.525 4.432 66.355 o
-13 7 25 4.309 -0.141 3.731 180.262 o
-13 7 26 0.510 -4.172 4.172 149.099 o
-13 7 27 1.159 -3.550 4.175 148.206 o
-13 7 28 3.568 1.385 4.251 140.063 o
-13 7 29 38.127 36.086 4.246 104.277 o
-13 7 30 1.918 1.221 4.642 119.162 o
-13 7 31 10.507 12.423 4.880 100.646 o
-13 7 32 11.517 14.108 5.026 94.526 o
-13 7 33 0.196 -0.503 5.812 77.061 o
-13 7 34 14.029 10.481 5.635 76.324 o
-13 8 1 207.663 207.222 4.222 46.233 o
-13 8 2 198.600 193.611 3.947 49.973 o
-13 8 3 20.624 16.133 1.710 402.385 o
-13 8 4 422.467 413.040 6.079 22.694 o
-13 8 5 1.656 -0.753 1.806 751.529 o
-13 8 6 24.165 21.844 1.759 350.310 o
-13 8 7 4.986 3.824 1.607 757.939 o
-13 8 8 49.566 46.944 1.886 206.829 o
-13 8 9 818.935 821.554 10.336 10.058 o
-13 8 10 47.581 49.439 1.802 213.658 o
-13 8 11 309.826 293.685 4.576 33.637 o
-13 8 12 286.951 279.273 4.836 34.197 o
-13 8 13 143.266 136.218 2.936 74.905 o
-13 8 14 736.045 713.042 9.335 11.717 o
-13 8 15 147.209 134.484 2.973 73.640 o
-13 8 16 420.210 410.113 5.941 23.122 o
-13 8 17 657.609 674.053 9.021 12.741 o
-13 8 18 346.758 339.744 5.379 28.052 o
-13 8 19 960.106 998.637 14.199 6.816 o
-13 8 20 34.406 29.133 3.147 163.175 o
-13 8 21 699.351 697.801 11.658 9.807 o
-13 8 22 292.573 298.517 8.080 21.718 o
-13 8 23 41.186 37.912 3.663 124.899 o
-13 8 24 2.534 0.728 3.669 188.505 o
-13 8 25 9.318 1.999 3.931 155.735 o
-13 8 26 141.304 144.343 5.164 49.077 o
-13 8 27 203.351 206.365 5.898 35.823 o
-13 8 28 48.316 55.224 4.316 92.950 o
-13 8 29 25.214 22.066 4.321 112.515 o
-13 8 30 1.474 -1.885 4.830 110.817 o
-13 8 31 3.522 2.660 5.385 88.007 o
-13 8 32 23.756 19.539 6.079 63.382 o
-13 8 33 1.746 0.753 5.761 77.885 o
-13 8 34 7.079 9.314 5.398 85.174 o
-13 9 1 443.536 429.616 7.666 18.578 o
-13 9 2 132.020 126.833 3.048 77.823 o
-13 9 3 23.516 19.558 1.771 359.066 o
-13 9 4 28.624 24.974 1.874 302.986 o
-13 9 5 32.255 29.631 1.737 294.671 o
-13 9 6 727.194 728.961 10.797 10.352 o
-13 9 7 22.688 24.638 1.822 340.486 o
-13 9 8 2.305 0.631 1.699 811.418 o
-13 9 9 1273.070 1273.220 15.217 5.568 o
-13 9 10 1322.440 1320.600 16.086 5.168 o
-13 9 11 59.795 61.878 2.291 158.125 o
-13 9 12 13.323 12.265 2.052 393.673 o
-13 9 13 284.655 280.688 4.677 34.985 o
-13 9 14 353.150 332.069 5.388 27.929 o
-13 9 15 92.695 96.088 3.168 94.890 o
-13 9 16 4.950 0.502 2.243 458.944 o
-13 9 17 104.875 94.965 2.901 95.536 o
-13 9 18 25.715 20.371 2.453 249.116 o
-13 9 19 89.667 91.710 3.287 94.476 o
-13 9 20 69.851 63.959 3.657 100.295 o
-13 9 21 81.877 77.033 3.720 90.650 o
-13 9 22 0.155 -2.276 3.751 184.904 o
-13 9 23 24.563 19.338 3.861 136.088 o
-13 9 24 11.572 9.332 3.964 147.006 o
-13 9 25 92.014 92.076 4.931 62.932 o
-13 9 26 0.451 0.467 4.034 159.282 o
-13 9 27 7.538 3.809 4.465 123.451 o
-13 9 28 0.780 -3.143 4.596 122.746 o
-13 9 29 55.839 57.016 5.183 69.841 o
-13 9 30 8.575 10.361 5.155 92.148 o
-13 9 31 7.010 2.077 5.512 83.028 o
-13 9 32 0.102 12.393 5.551 82.472 o
-13 9 33 8.137 11.285 5.318 86.887 o
-13 10 1 60.073 65.099 3.732 102.592 o
-13 10 2 2734.150 2783.800 42.302 1.133 o
-13 10 3 60.183 61.516 2.328 156.245 o
-13 10 4 57.001 58.416 2.307 162.900 o
-13 10 5 67.893 63.236 3.041 120.818 o
-13 10 6 785.366 770.531 12.337 8.770 o
-13 10 7 10.657 7.474 1.976 458.120 o
-13 10 8 52.381 48.423 2.484 166.459 o
-13 10 9 85.589 81.404 3.120 102.715 o
-13 10 10 20.850 17.376 2.129 318.158 o
-13 10 11 103.816 94.789 3.391 86.231 o
-13 10 12 597.586 583.450 9.152 13.442 o
-13 10 13 141.015 148.631 4.322 57.472 o
-13 10 14 300.233 295.853 5.120 31.898 o
-13 10 15 47.066 40.883 2.372 186.315 o
-13 10 16 24.258 20.057 2.408 259.423 o
-13 10 17 339.235 336.096 5.743 27.206 o
-13 10 18 152.111 148.557 3.776 61.631 o
-13 10 19 407.523 410.498 6.721 21.529 o
-13 10 20 238.152 235.461 5.861 33.232 o
-13 10 21 40.821 36.965 3.420 136.849 o
-13 10 22 0.105 -3.588 3.588 202.171 o
-13 10 23 16.981 10.686 4.357 119.778 o
-13 10 24 7.458 0.926 4.322 132.530 o
-13 10 25 25.237 22.109 4.368 110.509 o
-13 10 26 0.110 1.812 4.628 120.947 o
-13 10 27 66.841 63.874 5.201 66.341 o
-13 10 28 46.749 40.151 4.839 82.218 o
-13 10 29 0.147 -4.983 4.983 104.836 o
-13 10 30 0.441 -5.245 5.245 94.519 o
-13 10 31 29.270 28.720 5.824 66.257 o
-13 10 32 26.815 31.218 6.211 59.442 o
-13 10 33 0.558 1.391 5.656 81.035 o
-13 11 1 46.576 46.706 3.418 128.099 o
-13 11 2 19.247 18.064 2.487 269.003 o
-13 11 3 118.669 115.762 3.872 70.718 o
-13 11 4 478.256 474.592 8.312 16.526 o
-13 11 5 433.090 428.391 7.662 18.768 o
-13 11 6 43.124 36.277 2.656 177.973 o
-13 11 7 79.758 74.639 3.354 101.222 o
-13 11 8 11.031 10.260 2.599 297.640 o
-13 11 9 211.301 200.078 5.149 40.056 o
-13 11 10 95.512 84.986 2.770 105.248 o
-13 11 11 480.493 485.886 7.638 17.618 o
-13 11 12 351.877 354.263 6.735 23.508 o
-13 11 13 98.970 104.931 3.438 85.240 o
-13 11 14 3.381 -0.102 2.483 395.763 o
-13 11 15 58.932 50.747 2.720 146.102 o
-13 11 16 99.398 96.213 3.322 88.954 o
-13 11 17 527.497 525.684 8.681 15.044 o
-13 11 18 137.384 138.438 4.012 62.531 o
-13 11 19 49.154 50.763 3.362 126.935 o
-13 11 20 25.083 21.703 3.068 187.939 o
-13 11 21 1.221 4.354 3.572 197.673 o
-13 11 22 26.597 24.088 3.914 129.626 o
-13 11 23 1.221 3.793 4.523 125.000 o
-13 11 24 218.663 219.781 7.543 26.706 o
-13 11 25 82.635 77.897 5.557 56.720 o
-13 11 26 0.602 -0.578 5.218 95.405 o
-13 11 27 30.916 37.484 6.250 57.630 o
-13 11 28 8.531 4.861 5.057 96.732 o
-13 11 29 6.117 -2.384 5.700 78.371 o
-13 11 30 10.695 13.303 5.768 73.551 o
-13 11 31 17.185 13.403 5.492 78.667 o
-13 11 32 37.899 40.041 5.642 66.792 o
-13 12 1 318.181 331.776 7.111 23.583 o
-13 12 2 59.948 56.109 3.321 118.868 o
-13 12 3 26.279 23.366 2.574 230.111 o
-13 12 4 198.404 189.304 4.415 46.726 o
-13 12 5 12.874 9.475 2.770 264.403 o
-13 12 6 125.088 118.247 3.836 69.454 o
-13 12 7 298.693 293.611 6.254 27.642 o
-13 12 8 126.156 126.084 3.818 68.572 o
-13 12 9 244.619 241.708 5.531 34.361 o
-13 12 10 29.213 24.983 2.731 206.466 o
-13 12 11 2762.860 2810.590 40.803 1.195 o
-13 12 12 34.635 32.456 2.874 179.000 o
-13 12 13 6.048 0.217 2.695 324.660 o
-13 12 14 141.995 139.168 4.477 56.360 o
-13 12 15 79.014 68.874 3.355 102.988 o
-13 12 16 338.447 330.587 6.698 24.301 o
-13 12 17 51.829 48.959 3.401 123.993 o
-13 12 18 25.701 22.370 3.289 169.385 o
-13 12 19 238.299 234.128 5.455 35.331 o
-13 12 20 14.704 11.637 3.455 179.952 o
-13 12 21 76.921 73.912 3.999 86.587 o
-13 12 22 18.774 18.835 4.043 131.351 o
-13 12 23 5.579 1.779 4.493 124.124 o
-13 12 24 19.686 10.453 5.063 90.704 o
-13 12 25 3.798 9.998 5.355 87.516 o
-13 12 26 6.419 -3.397 5.121 96.424 o
-13 12 27 119.448 135.344 6.905 36.776 o
-13 12 28 1.617 -2.287 5.489 85.883 o
-13 12 29 91.952 103.965 7.696 33.816 o
-13 12 30 8.082 10.116 5.613 78.629 o
-13 12 31 1.872 4.060 5.308 90.892 o
-13 12 32 8.729 8.011 5.402 84.705 o
-13 13 1 2.560 3.605 3.369 219.089 o
-13 13 2 45.237 49.201 4.678 85.342 o
-13 13 3 621.722 629.555 11.019 10.978 o
-13 13 4 700.693 700.706 12.107 9.417 o
-13 13 5 213.333 210.773 5.048 40.127 o
-13 13 6 1.781 -2.708 2.959 290.158 o
-13 13 7 124.919 119.525 5.342 50.698 o
-13 13 8 265.380 258.770 5.655 32.227 o
-13 13 9 266.399 252.995 6.225 29.819 o
-13 13 10 385.254 382.121 7.442 20.561 o
-13 13 11 8.938 9.766 2.991 244.472 o
-13 13 12 400.119 397.372 7.730 19.462 o
-13 13 13 81.453 72.526 3.238 103.988 o
-13 13 14 86.680 83.593 4.811 66.715 o
-13 13 15 47.304 40.974 3.902 110.334 o
-13 13 16 3.736 -1.236 3.335 224.857 o
-13 13 17 189.315 190.917 4.925 43.785 o
-13 13 18 14.786 13.294 3.361 186.777 o
-13 13 19 60.926 56.075 3.800 102.353 o
-13 13 20 77.072 85.220 4.899 67.123 o
-13 13 21 44.263 41.815 4.060 106.137 o
-13 13 22 3.455 1.352 4.859 107.999 o
-13 13 23 155.632 164.489 7.418 30.846 o
-13 13 24 0.176 -5.295 5.295 92.841 o
-13 13 25 30.473 25.901 5.361 76.378 o
-13 13 26 18.027 18.472 5.284 83.250 o
-13 13 27 19.299 14.969 5.317 82.480 o
-13 13 28 4.120 5.101 5.876 73.680 o
-13 13 29 21.565 18.076 6.216 61.400 o
-13 13 30 2.950 -5.000 5.786 76.970 o
-13 13 31 13.998 18.552 5.816 70.973 o
-13 14 1 81.820 86.903 4.286 76.919 o
-13 14 2 69.611 64.554 3.751 97.654 o
-13 14 3 32.959 31.367 3.175 161.833 o
-13 14 4 159.246 144.467 4.305 55.224 o
-13 14 5 1221.250 1188.750 19.515 4.302 o
-13 14 6 36.526 31.752 3.161 158.129 o
-13 14 7 5.564 3.094 3.045 256.630 o
-13 14 8 30.386 31.495 3.165 165.652 o
-13 14 9 11.319 9.715 3.065 228.563 o
-13 14 10 21.572 19.294 3.270 178.935 o
-13 14 11 264.241 262.839 5.975 30.770 o
-13 14 12 123.657 116.096 4.382 62.494 o
-13 14 13 86.582 90.262 3.820 84.339 o
-13 14 14 69.244 68.944 3.519 103.308 o
-13 14 15 11.475 11.364 3.460 184.871 o
-13 14 16 4.675 4.409 3.408 209.039 o
-13 14 17 12.920 8.547 3.451 185.563 o
-13 14 18 112.153 112.513 4.563 62.529 o
-13 14 19 23.088 19.577 3.606 152.601 o
-13 14 20 16.847 17.334 3.913 141.072 o
-13 14 21 25.582 23.416 4.311 112.284 o
-13 14 22 3.866 -1.572 4.948 104.364 o
-13 14 23 271.995 281.539 8.920 19.939 o
-13 14 24 13.183 20.172 5.306 83.939 o
-13 14 25 65.315 57.965 5.402 63.776 o
-13 14 26 133.703 154.433 7.275 32.963 o
-13 14 27 36.791 31.732 5.343 74.302 o
-13 14 28 3.524 6.526 5.525 83.060 o
-13 14 29 9.927 22.444 6.209 63.280 o
-13 14 30 5.903 2.189 5.886 73.374 o
-13 15 1 104.181 103.251 6.007 47.057 o
-13 15 2 15.900 16.464 3.635 160.834 o
-13 15 3 69.798 68.754 3.494 103.778 o
-13 15 4 88.186 89.361 3.762 85.159 o
-13 15 5 5.857 8.510 3.350 208.878 o
-13 15 6 398.719 365.939 7.836 19.532 o
-13 15 7 31.085 27.828 3.348 155.258 o
-13 15 8 31.948 26.064 3.303 158.140 o
-13 15 9 40.444 31.055 3.534 134.184 o
-13 15 10 59.282 48.791 3.670 109.366 o
-13 15 11 25.923 21.553 3.905 131.643 o
-13 15 12 222.079 217.080 5.740 35.268 o
-13 15 13 63.599 57.113 4.343 86.087 o
-13 15 14 28.055 26.466 3.368 158.345 o
-13 15 15 288.376 287.840 7.170 24.834 o
-13 15 16 17.133 13.688 3.546 167.636 o
-13 15 17 348.136 335.999 7.890 20.655 o
-13 15 18 205.815 208.081 6.109 34.433 o
-13 15 19 1.581 -3.659 3.659 191.798 o
-13 15 20 0.236 -2.118 4.227 145.544 o
-13 15 21 2.045 0.789 4.441 130.081 o
-13 15 22 93.216 95.314 6.053 48.182 o
-13 15 23 4.105 1.067 5.321 90.177 o
-13 15 24 87.165 92.708 5.910 50.634 o
-13 15 25 153.417 177.984 8.699 24.654 o
-13 15 26 41.146 39.813 5.286 73.391 o
-13 15 27 2.671 -1.815 5.258 93.106 o
-13 15 28 15.014 14.444 5.324 83.785 o
-13 15 29 2.862 7.560 5.353 88.370 o
-13 15 30 35.180 39.413 5.709 66.138 o
-13 16 1 30.455 29.046 4.421 103.741 o
-13 16 2 311.438 305.015 8.874 19.133 o
-13 16 3 76.432 73.248 3.821 91.109 o
-13 16 4 15.223 17.558 3.354 183.189 o
-13 16 5 48.795 42.837 3.651 118.296 o
-13 16 6 7.608 3.782 3.508 193.219 o
-13 16 7 31.868 31.684 3.498 143.618 o
-13 16 8 87.688 93.530 3.966 80.483 o
-13 16 9 4.551 1.342 3.503 201.656 o
-13 16 10 0.611 -3.748 3.748 184.493 o
-13 16 11 58.226 58.840 4.275 89.449 o
-13 16 12 48.453 41.568 4.209 99.128 o
-13 16 13 27.249 15.739 3.816 137.796 o
-13 16 14 3.060 0.819 4.044 155.203 o
-13 16 15 2.723 -3.374 3.737 182.112 o
-13 16 16 0.611 -1.912 4.063 157.073 o
-13 16 17 10.227 8.694 3.674 170.244 o
-13 16 18 9.327 5.342 3.704 171.373 o
-13 16 19 0.385 -2.426 3.903 170.464 o
-13 16 20 0.645 0.427 4.230 144.715 o
-13 16 21 73.835 78.058 6.122 50.641 o
-13 16 22 68.031 55.423 5.662 59.335 o
-13 16 23 14.164 7.389 5.106 92.112 o
-13 16 24 70.111 80.409 5.652 57.130 o
-13 16 25 64.551 59.710 5.349 64.649 o
-13 16 26 6.499 2.125 5.223 92.317 o
-13 16 27 0.549 -0.699 5.318 91.909 o
-13 16 28 5.826 0.812 5.685 78.725 o
-13 16 29 44.477 39.200 5.599 66.328 o
-13 17 1 98.977 102.983 5.348 55.172 o
-13 17 2 4.479 2.275 3.951 159.771 o
-13 17 3 680.733 671.288 12.786 9.007 o
-13 17 4 3.067 8.339 3.400 209.211 o
-13 17 5 42.420 39.465 3.715 121.215 o
-13 17 6 22.157 21.535 3.733 144.631 o
-13 17 7 2.092 1.705 3.641 191.225 o
-13 17 8 135.258 130.156 5.306 49.201 o
-13 17 9 4.465 0.969 4.029 154.672 o
-13 17 10 63.200 57.652 4.306 87.040 o
-13 17 11 32.070 36.368 4.452 100.056 o
-13 17 12 209.333 213.554 7.359 27.931 o
-13 17 13 8.582 3.890 4.008 149.994 o
-13 17 14 0.821 -0.237 4.538 125.860 o
-13 17 15 92.302 95.493 4.725 65.696 o
-13 17 16 0.368 5.013 3.925 165.275 o
-13 17 17 14.696 12.960 3.985 140.824 o
-13 17 18 65.776 67.202 4.159 88.034 o
-13 17 19 0.205 -3.856 3.856 174.942 o
-13 17 20 0.029 -4.656 4.656 120.164 o
-13 17 21 11.324 8.857 5.258 88.011 o
-13 17 22 1.586 -0.643 5.159 97.147 o
-13 17 23 119.040 131.374 6.364 41.120 o
-13 17 24 12.225 2.565 5.515 81.178 o
-13 17 25 132.507 145.474 7.231 33.537 o
-13 17 26 0.033 0.560 5.256 94.175 o
-13 17 27 45.571 59.659 5.552 64.883 o
-13 17 28 3.099 1.145 5.143 96.825 o
-13 18 1 22.159 27.998 4.041 125.204 o
-13 18 2 167.378 172.975 5.879 39.483 o
-13 18 3 37.230 33.744 3.851 121.043 o
-13 18 4 10.127 5.651 3.703 170.118 o
-13 18 5 117.662 117.919 4.573 60.913 o
-13 18 6 19.813 13.435 3.724 151.908 o
-13 18 7 132.447 127.352 5.553 47.273 o
-13 18 8 0.717 -3.980 3.980 163.542 o
-13 18 9 52.158 41.472 4.024 103.323 o
-13 18 10 0.614 -4.005 4.005 161.659 o
-13 18 11 78.007 86.829 5.080 63.804 o
-13 18 12 15.300 20.988 4.605 106.782 o
-13 18 13 95.287 99.735 4.968 61.088 o
-13 18 14 531.873 514.498 11.967 10.816 o
-13 18 15 270.960 286.266 7.585 23.950 o
-13 18 16 113.795 117.954 6.434 41.499 o
-13 18 17 4.671 3.075 4.510 123.430 o
-13 18 18 0.168 1.486 4.134 151.434 o
-13 18 19 16.057 10.684 4.405 118.114 o
-13 18 20 55.819 54.316 6.089 55.032 o
-13 18 21 42.221 38.130 5.846 62.378 o
-13 18 22 1.993 -5.680 5.680 80.135 o
-13 18 23 64.718 67.195 6.336 49.799 o
-13 18 24 8.497 12.166 5.552 79.855 o
-13 18 25 76.801 76.880 7.465 37.224 o
-13 18 26 0.705 2.582 6.253 66.218 o
-13 18 27 18.071 20.430 6.028 65.395 o
-13 19 1 339.814 343.372 10.555 14.911 o
-13 19 2 41.668 47.842 4.775 84.267 o
-13 19 3 0.974 7.153 4.102 149.777 o
-13 19 4 22.710 18.527 4.358 113.513 o
-13 19 5 0.285 -3.866 3.866 173.920 o
-13 19 6 64.100 53.169 4.157 91.410 o
-13 19 7 2.798 -4.071 4.071 153.961 o
-13 19 8 20.759 18.156 4.224 120.957 o
-13 19 9 132.332 129.354 6.732 37.376 o
-13 19 10 3.869 -0.449 4.501 125.637 o
-13 19 11 42.373 35.820 4.672 88.949 o
-13 19 12 307.482 325.721 8.981 18.762 o
-13 19 13 34.220 38.085 6.004 61.093 o
-13 19 14 27.898 32.656 4.731 93.519 o
-13 19 15 0.003 1.758 4.728 115.965 o
-13 19 16 0.009 -2.892 4.955 106.100 o
-13 19 17 26.388 25.670 5.503 74.149 o
-13 19 18 11.064 9.679 5.324 85.943 o
-13 19 19 41.784 40.282 5.919 61.008 o
-13 19 20 0.736 5.774 6.118 68.781 o
-13 19 21 6.313 4.706 6.659 57.358 o
-13 19 22 3.291 -3.161 6.601 59.226 o
-13 19 23 1.620 0.991 6.250 66.252 o
-13 19 24 45.153 35.529 6.922 46.766 o
-13 19 25 2.751 -5.687 6.565 59.971 o
-13 19 26 1.253 -6.058 6.058 70.692 o
-13 20 1 6.928 4.807 4.757 109.544 o
-13 20 2 171.551 173.658 6.874 32.881 o
-13 20 3 55.805 59.049 5.185 69.585 o
-13 20 4 7.039 1.227 4.591 118.285 o
-13 20 5 54.037 59.032 5.043 72.835 o
-13 20 6 6.251 -5.022 5.022 100.217 o
-13 20 7 9.889 15.229 4.967 97.070 o
-13 20 8 53.447 55.384 5.903 58.041 o
-13 20 9 44.135 36.613 4.971 80.311 o
-13 20 10 49.392 56.685 5.596 63.642 o
-13 20 11 59.322 57.996 5.482 63.571 o
-13 20 12 0.055 0.607 5.119 99.238 o
-13 20 13 18.008 14.970 5.532 77.169 o
-13 20 14 180.660 192.468 7.508 28.745 o
-13 20 15 164.953 198.177 7.553 29.036 o
-13 20 16 18.324 24.817 5.411 78.743 o
-13 20 17 10.738 13.329 5.042 94.462 o
-13 20 18 4.426 0.035 5.341 89.595 o
-13 20 19 5.954 2.645 5.951 71.741 o
-13 20 20 0.100 3.528 6.832 55.541 o
-13 20 21 0.496 -3.721 6.618 59.394 o
-13 20 22 53.759 57.787 6.960 44.407 o
-13 20 23 2.498 5.729 6.824 55.155 o
-13 20 24 23.893 15.988 6.470 56.871 o
-13 20 25 3.452 2.884 5.919 73.084 o
-13 21 1 196.766 189.484 9.016 22.197 o
-13 21 2 3.504 14.813 6.014 69.431 o
-13 21 3 0.780 -5.052 5.052 101.693 o
-13 21 4 330.060 346.542 9.493 17.093 o
-13 21 5 4.896 -2.468 5.195 94.417 o
-13 21 6 19.514 14.290 4.928 94.433 o
-13 21 7 4.321 1.945 5.471 85.163 o
-13 21 8 19.342 17.620 5.370 80.602 o
-13 21 9 11.563 18.098 5.314 84.617 o
-13 21 10 3.295 1.048 5.238 93.338 o
-13 21 11 8.584 16.608 5.209 89.157 o
-13 21 12 340.039 333.963 10.495 15.069 o
-13 21 13 6.158 10.402 5.579 80.089 o
-13 21 14 3.284 2.141 5.375 88.512 o
-13 21 15 19.550 25.154 5.472 76.806 o
-13 21 16 35.562 35.845 5.089 80.124 o
-13 21 17 102.207 102.512 6.168 45.674 o
-13 21 18 4.145 4.950 5.151 95.254 o
-13 21 19 10.030 20.910 5.607 76.674 o
-13 21 20 1.925 9.430 6.518 60.151 o
-13 21 21 0.378 0.410 6.546 60.698 o
-13 21 22 2.511 -3.180 7.109 51.227 o
-13 21 23 0.002 2.599 6.568 60.162 o
-13 22 1 95.677 114.717 10.424 20.418 o
-13 22 2 68.017 75.249 6.908 42.849 o
-13 22 3 97.000 104.734 7.071 38.043 o
-13 22 4 5.524 7.450 5.372 86.843 o
-13 22 5 5.629 3.130 5.248 91.615 o
-13 22 6 6.353 5.582 6.003 70.099 o
-13 22 7 156.757 162.898 12.495 14.036 o
-13 22 8 33.223 33.831 6.011 61.538 o
-13 22 9 6.760 -2.288 5.992 70.912 o
-13 22 10 4.023 5.263 5.318 89.512 o
-13 22 11 53.635 57.383 5.870 58.355 o
-13 22 12 46.527 54.279 7.459 40.231 o
-13 22 13 10.452 16.804 6.034 67.239 o
-13 22 14 244.044 263.534 12.454 12.921 o
-13 22 15 19.842 20.047 5.494 76.897 o
-13 22 16 7.443 5.179 5.279 89.489 o
-13 22 17 32.465 30.808 5.228 78.329 o
-13 22 18 29.951 26.222 6.835 50.059 o
-13 22 19 24.762 26.857 6.665 53.013 o
-13 22 20 8.919 3.990 6.408 61.419 o
-13 22 21 1.013 8.369 6.821 55.233 o
-13 22 22 1.276 -0.393 6.703 57.776 o
-13 23 1 11.233 12.069 7.083 49.809 o
-13 23 2 0.021 3.933 6.002 71.837 o
-13 23 3 48.390 61.284 7.668 37.986 o
-13 23 4 30.882 29.319 8.691 32.097 o
-13 23 5 6.663 6.176 6.456 60.745 o
-13 23 6 12.646 11.206 6.756 54.391 o
-13 23 7 17.258 11.464 6.789 53.241 o
-13 23 8 0.991 -3.325 5.836 76.221 o
-13 23 9 111.637 117.296 8.224 29.370 o
-13 23 10 21.115 20.062 5.981 65.752 o
-13 23 11 168.022 189.050 11.042 16.870 o
-13 23 12 0.531 3.980 5.860 75.172 o
-13 23 13 0.816 -3.113 6.209 67.405 o
-13 23 14 19.394 22.510 6.575 55.407 o
-13 23 15 25.675 26.217 5.736 69.093 o
-13 23 16 0.231 -5.124 5.124 99.104 o
-13 23 17 2.659 -5.098 5.098 98.989 o
-13 23 18 0.489 -1.926 5.452 87.453 o
-13 23 19 11.007 3.706 6.605 57.613 o
-13 23 20 3.354 6.695 6.880 54.094 o
-13 24 1 2.811 6.965 6.648 57.922 o
-13 24 2 75.238 72.260 8.442 30.632 o
-13 24 3 4.409 5.543 6.238 65.462 o
-13 24 4 36.244 44.441 6.505 52.582 o
-13 24 5 29.969 23.820 7.111 46.726 o
-13 24 6 21.721 22.647 7.265 45.806 o
-13 24 7 10.454 24.767 6.320 60.905 o
-13 24 8 1.189 -2.357 5.738 78.769 o
-13 24 9 8.097 11.535 5.903 71.250 o
-13 24 10 3.293 7.373 6.511 60.221 o
-13 24 11 0.066 2.255 6.427 62.841 o
-13 24 12 20.579 16.909 6.158 62.752 o
-13 24 13 111.762 119.260 7.273 35.157 o
-13 24 14 69.782 64.854 7.067 41.623 o
-13 24 15 1.347 1.168 6.003 71.806 o
-13 24 16 6.126 9.052 5.435 84.413 o
-13 24 17 1.007 -5.904 6.172 68.169 o
-13 24 18 0.155 -4.195 6.286 65.895 o
-13 25 1 11.422 14.420 7.186 48.295 o
-13 25 2 0.699 3.153 7.105 51.319 o
-13 25 3 36.716 43.446 6.586 51.478 o
-13 25 4 95.224 101.437 7.456 35.369 o
-13 25 5 11.166 9.094 6.765 54.612 o
-13 25 6 0.230 0.075 6.807 56.180 o
-13 25 7 0.064 14.178 6.434 61.608 o
-13 25 8 0.326 -2.978 6.126 69.353 o
-13 25 9 4.548 5.751 6.653 57.655 o
-13 25 10 73.449 89.420 7.853 34.149 o
-13 25 11 1.621 -6.045 6.532 60.778 o
-13 25 12 22.033 18.729 6.158 62.312 o
-13 25 13 0.263 -5.972 5.972 72.968 o
-13 25 14 5.473 4.532 5.540 82.299 o
-13 25 15 72.418 67.674 6.473 47.324 o
-13 26 1 45.975 56.184 11.395 18.740 o
-13 26 2 31.002 34.736 7.197 45.091 o
-13 26 3 7.368 11.069 6.436 60.567 o
-13 26 4 8.027 5.970 6.151 66.459 o
-13 26 5 0.326 -3.203 6.660 58.675 o
-13 26 6 0.800 -1.299 6.236 66.830 o
-13 26 7 0.562 0.628 5.988 72.439 o
-13 26 8 41.709 45.638 7.130 44.293 o
-13 26 9 0.078 -1.024 9.340 29.860 o
-13 26 10 11.676 11.830 7.017 50.670 o
-13 26 11 4.790 7.426 6.604 58.320 o
-13 26 12 58.658 61.290 7.778 36.410 o
-13 27 2 40.726 29.038 8.019 36.622 o
-13 27 3 79.125 88.987 7.514 36.305 o
-13 27 4 6.297 5.661 6.542 59.306 o
-13 27 5 4.908 7.547 7.329 47.549 o
-12 0 2 1699.460 1690.220 32.355 1.913 o
-12 0 4 4.467 5.311 1.529 809.606 o
-12 0 6 12.513 8.178 1.972 438.456 o
-12 0 8 290.255 283.706 6.178 28.427 o
-12 0 10 6673.300 6758.640 114.073 0.183 o
-12 0 12 570.279 564.458 10.019 12.654 o
-12 0 14 692.223 688.269 12.696 9.001 o
-12 0 16 22.462 19.015 2.611 241.855 o
-12 0 18 1996.100 1998.750 32.258 1.846 o
-12 0 20 177.770 186.410 7.254 30.238 o
-12 0 22 1038.960 1028.700 19.459 4.563 o
-12 0 24 46.310 53.176 5.018 76.167 o
-12 0 26 119.007 99.605 6.997 37.299 o
-12 0 28 79.200 78.739 5.845 53.349 o
-12 0 30 167.773 161.852 8.810 24.033 o
-12 0 32 21.733 9.943 7.519 43.531 o
-12 0 34 10.655 14.281 7.324 46.655 o
-12 1 1 1013.200 1020.510 13.638 6.956 o
-12 1 2 201.176 196.208 3.112 55.763 o
-12 1 3 1315.790 1336.610 17.272 4.790 o
-12 1 4 26.686 27.386 1.307 388.488 o
-12 1 5 2636.560 2667.070 34.722 1.535 o
-12 1 6 1.169 -1.152 1.373 1282.880 o
-12 1 7 2377.520 2407.900 31.102 1.847 o
-12 1 8 2895.430 2944.480 35.801 1.430 o
-12 1 9 1322.000 1353.120 16.362 5.058 o
-12 1 10 698.018 686.883 8.621 12.820 o
-12 1 11 448.811 445.408 5.652 22.645 o
-12 1 12 227.076 225.283 3.384 48.703 o
-12 1 13 30.146 29.277 1.649 315.341 o
-12 1 14 379.541 372.700 5.266 26.650 o
-12 1 15 543.598 531.259 7.480 16.689 o
-12 1 16 63.754 60.962 2.251 155.742 o
-12 1 17 0.052 -0.402 1.633 974.513 o
-12 1 18 53.963 45.654 2.397 170.824 o
-12 1 19 37.097 35.765 1.903 249.921 o
-12 1 20 805.548 797.477 10.686 9.897 o
-12 1 21 4.241 0.395 2.520 377.559 o
-12 1 22 46.314 41.964 2.730 165.073 o
-12 1 23 146.201 140.907 3.847 62.607 o
-12 1 24 35.407 33.517 3.066 164.322 o
-12 1 25 76.916 68.026 3.617 97.166 o
-12 1 26 52.346 45.051 3.619 116.489 o
-12 1 27 54.157 43.966 3.786 109.664 o
-12 1 28 61.971 67.548 3.946 95.003 o
-12 1 29 22.749 24.029 4.021 127.242 o
-12 1 30 5.303 8.703 4.495 121.715 o
-12 1 31 92.062 89.490 5.888 50.492 o
-12 1 32 93.582 109.050 6.139 46.511 o
-12 1 33 3.384 2.416 5.655 80.032 o
-12 1 34 29.449 29.084 5.544 72.003 o
-12 1 35 124.763 128.282 6.887 36.795 o
-12 2 1 3558.610 3568.070 48.335 0.869 o
-12 2 2 206.445 203.920 3.597 50.978 o
-12 2 3 961.409 974.993 12.372 7.838 o
-12 2 4 1198.070 1211.860 15.252 5.715 o
-12 2 5 4298.080 4362.850 55.667 0.668 o
-12 2 6 1069.350 1086.700 14.119 6.530 o
-12 2 7 1583.820 1643.490 20.215 3.688 o
-12 2 8 97.815 101.856 2.422 107.327 o
-12 2 9 1279.070 1280.860 15.627 5.408 o
-12 2 10 29.708 28.538 1.638 320.677 o
-12 2 11 2995.710 2991.490 32.852 1.593 o
-12 2 12 32.323 32.603 1.568 307.384 o
-12 2 13 6.624 6.260 1.512 745.899 o
-12 2 14 373.526 367.785 5.071 27.512 o
-12 2 15 715.671 713.432 9.277 11.908 o
-12 2 16 80.463 83.823 2.392 124.855 o
-12 2 17 551.558 543.921 7.088 17.122 o
-12 2 18 10.445 8.557 1.732 540.360 o
-12 2 19 25.786 21.147 1.894 322.094 o
-12 2 20 529.084 530.595 7.622 16.658 o
-12 2 21 32.943 27.201 2.612 207.009 o
-12 2 22 0.106 -2.588 2.588 388.211 o
-12 2 23 445.733 454.484 7.439 18.794 o
-12 2 24 12.483 2.957 3.145 224.189 o
-12 2 25 69.529 71.325 3.649 98.927 o
-12 2 26 24.406 27.273 3.543 150.956 o
-12 2 27 0.234 -2.264 3.587 202.031 o
-12 2 28 131.800 137.231 4.986 52.461 o
-12 2 29 12.014 17.947 4.130 132.574 o
-12 2 30 24.744 27.157 4.571 101.624 o
-12 2 31 40.049 40.706 4.803 85.289 o
-12 2 32 25.857 34.363 5.263 78.893 o
-12 2 33 30.899 37.635 7.310 43.720 o
-12 2 34 5.110 21.907 5.918 70.395 o
-12 2 35 79.255 94.633 6.305 47.005 o
-12 3 1 333.734 356.450 5.584 27.556 o
-12 3 2 79.540 80.587 2.354 127.889 o
-12 3 3 765.397 762.050 9.972 10.796 o
-12 3 4 581.502 595.051 7.961 15.133 o
-12 3 5 1237.560 1256.680 16.184 5.286 o
-12 3 6 1063.370 1083.070 14.425 6.406 o
-12 3 7 184.733 188.090 2.996 59.923 o
-12 3 8 1227.370 1257.790 15.296 5.618 o
-12 3 9 437.053 447.653 5.892 22.362 o
-12 3 10 71.950 70.937 2.106 146.963 o
-12 3 11 1148.410 1137.320 12.870 6.889 o
-12 3 12 9.103 5.360 1.431 743.233 o
-12 3 13 692.234 695.852 8.482 12.982 o
-12 3 14 50.311 51.191 1.832 204.342 o
-12 3 15 9.328 5.678 1.661 610.642 o
-12 3 16 299.407 290.126 4.272 35.563 o
-12 3 17 18.718 13.709 1.694 431.665 o
-12 3 18 876.126 854.442 10.534 9.569 o
-12 3 19 421.438 415.051 5.738 23.520 o
-12 3 20 1724.850 1734.820 22.409 3.166 o
-12 3 21 8.856 4.890 2.674 304.836 o
-12 3 22 188.550 177.180 5.070 43.420 o
-12 3 23 1.194 -0.942 3.025 280.218 o
-12 3 24 0.271 0.230 3.134 263.935 o
-12 3 25 68.189 74.982 3.664 98.309 o
-12 3 26 53.074 52.621 3.869 105.073 o
-12 3 27 7.193 6.376 3.684 175.361 o
-12 3 28 32.215 38.664 4.177 109.356 o
-12 3 29 121.390 125.959 5.096 53.398 o
-12 3 30 40.215 31.282 4.301 102.522 o
-12 3 31 102.656 120.419 6.084 45.570 o
-12 3 32 91.456 116.107 6.725 40.879 o
-12 3 33 17.732 21.660 5.534 76.266 o
-12 3 34 9.020 3.906 5.655 78.141 o
-12 3 35 61.970 75.746 5.992 53.981 o
-12 4 1 22.532 21.808 1.532 401.690 o
-12 4 2 842.148 857.411 13.003 7.983 o
-12 4 3 115.009 112.774 2.914 87.704 o
-12 4 4 23.029 21.980 1.329 435.873 o
-12 4 5 39.662 38.850 1.588 264.880 o
-12 4 6 2040.370 2072.000 27.246 2.320 o
-12 4 7 1206.920 1198.630 14.767 5.899 o
-12 4 8 270.590 256.943 3.773 40.948 o
-12 4 9 2312.790 2335.660 27.403 2.205 o
-12 4 10 215.579 224.270 3.686 48.116 o
-12 4 11 25.450 21.446 1.590 371.939 o
-12 4 12 81.218 80.422 2.038 135.836 o
-12 4 13 365.597 357.833 4.585 29.467 o
-12 4 14 362.868 354.493 4.830 28.893 o
-12 4 15 36.988 30.434 1.761 272.464 o
-12 4 16 164.856 160.426 3.423 61.963 o
-12 4 17 353.709 352.714 4.986 28.800 o
-12 4 18 548.309 538.706 7.319 16.835 o
-12 4 19 92.251 93.120 3.114 96.940 o
-12 4 20 252.704 237.578 4.473 39.486 o
-12 4 21 503.384 508.647 7.916 16.654 o
-12 4 22 149.495 149.435 4.005 59.499 o
-12 4 23 6.298 5.926 2.921 269.135 o
-12 4 24 50.777 49.356 3.249 130.960 o
-12 4 25 54.706 52.124 3.408 120.567 o
-12 4 26 24.344 18.499 3.797 140.255 o
-12 4 27 5.386 0.663 3.941 160.407 o
-12 4 28 14.911 18.264 4.163 128.293 o
-12 4 29 1.551 -1.527 4.335 137.232 o
-12 4 30 137.419 154.126 7.096 33.882 o
-12 4 31 224.318 231.365 7.038 28.439 o
-12 4 32 5.627 2.464 5.214 92.942 o
-12 4 33 0.963 0.516 5.730 78.975 o
-12 4 34 2.262 -0.139 5.805 76.679 o
-12 4 35 20.716 16.707 5.147 86.593 o
-12 5 1 71.009 73.529 2.180 144.005 o
-12 5 2 433.915 449.964 7.421 19.069 o
-12 5 3 285.440 280.994 4.592 35.301 o
-12 5 4 507.999 502.548 7.195 17.877 o
-12 5 5 34.236 29.502 1.391 325.793 o
-12 5 6 3794.890 3816.130 53.025 0.741 o
-12 5 7 106.529 100.498 2.796 95.719 o
-12 5 8 23.655 19.201 1.462 416.733 o
-12 5 9 573.978 573.069 7.250 16.379 o
-12 5 10 1747.350 1744.160 21.000 3.405 o
-12 5 11 2.732 2.904 1.445 999.841 o
-12 5 12 1257.140 1243.450 14.710 5.804 o
-12 5 13 134.860 132.325 2.545 83.095 o
-12 5 14 366.516 371.802 5.243 27.178 o
-12 5 15 239.538 230.162 3.476 46.551 o
-12 5 16 444.148 440.624 5.797 22.491 o
-12 5 17 196.150 188.274 3.354 55.225 o
-12 5 18 872.719 864.074 11.153 9.113 o
-12 5 19 37.345 32.708 2.205 226.372 o
-12 5 20 226.695 227.731 4.555 41.423 o
-12 5 21 0.015 -2.957 2.957 297.891 o
-12 5 22 249.027 254.668 5.187 35.455 o
-12 5 23 86.668 95.122 3.569 88.765 o
-12 5 24 8.888 5.881 3.335 206.972 o
-12 5 25 8.399 4.736 3.643 178.416 o
-12 5 26 75.149 69.396 4.069 86.408 o
-12 5 27 1.565 -0.519 3.935 166.171 o
-12 5 28 61.770 67.470 4.675 77.361 o
-12 5 29 0.206 -1.404 4.313 139.828 o
-12 5 30 65.649 69.405 4.874 72.012 o
-12 5 31 40.424 49.791 6.619 50.195 o
-12 5 32 0.098 -3.246 5.088 100.603 o
-12 5 33 16.101 19.928 5.029 91.358 o
-12 5 34 60.789 71.061 6.403 49.230 o
-12 5 35 19.236 13.969 5.163 87.127 o
-12 6 1 239.718 234.427 4.536 40.240 o
-12 6 2 174.516 170.339 3.350 60.086 o
-12 6 3 343.961 338.392 5.448 27.958 o
-12 6 4 241.361 242.323 4.093 42.279 o
-12 6 5 26.512 25.580 1.473 370.377 o
-12 6 6 360.107 358.751 5.178 27.842 o
-12 6 7 911.233 905.892 11.360 8.746 o
-12 6 8 5.040 3.734 1.345 977.589 o
-12 6 9 184.866 184.294 3.266 57.957 o
-12 6 10 126.813 128.268 2.660 84.841 o
-12 6 11 339.178 333.380 4.983 29.796 o
-12 6 12 55.311 57.610 2.290 166.420 o
-12 6 13 950.484 956.437 11.798 8.244 o
-12 6 14 1064.280 1049.040 12.750 7.253 o
-12 6 15 314.018 320.349 4.516 32.946 o
-12 6 16 0.602 -0.603 1.680 898.815 o
-12 6 17 7.081 4.529 1.871 559.366 o
-12 6 18 5.387 -0.194 1.899 609.769 o
-12 6 19 375.964 361.664 5.558 26.105 o
-12 6 20 126.959 122.345 3.775 69.417 o
-12 6 21 199.970 192.207 4.916 42.845 o
-12 6 22 6.892 5.830 3.378 206.372 o
-12 6 23 17.432 13.349 3.423 177.232 o
-12 6 24 335.664 344.072 7.046 23.161 o
-12 6 25 103.388 101.613 4.426 67.368 o
-12 6 26 12.442 9.053 3.918 149.278 o
-12 6 27 24.844 25.122 4.363 110.107 o
-12 6 28 142.832 145.275 6.644 36.791 o
-12 6 29 5.135 4.569 4.592 118.379 o
-12 6 30 0.616 1.670 4.576 123.367 o
-12 6 31 61.400 55.919 5.416 64.505 o
-12 6 32 36.954 34.003 4.943 83.734 o
-12 6 33 44.293 50.055 4.982 78.005 o
-12 6 34 43.224 44.089 5.825 62.016 o
-12 7 1 139.691 140.084 3.357 69.987 o
-12 7 2 21.847 20.508 1.725 374.948 o
-12 7 3 268.019 255.876 4.178 39.203 o
-12 7 4 273.775 257.069 3.977 39.711 o
-12 7 5 829.776 820.723 11.750 8.936 o
-12 7 6 43.039 49.102 1.772 226.418 o
-12 7 7 5.697 6.980 1.490 776.164 o
-12 7 8 48.024 48.917 2.107 194.261 o
-12 7 9 49.078 48.435 1.671 219.635 o
-12 7 10 30.070 30.488 1.480 334.060 o
-12 7 11 1678.310 1672.070 19.878 3.689 o
-12 7 12 107.587 103.640 2.288 104.375 o
-12 7 13 1272.830 1276.130 15.345 5.520 o
-12 7 14 363.639 349.168 4.984 28.489 o
-12 7 15 320.583 318.540 4.571 32.452 o
-12 7 16 7.192 4.499 1.723 629.747 o
-12 7 17 0.023 -1.876 1.876 739.617 o
-12 7 18 123.850 115.086 2.758 86.681 o
-12 7 19 78.689 74.722 3.128 107.886 o
-12 7 20 45.297 44.472 3.019 149.092 o
-12 7 21 345.197 353.208 6.578 24.156 o
-12 7 22 588.489 588.171 10.432 11.947 o
-12 7 23 91.154 99.501 4.116 75.781 o
-12 7 24 20.288 12.898 3.639 157.398 o
-12 7 25 0.012 0.980 4.043 158.754 o
-12 7 26 41.657 41.234 4.250 101.101 o
-12 7 27 14.129 6.813 4.426 119.716 o
-12 7 28 15.286 11.762 4.547 111.852 o
-12 7 29 96.447 92.713 5.174 58.617 o
-12 7 30 12.473 10.159 4.846 101.524 o
-12 7 31 16.671 18.765 4.816 98.601 o
-12 7 32 73.730 87.810 6.492 45.946 o
-12 7 33 8.677 3.874 5.920 71.654 o
-12 7 34 2.469 2.197 5.594 82.088 o
-12 8 1 129.135 129.901 3.990 65.233 o
-12 8 2 70.553 65.784 2.612 132.759 o
-12 8 3 102.622 88.678 2.654 103.260 o
-12 8 4 639.503 642.645 8.705 13.382 o
-12 8 5 2996.290 2977.180 40.169 1.201 o
-12 8 6 49.864 52.791 2.472 167.580 o
-12 8 7 407.695 409.118 5.855 23.673 o
-12 8 8 369.041 370.218 5.295 26.965 o
-12 8 9 570.419 565.506 7.317 16.372 o
-12 8 10 34.758 35.128 1.658 282.419 o
-12 8 11 23.031 21.544 1.542 397.073 o
-12 8 12 24.015 18.612 1.690 373.226 o
-12 8 13 166.799 160.771 3.343 62.378 o
-12 8 14 29.208 28.577 1.856 295.085 o
-12 8 15 76.864 70.233 2.472 130.473 o
-12 8 16 543.023 533.492 7.055 17.370 o
-12 8 17 0.054 -1.114 1.934 695.441 o
-12 8 18 492.131 487.064 7.069 18.475 o
-12 8 19 383.696 393.643 6.465 22.925 o
-12 8 20 9.157 -0.513 2.891 274.416 o
-12 8 21 0.241 -0.882 3.147 262.196 o
-12 8 22 432.805 444.006 8.128 17.711 o
-12 8 23 324.749 331.038 6.847 24.222 o
-12 8 24 51.954 54.019 3.875 105.115 o
-12 8 25 18.272 18.467 3.847 143.145 o
-12 8 26 4.647 3.271 3.930 160.560 o
-12 8 27 3.182 1.589 4.179 145.056 o
-12 8 28 0.040 -0.815 4.316 139.811 o
-12 8 29 40.268 41.484 4.589 91.063 o
-12 8 30 1.462 -2.513 4.782 113.036 o
-12 8 31 42.211 39.594 5.105 77.214 o
-12 8 32 3.542 -0.897 5.674 79.837 o
-12 8 33 89.264 97.989 6.309 45.770 o
-12 8 34 0.153 -3.369 5.352 90.876 o
-12 9 1 362.393 355.005 6.371 24.257 o
-12 9 2 182.006 174.249 3.553 56.723 o
-12 9 3 298.927 289.773 4.769 33.543 o
-12 9 4 583.115 572.353 8.610 14.338 o
-12 9 5 4.771 6.706 1.652 697.493 o
-12 9 6 995.483 1001.470 15.285 6.221 o
-12 9 7 366.667 356.056 5.392 27.003 o
-12 9 8 53.053 51.143 2.125 182.890 o
-12 9 9 67.581 61.905 2.167 154.231 o
-12 9 10 692.477 673.772 8.867 12.646 o
-12 9 11 872.201 863.481 11.098 9.156 o
-12 9 12 117.815 117.295 2.734 88.875 o
-12 9 13 10.769 11.633 1.886 464.505 o
-12 9 14 77.580 76.202 2.946 113.286 o
-12 9 15 689.398 684.763 8.851 12.645 o
-12 9 16 53.866 52.399 2.539 159.296 o
-12 9 17 250.774 253.871 5.291 34.859 o
-12 9 18 97.301 104.240 3.005 94.660 o
-12 9 19 85.347 84.131 3.054 103.804 o
-12 9 20 347.955 346.328 7.139 22.565 o
-12 9 21 75.479 75.814 3.536 98.167 o
-12 9 22 18.890 16.837 3.500 166.690 o
-12 9 23 63.362 65.594 4.268 86.517 o
-12 9 24 0.005 -4.024 4.024 160.883 o
-12 9 25 5.233 -2.432 3.914 163.164 o
-12 9 26 32.861 35.250 4.134 111.645 o
-12 9 27 154.996 171.785 7.052 32.755 o
-12 9 28 43.588 48.387 4.868 81.190 o
-12 9 29 229.487 243.341 8.099 23.889 o
-12 9 30 49.834 43.235 5.419 68.188 o
-12 9 31 53.742 61.475 5.895 57.629 o
-12 9 32 0.811 4.933 5.642 80.800 o
-12 9 33 38.946 47.026 5.345 71.778 o
-12 10 1 836.397 850.750 14.150 7.310 o
-12 10 2 153.653 153.276 4.012 58.417 o
-12 10 3 79.844 80.163 3.350 99.945 o
-12 10 4 324.433 329.828 5.531 28.583 o
-12 10 5 6.141 5.079 1.817 595.335 o
-12 10 6 333.593 319.323 5.696 27.867 o
-12 10 7 0.292 -0.861 2.188 540.151 o
-12 10 8 2.717 1.002 1.948 621.302 o
-12 10 9 8.576 4.971 1.906 520.720 o
-12 10 10 360.648 364.179 5.635 26.336 o
-12 10 11 13.834 11.927 1.965 412.890 o
-12 10 12 175.118 165.222 4.367 51.119 o
-12 10 13 645.935 638.202 9.051 12.939 o
-12 10 14 20.234 14.765 2.161 322.197 o
-12 10 15 27.872 20.682 2.217 270.158 o
-12 10 16 21.818 15.004 2.242 300.995 o
-12 10 17 63.612 56.982 2.549 145.575 o
-12 10 18 107.409 98.610 3.034 91.091 o
-12 10 19 5.768 -0.490 2.647 337.401 o
-12 10 20 1.067 -0.356 2.884 308.425 o
-12 10 21 0.300 -2.425 3.166 258.983 o
-12 10 22 109.274 114.703 4.830 59.276 o
-12 10 23 154.046 166.494 6.546 36.073 o
-12 10 24 411.413 422.513 10.019 14.682 o
-12 10 25 15.302 10.011 4.408 118.698 o
-12 10 26 4.597 3.807 4.425 127.816 o
-12 10 27 5.485 5.369 4.653 114.950 o
-12 10 28 44.924 44.736 5.752 62.899 o
-12 10 29 6.889 7.674 5.222 91.088 o
-12 10 30 111.850 131.905 6.747 38.581 o
-12 10 31 19.249 25.383 5.167 85.001 o
-12 10 32 25.268 32.617 5.410 75.691 o
-12 10 33 3.590 10.028 4.963 101.395 o
-12 11 1 354.020 349.526 6.826 23.255 o
-12 11 2 91.078 92.583 4.261 74.102 o
-12 11 3 255.395 246.633 4.550 38.557 o
-12 11 4 242.503 235.524 4.626 39.480 o
-12 11 5 476.848 464.032 7.679 17.760 o
-12 11 6 201.153 187.966 4.324 47.181 o
-12 11 7 25.748 25.548 2.533 232.994 o
-12 11 8 296.839 295.296 6.000 28.628 o
-12 11 9 9.734 5.365 2.148 423.671 o
-12 11 10 409.074 411.350 6.644 21.671 o
-12 11 11 9.691 8.637 2.303 370.105 o
-12 11 12 76.359 80.175 3.128 107.681 o
-12 11 13 11.128 9.883 2.341 348.779 o
-12 11 14 2.285 -1.074 2.355 446.997 o
-12 11 15 74.327 68.932 2.850 120.694 o
-12 11 16 216.451 199.602 4.536 43.630 o
-12 11 17 392.862 391.065 6.648 22.265 o
-12 11 18 136.076 135.170 4.093 62.099 o
-12 11 19 30.375 26.302 2.725 203.354 o
-12 11 20 181.311 191.175 5.070 43.443 o
-12 11 21 1.884 -3.213 3.335 229.355 o
-12 11 22 236.241 234.738 7.111 27.619 o
-12 11 23 47.673 49.597 4.517 88.683 o
-12 11 24 192.241 194.911 6.823 31.613 o
-12 11 25 0.037 -1.189 4.504 128.407 o
-12 11 26 20.134 18.496 5.352 80.703 o
-12 11 27 20.694 14.466 4.804 98.179 o
-12 11 28 12.422 7.848 5.167 90.721 o
-12 11 29 101.670 99.485 6.048 47.096 o
-12 11 30 9.754 9.461 5.214 89.913 o
-12 11 31 23.465 14.926 5.636 73.203 o
-12 11 32 79.452 95.000 6.232 47.753 o
-12 12 1 5.092 4.276 2.747 308.551 o
-12 12 2 68.260 63.956 4.054 90.327 o
-12 12 3 948.001 939.036 15.092 6.461 o
-12 12 4 25.709 28.668 2.554 226.957 o
-12 12 5 1389.350 1393.940 22.300 3.448 o
-12 12 6 630.310 597.112 10.497 11.572 o
-12 12 7 232.670 232.683 6.864 28.848 o
-12 12 8 37.679 35.144 2.639 188.769 o
-12 12 9 6.285 9.228 2.401 366.337 o
-12 12 10 0.487 -1.033 2.340 470.700 o
-12 12 11 85.202 83.905 3.245 99.180 o
-12 12 12 653.331 636.256 10.689 11.111 o
-12 12 13 367.473 365.781 8.115 19.447 o
-12 12 14 49.421 45.589 2.928 148.764 o
-12 12 15 197.101 195.201 4.833 43.547 o
-12 12 16 112.980 105.682 4.215 68.046 o
-12 12 17 915.182 936.064 14.165 7.006 o
-12 12 18 34.819 27.411 2.975 175.378 o
-12 12 19 110.384 106.490 3.773 75.545 o
-12 12 20 4.661 0.399 3.396 214.639 o
-12 12 21 52.230 41.366 4.003 104.002 o
-12 12 22 164.209 152.049 7.691 29.311 o
-12 12 23 116.224 133.230 7.994 30.106 o
-12 12 24 27.398 21.671 4.776 94.588 o
-12 12 25 158.743 162.889 6.349 37.202 o
-12 12 26 0.123 4.955 4.779 112.500 o
-12 12 27 27.047 33.414 5.457 74.028 o
-12 12 28 50.887 44.553 5.979 58.144 o
-12 12 29 10.536 16.293 5.635 76.472 o
-12 12 30 2.634 1.429 5.145 96.906 o
-12 12 31 3.176 4.851 5.007 101.115 o
-12 12 32 0.786 -0.189 5.180 96.747 o
-12 13 1 35.430 33.121 3.030 166.859 o
-12 13 2 3.198 7.052 2.916 279.088 o
-12 13 3 423.021 438.151 8.121 17.916 o
-12 13 4 66.853 67.838 3.216 114.205 o
-12 13 5 602.657 584.401 10.229 12.096 o
-12 13 6 48.598 45.446 3.731 114.535 o
-12 13 7 766.997 791.157 13.430 8.035 o
-12 13 8 821.534 818.046 13.541 7.762 o
-12 13 9 146.187 137.045 4.005 61.143 o
-12 13 10 47.267 46.941 3.099 141.934 o
-12 13 11 32.091 25.301 2.824 192.806 o
-12 13 12 127.346 125.072 4.219 63.079 o
-12 13 13 0.901 -0.656 3.200 251.703 o
-12 13 14 317.850 313.280 7.777 21.856 o
-12 13 15 46.902 45.182 3.447 127.209 o
-12 13 16 51.681 54.688 3.468 119.470 o
-12 13 17 33.615 30.409 3.499 142.494 o
-12 13 18 91.448 91.470 4.562 68.936 o
-12 13 19 2.506 -0.857 3.366 223.766 o
-12 13 20 222.268 214.006 7.597 26.460 o
-12 13 21 10.030 2.879 4.031 147.462 o
-12 13 22 1.918 1.744 4.362 134.463 o
-12 13 23 3.883 4.669 4.983 101.774 o
-12 13 24 21.096 22.849 4.936 91.764 o
-12 13 25 16.080 18.276 4.940 94.660 o
-12 13 26 11.012 15.976 5.181 89.241 o
-12 13 27 3.128 1.339 5.686 79.429 o
-12 13 28 25.377 26.401 5.421 76.269 o
-12 13 29 0.040 0.472 5.520 85.410 o
-12 13 30 80.148 82.832 6.030 50.682 o
-12 13 31 10.098 11.200 5.243 88.502 o
-12 14 1 250.868 243.756 5.799 32.666 o
-12 14 2 484.353 464.776 10.290 13.389 o
-12 14 3 15.400 12.693 2.926 231.488 o
-12 14 4 206.013 195.501 4.896 42.321 o
-12 14 5 0.089 -1.801 2.940 301.102 o
-12 14 6 141.683 134.737 4.898 52.246 o
-12 14 7 30.789 22.108 3.183 170.179 o
-12 14 8 0.527 -0.303 3.001 287.206 o
-12 14 9 629.599 625.471 11.498 10.470 o
-12 14 10 30.099 34.282 3.235 159.691 o
-12 14 11 1216.340 1252.550 20.181 4.101 o
-12 14 12 51.220 50.621 3.769 110.030 o
-12 14 13 0.908 -2.601 3.284 239.113 o
-12 14 14 117.839 112.660 4.464 62.801 o
-12 14 15 316.034 318.811 7.055 23.985 o
-12 14 16 419.868 419.053 8.830 16.714 o
-12 14 17 22.667 19.523 3.495 160.499 o
-12 14 18 262.723 263.012 6.741 27.650 o
-12 14 19 18.437 8.962 3.684 158.745 o
-12 14 20 6.069 6.453 3.976 153.599 o
-12 14 21 68.002 59.938 4.594 78.397 o
-12 14 22 38.005 36.282 5.301 74.326 o
-12 14 23 26.290 18.663 5.128 84.855 o
-12 14 24 47.621 38.719 5.366 70.244 o
-12 14 25 206.919 207.368 7.680 26.741 o
-12 14 26 29.203 29.983 5.370 75.929 o
-12 14 27 32.275 20.462 4.952 87.477 o
-12 14 28 0.437 0.691 5.162 97.406 o
-12 14 29 27.704 26.110 5.111 83.594 o
-12 14 30 47.482 42.057 5.435 68.525 o
-12 14 31 37.543 35.152 5.066 80.198 o
-12 15 1 231.814 223.060 5.982 33.283 o
-12 15 2 37.619 33.886 3.316 146.810 o
-12 15 3 383.372 368.306 7.301 21.089 o
-12 15 4 8.735 2.093 3.051 247.649 o
-12 15 5 125.486 117.333 5.240 51.843 o
-12 15 6 46.388 48.315 3.813 111.953 o
-12 15 7 0.432 -3.150 3.150 261.093 o
-12 15 8 6.151 1.681 3.120 245.781 o
-12 15 9 71.371 61.699 3.887 93.857 o
-12 15 10 145.951 143.836 5.301 47.318 o
-12 15 11 725.076 722.048 13.284 8.380 o
-12 15 12 1.569 -0.083 3.474 212.425 o
-12 15 13 219.443 212.869 5.518 36.810 o
-12 15 14 27.126 22.312 3.461 155.832 o
-12 15 15 116.883 120.471 4.969 55.897 o
-12 15 16 219.037 243.782 6.748 29.695 o
-12 15 17 143.851 147.345 5.496 45.603 o
-12 15 18 48.826 44.901 3.978 105.696 o
-12 15 19 4.718 0.495 3.806 172.524 o
-12 15 20 7.902 8.147 4.226 134.689 o
-12 15 21 23.468 23.055 4.993 89.044 o
-12 15 22 95.415 83.811 5.529 54.772 o
-12 15 23 19.662 28.091 5.269 81.580 o
-12 15 24 227.663 240.943 7.891 24.730 o
-12 15 25 30.678 37.184 5.457 72.612 o
-12 15 26 114.789 114.162 6.004 45.453 o
-12 15 27 8.740 20.001 4.934 97.701 o
-12 15 28 0.008 -5.003 5.003 104.091 o
-12 15 29 1.026 -2.523 5.145 97.931 o
-12 15 30 17.814 24.524 4.735 99.660 o
-12 16 1 99.522 90.514 5.436 54.884 o
-12 16 2 58.722 53.416 5.331 66.811 o
-12 16 3 11.711 10.899 3.486 182.472 o
-12 16 4 218.222 217.708 5.641 36.034 o
-12 16 5 103.164 102.706 4.193 70.981 o
-12 16 6 295.646 289.620 7.007 25.145 o
-12 16 7 3.977 0.730 3.305 227.255 o
-12 16 8 372.519 359.566 7.642 20.554 o
-12 16 9 9.479 13.490 3.609 173.332 o
-12 16 10 0.092 -0.713 3.598 201.044 o
-12 16 11 4.591 1.016 3.619 189.735 o
-12 16 12 522.676 529.669 10.797 12.172 o
-12 16 13 57.212 60.311 4.198 91.625 o
-12 16 14 27.303 23.500 4.040 123.127 o
-12 16 15 1.379 1.435 4.148 149.193 o
-12 16 16 83.434 80.180 4.377 75.642 o
-12 16 17 162.124 170.998 5.285 44.475 o
-12 16 18 0.470 -3.860 3.860 174.131 o
-12 16 19 82.141 71.227 4.694 71.176 o
-12 16 20 21.632 19.001 4.480 108.908 o
-12 16 21 17.331 13.260 4.885 97.089 o
-12 16 22 3.134 -5.206 5.206 94.752 o
-12 16 23 75.219 80.494 5.830 53.965 o
-12 16 24 1.304 -4.976 4.976 104.552 o
-12 16 25 0.204 -3.119 5.026 103.021 o
-12 16 26 5.834 2.028 4.842 107.257 o
-12 16 27 56.128 56.324 5.412 65.591 o
-12 16 28 176.531 196.614 7.187 30.413 o
-12 16 29 4.132 5.413 4.852 106.802 o
-12 17 1 14.936 13.195 3.712 158.455 o
-12 17 2 8.431 1.740 3.707 174.908 o
[truncated: 910,505 more chars]
